# Supplementary material for: A Human-Curated Annotation of the Candida albicans Genome
Source: PLoS Genet. 2005 Jun 17;1(1):e1. doi: 10.1371/journal.pgen.0010001 (PMC1183520; doi:10.1371/journal.pgen.0010001)
Supplement: Dataset S1 — Please note that Microsoft Excel may convert some of the gene names to dates and fail to import some of the largest fields. (2 MB TXT) [file pgen.0010001.sd001.txt]

ORF	Contig	Exons	Introns	Chrom	Sugg.Name	Pub.Name	Synonym	Allele	Product	Notes	EC	DBXREF	PFAM	COGsMIPS	Remove	GOterm-C	GOterm-F	GOterm-P
orf19.10	Contig19-10011	complement(3769..5316)		RX	ALK8			orf19.7683 | IPF27231.1 | Contig20011:complement(5305..3758)	cytochrome p450	gene family	1.14.14.1 | 1.6.2.4	gi|3395458|emb|CAA75058.1| alk8 [Candida albicans] | CandidaDB:CA0651 | CYGD:CA0651 | IPF:11568.1	PF00067:p450; Cytochrome P450:1.40E-40	COG2124 Cytochrome P450 8e-99		C:cellular_component unknown (ND)	F:cytochrome P450 (ISS) | F:enzyme (ISS)
orf19.100	Contig19-10035	complement(33781..34833)		6O	LIP11			orf19.7747 | IPF10462.3 | Contig20035:complement(34456..33401)	triacylglycerol lipase		3.1.1.3	CandidaDB:CA0093 | CYGD:CA0093 | IPF:29954.1	PF01764:Lipase_3; Lipase (class 3):1.10E-09		
orf19.1002	Contig19-10081	complement(32951..34843)		1E or 1L				orf19.8618 | IPF26289.1 | Contig20081:complement(34863..32971)	hypothetical protein			CandidaDB:CA3517 | CYGD:CA3517 | IPF:15371.2	PF00560:LRR; Leucine Rich Repeat:1.00E-02			C:plasma membrane (ISS)	F:adenylate cyclase (ISS)	P:G-protein signaling, coupled to cAMP nucleotide second messenger (ISS) | P:RAS protein signal transduction (ISS) | P:meiosis (ISS) | P:regulation of cell cycle (ISS)
orf19.1003	Contig19-10081	complement(35841..36371)		1E or 1L				orf19.8619 | IPF19532.1 | Contig20081:complement(36703..35861)	hypothetical protein			IPF:18326.1	PF00560:LRR; Leucine Rich Repeat:9.30E-01			C:plasma membrane (ISS)	F:adenylate cyclase (ISS)	P:G-protein signaling, coupled to cAMP nucleotide second messenger (ISS) | P:RAS protein signal transduction (ISS) | P:meiosis (ISS) | P:regulation of cell cycle (ISS)
orf19.1004	Contig19-10081	38290..>38910		1E or 1L				orf19.8620 | IPF26296.1 | Contig20081:38310..38930	hypothetical protein	truncated protein		IPF:15152.3			
orf19.1005	Contig19-1623	complement(1016..2824)			LRR				leucine rich repeats	gene family		IPF:15368.2	PF00560:LRR; Leucine Rich Repeat:1.80E-03		
orf19.1006	Contig19-10083	complement(<2..379)		RK				orf19.8621 | IPF26285.1 | Contig20083:complement(379..2)	hypothetical protein	truncated protein		IPF:19213.1			
orf19.1007	Contig19-10083	complement(1072..2130)		RK	KCS1			orf19.8622 | IPF26283.1 | Contig20083:complement(2073..1072)	inositol polyphosphate kinase			CandidaDB:CA0133 | CYGD:CA0133 | IPF:3746.1					F:kinase (ISS)	P:cell growth (ISS) | P:response to stress (ISS)
orf19.1008	Contig19-10083	2450..2764		RK					hypothetical protein			IPF:29604.1			
orf19.1009	Contig19-10083	2751..3071		RK				orf19.8623 | IPF26287.1 | Contig20083:2699..3049	hypothetical protein			IPF:not available			
orf19.101	Contig19-10035	35456..36496		6O	RIM9			orf19.7748 | IPF20039.1 | Contig20035:35076..36116	low similarity to a regulator of sporulation			CandidaDB:CA1150 | CYGD:CA1150 | IPF:10461.2			
orf19.1010	Contig19-10083	3788..4924		RK	KTR3			orf19.8624 | IPF19565.2 | Contig20083:3773..4909	mannosyltransferase involved in O- and N-linked glycosylation		2.4.1.131	gi|2190339|emb|CAA73985.1| putative mannosyltransferase [Candida albicans] | CandidaDB:CA0033 | CYGD:CA0033 | IPF:29601.1	PF01793:Glyco_transf_15; Glycolipid 2-alpha- mannosyltransferase:6.90E-212			C:Golgi apparatus (ISS)	F:alpha-1,2- mannosyltransferase (ISS) | F:alpha-1,2- mannosyltransferase (ISS)	P:N-glycan processing (ISS) | P:O-linked glycosylation (ISS) | P:cell wall mannoprotein biosynthesis (ISS)
orf19.1011	Contig19-10083	complement(4999..6981)		RK	MNN2			orf19.8625 | IPF26282.1 | Contig20083:complement(6999..4984)	alpha-1,2-mannosyltransferase			CandidaDB:CA0951 | CYGD:CA0951 | IPF:3740.1				C:Golgi apparatus (ISS)	F:alpha-1,2- mannosyltransferase (ISS) | F:alpha-1,2- mannosyltransferase (ISS)	P:protein amino acid glycosylation (ISS)
orf19.1012	Contig19-10083	8272..8733		RK	APS1			orf19.8626 | IPF26284.1 | Contig20083:8257..8718	AP-1 clathrin associated protein complex subunit			CandidaDB:CA0950 | CYGD:CA0950 | IPF:3737.2	PF01217:Clat_adaptor_s; Clathrin adaptor complex small chain:2.90E-66			C:AP-1 adaptor complex (ISS) | C:AP-1 adaptor complex (ISS)	F:clathrin binding (ISS) | F:clathrin binding (ISS)	P:vesicle-mediated transport (ISS) | P:vesicle- mediated transport (ISS)
orf19.1013	Contig19-10083	complement(11735..12046)		RK				orf19.8627 | IPF26286.1 | Contig20083:complement(12100..11720)	hypothetical protein			IPF:29603.1			
orf19.1014	Contig19-1637	363..1058							probable 26S proteasome regulatory subunit	overlap with orf19.2301		IPF:19212.2			
orf19.1016	Contig19-1637	complement(1088..1393)			URM12				ubiquitin-like protein	Overlap with orf19.2299		IPF:19211.1				C:cellular_component unknown (ND)	F:molecular_function unknown (ND)	P:protein modification (ISS)
orf19.1017	Contig19-1637	complement(1623..3155)			PEP38				vacuolar membrane protein	gene family		CandidaDB:CA0134 | CYGD:CA0134 | IPF:17921.2				C:extrinsic vacuolar membrane protein (ISS) | C:vacuolar membrane (sensu Fungi) (ISS)	F:protein binding (ISS) | F:protein binding (ISS)	P:Golgi to endosome transport ((ISS)) | P:homotypic vacuole fusion (non- autophagic) (ISS) | P:late endosome to vacuole transport ((ISS)) | P:non-selective vesicle docking (ISS)
orf19.1018	Contig19-1637	complement(3855..>4541)			TEL12				involved in controlling telomere length | ataxia telangiectasia (ATM) gene homolog	Overlap with orf19.5580 | truncated protein		IPF:17919.2	PF00454:PI3_PI4_kinase; Phosphatidylinositol 3- and 4-kinase:4.20E-13			C:cellular_component unknown (ND)	F:inositol/phosphatidylinositol kinase (ISS)	P:response to DNA damage (ISS) | P:telomerase-dependent telomere maintenance (ISS)
orf19.1019	Contig19-1638	complement(442..2874)		7	VPS18	VPS18			vacuolar membrane protein	gene family		CandidaDB:CA0135 | CYGD:CA0135 | IPF:11032.1				C:extrinsic vacuolar membrane protein (ISS) | C:vacuolar membrane (sensu Fungi) (ISS)	F:protein binding (ISS) | F:protein binding (ISS)	P:Golgi to endosome transport ((ISS)) | P:homotypic vacuole fusion (non- autophagic) (ISS) | P:late endosome to vacuole transport ((ISS)) | P:non-selective vesicle docking (ISS)
orf19.102	Contig19-10035	complement(36568..37818)		6O				orf19.7749 | IPF17548.2 | Contig20035:complement(37543..36188)	hypothetical protein			CandidaDB:CA1151 | CYGD:CA1151 | IPF:10459.1				C:cohesin (ISS)	F:molecular_function unknown (ND)	P:mitotic sister chromatid cohesion (ISS)
orf19.1020	Contig19-1638	complement(3738..4139)		7					hypothetical protein			IPF:11030.2			
orf19.1021	Contig19-1648	1..612			LRR				leucine rich repeat	gene family | sequencing error?		CandidaDB:CA0141 | CYGD:CA0141 | IPF:17520.1			
orf19.1022	Contig19-1648	727..1713			LRR				leucine rich repeat	gene family		IPF:17517.1	PF00560:LRR; Leucine Rich Repeat:3.20E-03		
orf19.1023	Contig19-1648	complement(2746..3180)							hypothetical protein			IPF:17516.2			
orf19.1024	Contig19-1648	complement(3803..4246)							hypothetical protein			IPF:19203.2			
orf19.1026	Contig19-10087	1489..2472		1S	CSL4			orf19.8628 | IPF15779.2 | Contig20087:1440..2423	exosome 3'->5exonuclease | involved in kinetochore-related function			CandidaDB:CA0142 | CYGD:CA0142 | IPF:17757.1		COG1096 Predicted RNA-binding protein (consists of S1 domain and a Zn-ribbon domain) 1e-120		C:cytoplasmic exosome (RNase complex) (ISS) | C:nuclear exosome (RNase complex) (ISS)	F:3'-5' exoribonuclease (ISS)	P:35S primary transcript processing (ISS) | P:mRNA catabolism (ISS)
orf19.1027	Contig19-10087	complement(2638..3747)		1S	PDR16			orf19.8629 | IPF15777.2 | Contig20087:complement(3700..2591)	phosphatidylinositol transfer protein | drug resistance	gene family		IPF:19201.1	PF00650:CRAL_TRIO; CRAL/TRIO domain:8.80E-54			C:cytoplasm (ISS)	F:molecular_function unknown (ND)	P:drug susceptibility/resistance (ISS) | P:sterol biosynthesis (ISS)
orf19.1028	Contig19-10087	6119..7297		1S	ELA1			orf19.8630 | IPF19583.2 | Contig20087:6102..7280	transcriptional elongation factor			CandidaDB:CA1631 | CYGD:CA1631 | IPF:19582.1				C:transcription elongation factor complex (ISS)	F:transcription elongation factor (ISS)	P:RNA elongation from Pol II promoter (ISS)
orf19.1029	Contig19-10087	complement(7389..8321)		1S	RPP1			orf19.8631 | IPF26259.1 | Contig20087:complement(8572..7448)	 nuclear ribonuclease P subunit (RNase P)| required for processing of tRNA and 35S rRNA			CandidaDB:CA1630 | CYGD:CA1630 | IPF:14315.2	PF01876:RNase_P_p30; RNase P subunit p30:7.30E-28	COG1603 ribonuclease P subunit Rpp30 1e-99		C:ribonuclease P complex (ISS) | C:ribonuclease mitochondrial RNA processing complex (ISS)	F:ribonuclease MRP (ISS) | F:ribonuclease P (ISS)	P:rRNA processing (ISS) | P:tRNA processing (ISS)
orf19.103	Contig19-10035	38218..38595		6O					conserved hypothetical protein			CandidaDB:CA1152 | CYGD:CA1152 | IPF:10457.3			
orf19.1030	Contig19-10087	8655..9935		1S	FPR3		NPI46	orf19.8632 | IPF26252.1 | Contig20087:8640..9926	peptidyl-prolyl cis-trans isomerases (PPIase)| FK506-rapamycin binding protein		5.2.1.8	CandidaDB:CA1629 | CYGD:CA1629 | IPF:14314.2	PF00254:FKBP; FKBP-type peptidyl-prolyl cis- trans isomerase:1.50E-36	COG1047 FKBP-type peptidyl-prolyl cis-trans isomerases 2 6e-23\nCOG0545 FKBP-type peptidyl-prolyl cis- trans isomerases 1 2e-39\nCOG0544 FKBP-type peptidyl- prolyl cis-trans isomerase (trigger factor) 1e-34		C:nucleolus (NR)	F:peptidyl-prolyl cis-trans isomerase (NR)	P:biological_process unknown (NR)
orf19.1031	Contig19-10087	11896..15117		1S	HMG1			orf19.8633 | IPF26280.1 | Contig20087:11887..15108	3-hydroxy-3-methyl-glutaryl coenzyme A reductase (HMG-CoA)		1.1.1.88	CandidaDB:CA1628 | CYGD:CA1628 | IPF:19736.1	PF00368:HMG-CoA_red; Hydroxymethylglutaryl- coenzyme A reductase:8.10E-282	COG1257 Hydroxymethylglutaryl-CoA reductase 0.0		C:endoplasmic reticulum membrane (ISS) | C:mitochondrial matrix (ISS) | C:nuclear membrane (ISS)	F:hydroxymethylglutaryl-CoA reductase (NADPH) (ISS)	P:ergosterol biosynthesis (ISS)
orf19.1032	Contig19-10087	complement(15338..>17062)		1S	SKO1		ACR1	orf19.8634 | IPF26249.1 | Contig20087:complement(17053..15329)	CREB like trancsriptional repressor | bZIP protein 			CandidaDB:CA1627 | CYGD:CA1627 | IPF:6153.2	PF00170:bZIP; bZIP transcription factor:1.10E- 05					P:transcription (IEA)
orf19.1033	Contig19-10087	18606..20393		1S	STR2			orf19.8635 | IPF26248.1 | Contig20087:18597..20384	cystathionine gamma-synthase | Sulfur TRansfer		2.5.1.48	CandidaDB:CA1626 | CYGD:CA1626 | IPF:6155.2	PF01053:Cys_Met_Meta_PP; Cys/Met metabolism PLP-dependent enzyme:5.30E-12	COG2873 O-acetylhomoserine sulfhydrylase 3e- 80\nCOG0626 Cystathionine beta-lyases/cystathionine gamma- synthases 1e-136		C:cellular_component unknown (ND)	F:cystathionine- gamma-lyase (ISS)	P:sulfur metabolism (ISS)
orf19.1034	Contig19-10087	complement(20468..21019)		1S	ATM2			orf19.8636 | IPF18786.2 | Contig20087:complement(21138..20461)	 putative steroid binding 			CandidaDB:CA1625 | CYGD:CA1625 | IPF:6156.1	PF00173:heme_1; Heme/Steroid binding domain:8.00E-05		
orf19.1035	Contig19-10087	complement(21525..24368)		1S	WAR1			orf19.8637 | IPF6159.2 | Contig20087:complement(24360..21517)	transcription factor activity			CandidaDB:CA1038 | CYGD:CA1038 | IPF:17784.3	PF00172:Zn_clus; Fungal Zn(2)-Cys(6) binuclear cluster domain:2.40E-04		
orf19.1036	Contig19-10087	26898..28745		1S	MNS1			orf19.8638 | IPF6163.1 | Contig20087:27046..28743	mannosyl- oligosaccharide 1,2-alpha-mannosidase		3.2.1.24 | 3.2.1.113	CandidaDB:CA1037 | CYGD:CA1037 | IPF:29592.1	PF01532:Glyco_hydro_47; Glycosyl hydrolase family 47:3.10E-174			C:endoplasmic reticulum (ISS)	F:mannosyl- oligosaccharide 1,2-alpha-mannosidase (ISS) | F:mannosyl- oligosaccharide 1,2-alpha-mannosidase (IEA)	P:N-linked glycosylation (ISS)
orf19.1037	Contig19-10087	29703..30434		1S				orf19.8639 | IPF26266.1 | Contig20087:29701..30432	hypothetical protein			CandidaDB:CA1036 | CYGD:CA1036 | IPF:19718.1			
orf19.1038	Contig19-10087	30346..31476		1S				orf19.8640 | IPF26258.1 | Contig20087:30374..31474	hypothetical protein			CandidaDB:CA1035 | CYGD:CA1035 | IPF:13751.2			
orf19.1039	Contig19-10087	complement(join(31624..32727,32812..32814))	complement(32728..32811)	1S	BET4	BET4		orf19.8641 | IPF17890.1 | Contig20087:complement(32725..31622)	geranylgeranyltransferase type II alpha subunit		2.5.1.29	gi|4049599|dbj|BAA35192.1| alpha subunit of geranylgeranyl transferaes type 2 [Candida albicans] | CandidaDB:CA1034 | CYGD:CA1034 | IPF:29595.1	PF01239:PPTA; Protein prenyltransferase alpha subunit repeat:3.00E-09			C:RAB-protein geranylgeranyltransferase complex (ISS)	F:RAB-protein geranylgeranyltransferase (ISS)	P:protein amino acid geranylgeranylation (ISS)
orf19.104	Contig19-10035	38794..39648		6O				orf19.7750 | IPF17213.3 | Contig20035:37805..39262	hypothetical protein			CandidaDB:CA1153 | CYGD:CA1153 | IPF:10455.3			
orf19.1040	Contig19-10087	33018..33662		1S	MAD2			orf19.8642 | IPF17891.2 | Contig20087:33026..33664	spindle checkpoint complex subunit			IPF:17882.3	PF02301:HORMA; HORMA domain:1.20E-40			C:nucleus (ISS)	F:molecular_function unknown (ISS)	P:mitotic spindle checkpoint (ISS)
orf19.1041	Contig19-10087	complement(33673..35160)		1S	CTK2			orf19.8643 | IPF26251.1 | Contig20087:complement(35171..33675)	RNA polymerase II C-terminal domain kinase beta subunit			CandidaDB:CA0918 | CYGD:CA0918 | IPF:17881.2	PF00134:cyclin; Cyclin, N-terminal domain:1.40E-04			C:nucleus (ISS)	F:cyclin-dependent protein kinase, regulator (ISS)	P:protein amino acid phosphorylation (ISS) | P:regulation of transcription from Pol II promoter (ISS)
orf19.1042	Contig19-10087	complement(35388..36236)		1S	POR1		OMP2	orf19.8644 | IPF26262.1 | Contig20087:complement(36238..35390)	porin|voltage-dependent anion channel(VDAC)			CandidaDB:CA0919 | CYGD:CA0919 | IPF:12994.2	PF01459:Euk_porin; Eukaryotic porin:1.20E-117			C:mitochondrial outer membrane (ISS)	F:voltage- dependent ion-selective channel (ISS)	P:aerobic respiration (ISS) | P:ion transport (ISS) | P:mitochondrion organization and biogenesis (ISS)
orf19.1043	Contig19-10087	37802..38719		1S	VPS66			orf19.8645 | IPF26261.1 | Contig20087:37811..38728	vacuolar Protein Sorting			CandidaDB:CA0921 | CYGD:CA0921 | IPF:12992.2				C:cytoplasm (ISS)	F:molecular_function unknown (ND)	P:protein-vacuolar targeting (ISS)
orf19.1045	Contig19-10087	complement(38781..39842)		1S				orf19.8647 | IPF26260.1 | Contig20087:complement(39860..38790)	conserved RNA-binding protein | IST3-like			CandidaDB:CA0922 | CYGD:CA0922 | IPF:12991.1	PF00076:rrm; RNA recognition motif. (a.k.a. RRM, RBD, or RNP domain):1.50E-18			C:snRNP U2 (ISS)	F:pre-mRNA splicing factor (ISS)	P:spliceosome assembly (ISS)
orf19.1047	Contig19-10087	39890..42439		1S	ERB1			orf19.8649 | IPF26243.1 | Contig20087:39929..42448	maturation of the 25S and 5.8S ribosomal RNAs			CandidaDB:CA0923 | CYGD:CA0923 | IPF:12987.2	PF00400:WD40; WD domain, G-beta repeat:9.40E- 37		
orf19.1048	Contig19-10087	43147..44181		1S	IFD1			orf19.8650 | IPF18856.2 | Contig20087:43153..44187	conserved aryl-alcohol dehydrogenase	gene family	1.1.1.91	CandidaDB:CA0924 | CYGD:CA0924 | IPF:17049.2	PF00248:aldo_ket_red; Aldo/keto reductase family:1.00E-62			C:cellular_component unknown (ND)	F:benzyl alcohol dehydrogenase (ISS)	P:aldehyde metabolism (ISS)
orf19.1049	Contig19-10087	complement(44270..44854)		1S				orf19.8651 | IPF18855.2 | Contig20087:complement(44862..44278)	8-oxo-dGTPase			CandidaDB:CA0925 | CYGD:CA0925 | IPF:17050.1	PF00293:NUDIX; NUDIX domain:9.80E-11	COG1051 ADP-ribose pyrophosphatase 4e- 25\nCOG0494 NTP pyrophosphohydrolases including oxidative damage repair enzymes 4e-21\nCOG2816 NTP pyrophosphohydrolases containing a Zn-finger, probably nucleic-acid-binding 2e-22	
orf19.105	Contig19-10035	40056..41132		6O	MET22				3'(2')5'-bisphosphate nucleotidase , possibly involved in salt tolerance and methionine synthesis	gene famliy	3.1.3.7	CandidaDB:CA1154 | CYGD:CA1154 | IPF:10454.1	PF00459:inositol_P; Inositol monophosphatase family:4.60E-59			C:cytoplasm (ISS)	F:3'(2'),5'-bisphosphate nucleotidase (ISS)	P:methionine biosynthesis (ISS) | P:sulfate assimilation (ISS)
orf19.1050	Contig19-10087	complement(45190..46092)		1S				orf19.8652 | IPF15638.2 | Contig20087:complement(46103..45192)	hypothetical protein			CandidaDB:CA0841 | CYGD:CA0841 | IPF:17051.3			
orf19.1051	Contig19-10087	complement(46438..46833)		1S	HTA2		H2A1	orf19.8653 | IPF26275.1 | Contig20087:complement(46844..46449)	histone 2A	gene family		IPF:15637.2	PF00125:histone; Core histone H2A/H2B/H3/H4:1.60E-52			C:nucleosome (ISS)	F:DNA binding (ISS)	P:chromatin assembly/disassembly (ISS)
orf19.1052	Contig19-10087	47700..48092		1S	HTB2			orf19.8654 | IPF26276.1 | Contig20087:47711..48103	histone 2B	gene family		IPF:15634.2	PF00125:histone; Core histone H2A/H2B/H3/H4:6.10E-51			C:nucleosome (ISS) | C:nucleosome (ISS)	F:DNA binding (ISS) | F:DNA binding (ISS)	P:chromatin assembly/disassembly (ISS) | P:chromatin assembly/disassembly (ISS) | P:chromatin assembly/disassembly (ISS)
orf19.1053	Contig19-10087	complement(48361..49533)		1S	BST1			orf19.8655 | IPF26257.1 | Contig20087:complement(49559..48372)	negative regulator of COPII vesicle formation			CandidaDB:CA0842 | CYGD:CA0842 | IPF:15633.2				C:endoplasmic reticulum (ISS) | C:integral membrane protein (ISS)	F:molecular_function unknown (ND)	P:ER- associated protein catabolism (ISS) | P:vesicle organization and biogenesis (ISS)
orf19.1054	Contig19-10087	complement(50351..51160)		1S				orf19.8656 | IPF18853.1 | Contig20087:complement(51174..50362)	hypothetical protein			CandidaDB:CA0843 | CYGD:CA0843 | IPF:16097.3			
orf19.1055	Contig19-10087	complement(join(52162..53438,53549..53558))	complement(53439..53548)	1S	CDC3	CDC3		orf19.8657 | IPF16098.2 | Contig20087:complement(53301..52165)	septin | cell cycle | involved in proper bud growth	Possible intron (size=110) gtatgtatat...tctaatatag		gi|578116|emb|CAA81089.1| deduced CDC3 protein from Candida albicans | IPF:29594.1	PF00735:GTP_CDC; Cell division protein:3.80E- 178			C:prospore membrane (ISS) | C:septin ring (sensu Saccharomyces) (ISS) | C:shmoo (ISS)	F:structural constituent of cytoskeleton (ISS)	P:axial budding (ISS) | P:cell wall organization and biogenesis (ISS) | P:cytokines
orf19.1057	Contig19-10087	complement(54507..55076)		1S				orf19.8659 | IPF26268.1 | Contig20087:complement(55626..55057)	conserved hypothetical protein			CandidaDB:CA2864 | CYGD:CA2864 | IPF:17234.2	PF02464:CinA; Competence-damaged protein:1.70E-09	COG1546 Uncharacterized protein (competence- and mitomycin-induced) 2e-55	
orf19.1058	Contig19-10087	join(55401..55867,56015..56381)	55868..56014	1S				orf19.8660 | IPF26270.1 | Contig20087:55951..56421	RPN13-like conserved protein	Possible intron (size=147) gtaagtatag...tattactaag		CandidaDB:CA2863 | CYGD:CA2863 | IPF:20117.1				C:19S proteasome regulatory particle (ISS)	F:molecular_function unknown (ND)	P:proteolysis and peptidolysis (ISS) | P:proteolysis and peptidolysis (ISS)
orf19.1059	Contig19-10087	complement(56705..57022)		1S	HHF1			orf19.8661 | IPF26279.1 | Contig20087:complement(57572..57255)	histone H4	gene family		CandidaDB:CA2862 | CYGD:CA2862 | IPF:7050.1	PF00125:histone; Core histone H2A/H2B/H3/H4:5.50E-07			C:nucleosome (ISS)	F:DNA binding (ISS)	P:chromatin assembly/disassembly (ISS)
orf19.1060	Contig19-10087	complement(57133..57642)		1S				orf19.8662 | IPF26269.1 | Contig20087:complement(58267..57683)	hypothetical protein			IPF:19964.1			
orf19.1061	Contig19-10087	57931..58341		1S	HHT1			orf19.8663 | IPF26271.1 | Contig20087:58481..58891	histone H3	gene family		CandidaDB:CA2861 | CYGD:CA2861 | IPF:7053.2	PF00125:histone; Core histone H2A/H2B/H3/H4:8.60E-26			C:nucleosome (ISS)	F:DNA binding (ISS)	P:chromatin assembly/disassembly (ISS)
orf19.1062	Contig19-10087	complement(58685..59920)		1S				orf19.8664 | IPF26254.1 | Contig20087:complement(60470..59235)	conserved hypothetical protein	gene family		CandidaDB:CA2860 | CYGD:CA2860 | IPF:7054.1			
orf19.1063	Contig19-10087	complement(60316..61500)		1S	FMP44			orf19.8665 | IPF26256.1 | Contig20087:complement(62050..60866)	conserved hypothetical protein			CandidaDB:CA2859 | CYGD:CA2859 | IPF:7056.2						P:biological_process unknown (IEA)
orf19.1064	Contig19-10087	complement(61776..63791)		1S	ACS2			orf19.8666 | IPF26246.1 | Contig20087:complement(64356..62326)	acetyl-coenzyme A synthetase	gene family	6.2.1.1	CandidaDB:CA2858 | CYGD:CA2858 | IPF:7057.2	PF00501:AMP-binding; AMP-binding enzyme:4.80E- 123			C:cytosol (ISS)	F:acetate-CoA ligase (ISS)	P:acetyl-CoA biosynthesis (ISS)
orf19.1065	Contig19-10087	complement(66141..68078)		1S	SSA2			orf19.8667 | IPF26247.1 | Contig20087:complement(68628..66691)	chaperonin of the HSP70 family	gene family		CandidaDB:CA2857 | CYGD:CA2857 | IPF:7060.2	PF00012:HSP70; Hsp70 protein:0.00E+00			C:cytoplasm (ISS)	F:chaperone (ISS) | F:heat shock protein (ISS)	P:SRP-dependent, co-translational membrane targeting, translocation (ISS) | P:protein folding (ISS) | P:response to stress (ISS) | P:response to stress (ISS)
orf19.1066	Contig19-10087	complement(68678..69442)		1S				orf19.8668 | IPF26264.1 | Contig20087:complement(69992..69228)	conserved hypothetical protein			CandidaDB:CA2856 | CYGD:CA2856 | IPF:7062.2			
orf19.1067	Contig19-10087	70860..71645		1S	GPM2			orf19.8669 | IPF26265.1 | Contig20087:71410..72195	phosphoglycerate mutase	gene family	5.4.2.1	CandidaDB:CA2855 | CYGD:CA2855 | IPF:7065.1	PF00300:PGAM; Phosphoglycerate mutase family:1.50E-68			C:cytosol (ISS)	F:phosphoglycerate mutase (ISS)	P:gluconeogenesis (ISS) | P:glycolysis (ISS)
orf19.1069	Contig19-10087	73705..75315		1S	RPN4			orf19.8671 | IPF26253.1 | Contig20087:74467..75861	Regulatory Particle Non-ATPase			CandidaDB:CA2854 | CYGD:CA2854 | IPF:7070.2	PF00096:zf-C2H2; Zinc finger, C2H2 type:6.40E- 07			C:19S proteasome regulatory particle (ISS) | C:19S proteasome regulatory particle (ISS)	F:proteasome endopeptidase (ISS) | F:proteasome endopeptidase (ISS)	P:ubiquitin-dependent protein catabolism (ISS) | P:ubiquitin-dependent protein catabolism (ISS)
orf19.107	Contig19-10035	complement(41188..43683)		6O	DHR2			orf19.7754 | IPF27157.1 | Contig20035:complement(43299..40801)	DEAH-box RNA helicase			CandidaDB:CA1155 | CYGD:CA1155 | IPF:10452.3	PF00271:helicase_C; Helicase conserved C- terminal domain:4.80E-15			C:nucleolus (ISS)	F:RNA helicase (ISS)	P:ribosome biogenesis (ISS) | P:ribosome biogenesis (ISS)
orf19.1070	Contig19-10087	complement(75754..76848)		1S				orf19.8672 | IPF26255.1 | Contig20087:complement(77394..76300)	conserved hypothetical protein			CandidaDB:CA2853 | CYGD:CA2853 | IPF:17057.2			
orf19.1071	Contig19-10087	complement(77317..78018)		1S				orf19.8673 | IPF26263.1 | Contig20087:complement(78564..77863)	hypothetical protein	sequencing error?		IPF:17059.3			
orf19.1072	Contig19-1673	complement(319..633)							hypothetical protein						
orf19.1073	Contig19-1673	complement(2191..>3066)							hypothetical protein	truncated protein		CandidaDB:CA0158 | CYGD:CA0158 | IPF:19178.2			
orf19.1074	Contig19-10090	<3..371		6C				orf19.8674 | IPF26238.1 | Contig20090:3..371	hypothetical protein	truncated protein		IPF:19482.2			
orf19.1075	Contig19-10090	complement(340..1422)		6C				orf19.8674.1 | IPF18831.2 | Contig20090:complement(1212..340)	hypothetical protein			CandidaDB:CA0167 | CYGD:CA0167 | IPF:19160.1			
orf19.1077	Contig19-10090	complement(4693..6945)		6C	ATM1			orf19.8678 | IPF14199.2 | Contig20090:complement(6942..5074)	mitochondrial ABC transporter			IPF:19157.2	PF00005:ABC_tran; ABC transporter:7.70E-62 | PF00664:ABC_membrane; ABC transporter transmembrane region:3.80E-33			C:mitochondrial inner membrane (ISS)	F:ATP-binding cassette (ABC) transporter (ISS) | F:ATP-binding cassette (ABC) transporter (ISS)	P:iron homeostasis (ISS)
orf19.1078	Contig19-10090	complement(join(7636..8265,8268..8912))		6C	AGX1			orf19.8680 | IPF26229.1 | Contig20090:complement(8909..8262) | orf19.8679 | IPF26228.1 | Contig20090:complement(8283..7633)	alanine glyoxylate aminotransferase	sequencing error?	2.6.1.45 | 2.6.1.1 | 2.6.1.44	CandidaDB:CA0935 | CYGD:CA0935 | IPF:14203.2 | CandidaDB:CA0934 | CYGD:CA0934 | IPF:14202.2		COG1932 Phosphoserine aminotransferase 3e-23 | COG0075 Serine-pyruvate aminotransferase/archaeal aspartate aminotransferase 4e-42	
orf19.1080	Contig19-10090	10556..12163		6C				orf19.8681 | IPF26225.1 | Contig20090:10553..12160	hypothetical protein			CandidaDB:CA0936 | CYGD:CA0936 | IPF:16291.2			
orf19.1082.1	Contig19-10090	13588..13839		6C	COX12			orf19.8683.1 | IPF16288.3 | Contig20090:13578..13829	cytochrome c oxidase subunit VIb		1.9.3.1	CandidaDB:CA0938 | CYGD:CA0938 | IPF:16287.1				C:respiratory chain complex IV (sensu Eukarya) (ISS)	F:cytochrome c oxidase (ISS)	P:cellular respiration (ISS)
orf19.1083	Contig19-10090	complement(14180..14863)		6C				orf19.8684 | IPF26227.1 | Contig20090:complement(14853..14170)	conserved hypothetical protein			CandidaDB:CA0541 | CYGD:CA0541 | IPF:14574.2		COG1293 Predicted RNA-binding protein homologous to eukaryotic snRNP 9e-36	
orf19.1084	Contig19-10090	16519..22569		6C	CDC39			orf19.8685 | IPF19634.2 | Contig20090:15801..22532	NOT1 inhibitor of basal transcription			CandidaDB:CA0542 | CYGD:CA0542 | IPF:19633.2				C:CCR4-NOT core complex (ISS) | C:cytoplasm (ISS) | C:nucleus (ISS)	F:3'-5' exoribonuclease (ISS)	P:negative regulation of transcription from Pol II promoter (ISS) | P:pheromone response (sensu Saccharomyces) (ISS) | P:poly(A) tail shortening (ISS) | P:regulation of cell cycle (ISS) | P:regulation of transcription from Pol II promoter (ISS)
orf19.1085	Contig19-10090	23086..23784		6C	UBC1			orf19.8686 | IPF10066.2 | Contig20090:23051..23743	E2 ubiquitin-conjugating enzyme		6.3.2.19	CandidaDB:CA0531 | CYGD:CA0531 | IPF:17337.1	PF00179:UQ_con; Ubiquitin-conjugating enzyme:3.10E-61			C:26S proteasome (ISS) | C:cytoplasm (ISS)	F:ubiquitin conjugating enzyme (ISS)	P:endocytosis (ISS) | P:germination (sensu Saccharomyces) (ISS) | P:monoubiquitination (ISS) | P:polyubiquitination (ISS)
orf19.1086	Contig19-10090	24828..26696		6C	BRE5			orf19.8687 | IPF19327.2 | Contig20090:24773..26638	conserved hypothetical protein			CandidaDB:CA0372 | CYGD:CA0372 | IPF:10062.2	PF02136:NTF2; Nuclear transport factor 2 (NTF2) domain:2.70E-05		
orf19.1087	Contig19-10090	27159..29579		6C				orf19.8688 | IPF19579.1 | Contig20090:27108..29540	hypothetical protein			CandidaDB:CA0371 | CYGD:CA0371 | IPF:19578.1			
orf19.1089	Contig19-10090	30120..30857		6C	PEX11			orf19.8690 | IPF19049.2 | Contig20090:30096..30833	peroxisomal membrane protein			CandidaDB:CA0310 | CYGD:CA0310 | IPF:29582.1				C:peroxisomal membrane (ISS)	F:molecular_function unknown (ND)	P:peroxisome organization and biogenesis (ISS)
orf19.109	Contig19-10035	43905..45410		6O	MSY1			orf19.7756 | IPF11923.1 | Contig20035:43520..45025	tyrosyl-tRNA synthetase		6.1.1.1	CandidaDB:CA1193 | CYGD:CA1193 | IPF:10449.3	PF00579:tRNA-synt_1b; tRNA synthetases class I (W and Y):6.60E-92	COG0180 Tryptophanyl-tRNA synthetase 3e- 66\nCOG0162 Tyrosyl-tRNA synthetase 1e-117			F:tyrosine-tRNA ligase (IEA)	P:biological_process unknown (ND)
orf19.1090	Contig19-10090	complement(31044..31391)		6C				orf19.8691 | IPF26232.1 | Contig20090:complement(31367..31020)	hypothetical protein			IPF:16934.2			
orf19.1091	Contig19-10090	31618..33690		6C	NOP8			orf19.8692 | IPF26223.1 | Contig20090:31594..33666	nucleolar protein required for 60S ribosome biogenesis			CandidaDB:CA0309 | CYGD:CA0309 | IPF:16935.2				C:nucleolus (ISS)	F:RNA binding (ISS)	P:rRNA processing (ISS) | P:ribosomal large subunit assembly and maintenance (ISS)
orf19.1092	Contig19-10090	34034..35593		6C	RHK1			orf19.8693 | IPF17442.2 | Contig20090:34010..35602	dol-p-man dependent alpha(1-3) mannosyltransferase			CandidaDB:CA0308 | CYGD:CA0308 | IPF:29580.1						P:protein amino acid glycosylation (IEA)
orf19.1093	Contig19-10090	complement(36230..38608)		6C				orf19.8695 | IPF26221.1 | Contig20090:complement(38662..36209)	hypothetical protein			CandidaDB:CA1476 | CYGD:CA1476 | IPF:10214.2			
orf19.1095	Contig19-10090	complement(41065..42216)		6C	GLE2			orf19.8697 | IPF26226.1 | Contig20090:complement(42195..41044)	nuclear pore protein			CandidaDB:CA1475 | CYGD:CA1475 | IPF:10209.2	PF00400:WD40; WD domain, G-beta repeat:2.80E- 36			C:nuclear pore (ISS)	F:structural molecule (ISS)	P:NLS-bearing substrate-nucleus import (ISS) | P:mRNA- binding (hnRNP) protein-nucleus import (ISS) | P:mRNA- nucleus export (ISS) | P:nuclear membrane organization and biogenesis (ISS) | P:nuclear pore organization and biogenesis (ISS) | P:protein-nucleus export (ISS) | P:protein-nucleus import (ISS) | P:rRNA-nucleus export (ISS) | P:ribosomal protein-nucleus import (ISS) | P:snRNA- nucleus export (ISS) | P:snRNP protein-nucleus import (ISS) | P:tRNA-nucleus export (ISS)
orf19.1096	Contig19-10090	42504..45143		6C	GEF2			orf19.8698 | IPF26218.1 | Contig20090:42483..45122	chloride channel, possibly voltage gated			CandidaDB:CA1474 | CYGD:CA1474 | IPF:10208.2	PF00654:voltage_CLC; Voltage gated chloride channel:3.30E-100	COG0038 Chloride channel protein EriC 1e-116		C:Golgi vesicle (ISS)	F:voltage-gated chloride channel (ISS)	P:cation homeostasis (ISS)
orf19.1097	Contig19-10090	join(47877..>53144,<53196..>55301)		6C	ALS4			orf19.8700 | IPF26222.1 | Contig20090:53175..55280 | orf19.8699 | IPF26230.1 | Contig20090:47856..53126	misassembled agglutinin like protein	truncated protein | gene family | sequencing error? | This sequence contains about 48 copies of the tandem repeat sequence. ALS4 allele sizes in strain SC5314 are estimated by Southern blot to have 18 or 36 copies of the repeated sequence. The 3� end of the gene is missing. It is possible that this ORF has the 5� end of ALS4 fused to the 3� end of ALS2. That would explain too many repeat copies. Since the 3� ends of the two genes are nearly identical, there would be no way to tell if the sequences were wrongly joined.		CandidaDB:CA1471 | CYGD:CA1471 | IPF:15450.3 | CandidaDB:CA1473 | CYGD:CA1473 | IPF:10205.2				C:cell wall (sensu Fungi) (ISS)	F:cell adhesion molecule (ISS)	P:flocculation (IEA)
orf19.1099	Contig19-1684	471..1532		7					hypothetical protein in Major Repeat Sequence	gene family		gi|4589460|dbj|BAA76754.1| RPS; hypothetical [Candida albicans] | CandidaDB:CA0168 | CYGD:CA0168 | IPF:7001.1			
orf19.11	Contig19-10011	complement(6101..6820)		RX				orf19.7684 | IPF27233.1 | Contig20011:complement(6809..6090)	hypothetical protein			CandidaDB:CA0650 | CYGD:CA0650 | IPF:11566.1			
orf19.1100	Contig19-1684	3902..4216		7					hypothetical protein			IPF:19843.2			
orf19.1105	Contig19-10093	38..511		5				orf19.8701 | IPF26202.1 | Contig20093:2..511	hypothetical protein			CandidaDB:CA0170 | CYGD:CA0170 | IPF:15959.2			
orf19.1105.2	Contig19-10093	complement(1357..1611)		5				orf19.8701.2 | IPF17002.3 | Contig20093:complement(1611..1357)	hypothetical protein			CandidaDB:CA0171 | CYGD:CA0171 | IPF:15957.2			
orf19.1105.3	Contig19-10093	join(2486..2725,2725..3198)		5				orf19.8702 | IPF26207.1 | Contig20093:2811..3209	hypothetical protein	sequencing error?		IPF:20047.1			
orf19.1106	Contig19-10093	7268..9622		5				orf19.8703 | IPF26190.1 | Contig20093:7174..9624	hypothetical protein			CandidaDB:CA1458 | CYGD:CA1458 | IPF:6342.1			
orf19.1107	Contig19-10093	10531..11139		5				orf19.8704 | IPF26199.1 | Contig20093:10533..11141	conserved hypothetical protein			CandidaDB:CA1459 | CYGD:CA1459 | IPF:6340.2			
orf19.1108	Contig19-10093	complement(11309..11917)		5	HAM1			orf19.8705 | IPF26200.1 | Contig20093:complement(11919..11311)	may function in DNA repair		3.6.1.15	CandidaDB:CA1460 | CYGD:CA1460 | IPF:6339.1	PF01725:Ham1p_like; Ham1 family:5.20E-45	COG0127 Xanthosine triphosphate pyrophosphatase 4e-64	
orf19.1109	Contig19-10093	complement(12279..12671)		5				orf19.8706 | IPF26205.1 | Contig20093:complement(12673..12281)	hypothetical protein			CandidaDB:CA1461 | CYGD:CA1461 | IPF:6338.1			
orf19.111	Contig19-10035	complement(45532..47238)		6O	CAN1			orf19.7758 | IPF27165.1 | Contig20035:complement(46853..45147)	arginine permease	gene family		CandidaDB:CA1191 | CYGD:CA1191 | IPF:11927.1	PF00324:aa_permeases; Amino acid permease:1.30E-187			C:plasma membrane (ISS)	F:basic amino acid transporter (ISS)	P:basic amino acid transport (ISS)
orf19.1110	Contig19-10093	complement(13080..14063)		5	THI80			orf19.8707 | IPF6335.2 | Contig20093:complement(14062..13082)	thiamin pyrophosphokinase		2.7.6.2	CandidaDB:CA1462 | CYGD:CA1462 | IPF:6334.3		COG1564 Thiamine pyrophosphokinase 1e-123		C:cellular_component unknown (ND)	F:thiamin pyrophosphokinase (ISS) | F:thiamin pyrophosphokinase (ISS)	P:thiamin biosynthesis (ISS)
orf19.1111	Contig19-10093	14265..14963		5	TAF9			orf19.8708 | IPF18669.1 | Contig20093:14265..14954	TFIID and SAGA subunit			CandidaDB:CA1804 | CYGD:CA1804 | IPF:6333.3	PF02291:TFIID-31; Transcription initiation factor IID, 31kD subunit:1.60E-55			C:SAGA complex (ISS) | C:TFIID complex (ISS)	F:general RNA polymerase II transcription factor (ISS)	P:G1-specific transcription in mitotic cell cycle (ISS) | P:G1-specific transcription in mitotic cell cycle (ISS) | P:chromatin modification (ISS) | P:establishment and/or maintenance of chromatin architecture (ISS) | P:histone acetylation (ISS) | P:protein amino acid acetylation (ISS) | P:transcription initiation from Pol II promoter (ISS) | P:transcription initiation from Pol II promoter (ISS) | P:transcription initiation from Pol II promoter (ISS)
orf19.1112	Contig19-10093	15313..17607		5	BUD7			orf19.8709 | IPF26191.1 | Contig20093:15304..17598	involved in bud-site selection			CandidaDB:CA1805 | CYGD:CA1805 | IPF:6332.2				C:cellular_component unknown (ND)	F:molecular_function unknown (ND)	P:bud site selection (ISS)
orf19.1113	Contig19-10093	18080..18847		5				orf19.8710 | IPF26197.1 | Contig20093:18071..18838	hypothetical protein			CandidaDB:CA1806 | CYGD:CA1806 | IPF:6329.2			
orf19.1114	Contig19-10093	complement(join(19038..19461,19579..19622))	complement(19462..19578)	5				orf19.8711 | IPF26204.1 | Contig20093:complement(19430..19029)	conserved hypothetical protein	Possible intron (size=117) gtatgtaaag...tttcaactag		CandidaDB:CA1807 | CYGD:CA1807 | IPF:6328.2			
orf19.1115	Contig19-10093	complement(19960..20532)		5	GUK1			orf19.8712 | IPF26196.1 | Contig20093:complement(20592..19951)	guanylate kinase		2.7.4.8	CandidaDB:CA1808 | CYGD:CA1808 | IPF:6326.2	PF00625:Guanylate_kin; Guanylate kinase:7.90E- 57	COG1116 ABC-type nitrate/sulfonate/taurine/bicarbonate transport systems, ATPase components 4e-13\nCOG0410 High-affinity branched- chain amino acid transport system ATPase 1e-33\nCOG1136 ABC-type (unclassified) transport system, ATPase component 1e-14		C:cellular_component unknown (ND)	F:guanylate kinase (IEA)	P:GMP metabolism (ISS)
orf19.1116	Contig19-10093	21320..21946		5				orf19.8713 | IPF26198.1 | Contig20093:21311..21937	hypothetical protein			CandidaDB:CA1809 | CYGD:CA1809 | IPF:6325.2			
orf19.1117	Contig19-10093	23124..24263		5	FDH3			orf19.8714 | IPF19255.2 | Contig20093:23115..24254	formate dehydrogenase		1.2.1.2	CandidaDB:CA1810 | CYGD:CA1810 | IPF:6323.2	PF02826:2-Hacid_DH_C; D-isomer specific 2- hydroxyacid dehydrogenase, NAD binding domain:2.70E-76			C:cellular_component unknown (ND)	F:formate dehydrogenase (ISS)	P:NADH regeneration (ISS) | P:formate catabolism (ISS)
orf19.1119	Contig19-10093	24669..27548		5	MTR10			orf19.8717 | IPF13881.3 | Contig20093:25906..27558	involved in nuclear protein import			CandidaDB:CA1811 | CYGD:CA1811 | IPF:6321.2				C:cytoplasm (ISS) | C:nucleus (ISS)	F:nuclear localization sequence binding (ISS) | F:nuclear localization sequence binding (ISS)	P:mRNA-binding (hnRNP) protein-nucleus import (ISS) | P:mRNA-binding (hnRNP) protein-nucleus import (ISS) | P:mRNA-binding (hnRNP) protein-nucleus import (ISS) | P:mRNA-binding (hnRNP) protein-nucleus import (ISS) | P:mRNA-binding (hnRNP) protein-nucleus import (ISS) | P:mRNA-binding (hnRNP) protein-nucleus import (ISS) | P:protein-nucleus import (ISS) | P:protein-nucleus import (ISS) | P:protein- nucleus import (ISS) | P:protein-nucleus import (ISS) | P:protein-nucleus import (ISS) | P:protein-nucleus import (ISS)
orf19.1120	Contig19-10093	complement(28254..28679)		5				orf19.8718 | IPF26203.1 | Contig20093:complement(28719..28255)	hypothetical protein			CandidaDB:CA1812 | CYGD:CA1812 | IPF:13879.2			
orf19.1121	Contig19-10093	complement(31774..32595)		5				orf19.8719 | IPF2329.1 | Contig20093:complement(32606..31782)	conserved hypothetical protein			CandidaDB:CA1813 | CYGD:CA1813 | IPF:13871.1			
orf19.1122	Contig19-10093	complement(33110..33952)		5				orf19.8720 | IPF2328.2 | Contig20093:complement(33963..33121)	hypothetical protein			CandidaDB:CA0360 | CYGD:CA0360 | IPF:13870.2			
orf19.1123	Contig19-10093	34349..34702		5				orf19.8721 | IPF26211.1 | Contig20093:34357..34713	hypothetical protein			IPF:29575.1			
orf19.1124	Contig19-10093	34784..35668		5				orf19.8722 | IPF26195.1 | Contig20093:34795..35679	phytanoyl-CoA dioxygenase (PhyH)			CandidaDB:CA0361 | CYGD:CA0361 | IPF:2326.2			
orf19.1124.2	Contig19-10093	35981..>36202		5	DPH52			orf19.8722.3 | IPF26215.1 | Contig20093:35992..36213	diphthamide methyltransferase	truncated protein		IPF:2323.3				C:cellular_component unknown (ND)	F:diphthine synthase (ISS) | F:diphthine synthase (IEA)	P:peptidyl- diphthamide biosynthesis from peptidyl-histidine (ISS)
orf19.1125	Contig19-1690	467..1303		2					conserved hypothetical protein	gene family		IPF:16630.3			
orf19.1126	Contig19-1690	3822..4220		2					hypothetical protein	gene family		CandidaDB:CA0172 | CYGD:CA0172 | IPF:19154.1			
orf19.1128	Contig19-1698	complement(2..1387)			MYO4				class II myosin | myosin-1 isoform (type II myosin) heavy chain	Overlap with orf19.6294		IPF:14354.2	PF00063:myosin_head; Myosin head (motor domain):2.30E-36			C:contractile ring (sensu Saccharomyces) (ISS)	F:microfilament motor (ISS)	P:axial budding (ISS) | P:cytokinesis (ISS) | P:response to osmotic stress (ISS)
orf19.1129	Contig19-1698	complement(6093..>6710)			SNF52				chromatin remodeling Snf/Swi complex subunit	Overlap with orf19.5871 | truncated protein		IPF:27539.1				C:nucleosome remodeling complex (ISS)	F:general RNA polymerase II transcription factor (ISS)	P:chromatin modeling (ISS)
orf19.113	Contig19-10035	complement(48947..49846)		6O	CIP1			orf19.7761 | IPF11929.2 | Contig20035:complement(49427..48528)	closely related to cadmium-induced protein CIP1	gene family	1.3.1.45	CandidaDB:CA1190 | CYGD:CA1190 | IPF:14967.2			
orf19.1130	Contig19-10096	1228..3000		1				orf19.8723 | IPF26187.1 | Contig20096:1228..3000	hypothetical protein			CandidaDB:CA0182 | CYGD:CA0182 | IPF:6166.2			
orf19.1133	Contig19-10096	6068..>9808		1	MSB1			orf19.8726 | IPF6172.3 | Contig20096:6055..9771	polarity establishment and bud formation protein	truncated protein | tRNA Tyr anticodon GTA, Cove score 63.29		CandidaDB:CA0525 | CYGD:CA0525 | IPF:29571.1						P:establishment of cell polarity (sensu Saccharomyces) (NR)
orf19.1135	Contig19-10097	complement(1075..3510)		1X	CKU70			orf19.8728 | IPF19699.2 | Contig20097:complement(3510..1075)	Ku family DNA binding and repair protein			IPF:20050.1	PF02735:ku; Ku70/Ku80 beta-barrel domain:2.70E-14					P:DNA repair (IEA)
orf19.1136	Contig19-10097	3784..4221		1X	APS2			orf19.8729 | IPF16570.2 | Contig20097:3778..4215	similar to the AP-2 complex sigma2 subunit			CandidaDB:CA0568 | CYGD:CA0568 | IPF:4688.1	PF01217:Clat_adaptor_s; Clathrin adaptor complex small chain:1.40E-69			C:AP-2 adaptor complex (ISS)	F:molecular_function unknown (ND)	P:vesicle-mediated transport (ISS)
orf19.1137	Contig19-10097	complement(4284..4958)		1X	CDC8			orf19.8730 | IPF16571.2 | Contig20097:complement(4951..4277)	thymidylate kinase		2.7.4.9	CandidaDB:CA0569 | CYGD:CA0569 | IPF:4687.1	PF02223:Thymidylate_kin; Thymidylate kinase:2.20E-48	COG0194 Guanylate kinase 5e-26\nCOG0125 Thymidylate kinase 4e-37\nCOG1121 ABC-type Mn/Zn transport systems, ATPase component 2e-24\nCOG1131 ABC-type multidrug transport system, ATPase component 1e- 26\nCOG1130 ABC-type sugar/spermidine/putrescine transport systems, ATPase component 1e-22\nCOG1428 Deoxyguanosine/deoxyadenosine kinase 1e-21		C:cytoplasm (ISS) | C:nucleus (ISS)	F:thymidylate kinase (ISS) | F:thymidylate kinase (ISS)	P:DNA dependent DNA replication (ISS) | P:DNA dependent DNA replication (ISS) | P:DNA dependent DNA replication (ISS) | P:DNA repair (ISS) | P:dTDP biosynthesis (ISS) | P:dTTP biosynthesis (ISS) | P:mutagenesis (ISS) | P:mutagenesis (ISS) | P:plasmid maintenance (ISS)
orf19.1139	Contig19-10097	8082..11006		1X	SVL3			orf19.8732 | IPF17015.2 | Contig20097:8077..11007	involved in vacuole function			CandidaDB:CA0570 | CYGD:CA0570 | IPF:29554.1		COG0739 Membrane proteins related to metalloendopeptidases 7e-18\nCOG1340 Uncharacterized archaeal coiled-coil domain 3e-19\nCOG1566 Multidrug resistance efflux pump 2e-16\nCOG1372 Inteins 1e-16		C:cellular_component unknown (ISS)	F:molecular_function unknown (ISS)	P:endocytosis (ISS)
orf19.114	Contig19-10035	complement(51332..52330)		6O				orf19.7762 | IPF19622.2 | Contig20035:complement(52932..50896)	hypothetical protein			IPF:19689.1			
orf19.1140	Contig19-10097	11578..12204		1X				orf19.8733 | IPF17749.2 | Contig20097:11565..12191	hypothetical protein			CandidaDB:CA0955 | CYGD:CA0955 | IPF:13160.2			
orf19.1142	Contig19-10097	complement(12425..14344)		1X	AVT4 			orf19.8735 | IPF26160.1 | Contig20097:complement(14331..12412)	related to the neuronal GABA vesicular transporters			CandidaDB:CA0954 | CYGD:CA0954 | IPF:13162.2	PF01490:Aa_trans; Transmembrane amino acid transporter protein:1.90E-96		
orf19.1143	Contig19-10097	complement(15344..16528)		1X				orf19.8736 | IPF26165.1 | Contig20097:complement(16515..15331)	hypothetical protein			IPF:20069.1			
orf19.1144	Contig19-10097	complement(16959..20324)		1X				orf19.8737 | IPF26180.1 | Contig20097:complement(20905..16946)	conserved hypothetical protein	Could very well be shorter on the N-terminus than stated, since homologs are shorter and match the downstream end only. If so, then a putative ORF covering about 400nt of a different frame in the N-terminus may be real, though lacking any homology of its own.		CandidaDB:CA0953 | CYGD:CA0953 | IPF:13166.3		COG0790 TPR repeat proteins 9e-48	
orf19.1146	Contig19-10097	complement(20557..20925)		1X					hypothetical protein			IPF:29564.1			
orf19.1148	Contig19-10097	23590..24195		1X				orf19.8740 | IPF19912.1 | Contig20097:23570..24361	hypothetical protein			IPF:29559.1			
orf19.1149	Contig19-10097	25376..26455		1X	ETR1			orf19.8742 | IPF11717.2 | Contig20097:25354..26433	mitochondrial�2-enoyl thioester reductase		1.6.5.5	CandidaDB:CA1333 | CYGD:CA1333 | IPF:14722.3	PF00107:adh_zinc; Zinc-binding dehydrogenase:8.60E-15			C:nucleus (ISS)	F:DNA binding (ISS)	P:respiratory gaseous exchange (ISS)
orf19.115	Contig19-10035	complement(52531..53184)		6O					hypothetical protein			IPF:19623.1			
orf19.1150	Contig19-10097	complement(26693..28111)		1X	GLN32			orf19.8743 | IPF26163.1 | Contig20097:complement(28089..26671)	zinc finger transcription factor			CandidaDB:CA1332 | CYGD:CA1332 | IPF:11716.1	PF00320:GATA; GATA zinc finger:7.60E-21			C:nucleus (ISS)	F:transcription factor (ISS)	P:nitrogen metabolism (ISS)
orf19.1150.1	Contig19-10097	29687..29908		1X				orf19.8743.2 | IPF26154.1 | Contig20097:29665..29886	hypothetical protein			CandidaDB:CA1331 | CYGD:CA1331 | IPF:11714.1			
orf19.1151	Contig19-10097	complement(29978..30340)		1X				orf19.8744 | IPF11713.1 | Contig20097:complement(30753..29956)	very weakly conserved hypothetical protein			IPF:29561.1			
orf19.1152	Contig19-10097	complement(30361..30774)		1X				orf19.8744 | IPF11713.1 | Contig20097:complement(30753..29956)	hypothetical protein			IPF:19733.2			
orf19.1153	Contig19-10097	complement(31582..33288)		1X	GAD1			orf19.8745 | IPF11712.3 | Contig20097:complement(33560..31854)	glutamate decarboxylase		4.1.1.15	CandidaDB:CA1564 | CYGD:CA1564 | IPF:7609.1	PF00282:pyridoxal_deC; Pyridoxal-dependent decarboxylase conserved domain:8.40E-49	COG0076 Glutamate decarboxylase and related PLP-dependent proteins 1e-104		C:cytoplasm (ISS)	F:glutamate decarboxylase (IEA)	P:amino acid metabolism (ISS)
orf19.1154	Contig19-10097	complement(34379..34852)		1X	EGD1			orf19.8746 | IPF26175.1 | Contig20097:complement(35124..34651)	beta subunit of the nascent-polypeptide-associated complex (NAC)			CandidaDB:CA1565 | CYGD:CA1565 | IPF:7610.1	PF01849:NAC; NAC domain:2.90E-22			C:nascent polypeptide-associated complex (ISS)	F:chaperone (ISS)	P:nascent polypeptide association (ISS)
orf19.1155	Contig19-10097	35586..36440		1X	DPP3			orf19.8747 | IPF26170.1 | Contig20097:35822..36712	vacuolar diacylglycerol pyrophosphate phosphatase			CandidaDB:CA1566 | CYGD:CA1566 | IPF:7611.1	PF01569:PAP2; PAP2 superfamily:1.60E-21			C:cytoplasm (ISS) | C:endoplasmic reticulum (ISS)	F:phosphatidate phosphatase (ISS)	P:phospholipid metabolism (ISS)
orf19.1156	Contig19-10097	36886..38040		1X				orf19.8748 | IPF26166.1 | Contig20097:37158..38312	hypothetical protein			CandidaDB:CA1567 | CYGD:CA1567 | IPF:7613.1	PF00018:SH3; SH3 domain:6.90E-05			C:membrane fraction (ISS)	F:molecular_function unknown (ISS)	P:Rho protein signal transduction (ISS) | P:cell wall organization and biogenesis (ISS) | P:response to heat (ISS)
orf19.1158	Contig19-10097	complement(38099..38992)		1X				orf19.8750 | IPF26169.1 | Contig20097:complement(39324..38371)	hypothetical protein			CandidaDB:CA1568 | CYGD:CA1568 | IPF:7615.1			
orf19.1159	Contig19-10097	39170..40690		1X	MET23			orf19.8751 | IPF26162.1 | Contig20097:39499..40962	homoserine O-acetyltransferase		2.3.1.31	CandidaDB:CA1569 | CYGD:CA1569 | IPF:7616.2	PF00561:abhydrolase; alpha/beta hydrolase fold:3.90E-10			C:cytoplasm (ISS)	F:homoserine O-acetyltransferase (IEA)	P:homoserine metabolism (ISS) | P:methionine biosynthesis (ISS)
orf19.1160	Contig19-10097	complement(40748..41395)		1X				orf19.8752 | IPF26172.1 | Contig20097:complement(41667..41020)	conserved hypothetical protein			CandidaDB:CA1570 | CYGD:CA1570 | IPF:7617.2			
orf19.1161	Contig19-10097	complement(41705..46837)		1X	PLD1	PLD1		orf19.8753 | IPF13085.3 | Contig20097:complement(47109..41977)	phospholipase D	gene family	3.1.4.4	gi|3413518|dbj|BAA32278.1| phospholipase D [Candida albicans] | CandidaDB:CA0587 | CYGD:CA0587 | IPF:29560.1	PF00614:PLDc; Phospholipase D. Active site motif:2.10E-08	nCOG1502 Phosphatidylserine/phosphatidylglycerophosphate/cardiol ipin synthases and related enzymes 5e-45		C:prospore membrane (ISS)	F:phospholipase D (IEA)	P:meiosis (ISS)
orf19.1162	Contig19-10097	complement(47355..47732)		1X				orf19.8755 | IPF18931.2 | Contig20097:complement(48004..47627)	aromatic ring-cleaving dioxygenase			CandidaDB:CA0588 | CYGD:CA0588 | IPF:13081.2			
orf19.1162.1	Contig19-10097	complement(47958..48521)		1X				orf19.8755.1 | IPF26174.1 | Contig20097:complement(48829..48230)	conserved hypothetical protein	no available methionine		CandidaDB:CA0589 | CYGD:CA0589 | IPF:13080.1			
orf19.1163	Contig19-10097	48733..49824		1X				orf19.8756 | IPF13079.1 | Contig20097:49005..50096	conserved hypothetical protein			CandidaDB:CA0590 | CYGD:CA0590 | IPF:7620.2	PF01926:MMR_HSR1; GTPase of unknown function:8.80E-07	COG0218 Predicted GTPases 3e-33\nCOG2262 GTPases 1e-30	
orf19.1164	Contig19-10097	complement(50010..50570)		1X	GAR1			orf19.8757 | IPF13076.1 | Contig20097:complement(50872..50282)	nucleolar rRNA processing protein			CandidaDB:CA1789 | CYGD:CA1789 | IPF:7621.1		COG3277 RNA-binding protein involved in rRNA processing 1e-45				P:35S primary transcript processing (ISS) | P:rRNA modification (ISS)
orf19.1166	Contig19-10097	join(50968..50983,51086..54960)	50984..51085	1X				orf19.8759 | IPF26181.1 | Contig20097:51405..55262	conserved hypothetical protein	Possible intron (size=102) gtatgtattg...caaaaaatag		CandidaDB:CA1788 | CYGD:CA1788 | IPF:7623.2	PF00627:UBA; UBA/TS-N domain:3.30E-10	COG2433 Uncharacterized ACR 6e-38		C:actin cortical patch (sensu Saccharomyces) (ISS) | C:bud neck (ISS) | C:bud tip (ISS)	F:molecular_function unknown (ND)	P:endocytosis (ISS)
orf19.1167	Contig19-10097	55551..56711		1X				orf19.8760 | IPF26164.1 | Contig20097:55853..57013	alpha-ketoglutarate catabolism dioxygenase	gene family		CandidaDB:CA1787 | CYGD:CA1787 | IPF:19929.1	PF02668:TauD; Taurine catabolism dioxygenase TauD, TfdA family:6.50E-78		
orf19.1168	Contig19-10097	57221..57808		1X					potential fungal Zn(2)-Cys(6) binuclear cluster domain DNA binding factor			CandidaDB:CA1786 | CYGD:CA1786 | IPF:7629.2	PF00172:Zn_clus; Fungal Zn(2)-Cys(6) binuclear cluster domain:7.50E-04		
orf19.1169	Contig19-10097	58592..59542		1X				orf19.8762 | IPF26167.1 | Contig20097:58894..59844	conserved hypothetical protein			CandidaDB:CA1785 | CYGD:CA1785 | IPF:7631.2	PF00226:DnaJ; DnaJ domain:6.50E-10		
orf19.117	Contig19-10035	54094..55686		6O	SEC9			orf19.7764 | IPF19868.1 | Contig20035:53635..55215	plasma membrane t-SNARE			CandidaDB:CA0483 | CYGD:CA0483 | IPF:14761.2	PF00835:SNAP-25; SNAP-25 family:7.10E-58			C:membrane (ISS)	F:v-SNARE (ISS)	P:Golgi to plasma membrane transport (ISS) | P:non-selective vesicle fusion (ISS)
orf19.1170	Contig19-10097	59825..60631		1X				orf19.8763 | IPF26168.1 | Contig20097:60127..60933	chorismate mutase		5.4.99.5	CandidaDB:CA1784 | CYGD:CA1784 | IPF:7632.1	PF01817:Chorismate_mut; Chorismate mutase:6.70E-14	COG1605 Chorismate mutase 1e-124		C:cellular_component unknown (ND)	F:chorismate mutase (IEA)	P:aromatic amino acid family biosynthesis (ISS)
orf19.1171	Contig19-10097	62108..64366		1X				orf19.8764 | IPF26156.1 | Contig20097:62170..64668	S-adenosylmethionine:diacylglycerol 3-amino-3-carboxypropyl transferase | lipid metabolism			CandidaDB:CA1783 | CYGD:CA1783 | IPF:7635.2			
orf19.1172	Contig19-10097	complement(65137..>65988)		1X	PHO84			orf19.8765 | IPF26171.1 | Contig20097:complement(66125..65439)	inorganic phosphate permease	truncated protein		CandidaDB:CA1782 | CYGD:CA1782 | IPF:7638.2				C:integral plasma membrane protein (ISS) | C:integral plasma membrane protein (ISS)	F:inorganic phosphate transporter (ISS) | F:inorganic phosphate transporter (ISS)	P:phosphate transport (ISS) | P:phosphate transport (ISS)
orf19.1173	Contig19-1712	complement(<2..2398)			HUL5				ubiquitin-protein ligase (E3)	truncated protein		IPF:16548.3	PF00632:HECT; HECT-domain (ubiquitin- transferase):1.20E-15 | PF00612:IQ; IQ calmodulin-binding motif:4.10E-01			C:cellular_component unknown (ND)	F:ubiquitin- protein ligase (ISS)	P:monoubiquitination (ISS) | P:polyubiquitination (ISS)
orf19.1174	Contig19-1712	complement(3081..>3518)			DPH6				diphthamide biosynthesis	truncated protein		IPF:16546.1				C:cellular_component unknown (ND)	F:molecular_function unknown (ND)	P:peptidyl-diphthamide biosynthesis from peptidyl-histidine (ISS)
orf19.1175	Contig19-10099	47..400		6O				orf19.8766 | IPF not available | Contig20099:47..400	hypothetical protein			IPF:not available			
orf19.1177	Contig19-10099	1411..2640		6O	RTT106 			orf19.8769 | IPF26139.1 | Contig20099:1410..2639	regulator of Ty1 transposition			CandidaDB:CA0192 | CYGD:CA0192 | IPF:15134.2				C:cellular_component unknown (ND)	F:molecular_function unknown (ND)	P:negative regulation of DNA transposition (ISS)
orf19.1178	Contig19-10099	complement(717..1322)		6O				orf19.8768 | IPF18909.2 | Contig20099:complement(1322..717)	hypothetical protein			IPF:15133.2			
orf19.1179	Contig19-10099	complement(2653..2985)		6O				orf19.8770 | IPF19608.1 | Contig20099:complement(3034..2477)	hypothetical protein			IPF:19609.1			
orf19.118	Contig19-10035	57736..59046		6O	ODD1			orf19.7765 | IPF14763.2 | Contig20035:57258..58568	oleate delta-12 desaturase		1.3.1.35	CandidaDB:CA0482 | CYGD:CA0482 | IPF:29951.1	PF00487:FA_desaturase; Fatty acid desaturase:1.00E-49		
orf19.1180	Contig19-10099	3174..4421		6O				orf19.8771 | IPF13098.2 | Contig20099:3173..4420	conserved hypothetical protein		2.6.1.66	CandidaDB:CA0675 | CYGD:CA0675 | IPF:19848.2		COG1167 Transcriptional regulators containing a DNA-binding HTH domain and an aminotransferase domain (MocR family) and their eukaryotic orthologs 3e-67	
orf19.1181	Contig19-10099	4629..5717		6O	DPP4			orf19.8772 | IPF13097.2 | Contig20099:4628..5716	diacylglycerol pyrophosphate phosphatase			CandidaDB:CA0676 | CYGD:CA0676 | IPF:29548.1	PF01569:PAP2; PAP2 superfamily:8.30E-27	COG0671 Membrane-associated phospholipid phosphatase 3e-89		C:cytoplasm (ISS) | C:endoplasmic reticulum (ISS)	F:phosphatidate phosphatase (ISS)	P:phospholipid metabolism (ISS)
orf19.1182	Contig19-10099	complement(5712..6605)		6O	VAM7			orf19.8773 | IPF13095.1 | Contig20099:complement(6604..5711)	vacuolar morphogenesis protein			gi|7271034|emb|CAB77652.1| hypothetical protein [Candida albicans] | CandidaDB:CA0677 | CYGD:CA0677 | IPF:13903.2	PF00787:PX; PX domain:7.90E-11			C:vacuolar membrane (sensu Fungi) (ISS)	F:v-SNARE (ISS)	P:Golgi to vacuole transport (ISS) | P:non- selective vesicle fusion (ISS)
orf19.1183	Contig19-10099	6749..8395		6O				orf19.8774 | IPF13094.1 | Contig20099:6748..8394	conserved hypothetical protein			CandidaDB:CA0678 | CYGD:CA0678 | IPF:13902.1			
orf19.1185	Contig19-10099	8565..9674		6O				orf19.8776 | IPF13090.3 | Contig20099:9329..10462	conserved hypothetical protein			CandidaDB:CA2646 | CYGD:CA2646 | IPF:13899.2	PF00498:FHA; FHA domain:4.70E-17		
orf19.1186	Contig19-10099	9848..10540		6O				orf19.8777 | IPF13897.2 | Contig20099:10692..11330	hypothetical protein			CandidaDB:CA2647 | CYGD:CA2647 | IPF:13088.1			
orf19.1187	Contig19-10099	12316..14877		6O	CPH2	CPH2		orf19.8778 | IPF13893.3 | Contig20099:13102..15663	bHLH DNA-binding protein that promotes hyphal development	This 731 amino acid protein is far longer than the 290 aa protein originally reported. | There is little reason to accept the validity of a putative intron at aa 631 to 754.		CandidaDB:CA2648 | CYGD:CA2648 | IPF:9062.2	PF00010:HLH; Helix-loop-helix DNA-binding domain:1.10E-07			C:cellular_component unknown (ND)	F:transcription factor (ISS)	P:pseudohyphal growth (ISS)
orf19.1189	Contig19-10099	19523..21577		6O				orf19.8780 | IPF19121.2 | Contig20099:20302..22356	hypothetical protein			CandidaDB:CA2649 | CYGD:CA2649 | IPF:9057.2				C:centromere (ISS) | C:kinetochore (ISS)	F:DNA bending (ISS) | F:centromeric DNA binding (ISS)	P:mitosis (IEA)
orf19.119	Contig19-10035	complement(join(59294..60020,60020..60090))		6O	STE14			orf19.7766 | IPF14764.1 | Contig20035:complement(59613..58816)	farnesyl cysteine-carboxyl methyltransferase	gene family | sequencing error?	2.1.1.100	CandidaDB:CA0481 | CYGD:CA0481 | IPF:29956.1				C:endoplasmic reticulum membrane (ISS) | C:endoplasmic reticulum membrane (ISS)	F:protein-S- isoprenylcysteine O-methyltransferase (ISS) | F:protein-S- isoprenylcysteine O-methyltransferase (ISS)	P:pheromone processing (ISS)
orf19.1190	Contig19-10099	complement(23596..26427)		6O	VPH3			orf19.8781 | IPF9052.3 | Contig20099:complement(27215..24384)	vacuolar ATPase V0 domain subunit a		3.6.3.6	CandidaDB:CA2650 | CYGD:CA2650 | IPF:13604.2	PF01496:V_ATPase_sub_a; V-type ATPase 116kDa subunit family:0.00E+00			C:hydrogen-transporting ATPase V0 domain (ISS) | C:hydrogen-transporting ATPase V0 domain (ISS)	F:hydrogen-transporting two-sector ATPase (ISS) | F:hydrogen-transporting two-sector ATPase (ISS)	P:polyphosphate metabolism (ISS) | P:vacuolar acidificati
orf19.1191	Contig19-10099	26921..29341		6O	HRD3			orf19.8782 | IPF26127.1 | Contig20099:27709..30129	responsible for ER-associated degradation (ERAD) of numerous ER-resident proteins			CandidaDB:CA2651 | CYGD:CA2651 | IPF:13605.2				C:endoplasmic reticulum (ISS)	F:ubiquitin-protein ligase (ISS)	P:ER-associated protein catabolism (ISS)
orf19.1192	Contig19-10099	complement(29394..33674)		6O	DNA2			orf19.8783 | IPF26141.1 | Contig20099:complement(34462..30182)	DNA helicase involved in DNA replication			CandidaDB:CA2652 | CYGD:CA2652 | IPF:15025.2		COG1702 Phosphate starvation-inducible protein PhoH, predicted ATPase 3e-32\nCOG1468 RecB family exonuclease 2e-50\nCOG1198 Primosomal protein N' (replication factor Y) - superfamily II helicase 2e-32		C:nucleus (ISS)	F:ATP dependent DNA helicase (ISS) | F:single-stranded DNA specific endodeoxyribonuclease (ISS)	P:DNA dependent DNA replication (ISS) | P:DNA repair (ISS)
orf19.1193	Contig19-10099	complement(34131..35870)		6O	GNP2			orf19.8784 | IPF7152.2 | Contig20099:complement(36659..34920)	high-affinity glutamine permease	Possibly missing some N-terminal by homology		CandidaDB:CA1373 | CYGD:CA1373 | IPF:29546.1				C:plasma membrane (ISS)	F:amino acid permease (ISS) | F:amino acid transporter (ISS)	P:amino acid transport (ISS)
orf19.1195	Contig19-10099	complement(37402..39753)		6O	OCT1			orf19.8786 | IPF26128.1 | Contig20099:complement(40410..38191)	mitochondrial intermediate peptidase involved in protein import		3.4.24.70 | 3.4.24.15	CandidaDB:CA1374 | CYGD:CA1374 | IPF:7154.2	PF01432:Peptidase_M3; Peptidase family M3:3.20E-106	COG1164 Oligoendopeptidase F 2e-98\nCOG0339 Zn- dependent oligopeptidases 0.0		C:mitochondrion (ISS)	F:metallopeptidase (ISS)	P:iron homeostasis (ISS) | P:mitochondrial processing (ISS)
orf19.1196	Contig19-10099	40661..43246		6O				orf19.8787 | IPF7158.2 | Contig20099:41450..44035	conserved hypothetical protein with ser/thr kinase domain		2.7.1.37	CandidaDB:CA1375 | CYGD:CA1375 | IPF:29542.1	PF00069:pkinase; Protein kinase domain:1.90E- 77		
orf19.1198	Contig19-10099	complement(43438..43983)		6O				orf19.8789 | IPF7159.2 | Contig20099:complement(44773..44228)	conserved hypothetical protein			CandidaDB:CA1376 | CYGD:CA1376 | IPF:29549.1			
orf19.1199	Contig19-10099	complement(44229..45779)		6O	NOP58			orf19.8790 | IPF18691.2 | Contig20099:complement(46565..45018)	part of small (ribosomal) subunit (SSU) processosome; U3 snoRNP protein			CandidaDB:CA1438 | CYGD:CA1438 | IPF:7161.1	PF01798:Nop; Putative snoRNA binding domain:5.10E-91			C:small nuclear ribonucleoprotein complex (ISS) | C:small nucleolar ribonucleoprotein complex (ISS)	F:snoRNA binding (ISS)	P:35S primary transcript processing (ISS) | P:processing of 20S pre-rRNA (ISS) | P:rRNA modification (ISS)
orf19.1200	Contig19-10099	complement(46244..47239)		6O				orf19.8791 | IPF26140.1 | Contig20099:complement(48025..47030)	hypothetical protein			CandidaDB:CA1437 | CYGD:CA1437 | IPF:7163.1			
orf19.1201	Contig19-10099	47295..48785		6O	DIA4			orf19.8792 | IPF26135.1 | Contig20099:48144..49571	similar to bacterial seryl-tRNA synthases		6.1.1.11	CandidaDB:CA1436 | CYGD:CA1436 | IPF:7165.1	PF00587:tRNA-synt_2b; tRNA synthetase class II core domain (G, H, P, S and T):4.30E-40			C:cellular_component unknown (ND)	F:serine-tRNA ligase (ISS)	P:aerobic respiration (IEP) | P:invasive growth (ISS) | P:pseudohyphal growth (ISS)
orf19.1202	Contig19-10099	complement(48832..50166)		6O				orf19.8793 | IPF26137.1 | Contig20099:complement(50952..49618)	hypothetical protein			CandidaDB:CA1435 | CYGD:CA1435 | IPF:7166.2			
orf19.1203	Contig19-10099	complement(50396..53626)		6O	SRO77			orf19.8794 | IPF26148.1 | Contig20099:complement(54394..51182)	suppressor of defect in the small GTPase Rho3p			CandidaDB:CA1434 | CYGD:CA1434 | IPF:12463.2						P:non-selective vesicle exocytosis (ISS)
orf19.1203.1	Contig19-10099	53986..54249		6O				orf19.8794.1 | IPF26149.1 | Contig20099:54808..55035	conserved hypothetical protein	start placed by homology, not first met; presumptive sequencing error at N-term.		CandidaDB:CA1433 | CYGD:CA1433 | IPF:12464.1			
orf19.1204	Contig19-10099	complement(54383..55921)		6O	APM3			orf19.8795 | IPF26134.1 | Contig20099:complement(56737..55169)	clathrin associated AP-3 protein complex, medium subunit			CandidaDB:CA1432 | CYGD:CA1432 | IPF:12465.2	PF00928:Adap_comp_sub; Adaptor complexes medium subunit family:1.50E-09			C:AP-3 adaptor complex (ISS)	F:molecular_function unknown (ND)	P:Golgi to vacuole transport (ISS)
orf19.1206	Contig19-10099	complement(56454..>57824)		6O	FET34			orf19.8797 | IPF26138.1 | Contig20099:complement(58460..57240)	iron transport multicopper oxidase	truncated protein | gene family	1.10.3.3 | 1.10.3.2	CandidaDB:CA1431 | CYGD:CA1431 | IPF:12467.2	PF00394:Cu-oxidase; Multicopper oxidase:5.60E- 22	COG2132 Putative multicopper oxidases 1e-159		C:plasma membrane (ISS)	F:multicopper ferroxidase iron transport mediator (ISS) | F:multicopper ferroxidase iron transport mediator (ISS)	P:high affinity iron transport (ISS)
orf19.1207	Contig19-1722	3220..3552							hypothetical protein			IPF:27537.1			
orf19.1208	Contig19-1722	complement(5697..>7139)			MRS512				involved in fungal induction	gene family | truncated protein		IPF:19849.1			
orf19.1209	Contig19-10101	<1..372		6X				orf19.8798 | IPF26122.1 | Contig20101:1..372	hypothetical protein	truncated protein		IPF:19127.1			
orf19.121	Contig19-10035	complement(61177..61725)		6O	ARC18			orf19.7768 | IPF27178.1 | Contig20035:complement(61244..60696)	subunit of the Arp2/3 complex			CandidaDB:CA0068 | CYGD:CA0068 | IPF:13905.2				C:Arp2/3 protein complex (ISS)	F:structural constituent of cytoskeleton (ISS)	P:actin filament organization (ISS)
orf19.1210	Contig19-10101	complement(519..2051)		6X	AVT6			orf19.8799 | IPF26117.1 | Contig20101:complement(2051..519)	vacuolar amino acid transporter			CandidaDB:CA0202 | CYGD:CA0202 | IPF:19126.1	PF01490:Aa_trans; Transmembrane amino acid transporter protein:4.70E-78	COG0814 Amino acid permeases 1e-142	
orf19.1212	Contig19-10101	complement(join(3201..4276,4574..4607))	complement(4277..4573)	6X	SCS2			orf19.8800 | IPF9515.2 | Contig20101:complement(4356..3247)	required for inositol metabolism	Possible intron (size=297) gtatgtatat...tttttttcag		IPF:16581.1	PF00635:MSP_domain; MSP (Major sperm protein) domain:2.10E-27			C:endoplasmic reticulum (ISS) | C:integral membrane protein (ISS)	F:molecular_function unknown (ND)	P:myo- inositol metabolism (ISS)
orf19.1214	Contig19-10101	complement(6829..8172)		6X	MAP2			orf19.8802 | IPF26119.1 | Contig20101:complement(8228..6885)	methionine aminopeptidase, isoform 2		3.4.11.18	CandidaDB:CA1534 | CYGD:CA1534 | IPF:9511.2	PF00557:Peptidase_M24; metallopeptidase family M24:1.60E-57				F:methionyl aminopeptidase (ISS)	P:proteolysis and peptidolysis (ISS)
orf19.1215	Contig19-10101	9209..10552		6X				orf19.8803 | IPF9510.2 | Contig20101:9265..10608	hypothetical protein			CandidaDB:CA1533 | CYGD:CA1533 | IPF:29538.1			
orf19.1217	Contig19-10101	complement(10653..13289)		6X				orf19.8806 | IPF9507.2 | Contig20101:complement(15178..10709)	conserved hypothetical protein			IPF:16011.2			
orf19.1219	Contig19-10101	complement(13801..15003)		6X					conserved hypothetical protein			IPF:29539.1			
orf19.122	Contig19-10035	63909..65813		6O	CDC20			orf19.7769 | IPF13908.2 | Contig20035:63359..65335	anaphase promoting complex (APC) subunit			CandidaDB:CA1218 | CYGD:CA1218 | IPF:19430.2	PF00400:WD40; WD domain, G-beta repeat:3.00E- 04 | PF00400:WD40; WD domain, G-beta repeat:1.50E-02 | PF00400:WD40; WD domain, G-beta repeat:5.20E-02 | PF00400:WD40; WD domain, G-beta repeat:3.20E-01			C:anaphase-promoting complex (ISS)	F:enzyme activator (ISS)	P:cyclin catabolism (ISS) | P:mitotic chromosome segregation (ISS) | P:mitotic metaphase/anaphase transition (ISS) | P:mitotic spindle elongation (ISS) | P:ubiquitin-dependent protein catabolism (ISS)
orf19.1220	Contig19-10101	15485..16807		6X	RVS167			orf19.8807 | IPF26118.1 | Contig20101:15540..16862	cytoskeletal binding and regulatory protein		2.7.1.112	CandidaDB:CA1531 | CYGD:CA1531 | IPF:9505.1	PF03114:BAR; BAR domain:4.30E-88	COG1269 Archaeal/vacuolar-type H+-ATPase subunit I 2e-19		C:actin cortical patch (sensu Saccharomyces) (ISS)	F:cytoskeletal protein binding (ISS) | F:cytoskeletal protein binding (ISS)	P:endocytosis (ISS) | P:polar budding (ISS) | P:response to osmotic stress (ISS)
orf19.1221	Contig19-10101	complement(17028..18314)		6X	ALG2			orf19.8808 | IPF26120.1 | Contig20101:complement(18369..17083)	mannosyltransferase			CandidaDB:CA1530 | CYGD:CA1530 | IPF:9503.2	PF00534:Glycos_transf_1; Glycosyl transferases group 1:1.40E-24				F:glycolipid mannosyl transferase (ISS)	P:oligosaccharide-lipid intermediate assembly (ISS)
orf19.1222	Contig19-1725	158..4204		4	ELP1		IKI3		RNA polymerase II Elongator subunit			CandidaDB:CA0204 | CYGD:CA0204 | IPF:15693.2				C:DNA-directed RNA polymerase II, holoenzyme (ISS) | C:transcription elongation factor complex (ISS)	F:Pol II transcription elongation factor (ISS) | F:Pol II transcription elongation factor (ISS) | F:histone acetyltransferase (ISS)	P:regulation of transcription from Pol II promoter (ISS)
orf19.1223	Contig19-10103	complement(130..2145)		2	DBF2			orf19.8809 | IPF26112.1 | Contig20103:complement(2262..130)	kinase required for late nuclear division		2.7.1.37	CandidaDB:CA0205 | CYGD:CA0205 | IPF:13853.2	PF00069:pkinase; Protein kinase domain:2.50E- 61			C:bud neck (ISS) | C:spindle pole body (ISS)	F:protein kinase (ISS)	P:cell cycle (IEA)
orf19.1224	Contig19-10103	7446..8303		2	ADY2			orf19.8810 | IPF13846.3 | Contig20103:7379..8230	putative transmembrane transporter			CandidaDB:CA0415 | CYGD:CA0415 | IPF:16160.1	PF01184:Grp1_Fun34_YaaH; GPR1/FUN34/yaaH family:1.70E-111			C:cellular_component unknown (ND)	F:molecular_function unknown (ND)	P:DNA metabolism (ISS) | P:meiosis (IEP)
orf19.1225	Contig19-10103	complement(9281..9904)		2				orf19.8811 | IPF26113.1 | Contig20103:complement(9850..9227)	hypothetical protein			CandidaDB:CA0416 | CYGD:CA0416 | IPF:17492.2			
orf19.1226	Contig19-10104	<1..1695		4H				orf19.8812 | IPF26069.1 | Contig20104:181..1695	conserved hypothetical protein	truncated protein		CandidaDB:CA0207 | CYGD:CA0207 | IPF:18002.2			
orf19.1227	Contig19-10104	2238..2828		4H				orf19.8813 | IPF26088.1 | Contig20104:2238..2828	hypothetical protein	might have more C-terminal sequence		CandidaDB:CA0208 | CYGD:CA0208 | IPF:19850.1	PF00172:Zn_clus; Fungal Zn(2)-Cys(6) binuclear cluster domain:4.70E-09			C:nucleus (ISS)	F:transcription factor (IEA)	P:lysine biosynthesis, aminoadipic pathway (ISS)
orf19.1228	Contig19-10104	3941..5035		4H	HAP2			orf19.8814 | IPF18396.2 | Contig20104:3941..5032	global regulator of respiratory genes			CandidaDB:CA0209 | CYGD:CA0209 | IPF:16519.2	PF02045:CBFB_NFYA; CCAAT-binding transcription factor (CBF-B/NF-YA) subunit B:1.20E-36			C:CCAAT-binding factor complex (ISS) | C:nucleus (ISS)	F:transcriptional activator (ISS)	P:regulation of carbohydrate metabolism (ISS) | P:transcription (ISS)
orf19.1229	Contig19-10104	complement(join(5563..6462,6464..7303,7348..8703))		4H	CSE1			orf19.8815 | IPF16520.2 | Contig20104:complement(7227..5605) | orf19.8816 | IPF26077.1 | Contig20104:complement(8738..7380)	specific exportin for Srp1p	sequencing error?		IPF:19119.2 | IPF:29521.1 | CandidaDB:CA2981 | CYGD:CA2981 | IPF:13285.2				C:nuclear membrane (ISS)	F:importin-alpha export receptor (ISS) | F:importin-alpha export receptor (ISS)	P:protein-nucleus export (ISS)
orf19.123	Contig19-10035	66479..67111		6O				orf19.7770 | IPF13909.1 | Contig20035:66002..66613	hypothetical protein			CandidaDB:CA1217 | CYGD:CA1217 | IPF:7047.3			
orf19.1232	Contig19-10104	complement(9979..10995)		4H	VRG4			orf19.8817 | IPF26079.1 | Contig20104:complement(11354..10014)	GDP-mannose transporter into the lumen of the Golgi			gi|14971021|gb|AAK74075.1|AF164627_1 Golgi GDP- mannose transporter [Candida albicans] | CandidaDB:CA2980 | CYGD:CA2980 | IPF:13284.2				C:Golgi apparatus (ISS)	F:nucleotide-sugar transporter (ISS) | F:nucleotide-sugar transporter (ISS)	P:N-linked glycosylation (ISS) | P:lipid glycosylation (ISS) | P:nucleotide-sugar transport (ISS) | P:nucleotide- sugar transport (ISS)
orf19.1233	Contig19-10104	complement(12872..14497)		4H	ADE4			orf19.8818 | IPF26073.1 | Contig20104:complement(14532..12907)	amidophosphoribosyltransferase		2.4.2.14	CandidaDB:CA2979 | CYGD:CA2979 | IPF:13283.2	PF00310:GATase_2; Glutamine amidotransferases class-II:7.40E-92			C:cellular_component unknown (ND)	F:amidophosphoribosyltransferase (IEA)	P:purine base metabolism (ISS) | P:purine base metabolism (ISS)
orf19.1234	Contig19-10104	27086..28624		4H				orf19.8819 | IPF26070.1 | Contig20104:27121..28659	hypothetical protein			CandidaDB:CA2978 | CYGD:CA2978 | IPF:10582.1			
orf19.1235	Contig19-10104	32594..34228		4H	HOM3			orf19.8820 | IPF26072.1 | Contig20104:32629..34263	aspartate kinase (L-aspartate 4-P- transferase)		2.7.2.4	CandidaDB:CA2977 | CYGD:CA2977 | IPF:14675.2	PF00696:aakinase; Amino acid kinase family:1.90E-50	COG0528 Uridylate kinase 8e-41\nCOG0527 Aspartokinases 1e-118		C:cellular_component unknown (ND)	F:aspartate kinase (ISS)	P:methionine metabolism (ISS) | P:threonine metabolism (ISS)
orf19.1236	Contig19-10104	complement(34455..35420)		4H				orf19.8821 | IPF14676.2 | Contig20104:complement(35455..34490)	conserved hypothetical protein			CandidaDB:CA2976 | CYGD:CA2976 | IPF:12543.2			
orf19.1237	Contig19-10104	complement(35865..37436)		4H	ARO9			orf19.8822 | IPF14677.1 | Contig20104:complement(37474..35903)	aromatic amino acid aminotransferase II		2.6.1.66	CandidaDB:CA2975 | CYGD:CA2975 | IPF:12542.2				C:cellular_component unknown (ND)	F:aromatic amino acid transferase (ISS)	P:aromatic amino acid family metabolism (ISS)
orf19.1238	Contig19-10104	complement(join(37840..39328,39409..39416))	complement(39329..39408)	4H	TUB4			orf19.8823 | IPF26076.1 | Contig20104:complement(39359..37878)	gamma tubulin	Possible intron (size=80) gtaagtagca...cctaatttag		gi|4240020|dbj|BAA74797.1| gamma-tubulin [Candida albicans] | CandidaDB:CA0159 | CYGD:CA0159 | IPF:12541.2	PF00091:tubulin; Tubulin/FtsZ family, GTPase domain:2.50E-68			C:inner plaque of spindle pole body (ISS) | C:outer plaque of spindle pole body (ISS)	F:structural constituent of cytoskeleton (ISS)	P:microtubule nucleation (ISS) | P:mitotic spindle assembly (sensu Saccharomyces) (ISS)
orf19.1239	Contig19-10104	complement(40372..41358)		4H				orf19.8824 | IPF12540.1 | Contig20104:complement(41409..40423)	hypothetical protein			CandidaDB:CA2974 | CYGD:CA2974 | IPF:29520.1			
orf19.124	Contig19-10035	67601..68698		6O	CIC1			orf19.7771 | IPF27169.1 | Contig20035:67104..68201	protease substrate recruitment factor			CandidaDB:CA0020 | CYGD:CA0020 | IPF:7046.2				C:26S proteasome (ISS) | C:26S proteasome (ISS)	F:protease substrate recruitment factor (ISS) | F:protease substrate recruitment factor (ISS) | F:protease substrate recruitment factor (ISS)	P:protein catabolism (ISS) | P:protein catabolism (ISS) | P:protein catabolism (ISS)
orf19.1240	Contig19-10104	43704..51911		4H				orf19.8825 | IPF26084.1 | Contig20104:43851..51962	conserved hypothetical protein			CandidaDB:CA1261 | CYGD:CA1261 | IPF:9887.3			
orf19.1244	Contig19-10104	53028..55856		4H	GYP2		MIC1, MDR1 (but this is already another gene in candida)	orf19.8829 | IPF26053.1 | Contig20104:53079..55907	GTPase activating protein (GAP) for Ypt6 and Mac1 intercting protein			CandidaDB:CA1262 | CYGD:CA1262 | IPF:9881.2	PF00566:TBC; TBC domain:1.80E-84			C:soluble fraction (ISS)	F:RAB GTPase activator (ISS) | F:RAB GTPase activator (ISS)	P:biological_process unknown (ISS)
orf19.1246	Contig19-10104	complement(56205..59336)		4H				orf19.8830 | IPF15574.3 | Contig20104:complement(59261..56256)	hypothetical protein			CandidaDB:CA1263 | CYGD:CA1263 | IPF:9880.2			
orf19.1247	Contig19-10104	complement(59795..60256)		4H				orf19.8831 | IPF15575.2 | Contig20104:complement(60307..59846)	hypothetical protein			IPF:18723.2			
orf19.1248	Contig19-10104	60492..61448		4H	RPB3			orf19.8832 | IPF15576.2 | Contig20104:60541..61497	45 kDa subunit of RNA polymerase II			IPF:18722.2				C:DNA-directed RNA polymerase II, core (ISS)	F:DNA- directed RNA polymerase II (ISS)	P:transcription from Pol II promoter (ISS)
orf19.1249	Contig19-10104	complement(61518..62357)		4H	HIS6			orf19.8833 | IPF26083.1 | Contig20104:complement(62406..61567)	phosphoribosyl-5-amino-1-phosphoribosyl-4-imidazolecarboxiamide isomerase		5.3.1.16	gi|10444341|gb|AAG17873.1|AF290199_1 5-proFAR isomerase [Candida albicans] | CandidaDB:CA1480 | CYGD:CA1480 | IPF:15577.2		COG1411 Archaeal family of HisA paralogs 6e- 30\nCOG0042 Predicted TIM-barrel enzymes, possibly dehydrogenases, nifR3 family 3e-20\nCOG0107 Imidazoleglycerol-phosphate synthase 2e-66\nCOG0106 Phosphoribosylformimino-5-aminoimidazole carboxamide ribonucleotide (ProFAR) isomerase 2e-59\nCOG1304 L-lactate dehydrogenase (FMN-dependent) and related alpha-hydroxy acid dehydrogenases 1e-25		C:cell (ISS)	F:1-(5-phosphoribosyl)-5-[(5- phosphoribosylamino)methylideneamino)imidazole-4- carboxamide isomerase (ISS)	P:histidine biosynthesis (ISS)
orf19.125	Contig19-10035	complement(68951..70174)		6O	EBP1			orf19.7772 | IPF7044.2 | Contig20035:complement(69677..68454)	NADH:flavin oxidoreductase (old yellow enzyme)		1.6.99.1 | 1.3.1.42 | 1.5.8.2	gi|410053|gb|AAA18013.1| estrogen-binding protein | CandidaDB:CA1216 | CYGD:CA1216 | IPF:29953.1	PF00724:oxidored_FMN; NADH:flavin oxidoreductase / NADH oxidase family:1.30E-191	COG1902 NADH:flavin oxidoreductases, Old Yellow Enzyme family 1e-131		C:cellular_component unknown (ND)	F:NADPH dehydrogenase (ISS) | F:NADPH dehydrogenase (ISS)	P:biological_process unknown (ISS) | P:biological_process unknown (ND)
orf19.1250	Contig19-10104	62561..63547		4H				orf19.8834 | IPF26082.1 | Contig20104:62610..63596	conserved hypothetical protein			CandidaDB:CA1479 | CYGD:CA1479 | IPF:16428.2			
orf19.1251	Contig19-10104	complement(63583..65820)		4H	BRN1			orf19.8835 | IPF26062.1 | Contig20104:complement(65869..63632)	functional homologue of human BRRN1 involved in chromosome segregation			CandidaDB:CA1478 | CYGD:CA1478 | IPF:16426.2				C:condensin (ISS) | C:nucleus (ISS)	F:molecular_function unknown (ND)	P:mitotic chromosome condensation (ISS)
orf19.1252	Contig19-10104	68004..70067		4H	YME1			orf19.8836 | IPF26065.1 | Contig20104:67978..70116	mitochondrial protein of the CDC48/PAS1/SEC18 family of ATPases			CandidaDB:CA1477 | CYGD:CA1477 | IPF:14644.2	PF01434:Peptidase_M41; Peptidase family M41:2.50E-104			C:mitochondrial inner membrane (ISS) | C:mitochondrion (ISS)	F:ATP-dependent peptidase (ISS)	P:mitochondrion organization and biogenesis (ISS)
orf19.1253	Contig19-10104	71866..73845		4H	PHO4			orf19.8838 | IPF14649.2 | Contig20104:71917..73896	myc-family transcription factor			CandidaDB:CA3452 | CYGD:CA3452 | IPF:10541.2	PF00010:HLH; Helix-loop-helix DNA-binding domain:6.00E-03			C:cytoplasm (ISS) | C:nucleus (ISS)	F:transcription factor (ISS)	P:phosphate metabolism (ISS) | P:response to phosphate starvation (ISS) | P:response to phosphate starvation (ISS)
orf19.1254	Contig19-10104	74365..76653		4H	SEC23			orf19.8839 | IPF26061.1 | Contig20104:74416..76704	component of COPII coat of ER- golgi vesicles			CandidaDB:CA3453 | CYGD:CA3453 | IPF:10536.2				C:COPII vesicle coat (ISS) | C:cytoplasm (ISS)	F:GTPase activator (ISS)	P:ER to Golgi transport (ISS) | P:ER to Golgi transport (ISS) | P:autophagy (ISS)
orf19.1255	Contig19-10104	join(78629..>81016,<81020..81547)		4H				orf19.8841 | IPF26057.1 | Contig20104:78668..81058 | orf19.8842 | IPF26091.1 | Contig20104:81059..81586	hypothetical protein with zinc finger domain	sequencing error?		CandidaDB:CA3454 | CYGD:CA3454 | IPF:10533.2 | CandidaDB:CA3455 | CYGD:CA3455 | IPF:19641.1	PF00172:Zn_clus; Fungal Zn(2)-Cys(6) binuclear cluster domain:2.70E-10			C:nucleus (ISS)	F:DNA binding (ISS) | F:transcription factor (ISS)	P:carbohydrate metabolism (ISS) | P:regulation of transcription, DNA-dependent (ISS)
orf19.1257	Contig19-10104	85091..85423		4H					hypothetical protein			IPF:29533.1			
orf19.1258	Contig19-10104	86307..87020		4H				orf19.8843 | IPF15051.2 | Contig20104:86146..86859	hypothetical protein			CandidaDB:CA0066 | CYGD:CA0066 | IPF:29522.1			
orf19.1259	Contig19-10104	complement(87200..91531)		4H	SNT2			orf19.8844 | IPF26095.1 | Contig20104:complement(91368..87037)	conserved hypothetical protein			CandidaDB:CA3456 | CYGD:CA3456 | IPF:19986.1	PF00628:PHD; PHD-finger:5.20E-17		
orf19.1260	Contig19-10104	complement(92142..92843)		4H	LEA1			orf19.8845 | IPF26087.1 | Contig20104:complement(92680..91979)	similar to human U2AsnRNP protein			CandidaDB:CA3457 | CYGD:CA3457 | IPF:8521.1	PF00560:LRR; Leucine Rich Repeat:1.00E-01			C:cytoplasm (ISS) | C:snRNP U2 (ISS)	F:pre-mRNA splicing factor (ISS)	P:mRNA splicing (ISS)
orf19.1261	Contig19-10104	join(93089..93244,93247..94437)		4H	CEG1			orf19.8846 | IPF26081.1 | Contig20104:93018..94274 | orf19.8845.1 | IPF18334.2 | Contig20104:92926..93084	mRNA capping enzyme alpha subunit and guanylyltransferase	sequencing error?	2.7.7.50	CandidaDB:CA3459 | CYGD:CA3459 | IPF:8518.2 | CandidaDB:CA3458 | CYGD:CA3458 | IPF:8519.1	PF01331:mRNA_cap_enzyme; mRNA capping enzyme, catalytic domain:6.50E-157			C:nucleus (ISS)	F:mRNA guanylyltransferase (ISS)	P:mRNA capping (ISS)
orf19.1263	Contig19-10104	complement(94668..96950)		4H	FRE1		CFL1	orf19.8848 | IPF26060.1 | Contig20104:complement(96787..94505)	ferric reductase	gene family		gi|5139350|emb|CAB45649.1| ferric reductase [Candida albicans] | CandidaDB:CA3460 | CYGD:CA3460 | IPF:8516.2	PF01794:Ferric_reduct; Ferric reductase like transmembrane component:2.50E-216			C:plasma membrane (ISS)	F:ferric-chelate reductase (ISS)	P:copper uptake transport (ISS) | P:iron transport (ISS)
orf19.1264	Contig19-10104	complement(99394..101610)		4H	FRE2			orf19.8849 | IPF26059.1 | Contig20104:complement(101447..99231)	ferric reductase	gene family		CandidaDB:CA3461 | CYGD:CA3461 | IPF:8512.2	PF01794:Ferric_reduct; Ferric reductase like transmembrane component:4.00E-199			C:plasma membrane (ISS) | C:plasma membrane (ISS)	F:ferric-chelate reductase (ISS) | F:ferric-chelate reductase (ISS)	P:iron-siderochrome transport (ISS)
orf19.1265	Contig19-10104	104995..108789		4H	TRS130			orf19.8850 | IPF26103.1 | Contig20104:104835..108629	targeting complex (TRAPP) component involved in ER to Golgi membrane traffic			CandidaDB:CA3462 | CYGD:CA3462 | IPF:14959.2				C:TRAPP (ISS)	F:molecular_function unknown (ND)	P:ER to Golgi transport (ISS)
orf19.1266	Contig19-10104	complement(109759..110124)		4H				orf19.8852 | IPF10280.1 | Contig20104:complement(109781..109464)	hypothetical protein			IPF:14956.3			
orf19.1267	Contig19-10104	110797..112182		4H	CAJ1			orf19.8853 | IPF10278.2 | Contig20104:110637..112022	similar to E. coli DnaJ			CandidaDB:CA0945 | CYGD:CA0945 | IPF:29519.1	PF00226:DnaJ; DnaJ domain:3.10E-36	COG0576 Molecular chaperone GrpE (heat shock protein) 6e-41		C:cellular_component unknown (ND)	F:chaperone regulator (ISS)	P:biological_process unknown (ND)
orf19.1267.1	Contig19-10104	112534..112800		4H				orf19.8853.1 | IPF26052.1 | Contig20104:112374..112640	conserved hypothetical protein			CandidaDB:CA0946 | CYGD:CA0946 | IPF:10277.2			
orf19.1268	Contig19-10104	113013..113354		4H				orf19.8854 | IPF26094.1 | Contig20104:112751..113194	hypothetical protein			IPF:29526.1			
orf19.1270	Contig19-10104	113693..115876		4H	FRE3			orf19.8856 | IPF26063.1 | Contig20104:113536..115716	ferric reductase	gene family		CandidaDB:CA0947 | CYGD:CA0947 | IPF:10273.2	PF01794:Ferric_reduct; Ferric reductase like transmembrane component:5.80E-120			C:integral membrane protein (ISS) | C:plasma membrane (ISS)	F:ferric-chelate reductase (ISS)	P:iron homeostasis (IEP) | P:iron homeostasis (IEP) | P:iron homeostasis (ISS) | P:iron homeostasis (ISS) | P:iron- siderochrome transport (ISS)
orf19.1272	Contig19-10104	complement(116160..117398)		4H				orf19.8858 | IPF26080.1 | Contig20104:complement(117238..116000)	conserved hypothetical protein			CandidaDB:CA0948 | CYGD:CA0948 | IPF:10270.2			
orf19.1273	Contig19-10104	118224..118616		4H	GIM3			orf19.8859 | IPF10269.1 | Contig20104:118064..118456	prefoldin subunit 4			IPF:29523.1				C:cytoplasm (ISS)		P:protein folding (IEA)
orf19.1274	Contig19-10104	complement(119164..120855)		4H					hypothetical protein			IPF:10266.2			
orf19.1275	Contig19-10104	124377..126380		4H	GAT1			orf19.8862 | IPF26064.1 | Contig20104:124199..126202	activator of transcription of nitrogen-regulated genes			CandidaDB:CA1410 | CYGD:CA1410 | IPF:12290.2	PF00320:GATA; GATA zinc finger:1.40E-22			C:nucleus (ISS)	F:specific RNA polymerase II transcription factor (ISS)	P:regulation of nitrogen utilization (ISS) | P:transcription initiation from Pol II promoter (ISS)
orf19.1276	Contig19-10104	126851..127357		4H				orf19.8863 | IPF26090.1 | Contig20104:126673..127179	weakly conserved hypothetical protein			IPF:12292.2			
orf19.1277	Contig19-10104	complement(127587..128765)		4H				orf19.8864 | IPF19348.2 | Contig20104:complement(128818..127409)	hypothetical protein			CandidaDB:CA1411 | CYGD:CA1411 | IPF:11858.2			
orf19.1278	Contig19-10104	complement(131624..>132028)		4H				orf19.8865 | IPF26100.1 | Contig20104:complement(131715..131473)	conserved hypothetical protein	truncated protein		CandidaDB:CA1412 | CYGD:CA1412 | IPF:11854.3				C:vacuolar membrane (sensu Fungi) (ISS)	F:molecular_function unknown (ND)	P:Golgi to endosome transport (ISS) | P:homotypic vacuole fusion (non- autophagic) (ISS) | P:late endosome to vacuole transport (ISS) | P:non-selective vesicle docking (ISS)
orf19.1279	Contig19-10105	complement(1933..3288)		5	CDS1			orf19.8866 | IPF26045.1 | Contig20105:complement(3198..1933)	CDP-diacylglycerol synthase		2.7.7.41	CandidaDB:CA0213 | CYGD:CA0213 | IPF:16312.2	PF01148:CTP_transf_1; Phosphatidate cytidylyltransferase:2.40E-78	COG0575 CDP-diglyceride synthetase 1e-115		C:endoplasmic reticulum (ISS) | C:mitochondrion (ISS)	F:phosphatidate cytidylyltransferase (ISS)	P:phosphatidylglycerol biosynthesis (ISS) | P:phosphatidylserine metabolism (ISS)
orf19.1280	Contig19-10105	4731..5060		5	SUI1			orf19.8867 | IPF10374.1 | Contig20105:4730..5059	translation initiation factor eIF3 subunit			CandidaDB:CA2367 | CYGD:CA2367 | IPF:29514.1	PF01253:SUI1; Translation initiation factor SUI1:3.40E-57	COG0023 Translation initiation factor (SUI1) 1e-37		C:ribosome (ISS)	F:translation initiation factor (ISS)	P:translational initiation (ISS)
orf19.1281	Contig19-10105	5594..6259		5				orf19.8868 | IPF26047.1 | Contig20105:5593..6258	conserved hypothetical protein			CandidaDB:CA2366 | CYGD:CA2366 | IPF:10373.1			
orf19.1282	Contig19-10105	7220..7528		5	CKS1			orf19.8869 | IPF26050.1 | Contig20105:7219..7527	cyclin-dependent kinases regulatory subunit			CandidaDB:CA2365 | CYGD:CA2365 | IPF:10371.2	PF01111:CKS; Cyclin-dependent kinase regulatory subunit:7.20E-46			C:cellular_component unknown (ND)	F:molecular_function unknown (ISS)	P:regulation of cell cycle (ISS)
orf19.1283	Contig19-10105	7996..14973		5	MEC1			orf19.8870 | IPF19757.1 | Contig20105:7995..14972	cell cycle checkpoint protein		2.7.1.137	CandidaDB:CA2364 | CYGD:CA2364 | IPF:29511.1	PF00454:PI3_PI4_kinase; Phosphatidylinositol 3- and 4-kinase:5.10E-85 | PF02259:FAT; FAT domain:5.00E- 21 | PF02260:FATC; FATC domain:4.80E-12			C:cellular_component unknown (ND)	F:inositol/phosphatidylinositol kinase (ISS)	P:DNA damage checkpoint (ISS) | P:DNA recombination (ISS) | P:DNA replication checkpoint (ISS) | P:meiotic recombination (ISS)
orf19.1285	Contig19-10105	complement(15019..17814)		5				orf19.8872 | IPF26042.1 | Contig20105:complement(17939..15018)	conserved hypothetical protein			CandidaDB:CA2363 | CYGD:CA2363 | IPF:10590.2			
orf19.1286	Contig19-10105	20301..20657		5				orf19.8873 | IPF26049.1 | Contig20105:20267..20656	hypothetical protein			IPF:29513.1			
orf19.1287	Contig19-10105	complement(24432..25574)		5				orf19.8874 | IPF26046.1 | Contig20105:complement(25573..24431)	hypothetical protein			CandidaDB:CA2362 | CYGD:CA2362 | IPF:10595.1			
orf19.1288	Contig19-1739	complement(<2..310)		3	FOX22				multifunctional peroxisomal beta-oxidation protein	truncated protein		IPF:19113.1				C:peroxisomal matrix (ISS)	F:3-hydroxyacyl-CoA dehydrogenase (ISS) | F:enoyl-CoA hydratase (ISS)	P:fatty acid beta-oxidation (ISS)
orf19.1289	Contig19-1739	2464..4776		3	SCT1				glycerol-3-phosphate O-acyltransferase			CandidaDB:CA0214 | CYGD:CA0214 | IPF:9596.1			
orf19.1290	Contig19-1748	complement(<2..1267)		4	XKS2				xylulokinase	Overlap with orf19.1788 | truncated protein		IPF:19103.2	PF00370:FGGY; FGGY family of carbohydrate kinases, N-terminal domain:9.80E-07				F:xylulokinase (IEA)	P:xylulose catabolism (ISS)
orf19.1291	Contig19-1748	complement(1803..4199)		4	ABZ1				para-aminobenzoate synthase, (PABA)	Overlap with orf19.1786 and orf19.1787	4.1.3.27	CandidaDB:CA0220 | CYGD:CA0220 | IPF:10474.2	PF00425:chorismate_bind; chorismate binding enzyme:1.30E-49	COG1169 Isochorismate synthase 1e-78\nCOG0147 Anthranilate/para-aminobenzoate synthases component I 1e- 136		C:cellular_component unknown (ND)	F:para- aminobenzoic acid (PABA) synthase (ISS)	P:ribosomal large subunit nucleus export (ISS)
orf19.1294	Contig19-1748	complement(4528..>6240)		4					coiled coil protein similar to myosin	truncated protein		IPF:10478.3	PF02370:M; M protein repeat:4.60E-04		
orf19.1295	Contig19-10108	complement(676..3921)			VAS1			orf19.8875 | IPF26041.1 | Contig20108:complement(3933..688)	valyl-tRNA synthetase		6.1.1.9	CandidaDB:CA0223 | CYGD:CA0223 | IPF:13980.2	PF00133:tRNA-synt_1; tRNA synthetases class I (I, L, M and V):0.00E+00	COG0525 Valyl-tRNA synthetase 0.0\nCOG0060 Isoleucyl-tRNA synthetase 0.0		C:cytoplasm (ISS) | C:mitochondrion (ISS)	F:valine- tRNA ligase (ISS)	P:valyl-tRNA aminoacylation (ISS)
orf19.1296	Contig19-10108	complement(4356..>5006)			PRP31			orf19.8876 | IPF26039.1 | Contig20108:complement(5036..4368)	pre-mRNA splicing protein	truncated protein		CandidaDB:CA0224 | CYGD:CA0224 | IPF:13982.2		COG1498 Protein implicated in ribosomal biogenesis, Nop56p homolog 9e-51		C:small nuclear ribonucleoprotein complex (ISS)	F:pre-mRNA splicing factor (ISS)	P:mRNA splicing (IEA) | P:mRNA splicing (ISS)
orf19.1297	Contig19-10109	complement(419..1642)		4N	CVT20			orf19.8877 | IPF26018.1 | Contig20109:complement(1642..419)	cytoplasm to vacuole targeting			CandidaDB:CA0226 | CYGD:CA0226 | IPF:16024.1	PF00787:PX; PX domain:6.20E-19		
orf19.1298	Contig19-10109	2778..5312		4N	NUP84			orf19.8878 | IPF26014.1 | Contig20109:2778..4487	nuclear pore complex subunit			CandidaDB:CA0225 | CYGD:CA0225 | IPF:16027.3				C:nuclear pore (ISS)	F:structural molecule (ISS)	P:NLS-bearing substrate-nucleus import (ISS) | P:mRNA- binding (hnRNP) protein-nucleus import (ISS) | P:mRNA- nucleus export (ISS) | P:nuclear membrane organization and biogenesis (ISS) | P:nuclear pore organization and biogenesis (ISS) | P:protein-nucleus export (ISS) | P:rRNA- nucleus export (ISS) | P:ribosomal protein-nucleus import (ISS) | P:snRNA-nucleus export (ISS) | P:snRNP protein- nucleus import (ISS) | P:tRNA-nucleus export (ISS)
orf19.1299	Contig19-10109	complement(5350..6657)		4N	RPN6			orf19.8879 | IPF13551.2 | Contig20109:complement(6832..5345)	proteasome regulatory particle subunit			CandidaDB:CA0454 | CYGD:CA0454 | IPF:29495.1	PF01399:PCI; PCI domain:2.70E-24			C:19S proteasome regulatory particle (ISS) | C:19S proteasome regulatory particle (ISS)	F:proteasome endopeptidase (ISS) | F:proteasome endopeptidase (ISS)	P:ubiquitin-dependent protein catabolism (ISS) | P:ubiquitin-dependent protein catabolism (ISS)
orf19.13	Contig19-10011	7651..9069		RX	GLK3			orf19.7686 | IPF27232.1 | Contig20011:7640..9058	glucokinase, aldohexose specific	gene family of about 10 members		IPF:11564.1	PF00349:hexokinase; Hexokinase:8.00E-179			C:cytosol (ISS)	F:glucokinase (ISS)	P:carbohydrate metabolism (ISS)
orf19.130	Contig19-10035	complement(join(71778..72188,72188..72967,72971..74407,74409..76394))		6O	VPS15			orf19.7773 | IPF7041.2 | Contig20035:complement(72453..71275) | orf19.7775 | IPF27168.1 | Contig20035:complement(73983..72463) | orf19.7776 | IPF7035.2 | Contig20035:complement(75889..73901)	vacuolar protein sorting protein kinase	sequencing error?	2.7.1.37 | 2.7.1.123	IPF:19493.2 | IPF:29955.1 | CandidaDB:CA1214 | CYGD:CA1214 | IPF:7038.2 | CandidaDB:CA1213 | CYGD:CA1213 | IPF:29948.1	PF00400:WD40; WD domain, G-beta repeat:3.70E- 04 | PF00069:pkinase; Protein kinase domain:1.70E- 11			C:Golgi membrane (ISS)	F:protein serine/threonine kinase (ISS)	P:Golgi retention (ISS) | P:protein- vacuolar targeting (ISS) | P:vacuolar transport (ISS)
orf19.1300	Contig19-10109	6932..8266		4N				orf19.8880 | IPF13552.2 | Contig20109:6921..8255	conserved hypothtical protein			CandidaDB:CA0453 | CYGD:CA0453 | IPF:29494.1	PF01209:Ubie_methyltran; ubiE/COQ5 methyltransferase family:1.10E-04		
orf19.1301	Contig19-10109	complement(8383..8877)		4N				orf19.8881 | IPF13554.1 | Contig20109:complement(8866..8372)	hypothetical protein			CandidaDB:CA0452 | CYGD:CA0452 | IPF:18704.2			
orf19.1302	Contig19-10109	complement(9616..10266)		4N				orf19.8882 | IPF13556.2 | Contig20109:complement(10259..9612)	hypothetical protein			CandidaDB:CA0451 | CYGD:CA0451 | IPF:29496.1			
orf19.1303	Contig19-10109	11222..12406		4N	MRF1			orf19.8883 | IPF19627.2 | Contig20109:11157..12395	mitochondrial polypeptide chain release factor			CandidaDB:CA1329 | CYGD:CA1329 | IPF:19626.1	PF00472:RF-1; Peptidyl-tRNA hydrolase domain:2.30E-54	COG0210 Superfamily I DNA and RNA helicases 2e- 12\nCOG0216 Protein chain release factor A 1e-139\nCOG1186 Protein chain release factor B 1e-127		C:mitochondrion (ISS) | C:mitochondrion (ISS)	F:translation release factor (ISS) | F:translation release factor (ISS)	P:protein biosynthesis (ISS) | P:protein biosynthesis (ISS) | P:translational termination (ISS) | P:translational termination (ISS)
orf19.1304	Contig19-10109	complement(12517..13431)		4N	RRP4			orf19.8884 | IPF6681.3 | Contig20109:complement(13420..12506)	rRNA processing exoribonuclease complex component			CandidaDB:CA1328 | CYGD:CA1328 | IPF:6682.2		COG1097 RNA-binding protein Rrp4 and related proteins (contain S1 domain and KH domain) 8e-68\nCOG1185 Polyribonucleotide nucleotidyltransferase (polynucleotide phosphorylase) 5e-25\nCOG1095 DNA-directed RNA polymerase subunit E' 3e-21\nCOG1093 Translation initiation factor eIF2alpha 2e-29\nCOG0539 ribosomal protein S1 1e-51		C:cytoplasmic exosome (RNase complex) (ISS) | C:nuclear exosome (RNase complex) (ISS)	F:3'-5' exoribonuclease (ISS)	P:35S primary transcript processing (ISS) | P:mRNA catabolism (ISS)
orf19.1305	Contig19-10109	13644..14993		4N	TRM5			orf19.8885 | IPF26017.1 | Contig20109:13633..14982	�tRNA (guanine) methyltransferase			CandidaDB:CA1327 | CYGD:CA1327 | IPF:6680.2	PF02475:Met_10; Met-10+ like-protein:1.30E-76			C:cytoplasm (ISS)	F:molecular_function unknown (IEA)	P:biological_process unknown (IEA)
orf19.1306	Contig19-10109	15550..16560		4N				orf19.8886 | IPF26019.1 | Contig20109:15539..16549	conserved oxidase		1.14.11.13	CandidaDB:CA1326 | CYGD:CA1326 | IPF:6679.1	PF03171:2OG-FeII_Oxy; 2OG-Fe(II) oxygenase superfamily:7.20E-19		
orf19.1307	Contig19-10109	17069..18571		4N				orf19.8887 | IPF26015.1 | Contig20109:17058..18560	conserved hypothetical protein			CandidaDB:CA1325 | CYGD:CA1325 | IPF:6678.2	PF00892:DUF6; Integral membrane protein DUF6:1.30E-03	COG0697 Predicted permeases 5e-41	
orf19.1308	Contig19-10109	complement(18635..20380)		4N				orf19.8888 | IPF18658.2 | Contig20109:complement(20369..18624)	MFS transporter			CandidaDB:CA1324 | CYGD:CA1324 | IPF:6676.2						P:biological_process unknown (IEA)
orf19.1309	Contig19-10109	21126..21539		4N				orf19.8889 | IPF6673.1 | Contig20109:21114..21527	hypothetical protein			CandidaDB:CA1323 | CYGD:CA1323 | IPF:6675.2			
orf19.131	Contig19-10035	76597..77271		6O				orf19.7777 | IPF7033.2 | Contig20035:76092..76766	hypothetical protein			CandidaDB:CA1212 | CYGD:CA1212 | IPF:29957.1						P:mRNA splicing (IEA)
orf19.131.2	Contig19-10035	77555..77803		6O				orf19.7777.2 | IPF7031.2 | Contig20035:76933..77298	hypothetical protein			CandidaDB:CA1211 | CYGD:CA1211 | IPF:29965.1			
orf19.1310	Contig19-10109	21962..23593		4N				orf19.8890 | IPF6672.2 | Contig20109:21680..23581	similar to DNA repair protein Rad4			CandidaDB:CA1547 | CYGD:CA1547 | IPF:18706.2	PF03835:Rad4; DNA repair protein Rad4:1.10E- 11		
orf19.1311	Contig19-10109	complement(23584..26169)		4N	SPO75			orf19.8891 | IPF6671.2 | Contig20109:complement(26157..23572)	related to yeast sporulation protein			CandidaDB:CA1546 | CYGD:CA1546 | IPF:29492.1	PF02714:DUF221; Domain of unknown function DUF221:3.70E-76		
orf19.1313	Contig19-10109	31554..36059		4N	CDR3	CDR3		orf19.8893 | IPF26026.1 | Contig20109:31542..36047	opaque-specific multidrug resistance transporter			CandidaDB:CA1545 | CYGD:CA1545 | IPF:14709.3				C:plasma membrane (ISS)	F:xenobiotic-transporting ATPase (ISS)	P:drug susceptibility/resistance (ISS) | P:drug transport (ISS)
orf19.1314	Contig19-10109	37007..38416		4N				orf19.8894 | IPF26016.1 | Contig20109:36995..38404	conserved hypothetical protein with Zn ring finger			CandidaDB:CA2822 | CYGD:CA2822 | IPF:17153.2			
orf19.1317	Contig19-10109	39608..42142		4N	OSH3			orf19.8897 | IPF26009.1 | Contig20109:39596..42130	oxysterol binding protein			CandidaDB:CA2823 | CYGD:CA2823 | IPF:14554.2	PF01237:Oxysterol_BP; Oxysterol-binding protein:1.80E-78			C:cytoplasm (ISS)	F:oxysterol binding (ISS)	P:steroid biosynthesis (ISS)
orf19.1318	Contig19-10109	complement(42274..43347)		4N				orf19.8898 | IPF26020.1 | Contig20109:complement(43335..42262)	hypothetical protein			CandidaDB:CA2824 | CYGD:CA2824 | IPF:17888.2			
orf19.132	Contig19-10035	complement(77906..79687)		6O	SIF2			orf19.7778 | IPF7030.3 | Contig20035:complement(79389..77401)	Sir4p-Interacting Factor			CandidaDB:CA1210 | CYGD:CA1210 | IPF:29947.1	PF00400:WD40; WD domain, G-beta repeat:2.90E- 03 | PF00400:WD40; WD domain, G-beta repeat:2.10E-02 | PF00400:WD40; WD domain, G-beta repeat:1.30E-01 | PF00400:WD40; WD domain, G-beta repeat:2.90E-01 | PF00400:WD40; WD domain, G-beta repeat:3.70E+00			C:histone deacetylase complex (ISS) | C:nucleus (ISS)	F:NAD-dependent histone deacetylase (ISS)
orf19.1321	Contig19-10109	complement(44251..46155)		4N	HWP1			orf19.8901 | IPF26012.1 | Contig20109:complement(46143..44239)	hyphal wall protein			gi|1915979|gb|AAC96368.1| hyphal wall protein 1 [Candida albicans] | CandidaDB:CA2825 | CYGD:CA2825 | IPF:12916.1				C:plasma membrane (ISS)		P:invasive growth (ISS) | P:pseudohyphal growth (ISS)
orf19.1323	Contig19-10109	complement(48236..50551)		4N	APL6			orf19.8903 | IPF26010.1 | Contig20109:complement(50539..48224)	clathrin assembly complex beta adaptin component			CandidaDB:CA2826 | CYGD:CA2826 | IPF:12906.2	PF01602:Adaptin_N; Adaptin N terminal region:2.70E-49			C:AP-3 adaptor complex (ISS)	F:molecular_function unknown (ND)	P:Golgi to vacuole transport (ISS)
orf19.1324	Contig19-10109	complement(50732..53704)		4N	RAD2			orf19.8904 | IPF26007.1 | Contig20109:complement(53692..50720)	structure-specific nuclease of the nucleotide excision repairosome		3.1.11.1	CandidaDB:CA2827 | CYGD:CA2827 | IPF:19770.1	PF00752:XPG_N; XPG N-terminal domain:1.70E-52			C:nucleotide excision repair factor 3 (ISS)	F:single-stranded DNA specific endodeoxyribonuclease (ISS)	P:nucleotide-excision repair, DNA incision, 3' to lesion (ISS)
orf19.1325	Contig19-10109	54363..56123		4N	ECM37			orf19.8905 | IPF26013.1 | Contig20109:54351..56111	gamma-glutamyltransferase		2.3.2.2	CandidaDB:CA2828 | CYGD:CA2828 | IPF:17026.2	PF01019:G_glu_transpept; Gamma- glutamyltranspeptidase:3.50E-104	COG0405 Gamma-glutamyltranspeptidase 0.0		C:cellular_component unknown (ND)	F:protein- glutamine gamma-glutamyltransferase (ISS)	P:cell wall organization and biogenesis (ISS)
orf19.1326	Contig19-10109	complement(56276..58246)		4N				orf19.8906 | IPF26011.1 | Contig20109:complement(58234..56264)	hypothetical protein			CandidaDB:CA2829 | CYGD:CA2829 | IPF:14593.2	PF00560:LRR; Leucine Rich Repeat:4.70E-07		
orf19.1327	Contig19-10109	61661..63805		4N	RBT1			orf19.8907 | IPF19252.2 | Contig20109:61643..63787	repressed by Tup1, related to HWP1		3.2.1.18	CandidaDB:CA2830 | CYGD:CA2830 | IPF:15385.2			
orf19.1329	Contig19-10110	complement(<3..428)		7				orf19.8909 | IPF26001.1 | Contig20110:complement(494..3)	hypothetical protein	gene family | truncated protein		IPF:15704.2			
orf19.133	Contig19-10035	81549..81872		6O					hypothetical protein			IPF:29964.1			
orf19.1330	Contig19-10110	complement(1500..3320)		7				orf19.8910 | IPF25994.1 | Contig20110:complement(3320..1500)	hypothetical protein	gene family		CandidaDB:CA0240 | CYGD:CA0240 | IPF:15703.1			
orf19.1331	Contig19-10110	5693..7111		7	HSM3			orf19.8911 | IPF8030.1 | Contig20110:5691..7109	MutS family (putative) | mismatch repair			IPF:19088.2					F:molecular_function unknown (IEA)	P:mismatch repair (IEA)
orf19.1332	Contig19-10110	complement(7206..8867)		7	SNG4			orf19.8912 | IPF25997.1 | Contig20110:complement(8865..7204)	drug transporter	gene family		CandidaDB:CA2116 | CYGD:CA2116 | IPF:8028.1			
orf19.1333	Contig19-10110	9991..11820		7	SNG3			orf19.8913 | IPF25995.1 | Contig20110:9989..11818	drug transporter	gene family		CandidaDB:CA2117 | CYGD:CA2117 | IPF:8025.2				C:membrane (ISS)	F:molecular_function unknown (ND)	P:drug susceptibility/resistance (ISS)
orf19.1334	Contig19-10110	14399..16363		7				orf19.8914 | IPF25991.1 | Contig20110:14397..16361	hypothetical protein			CandidaDB:CA2118 | CYGD:CA2118 | IPF:8024.2			
orf19.1335	Contig19-10110	16635..19823		7	MTR4			orf19.8915 | IPF8020.2 | Contig20110:16633..19821	Dead-box family helicase required for mRNA export from nucleus 	gene family	2.7.7.7	CandidaDB:CA2119 | CYGD:CA2119 | IPF:29491.1	PF00270:DEAD; DEAD/DEAH box helicase:3.80E-38 | PF00271:helicase_C; Helicase conserved C-terminal domain:3.50E-08			C:nucleolus (ISS)	F:ATP dependent RNA helicase (ISS)	P:35S primary transcript processing (ISS)
orf19.1336	Contig19-10110	20113..20733		7	PUP3			orf19.8916 | IPF8017.2 | Contig20110:20102..20722	20S proteasome subunit beta3		3.4.25.1	CandidaDB:CA2120 | CYGD:CA2120 | IPF:8018.1	PF00227:proteasome; Proteasome A-type and B- type:1.80E-35			C:20S core proteasome (ISS) | C:20S core proteasome (ISS)	F:proteasome endopeptidase (ISS) | F:proteasome endopeptidase (ISS)	P:ubiquitin-dependent protein catabolism (ISS) | P:ubiquitin-dependent protein catabolism (ISS)
orf19.1336.2	Contig19-10110	complement(20974..21273)		7				orf19.8916.1 | IPF26004.1 | Contig20110:complement(21263..20964)	conserved hypothetical protein			CandidaDB:CA0034 | CYGD:CA0034 | IPF:8016.2			
orf19.1338	Contig19-10110	22000..23094		7				orf19.8918 | IPF7930.1 | Contig20110:21990..23084	conserved hypothetical protein			IPF:19386.2			
orf19.1339	Contig19-10110	complement(23352..24980)		7	CPY1	CPY1		orf19.8919 | IPF18540.1 | Contig20110:complement(24733..23342)	serine carboxypeptidase Y precursor	gene family	3.4.16.5	gi|7597001|gb|AAA34326.2| carboxypeptidase Y precursor [Candida albicans] | CandidaDB:CA0430 | CYGD:CA0430 | IPF:7928.2	PF00450:serine_carbpept; Serine carboxypeptidase:7.00E-257			C:cytoplasm (ISS) | C:endoplasmic reticulum (ISS)	F:carboxypeptidase C (ISS)	P:vacuolar protein catabolism (ISS)
orf19.134	Contig19-10035	83759..84169		6O					hypothetical protein			CandidaDB:CA1818 | CYGD:CA1818 | IPF:7023.2			
orf19.1340	Contig19-10110	25797..26726		7				orf19.8920 | IPF18538.2 | Contig20110:25775..26704	aldose reductase		1.1.1.21	CandidaDB:CA0431 | CYGD:CA0431 | IPF:7927.1	PF00248:aldo_ket_red; Aldo/keto reductase family:1.30E-76		
orf19.1341	Contig19-10110	26864..27820		7	PRR2			orf19.8921 | IPF25999.1 | Contig20110:26842..27798	serine/threonine kinase			CandidaDB:CA0432 | CYGD:CA0432 | IPF:7926.1	PF00069:pkinase; Protein kinase domain:3.90E- 42			C:cellular_component unknown (ND)	F:receptor signaling protein serine/threonine kinase (ISS) | F:receptor signaling protein serine/threonine kinase (ISS)	P:MAPKKK cascade (ISS)
orf19.1342	Contig19-10110	28099..29580		7	SHM1	SHM1		orf19.8922 | IPF19725.2 | Contig20110:28076..29557	serine hydroxymethyl- transferase I	gene family	2.1.2.1	gi|2282056|gb|AAB64196.1| serine hydroxymethyl- transferase I [Candida albicans] | CandidaDB:CA0433 | CYGD:CA0433 | IPF:7924.2	PF00464:SHMT; Serine hydroxymethyltransferase:3.00E-297	COG1104 Cysteine sulfinate desulfinase/cysteine desulfurase and related enzymes 8e- 50\nCOG0436 PLP-dependent aminotransferases 3e-60\nCOG0112 Glycine hydroxymethyltransferase 1e-99		C:mitochondrion (ISS)	F:glycine hydroxymethyltransferase (ISS)	P:one-carbon compound metabolism (ISS)
orf19.1343	Contig19-10110	29850..33008		7	SIN4			orf19.8923 | IPF7922.2 | Contig20110:29830..32991	RNA polymerase II holoenzyme/mediator subunit			CandidaDB:CA1243 | CYGD:CA1243 | IPF:17576.2				C:mediator complex (ISS)		P:transcription from Pol II promoter (ISS)
orf19.1344	Contig19-10110	complement(33182..33850)		7				orf19.8924 | IPF26000.1 | Contig20110:complement(33992..33165)	hypothetical protein			CandidaDB:CA1242 | CYGD:CA1242 | IPF:19908.1			
orf19.1345	Contig19-10110	36784..38166		7	LIP8	LIP8		orf19.8925 | IPF7914.2 | Contig20110:36766..38148	secreted lipase	gene family		CandidaDB:CA1241 | CYGD:CA1241 | IPF:29487.1	PF03583:LIP; Secretory lipase:1.40E-186		
orf19.1346	Contig19-10110	44244..>45923		7	HYR6			orf19.8926 | IPF25998.1 | Contig20110:43416..45119	hyphally regulated cell wall protein	gene family | truncated protein	3.2.1.18	CandidaDB:CA0344 | CYGD:CA0344 | IPF:16164.3			
orf19.1347	Contig19-10111	<3..395		2					peptide transporter	gene family | truncated protein		IPF:17662.1				C:cellular_component unknown (ND)	F:oligopeptide transporter (ISS)	P:oligopeptide transport (ISS)
orf19.1348	Contig19-10111	905..1468		2				orf19.8928 | IPF25984.1 | Contig20111:905..1468	hypothetical protein	gene family		CandidaDB:CA0250 | CYGD:CA0250 | IPF:17661.1			
orf19.1349	Contig19-10111	2555..2995		2				orf19.8929 | IPF25987.1 | Contig20111:2555..2995	hypothetical protein			IPF:9726.2			
orf19.135	Contig19-10035	84988..87363		6O	EXO84			orf19.7779 | IPF18738.2 | Contig20035:79418..81793	exocyst complex component and pre-mRNA splicing factor			gi|10184107|emb|CAC08859.1| unnamed protein product [Candida albicans] | CandidaDB:CA1817 | CYGD:CA1817 | IPF:7021.2				C:actin cap (sensu Saccharomyces) (ISS) | C:exocyst (ISS)	F:molecular_function unknown (ND)	P:Golgi to plasma membrane transport (ISS) | P:Golgi to plasma membrane transport (ISS) | P:cytokinesis (ISS) | P:establishment of cell polarity (sensu Saccharomyces) (ISS) | P:mRNA splicing (ISS) | P:mRNA splicing (ISS) | P:non-selective vesicle docking (ISS) | P:non-selective vesicle docking (ISS) | P:non-selective vesicle fusion (ISS) | P:non-selective vesicle fusion (ISS) | P:polar budding (ISS)
orf19.1350	Contig19-10111	complement(3322..4320)		2				orf19.8930 | IPF19616.2 | Contig20111:complement(4320..3322)	hypothetical protein			CandidaDB:CA0249 | CYGD:CA0249 | IPF:19617.1			
orf19.1351	Contig19-10111	6102..6842		2				orf19.8931 | IPF19017.1 | Contig20111:6121..6861	hypothetical protein			CandidaDB:CA0366 | CYGD:CA0366 | IPF:19081.2			
orf19.1352	Contig19-10111	complement(6974..7528)		2	TIM22			orf19.8932 | IPF25985.1 | Contig20111:complement(7547..6993)	mitochondrial inner membrane protein involved in import of proteins of the ADP/ATP carrier (AAC) family			CandidaDB:CA0367 | CYGD:CA0367 | IPF:16416.2	PF02466:Tim17; Mitochondrial import inner membrane translocase subunit Tim17:1.40E-65			C:mitochondrial inner membrane translocase complex (ISS)	F:protein transporter (ISS)	P:mitochondrial translocation (ISS)
orf19.1353	Contig19-10111	8854..9390		2				orf19.8933 | IPF25986.1 | Contig20111:8873..9409	hypothetical protein			CandidaDB:CA0368 | CYGD:CA0368 | IPF:11646.2			
orf19.1354	Contig19-10111	9426..10031		2					conserved hypothetical protein	overlap with orf19.2659		IPF:20056.1			
orf19.1355	Contig19-10113	174..1217		2U	SOL1			orf19.8935 | IPF25953.1 | Contig20113:174..1217	6-phosphogluconolactonase | multicopy supressor of los1-1	gene family	1.1.1.49	CandidaDB:CA0259 | CYGD:CA0259 | IPF:17111.1		COG0363 6-phosphogluconolactonase/Glucosamine- 6-phosphate isomerase/deaminase 1e-113		C:cellular_component unknown (ND)	F:molecular_function unknown (ND)	P:tRNA processing (ISS)
orf19.1356	Contig19-10113	complement(1641..2648)		2U				orf19.8936 | IPF17674.1 | Contig20113:complement(2628..2059)	thiosulfate sulfurtransferase		2.8.1.2 | 2.8.1.1	CandidaDB:CA0258 | CYGD:CA0258 | IPF:17112.2	PF00581:Rhodanese; Rhodanese-like domain:1.90E-19	COG2897 Rhodanese-related sulfurtransferases 5e-75\nCOG2603 Predicted ATPase 1e-24\nCOG0607 Rhodanese- related sulfurtransferases 1e-23\nCOG1054 Uncharacterized enzyme related to sulfurtransferases 1e-18			F:thiosulfate sulfurtransferase (IEA)	P:biological_process unknown (ND)
orf19.1357	Contig19-10113	complement(join(3092..4336,4355..4636))		2U	FCY2			orf19.8937 | IPF17673.3 | Contig20113:complement(4261..3074) | orf19.8937.1 | IPF8921.2 | Contig20113:complement(4618..4334)	purine-cytosine permease	gene family | sequencing error?		IPF:17777.2 | IPF:17779.2	PF02133:Transp_cyt_pur; Permease for cytosine/purines, uracil, thiamine, allantoin:3.40E-08			C:plasma membrane (ISS)	F:cytosine-purine permease (ISS)	P:cytosine transport (ISS) | P:purine transport (ISS)
orf19.1358	Contig19-10113	complement(7206..8177)		2U	GCN4	GCN4		orf19.8938 | IPF25958.1 | Contig20113:complement(8181..7210)	transcriptional activator of the aa starvation response			gi|6578939|gb|AAF18140.1|AF205716_1 transcriptional activator Gcn4p [Candida albicans] | CandidaDB:CA3126 | CYGD:CA3126 | IPF:8919.2	PF00170:bZIP; bZIP transcription factor:9.20E- 12			C:nucleus (ISS)	F:DNA binding (ISS) | F:transcriptional activator (ISS)	P:amino acid biosynthesis (ISS) | P:regulation of transcription from Pol II promoter (ISS)
orf19.1359	Contig19-10113	complement(9613..11364)		2U				orf19.8939 | IPF25938.1 | Contig20113:complement(11188..9617)	hypothetical protein			CandidaDB:CA3127 | CYGD:CA3127 | IPF:8915.1			
orf19.136	Contig19-10035	complement(87495..89588)		6O	AQR2			orf19.7780 | IPF16599.3 | Contig20035:complement(84015..81925)	multidrug resistance transporter			CandidaDB:CA1816 | CYGD:CA1816 | IPF:7020.2	PF00083:sugar_tr; Sugar (and other) transporter:2.10E-04		
orf19.1360	Contig19-10113	complement(11614..12102)		2U				orf19.8940 | IPF25969.1 | Contig20113:complement(12115..11618)	conserved hypothetical protein			CandidaDB:CA3128 | CYGD:CA3128 | IPF:8914.1			
orf19.1360.1	Contig19-10113	12363..12545		2U	OST4	OST4		orf19.8940.1 | IPF25933.1 | Contig20113:12367..12549	oligosaccharyltransferase subunit			gi|7271008|emb|CAB77641.1| oligosaccharyltransferase subunit [Candida albicans] | CandidaDB:CA3129 | CYGD:CA3129 | IPF:8912.1			
orf19.1361	Contig19-10113	13166..13822		2U	TIM23			orf19.8941 | IPF25963.1 | Contig20113:13170..13826				CandidaDB:CA3130 | CYGD:CA3130 | IPF:8911.2				C:mitochondrial inner membrane translocase complex (ISS) | C:mitochondrion (ISS)	F:protein transporter (ISS)	P:mitochondrial translocation (ISS)
orf19.1362	Contig19-10113	complement(13990..15291)		2U	SMM1			orf19.8942 | IPF25948.1 | Contig20113:complement(15295..13994)	suppressor of mitochondrial mutation in tRNA(asp) gene			CandidaDB:CA3131 | CYGD:CA3131 | IPF:8910.2	PF01207:Dus; Dihydrouridine synthase (Dus):1.60E-29	COG0167 Dihydroorotate dehydrogenase 5e-38		C:cellular_component unknown (ND)	F:tRNA dihydrouridine synthase (ISS)	P:tRNA modification (ISS)
orf19.1363	Contig19-10113	17877..19055		2U				orf19.8943 | IPF25951.1 | Contig20113:17881..19059	conserved hypothetical protein			CandidaDB:CA3132 | CYGD:CA3132 | IPF:8904.2			
orf19.1364	Contig19-10113	complement(19630..20667)		2U				orf19.8944 | IPF25957.1 | Contig20113:complement(20671..19634)	conserved hypothetical protein			CandidaDB:CA3133 | CYGD:CA3133 | IPF:16939.2			
orf19.1365	Contig19-10113	21961..23481		2U				orf19.8945 | IPF25944.1 | Contig20113:21965..23485	coenzyme F420-dependent N5,N10-methylene tetrahydromethanopterin reductase | flavin-dependent oxidoreductase	gene family		CandidaDB:CA3134 | CYGD:CA3134 | IPF:19972.1			
orf19.1366	Contig19-10113	23892..25151		2U				orf19.8946 | IPF25949.1 | Contig20113:23896..25155	flavonol synthase			CandidaDB:CA3135 | CYGD:CA3135 | IPF:8990.1	PF03171:2OG-FeII_Oxy; 2OG-Fe(II) oxygenase superfamily:6.20E-09		
orf19.1367	Contig19-10113	complement(25263..26207)		2U	MTW1			orf19.8947 | IPF25955.1 | Contig20113:complement(26289..25267)	spindle body component | may determine metaphase spindle length			CandidaDB:CA3136 | CYGD:CA3136 | IPF:8989.1				C:spindle pole (ISS)	F:molecular_function unknown (IEA)	P:chromosome segregation (ISS)
orf19.1368	Contig19-10113	complement(28263..30089)		2U				orf19.8948 | IPF25936.1 | Contig20113:complement(30084..28267)	hypothetical outer membrane lipoprotein			CandidaDB:CA0045 | CYGD:CA0045 | IPF:8985.3			
orf19.1369	Contig19-10113	35003..36307		2U				orf19.8949 | IPF8976.2 | Contig20113:35006..36310	beta alanine synthase		3.5.1.6	CandidaDB:CA3137 | CYGD:CA3137 | IPF:19035.2	PF01546:Peptidase_M20; Peptidase family M20/M25/M40:1.70E-10		
orf19.137	Contig19-10035	91169..92410		6O				orf19.7781 | IPF16598.2 | Contig20035:85592..86833	acetyltransferase		2.3.1.15	CandidaDB:CA0086 | CYGD:CA0086 | IPF:29952.1	PF01553:Acyltransferase; Acyltransferase:1.90E-07	COG0204 1-acyl-sn-glycerol-3-phosphate acyltransferase 1e-130	
orf19.1370	Contig19-10113	37314..38177		2U				orf19.8950 | IPF18486.2 | Contig20113:37308..38171	hypothetical protein			CandidaDB:CA0337 | CYGD:CA0337 | IPF:9867.2			
orf19.1371	Contig19-10113	complement(38480..39997)		2U				orf19.8951 | IPF25945.1 | Contig20113:complement(39990..38467)	hypothetical protein			CandidaDB:CA0336 | CYGD:CA0336 | IPF:9869.2			
orf19.1372	Contig19-10113	40520..41239		2U					conserved hypothetical protein	gene family		IPF:9870.2			
orf19.1373	Contig19-10113	41514..44474		2U	INP51			orf19.8953 | IPF9874.2 | Contig20113:41568..44468	phosphatidylinositol phosphate 5-phosphatase		3.1.3.56	CandidaDB:CA2308 | CYGD:CA2308 | IPF:9872.3	PF03372:Exo_endo_phos; Endonuclease/Exonuclease/phosphatase family:1.60E-42 | PF02383:Syja_N; SacI homology domain:4.90E-42			C:membrane fraction (ISS)	F:inositol-1,4,5- trisphosphate 5-phosphatase (ISS)	P:cell wall organization and biogenesis (ISS) | P:dephosphorylation (ISS) | P:phosphatidylinositol biosynthesis (ISS)
orf19.1374	Contig19-10113	complement(44485..45057)		2U				orf19.8954 | IPF25965.1 | Contig20113:complement(45051..44479)	hypothetical protein			CandidaDB:CA2309 | CYGD:CA2309 | IPF:9875.2			
orf19.1375	Contig19-10113	complement(45521..47236)		2U	LEU6			orf19.8955 | IPF25939.1 | Contig20113:complement(47236..45515)	alpha-isopropylmalate synthase	gene family	2.3.3.13	CandidaDB:CA2310 | CYGD:CA2310 | IPF:9877.2	PF00682:HMGL-like; HMGL-like:2.10E-102			C:cytoplasm (ISS) | C:mitochondrion (ISS)	F:2- isopropylmalate synthase (IEA)	P:leucine biosynthesis (ISS)
orf19.1376	Contig19-10113	complement(48660..49547)		2U	SSO2			orf19.8956 | IPF25959.1 | Contig20113:complement(49541..48654)	syntaxin | post-Golgi t-SNARE	gene family		CandidaDB:CA2311 | CYGD:CA2311 | IPF:16993.2	PF00804:Syntaxin; Syntaxin:3.30E-64			C:cytoplasm (ISS) | C:endoplasmic reticulum (ISS) | C:integral plasma membrane protein (ISS)	F:t-SNARE (ISS)	P:Golgi to plasma membrane transport (ISS) | P:non- selective vesicle fusion (ISS)
orf19.1377	Contig19-10113	50471..51523		2U	ARG82			orf19.8957 | IPF25956.1 | Contig20113:50465..51517	dual specificity inositol 1,4,5-trisphosphate 6- kinase | regulator of arginine-responsive genes			CandidaDB:CA2312 | CYGD:CA2312 | IPF:16498.2				C:nucleus (ISS)	F:inositol/phosphatidylinositol kinase (ISS)	P:arginine metabolism (ISS) | P:phosphorylation (ISS)
orf19.1378	Contig19-10113	complement(51594..53759)		2U	ERF3	ERF3	SUP35	orf19.8958 | IPF25930.1 | Contig20113:complement(53753..51588)	translation release factor 3			gi|2582369|gb|AAB82541.1| translation release factor 3 [Candida albicans] | CandidaDB:CA2313 | CYGD:CA2313 | IPF:19754.1	PF00009:GTP_EFTU; Elongation factor Tu GTP binding domain:1.20E-89			C:cytosol (ISS)	F:translation release factor (ISS)	P:translational termination (ISS)
orf19.138	Contig19-10035	92724..93521		6O	FIG1			orf19.7782 | IPF27175.1 | Contig20035:87150..87947	integral membrane protein required for efficient mating			CandidaDB:CA1815 | CYGD:CA1815 | IPF:18606.1				C:cell wall (sensu Fungi) (ISS)	F:molecular_function unknown (ND)	P:shmooing (ISS) | P:zygote formation (sensu Saccharomyces) (ISS)
orf19.1381	Contig19-10113	54355..55749		2U	LSB5			orf19.8961 | IPF25947.1 | Contig20113:54349..55743	possible role in the regulation of actin cytoskeletal organization			CandidaDB:CA2314 | CYGD:CA2314 | IPF:14545.2	PF00790:VHS; VHS domain:2.60E-05			C:cellular_component unknown (ND)	F:molecular_function unknown (ND)	P:actin filament organization (ISS)
orf19.1382	Contig19-10113	complement(55782..56762)		2U	YEA4			orf19.8962 | IPF14544.2 | Contig20113:complement(56756..55776)	golgi uridine diphosphate-N- acetylglucosamine transporter			IPF:12389.2				C:endoplasmic reticulum (ISS)	F:UDP-N- acetylglucosamine transporter (ISS) | F:UDP-N- acetylglucosamine transporter (ISS)	P:UDP-N- acetylglucosamine transport (ISS) | P:cell wall chitin biosynthesis (ISS)
orf19.1383	Contig19-10113	57141..57782		2U					hypothetical protein			IPF:12388.1			
orf19.1384	Contig19-10113	57724..59085		2U				orf19.8963 | IPF14542.1 | Contig20113:57103..59046	hypothetical protein			IPF:12387.1			
orf19.1386	Contig19-10113	complement(59253..59705)		2U	BET1			orf19.8964 | IPF25970.1 | Contig20113:complement(59666..59214)	type II membrane protein required for vesicular transport between the endoplasmic reticulum and Golgi complex | v-SNARE with similarity to synaptobrevins			CandidaDB:CA0888 | CYGD:CA0888 | IPF:12385.1				C:COPII-coated vesicle (ISS) | C:endoplasmic reticulum membrane (ISS)	F:v-SNARE (ISS)	P:ER to Golgi transport (ISS) | P:ER to Golgi transport (ISS) | P:retrograde (Golgi to ER) transport (ISS)
orf19.1387	Contig19-10113	60121..61005		2U	DRE3			orf19.8965 | IPF25954.1 | Contig20113:59875..60966	nucleotide-binding protein			CandidaDB:CA0887 | CYGD:CA0887 | IPF:12383.2		COG1192 ATPases involved in chromosome partitioning 5e-41\nCOG0455 ATPases involved in chromosome partitioning 2e-41		C:cellular_component unknown (ND)	F:molecular_function unknown (ND)	P:cell growth and/or maintenance (ISS)
orf19.1388	Contig19-10113	complement(61068..61724)		2U	NOP16			orf19.8966 | IPF25964.1 | Contig20113:complement(61685..61029)	nucleolar protein involved in ribosome biogenesis			CandidaDB:CA0886 | CYGD:CA0886 | IPF:12382.2				C:nucleolus (ISS) | C:nucleus (ISS) | C:nucleus (ISS)	F:molecular_function unknown (ND)	P:ribosomal large subunit biogenesis (ISS) | P:ribosomal large subunit biogenesis (ISS)
orf19.1389	Contig19-10113	complement(64275..64766)		2U	SGN1			orf19.8967 | IPF18804.2 | Contig20113:complement(64727..64236)	poly(A) RNA binding protein			CandidaDB:CA0885 | CYGD:CA0885 | IPF:12381.2	PF00076:rrm; RNA recognition motif. (a.k.a. RRM, RBD, or RNP domain):5.00E-25	COG0724 RNA-binding proteins (RRM domain) 2e- 27		C:cytoplasm (ISS)	F:poly(A) binding (ISS)	P:mRNA metabolism (ISS)
orf19.139	Contig19-10035	94047..>98540		6O	TRA1			orf19.7783 | IPF27181.1 | Contig20035:88473..92966	histone acetyltransferase, component of the NuA4 transcriptional regulatory complex	truncated protein		CandidaDB:CA1814 | CYGD:CA1814 | IPF:14787.2				C:histone acetyltransferase complex (ISS)	F:histone acetyltransferase (ISS)	P:histone acetylation (ISS) | P:histone acetylation (ISS) | P:histone acetylation (ISS) | P:regulation of transcription from Pol II promoter (ISS)
orf19.1390	Contig19-10113	complement(65652..66977)		2U	PMI1	PMI1		orf19.8968 | IPF19894.1 | Contig20113:complement(66934..65609)	mannose-6-phosphate isomerase		5.3.1.8	gi|557637|emb|CAA57548.1| mannose-6-phosphate isomerase [Candida albicans] | CandidaDB:CA0988 | CYGD:CA0988 | IPF:11071.3	PF01238:PMI_typeI; Phosphomannose isomerase type I:6.40E-262	COG1482 Phosphomannose isomerase 1e-167			F:mannose-6-phosphate isomerase (ISS)	P:GDP-mannose biosynthesis (ISS) | P:cell wall mannoprotein biosynthesis (ISS) | P:protein amino acid glycosylation (ISS)
orf19.1391	Contig19-10113	67711..68220		2U				orf19.8969 | IPF25966.1 | Contig20113:67665..68174	dynactin subunit P25			CandidaDB:CA0989 | CYGD:CA0989 | IPF:11069.2			
orf19.1392	Contig19-10113	complement(68207..70420)		2U	EPS1			orf19.8970 | IPF25932.1 | Contig20113:complement(70317..68161)	protein disulfide isomerase		5.3.4.1	CandidaDB:CA0990 | CYGD:CA0990 | IPF:11068.1	PF00085:thiored; Thioredoxin:3.70E-09			C:endoplasmic reticulum membrane (ISS)	F:protein disulfide isomerase (ISS) | F:protein disulfide isomerase (ISS)	P:ER retention (ISS)
orf19.1393	Contig19-10113	complement(70765..71865)		2U	FLX2			orf19.8971 | IPF11065.2 | Contig20113:complement(71819..70719)	mitochondrial carrier protein	gene family		CandidaDB:CA0991 | CYGD:CA0991 | IPF:18374.2	PF00153:mito_carr; Mitochondrial carrier protein:5.90E-37 | PF00153:mito_carr; Mitochondrial carrier protein:3.30E-28 | PF00153:mito_carr; Mitochondrial carrier protein:8.00E-25			C:mitochondrial inner membrane (ISS)	F:transporter (ISS)	P:transport (ISS)
orf19.1394	Contig19-10113	72944..73444		2U				orf19.8972 | IPF11063.2 | Contig20113:72900..73400	conserved hypothetical protein			IPF:29472.1			
orf19.1395	Contig19-10113	76302..77318		2U				orf19.8973 | IPF11059.2 | Contig20113:76362..77249	mitochondrial phosphate carrier protein	gene family		CandidaDB:CA3169 | CYGD:CA3169 | IPF:7686.2	PF00153:mito_carr; Mitochondrial carrier protein:2.50E-56			C:mitochondrion (ISS) | C:vacuole (sensu Fungi) (ISS)	F:inorganic phosphate transporter (ISS) | F:molecular_function unknown (ISS)	P:biological_process unknown (ISS)
orf19.1396	Contig19-10113	complement(77532..78695)		2U	AGE2			orf19.8974 | IPF25950.1 | Contig20113:complement(78626..77463)	zinc finger protein | putative GTPase actiovating protein			CandidaDB:CA3170 | CYGD:CA3170 | IPF:7685.2	PF01412:ArfGap; Putative GTP-ase activating protein for Arf:1.50E-51			C:cellular_component unknown (ND)	F:ARF GTPase activator (ISS)	P:ER to Golgi transport (ISS) | P:intra-Golgi transport (ISS)
orf19.1397	Contig19-10113	80835..81545		2U	CYB4			orf19.8975 | IPF25962.1 | Contig20113:80766..81476	cytochrome b5	gene family	1.7.1.1	CandidaDB:CA3171 | CYGD:CA3171 | IPF:7681.2	PF00173:heme_1; Heme/Steroid binding domain:3.80E-29			C:microsome (ISS)	F:electron transporter (ISS)	P:sterol biosynthesis (ISS) | P:sterol biosynthesis (ISS)
orf19.14	Contig19-10011	complement(9202..>9594)		RX					conserved hypothetical protein	truncated protein		IPF:11562.1			
orf19.140	Contig19-1357	complement(584..949)							hypothetical protein			IPF:not available			
orf19.1400	Contig19-10113	82341..84584		2U	COPS2			orf19.8978 | IPF25931.1 | Contig20113:82272..84515	nuclear receptor interactor | COP9 (Constitutive photomorphogenic) homolog			CandidaDB:CA3172 | CYGD:CA3172 | IPF:7679.2			
orf19.1401	Contig19-10113	complement(86207..88168)		2U				orf19.8979 | IPF7676.3 | Contig20113:complement(89503..86138)	putative regulatory protein			gi|21309886|gb|AAM46085.1|AF356870_1 putative regulatory protein [Candida albicans] | CandidaDB:CA3173 | CYGD:CA3173 | IPF:14145.2			
orf19.1402	Contig19-10113	91619..93199		2U	CCT2			orf19.8980 | IPF25943.1 | Contig20113:92954..94534	cytoplasmic chaperonin of the Cct ring complex	gene family		CandidaDB:CA3174 | CYGD:CA3174 | IPF:11584.2	PF00118:cpn60_TCP1; TCP-1/cpn60 chaperonin family:2.10E-176			C:cytoplasm (ISS) | C:cytoplasm (ISS) | C:cytoskeleton (ISS)	F:chaperone (ISS)	P:cytoskeleton organization and biogenesis (ISS) | P:protein folding (ISS)
orf19.1403	Contig19-10113	94086..95804		2U	CMC1			orf19.8981 | IPF25937.1 | Contig20113:95421..97139	calcium-binding mitochondrial carrier			CandidaDB:CA3175 | CYGD:CA3175 | IPF:11587.2	PF00153:mito_carr; Mitochondrial carrier protein:7.10E-60			C:mitochondrial inner membrane (ISS)	F:transporter (ISS)	P:transport (ISS)
orf19.1404	Contig19-10113	complement(95968..97371)		2U	DUS1 			orf19.8982 | IPF25946.1 | Contig20113:complement(98583..97303)	tRNA dihydrouridine synthase			CandidaDB:CA3176 | CYGD:CA3176 | IPF:11588.2	PF01207:Dus; Dihydrouridine synthase (Dus):2.80E-89			C:cellular_component unknown (ND)	F:tRNA dihydrouridine synthase (ISS)	P:tRNA modification (ISS)
orf19.1405	Contig19-10113	complement(97563..98528)		2U	PHO13			orf19.8983 | IPF25952.1 | Contig20113:complement(99863..98898)	p-nitrophenyl phosphatase | 4- nitrophenylphosphatase	gene family		CandidaDB:CA3177 | CYGD:CA3177 | IPF:11589.2	PF00702:Hydrolase; haloacid dehalogenase-like hydrolase:3.60E-05				F:4-nitrophenylphosphatase (ISS) | F:4- nitrophenylphosphatase (IEA) | F:alkaline phosphatase (ISS)	P:histone dephosphorylation (ISS) | P:protein amino acid dephosphorylation (ISS)
orf19.1406	Contig19-10113	complement(99043..99813)		2U				orf19.8984 | IPF25961.1 | Contig20113:complement(101148..100378)	hypothetical protein			CandidaDB:CA3178 | CYGD:CA3178 | IPF:19974.1			
orf19.1407	Contig19-1781	1192..2532		R					conserved hypothetical membrane protein	overlap with orf19.733 and orf19.6117		CandidaDB:CA0262 | CYGD:CA0262 | IPF:20054.1		COG0679 Predicted permeases 1e-176	
orf19.1408	Contig19-1781	complement(2665..4083)		R	GLK2				glucokinase	overlap with orf19.734 and orf19.6116	2.7.1.2	CandidaDB:CA0263 | CYGD:CA0263 | IPF:8388.2	PF00349:hexokinase; Hexokinase:3.80E-177			C:cytosol (ISS)	F:glucokinase (ISS)	P:carbohydrate metabolism (ISS)
orf19.1409	Contig19-10115	9258..11597		4	VAC7			orf19.8985 | IPF25899.1 | Contig20115:9258..11597	vacuolar membrane protein			CandidaDB:CA3951 | CYGD:CA3951 | IPF:6717.2				C:cytoplasm (ISS) | C:integral membrane protein (ISS) | C:vacuole (sensu Fungi) (ISS)		P:phospholipid metabolism (ISS) | P:vacuole inheritance (ISS)
orf19.141	Contig19-1357	complement(1031..>1978)							hypothetical protein	truncated protein		IPF:not available			
orf19.1411	Contig19-10115	complement(11773..13575)		4	CYP501A1			orf19.8987 | IPF25905.1 | Contig20115:complement(13623..11773)	Cytochrome P450	gene family	1.14.14.1 | 1.14.99.9	CandidaDB:CA3952 | CYGD:CA3952 | IPF:6716.1	PF00067:p450; Cytochrome P450:1.30E-23		
orf19.1412	Contig19-10115	complement(13874..14506)		4				orf19.8988 | IPF25915.1 | Contig20115:complement(14506..13874)	hypothetical protein			CandidaDB:CA3953 | CYGD:CA3953 | IPF:6714.2			
orf19.1413	Contig19-10115	14738..15271		4	YFH1			orf19.8989 | IPF25917.1 | Contig20115:14738..15271	regulator of mitochondrial iron accumulation			CandidaDB:CA3954 | CYGD:CA3954 | IPF:6713.2	PF01491:Frataxin_Cyay; Frataxin-like domain:8.90E-39	COG1965 Protein implicated in iron transport, frataxin homolog 2e-26		C:mitochondrion (ISS)	F:molecular_function unknown (ND)	P:iron homeostasis (ISS) | P:iron incorporation into metallo-sulfur cluster (ISS)
orf19.1414	Contig19-10115	15994..16770		4				orf19.8990 | IPF25914.1 | Contig20115:15994..16770	hypothetical protein			CandidaDB:CA3955 | CYGD:CA3955 | IPF:6712.1	PF00397:WW; WW domain:3.00E-10			C:cytoplasm (ISS)	F:molecular_function unknown (IEA)	P:biological_process unknown (IEA)
orf19.1415	Contig19-10115	complement(17441..19561)		4	FRE10		RBT2 | CFL95	orf19.8991 | IPF25902.1 | Contig20115:complement(19561..17441)	ferric reductase	gene family		gi|9963984|gb|AAG09788.1|AF254143_1 repressed by TUP1 protein 2; Rbt2p [Candida albicans] | CandidaDB:CA3957 | CYGD:CA3957 | IPF:6709.2	PF01794:Ferric_reduct; Ferric reductase like transmembrane component:2.00E-117			C:integral membrane protein (ISS) | C:plasma membrane (ISS)	F:ferric-chelate reductase (ISS)	P:iron homeostasis (IEP) | P:iron homeostasis (IEP) | P:iron homeostasis (ISS) | P:iron homeostasis (ISS) | P:iron- siderochrome transport (ISS)
orf19.1416	Contig19-10115	complement(23064..23885)		4	COX11			orf19.8992 | IPF25913.1 | Contig20115:complement(23765..23064)	cytochrome-c oxidase assembly protein			CandidaDB:CA3958 | CYGD:CA3958 | IPF:11240.1		COG3175 Cytochrome oxidase assembly factor 1e- 117		C:mitochondrial inner membrane (ISS)	F:molecular_function unknown (ISS)	P:aerobic respiration (ISS)
orf19.1417	Contig19-10115	24121..24456		4				orf19.8993 | IPF25924.1 | Contig20115:24121..24456	hypothetical protein			IPF:11239.1			
orf19.1418	Contig19-10115	complement(24522..>25556)		4	SEC15			orf19.8994 | IPF25910.1 | Contig20115:complement(25523..24522)	exocyst complex component	sequencing error?		CandidaDB:CA3959 | CYGD:CA3959 | IPF:11238.2				C:actin cap (sensu Saccharomyces) (ISS) | C:exocyst (ISS)		P:Golgi to plasma membrane transport (ISS) | P:cytokinesis (ISS) | P:establishment of cell polarity (sensu Saccharomyces) (ISS) | P:non-selective vesicle docking (ISS) | P:non-selective vesicle fusion (ISS) | P:polar budding (ISS)
orf19.1420	Contig19-10115	27375..28202		4				orf19.8996 | IPF25912.1 | Contig20115:27375..28202	conserved hypothetical protein			CandidaDB:CA3961 | CYGD:CA3961 | IPF:11235.2			
orf19.1421	Contig19-10115	complement(28230..28871)		4	DAL3			orf19.8997 | IPF25916.1 | Contig20115:complement(28871..28230)	ureidoglycolate hydrolase		3.5.3.19	CandidaDB:CA3962 | CYGD:CA3962 | IPF:11234.1		COG3194 Ureidoglycolate hydrolase 3e-72		C:membrane (ISS)	F:ureidoglycolate hydrolase (ISS)	P:allantoin catabolism (ISS)
orf19.1422	Contig19-10115	29283..31907		4	FZO1			orf19.8998 | IPF25897.1 | Contig20115:29283..31907	GTPase required for biogenesis of mitochondria			CandidaDB:CA3963 | CYGD:CA3963 | IPF:11233.2				C:mitochondrial outer membrane (ISS)	F:GTPase (ISS)	P:mitochondrion organization and biogenesis (ISS)
orf19.1424	Contig19-10115	complement(32045..33760)		4				orf19.9000 | IPF25904.1 | Contig20115:complement(33760..32045)	conerved hypothetical protein			CandidaDB:CA3964 | CYGD:CA3964 | IPF:9370.2			
orf19.1426	Contig19-10115	35582..37711		4				orf19.9002 | IPF25901.1 | Contig20115:35582..37711	conserved hypothetical protein			CandidaDB:CA3965 | CYGD:CA3965 | IPF:9375.2			
orf19.1427	Contig19-10115	complement(38037..39533)		4				orf19.9003 | IPF25909.1 | Contig20115:complement(39533..38037)	conserved hypothetical transporter			CandidaDB:CA3966 | CYGD:CA3966 | IPF:9376.1	PF00083:sugar_tr; Sugar (and other) transporter:4.30E-04		
orf19.1428	Contig19-10115	complement(39971..40486)		4				orf19.9004 | IPF25920.1 | Contig20115:complement(40486..39971)	hypothetical protein			CandidaDB:CA3967 | CYGD:CA3967 | IPF:9377.1			
orf19.1429	Contig19-10115	40895..41335		4	SOH1			orf19.9005 | IPF25919.1 | Contig20115:40895..41335	protein with presumed role in DNA repair or recombination			CandidaDB:CA3968 | CYGD:CA3968 | IPF:9378.1				C:cellular_component unknown (ND)	F:molecular_function unknown (ND)	P:DNA repair (ISS) | P:transcription from Pol II promoter (ISS)
orf19.1430	Contig19-10115	42961..>43794		4				orf19.9006 | IPF25911.1 | Contig20115:42961..43794	hypothetical protein	truncated protein		CandidaDB:CA3969 | CYGD:CA3969 | IPF:9379.3			
orf19.1431	Contig19-1785	complement(3..380)			DAL10				allantoate permease	overlap with orf19.3208		IPF:17341.2				C:plasma membrane (ISS) | C:plasma membrane (ISS)	F:allantoate transporter (ISS) | F:allantoate transporter (ISS)	P:allantoate transport (ISS)
orf19.1433	Contig19-10117	complement(335..1528)		2				orf19.9007 | IPF25891.1 | Contig20117:complement(1528..335)	predicted acetyltransferases and hydrolases with the alpha/beta hydrolase fold			CandidaDB:CA0273 | CYGD:CA0273 | IPF:19066.1		COG1075 Predicted acetyltransferases and hydrolases with the alpha/beta hydrolase fold 8e- 52\nCOG2267 Lysophospholipase 8e-27\nCOG0596 Predicted hydrolases or acyltransferases (alpha/beta hydrolase superfamily) 3e-38	
orf19.1434	Contig19-10117	2505..4652		2	DPB11			orf19.9008 | IPF9733.2 | Contig20117:2481..4694	DNA polymerase II complex component			CandidaDB:CA0272 | CYGD:CA0272 | IPF:17695.2	PF00533:BRCT; BRCA1 C Terminus (BRCT) domain:1.00E-27			C:replication fork (ISS)	F:epsilon DNA polymerase (ISS)	P:lagging strand elongation (ISS) | P:leading strand elongation (ISS) | P:mismatch repair (ISS) | P:nucleotide-excision repair (ISS)
orf19.1435	Contig19-10117	5059..6435		2	TEF2	TEF2		orf19.9009 | IPF9732.2 | Contig20117:5058..6434	translational elongation factor EF- 1 alpha	gene family | overlap with contig 10051		CandidaDB:CA0362 | CYGD:CA0362 | IPF:29461.1	PF00009:GTP_EFTU; Elongation factor Tu GTP binding domain:2.40E-110	COG2895 GTPases - Sulfate adenylate transferase subunit 1 5e-75\nCOG0050 GTPases - translation elongation factors 1e-104		C:ribosome (ISS)	F:translation elongation factor (ISS)	P:translational elongation (ISS)
orf19.1437	Contig19-10118	<3..1304		4					conserved hypothetical protein	truncated protein		IPF:19556.1				C:plasma membrane (ISS)	F:oxidoreductase, acting on NADH or NADPH, disulfide as acceptor (ISS)	P:response to singlet oxygen (ISS)
orf19.1438	Contig19-10118	1695..2918		4				orf19.9012 | IPF19419.2 | Contig20118:1696..2919	conserved hypothetical protein		1.6.99.3	CandidaDB:CA0281 | CYGD:CA0281 | IPF:10565.1	PF00070:pyr_redox; Pyridine nucleotide- disulphide oxidoreductase:2.60E-10	COG1249 Dihydrolipoamide dehydrogenase/glutathione oxidoreductase and related enzymes 4e-66\nCOG1251 NAD(P)H-nitrite reductase 2e- 51\nCOG0446 Uncharacterized NAD(FAD)-dependent dehydrogenases 1e-52\nCOG0492 Thioredoxin reductase/alkyl hydroperoxide reductase 1e-51	
orf19.1439	Contig19-10118	complement(3180..4265)		4	IPK1			orf19.9013 | IPF25886.1 | Contig20118:complement(4267..3182)	inositol polyphosphate kinase			CandidaDB:CA0280 | CYGD:CA0280 | IPF:10566.1				C:cellular_component unknown (ND)	F:inositol/phosphatidylinositol kinase (ISS) | F:inositol/phosphatidylinositol kinase (ISS)	P:myo-inositol metabolism (ISS)
orf19.144	Contig19-10037	complement(3003..6071)		2	SNU114			orf19.7784 | IPF16740.2 | Contig20037:complement(6071..3003)	ATP dependent RNA helicase and U5 mRNA splicing factor			CandidaDB:CA0350 | CYGD:CA0350 | IPF:29942.1	PF00009:GTP_EFTU; Elongation factor Tu GTP binding domain:8.50E-23 | PF00679:EFG_C; Elongation factor G C-terminus:1.40E-08 | PF03144:GTP_EFTU_D2; Elongation factor Tu domain 2:1.20E-06	COG0481 Membrane GTPase LepA 4e-75\nCOG1217 Predicted membrane GTPase involved in stress response 2e- 70\nCOG0480 Translation elongation and release factors (GTPases) 1e-171		C:snRNP U4 (ISS) | C:snRNP U5 (ISS) | C:snRNP U6 (ISS)	F:ATP dependent RNA helicase (ISS) | F:pre-mRNA splicing factor (ISS)	P:mRNA splicing (ISS)
orf19.1440	Contig19-10118	complement(5147..6262)		4				orf19.9014 | IPF25887.1 | Contig20118:complement(5824..5141)	hypothetical protein			CandidaDB:CA0279 | CYGD:CA0279 | IPF:10568.1			
orf19.1441	Contig19-10119	complement(275..2131)		2				orf19.9016 | IPF25761.1 | Contig20119:complement(2131..275)	hypothetical protein			CandidaDB:CA0284 | CYGD:CA0284 | IPF:14657.2			
orf19.1442	Contig19-10119	join(4171..5352,5360..6280)		2	PLB3			orf19.9017 | IPF15731.2 | Contig20119:4172..5356 | orf19.9018 | IPF15733.2 | Contig20119:5367..6281	phospholipase B/lysophospholipase	gene family | sequencing error?	3.1.1.5	CandidaDB:CA0185 | CYGD:CA0185 | IPF:14660.3 | CandidaDB:CA0186 | CYGD:CA0186 | IPF:29416.1	PF01735:PLA2_B; Lysophospholipase catalytic domain:1.20E-12			C:extracellular space (ISS) | C:extracellular space (ISS) | C:plasma membrane (ISS)	F:lysophospholipase (ISS) | F:lysophospholipase (ISS)	P:phosphoinositide metabolism (ISS) | P:phosphoinositide metabolism (ISS)
orf19.1444	Contig19-10119	7052..8620		2	ENT2			orf19.9019 | IPF17555.3 | Contig20119:7062..8624	epsin N-terminal homology-containing protein | clathrin binding protein, required for endocytosis			CandidaDB:CA4555 | CYGD:CA4555 | IPF:29409.1	PF01417:ENTH; ENTH domain:2.80E-45			C:actin cortical patch (sensu Saccharomyces) (ISS)	F:cytoskeletal adaptor (ISS)	P:actin cortical patch assembly (ISS) | P:actin filament organization (ISS) | P:endocytosis (ISS)
orf19.1445	Contig19-10119	complement(8849..11560)		2	ESC4			orf19.9020 | IPF25740.1 | Contig20119:complement(11681..8853)	regulator of Ty1 Transposition | Establishes Silent Chromatin			CandidaDB:CA4554 | CYGD:CA4554 | IPF:7874.2	PF00533:BRCT; BRCA1 C Terminus (BRCT) domain:4.00E-43			C:cellular_component unknown (ND)	F:molecular_function unknown (ND)	P:negative regulation of DNA transposition (ISS)
orf19.1446	Contig19-10119	complement(12059..13537)		2	CLB2	CLB2	CYB1	orf19.9021 | IPF25776.1 | Contig20119:complement(13541..12063)	G2/mitotic-specific cyclin | B-type cyclin			gi|1103928|gb|AAC49451.1| Cyb1 | CandidaDB:CA4553 | CYGD:CA4553 | IPF:7873.2	PF00134:cyclin; Cyclin, N-terminal domain:6.70E-59			C:cytoplasm (ISS) | C:cytoplasm (ISS) | C:nucleus (ISS)	F:cyclin-dependent protein kinase, regulator (ISS)	P:G2/M transition of mitotic cell cycle (IEP) | P:G2/M transition of mitotic cell cycle (ISS) | P:regulation of CDK activity (ISS)
orf19.1447	Contig19-10119	complement(17609..19225)		PM : 2U				orf19.9022 | IPF25767.1 | Contig20119:complement(19229..17613)				CandidaDB:CA4552 | CYGD:CA4552 | IPF:7869.1			
orf19.1448	Contig19-10119	19762..20328		2U	APT1			orf19.9023 | IPF25817.1 | Contig20119:19796..20332	adenine phosphoribosyltransferase		2.4.2.7	CandidaDB:CA4551 | CYGD:CA4551 | IPF:7867.1	PF00156:Pribosyltran; Phosphoribosyl transferase domain:8.40E-43				F:adenine phosphoribosyltransferase (ISS)	P:AMP biosynthesis (ISS)
orf19.1449	Contig19-10119	complement(21107..21796)		2U				orf19.9024 | IPF25807.1 | Contig20119:complement(21800..21111)	cyanamide hydratase (by homology)		4.2.1.69	CandidaDB:CA4549 | CYGD:CA4549 | IPF:7863.1	PF01966:HD; HD domain:2.80E-10		
orf19.145	Contig19-10037	complement(join(6565..6921,6923..7378))		2	RPB4			orf19.7786 | IPF27151.1 | Contig20037:complement(7378..6893) | orf19.7785 | IPF27153.1 | Contig20037:complement(6921..6565)	RNA polymerase II fourth largest subunit	sequencing error?	2.7.7.6	CandidaDB:CA0352 | CYGD:CA0352 | IPF:19620.1 | CandidaDB:CA0351 | CYGD:CA0351 | IPF:19621.1				C:DNA-directed RNA polymerase II, core (ISS)	F:DNA- directed RNA polymerase II (ISS)	P:transcription from Pol II promoter (ISS)
orf19.1450	Contig19-10119	complement(22078..23184)		2U				orf19.9025 | IPF25791.1 | Contig20119:complement(23206..22082)	hypothetical protein			CandidaDB:CA4548 | CYGD:CA4548 | IPF:7862.1			
orf19.1451	Contig19-10119	23813..28810		2U	SRB9	SRB9	SSN2	orf19.9026 | IPF25829.1 | Contig20119:23817..28814	component of DNA-directed RNA polymerase II holoenzyme	gene family		CandidaDB:CA4547 | CYGD:CA4547 | IPF:6242.2				C:transcription factor complex (ISS)	F:general RNA polymerase II transcription factor (ISS)	P:negative regulation of transcription from Pol II promoter (ISS)
orf19.1453	Contig19-10119	28982..31852		2U	SPT5			orf19.9028 | IPF25736.1 | Contig20119:28986..31856	transcription elongation factor			CandidaDB:CA4546 | CYGD:CA4546 | IPF:6247.1	PF00467:KOW; KOW motif:2.60E-19			C:nucleus (ISS) | C:transcription elongation factor complex (ISS)	F:Pol II transcription elongation factor (ISS) | F:Pol II transcription elongation factor (ISS)	P:RNA elongation from Pol II promoter
orf19.1456	Contig19-10119	33290..33724		2U				orf19.9031 | IPF25833.1 | Contig20119:33234..33728	hypothetical protein			IPF:29424.1			
orf19.1457	Contig19-10119	complement(32014..33432)		2U	SSL1			orf19.9032 | IPF25773.1 | Contig20119:complement(33436..32018)	component of RNA polymerase transcription factor TFIIH			CandidaDB:CA4545 | CYGD:CA4545 | IPF:6250.1				C:nucleotide excision repair factor 3 (ISS) | C:transcription factor TFIIH (ISS)	F:general RNA polymerase II transcription factor (ISS)	P:negative regulation of transcription from Pol II promoter, mitotic (ISS) | P:nucleotide-excision repair (ISS) | P:nucleotide- excision repair, DNA duplex unwinding (ISS) | P:transcription initiation from Pol II promoter (ISS) | P:transcription initiation from Pol II promoter (ISS)
orf19.1458	Contig19-10119	complement(33726..34538)		2U	TAD2			orf19.9033 | IPF25800.1 | Contig20119:complement(34542..33730)	tRNA-specific adenosine deaminase subunit			CandidaDB:CA4544 | CYGD:CA4544 | IPF:6252.1						P:tRNA processing (IEA)
orf19.1459	Contig19-10119	34779..35861		2U	PPE1			orf19.9034 | IPF25793.1 | Contig20119:34783..35865	carboxyl methyl esterase | ribosomal protein of the small subunit, mitochondrial			CandidaDB:CA4543 | CYGD:CA4543 | IPF:6254.1	PF00561:abhydrolase; alpha/beta hydrolase fold:3.90E-10			C:cellular_component unknown (ND)	F:carboxylic ester hydrolase (ISS)	P:protein modification (ISS)
orf19.1460	Contig19-10119	complement(35886..38030)		2U	QNS1			orf19.9035 | IPF25753.1 | Contig20119:complement(38034..35890)	glutamine-dependent NAD(+) synthetase		6.3.5.1	CandidaDB:CA4542 | CYGD:CA4542 | IPF:6255.1	PF02540:NAD_synthase; NAD synthase:1.70E-76	COG0171 NAD synthase 1e-113		C:cellular_component unknown (ND)	F:NAD+ synthase (glutamine-hydrolyzing) (ISS)	P:biological_process unknown (ND)
orf19.1461	Contig19-10119	38595..39764		2U				orf19.9036 | IPF25785.1 | Contig20119:38599..39768	conserved hypothetical protein			CandidaDB:CA4541 | CYGD:CA4541 | IPF:6257.1			
orf19.1462	Contig19-10119	40156..42501		2U	SMP2			orf19.9037 | IPF25747.1 | Contig20119:40160..42505	involved in plasmid maintenance, respiration and cell  proliferation (by homology)			CandidaDB:CA4540 | CYGD:CA4540 | IPF:6259.2				C:cellular_component unknown (ND)	F:molecular_function unknown (ND)	P:aerobic respiration (ISS) | P:plasmid maintenance (ISS)
orf19.1464	Contig19-10119	43280..45118		2U	IFQ4			orf19.9039 | IPF18203.2 | Contig20119:43284..45122	gene family of unknown function	gene family		CandidaDB:CA4539 | CYGD:CA4539 | IPF:6260.2			
orf19.1465	Contig19-10119	45343..45888		2U				orf19.9040 | IPF25815.1 | Contig20119:45347..45892	arylalkylamine n-acetyltransferase		2.3.1.87	CandidaDB:CA4538 | CYGD:CA4538 | IPF:20018.1	PF00583:Acetyltransf; Acetyltransferase (GNAT) family:7.00E-05		
orf19.1466	Contig19-10119	46190..46903		2U	REX2		YNT20	orf19.9041 | IPF25805.1 | Contig20119:46194..46907	RNA exonuclease | oligoribonuclease			CandidaDB:CA4537 | CYGD:CA4537 | IPF:4375.1	PF00929:Exonuclease; Exonuclease:3.40E-28				F:3'- 5' exonuclease (ISS) | F:3'-5' exonuclease (ISS)	P:RNA processing (ISS)
orf19.1467	Contig19-10119	47258..47662		2U	COX13			orf19.9042 | IPF25830.1 | Contig20119:47262..47666	cytochrome c oxidase subunit VIa		1.9.3.1	CandidaDB:CA4536 | CYGD:CA4536 | IPF:4376.1	PF02046:COX6A; Cytochrome c oxidase subunit VIa:4.70E-29			C:respiratory chain complex IV (sensu Eukarya) (ISS)	F:cytochrome c oxidase (ISS) | F:enzyme regulator (ISS)	P:aerobic respiration (ISS)
orf19.1468	Contig19-10119	complement(48069..49628)		2U	CDC55			orf19.9043 | IPF25772.1 | Contig20119:complement(49632..48073)	ser/thr phosphatase 2A regulatory subunit B		3.1.3.16	CandidaDB:CA4535 | CYGD:CA4535 | IPF:4377.1	PF00400:WD40; WD domain, G-beta repeat:2.60E- 14			C:protein phosphatase type 2A complex (ISS)	F:protein phosphatase type 2A (ISS)	P:actin filament organization (ISS) | P:bud growth (ISS) | P:mitotic spindle checkpoint (ISS) | P:protein biosynthesis (ISS) | P:pseudohyphal growth (ISS)
orf19.147	Contig19-10037	complement(join(8106..9533,9533..10537))		2	YAK2			orf19.7787 | IPF27150.1 | Contig20037:complement(9521..8106) | orf19.7788 | IPF16042.2 | Contig20037:complement(10537..9527)	serine-threonine protein kinase, PKA suppressor	sequencing error?	2.7.1.37 | 2.7.1.135	CandidaDB:CA0353 | CYGD:CA0353 | IPF:16043.2 | CandidaDB:CA0354 | CYGD:CA0354 | IPF:19456.2	PF00069:pkinase; Protein kinase domain:1.50E- 48			C:cytoplasm (ISS) | C:nucleus (ISS)	F:protein kinase (ISS)	P:cell growth and/or maintenance (ISS) | P:cell growth and/or maintenance (ISS) | P:protein amino acid phosphorylation (ISS)
orf19.1470	Contig19-10119	complement(50898..51257)		2U	RPS26A			orf19.9045 | IPF25866.1 | Contig20119:complement(51261..50902)	40S small subunit ribosomal protein S26A			CandidaDB:CA4534 | CYGD:CA4534 | IPF:4380.2	PF01283:ribosomal_S26e; ribosomal protein S26e:2.70E-69			C:cytosolic small ribosomal subunit (sensu Eukarya) (ISS)	F:structural constituent of ribosome (ISS)	P:protein biosynthesis (ISS) | P:protein biosynthesis (ISS)
orf19.1471	Contig19-10119	52934..53407		2U	COX4			orf19.9046 | IPF25835.1 | Contig20119:52938..53411	cytochrome c oxidase subunit IV		1.9.3.1	CandidaDB:CA4533 | CYGD:CA4533 | IPF:20017.1	PF01215:COX5B; Cytochrome c oxidase subunit Vb:7.00E-41			C:respiratory chain complex IV (sensu Eukarya) (ISS)	F:cytochrome c oxidase (ISS)	P:aerobic respiration (ISS)
orf19.1473	Contig19-10119	54161..55255		2U	MDH99			orf19.9048 | IPF25790.1 | Contig20119:54165..55259	dehydrogenase	gene family with orf19.1796		CandidaDB:CA4532 | CYGD:CA4532 | IPF:4386.1	PF02826:2-Hacid_DH_C; D-isomer specific 2- hydroxyacid dehydrogenase, NAD binding domain:1.50E-28		
orf19.1474	Contig19-10119	55509..59282		2U	SLA1			orf19.9049 | IPF25863.1 | Contig20119:55513..59286	SH3 domain protein involved in assembly of cortical actin cytoskeleton			CandidaDB:CA4531 | CYGD:CA4531 | IPF:4392.1	PF00018:SH3; SH3 domain:1.40E-52			C:actin cortical patch (sensu Saccharomyces) (ISS)	F:cytoskeletal protein binding (ISS) | F:cytoskeletal protein binding (ISS)	P:actin cortical patch assembly (ISS) | P:actin filament organization (ISS) | P:actin filament organization (ISS) | P:cell w
orf19.1476	Contig19-10119	59602..61233		2U	IME4			orf19.9051 | IPF25770.1 | Contig20119:59606..61237	activator of IME1 | meiosis | methyltransferase (putative)			CandidaDB:CA4530 | CYGD:CA4530 | IPF:4394.1					F:transcription factor (IEA)	P:meiosis (IEA)
orf19.1477	Contig19-10119	complement(61236..61814)		2U				orf19.9052 | IPF25812.1 | Contig20119:complement(61818..61240)	conserved hypothetical protein			CandidaDB:CA4529 | CYGD:CA4529 | IPF:4395.1			
orf19.1478	Contig19-10119	complement(62283..64538)		2U	STT3			orf19.9053 | IPF25749.1 | Contig20119:complement(64542..62287)	oligosaccharyl transferase subunit | integral ER mmebrane subunit required for protein glycosylation			CandidaDB:CA4528 | CYGD:CA4528 | IPF:4396.1	PF02516:STT3; Oligosaccharyl transferase STT3 subunit:6.10E-251			C:oligosaccharyl transferase complex (ISS)	F:dolichyl-diphospho-oligosaccharide-protein glycosyltransferase (ISS)	P:N-linked glycosylation (ISS) | P:protein amino acid glycosylation (IEA)
orf19.1479	Contig19-10119	complement(64909..67251)		2U				orf19.9054 | IPF4398.3 | Contig20119:complement(67246..64913)	zinc finger protein			CandidaDB:CA4527 | CYGD:CA4527 | IPF:29400.1	PF01363:FYVE; FYVE zinc finger:1.70E-20		
orf19.1480	Contig19-10119	68521..69051		2U	SDH6			orf19.9055 | IPF25808.1 | Contig20119:68516..69046	succinate dehydrogenase		1.3.99.1	CandidaDB:CA0903 | CYGD:CA0903 | IPF:4401.2	PF01127:Sdh_cyt; Succinate dehydrogenase cytochrome b subunit:1.20E-49	COG2009 Succinate dehydrogenase/fumarate reductase cytochrome b subunit 6e-49	
orf19.1481	Contig19-10119	complement(69437..71953)		2U				orf19.9056 | IPF25743.1 | Contig20119:complement(71948..69432)	hypothetical protein			CandidaDB:CA0904 | CYGD:CA0904 | IPF:4403.2			
orf19.1482	Contig19-10119	72789..73109		2U				orf19.9057 | IPF25838.1 | Contig20119:72784..73104	hypothetical protein			CandidaDB:CA0905 | CYGD:CA0905 | IPF:4405.1			
orf19.1483	Contig19-10119	complement(73248..73643)		2U				orf19.9058 | IPF25853.1 | Contig20119:complement(73638..73243)	hypothetical protein			CandidaDB:CA0906 | CYGD:CA0906 | IPF:4406.2			
orf19.1484	Contig19-10119	73915..74673		2U				orf19.9059 | IPF25804.1 | Contig20119:73910..74668	hypothetical protein			CandidaDB:CA0907 | CYGD:CA0907 | IPF:19889.1			
orf19.1485	Contig19-10119	complement(74854..75195)		2U	MRPL31		YML31		mitochondrial ribosomal protein			CandidaDB:CA0908 | CYGD:CA0908 | IPF:6016.2				C:mitochondrial large ribosomal subunit (ISS)	F:structural constituent of ribosome (ISS)	P:protein biosynthesis (ISS)
orf19.1486	Contig19-10119	complement(77705..78202)		2U				orf19.9061 | IPF6011.2 | Contig20119:complement(78191..77694)	hypothetical protein			IPF:6010.3			
orf19.1488	Contig19-10119	complement(85638..86297)		2U				orf19.9065 | IPF6006.2 | Contig20119:complement(86258..85599)	hypothetical protein			IPF:29419.1			
orf19.149	Contig19-10037	11211..11648		2				orf19.7789 | IPF27154.1 | Contig20037:11184..11546	hypothetical protein			IPF:29941.1			
orf19.1490	Contig19-10119	90728..94957		2U	MSB2			orf19.9067 | IPF25849.1 | Contig20119:90674..94903	integral membrane protein | cell surface flocculin			CandidaDB:CA1345 | CYGD:CA1345 | IPF:6003.1				C:integral plasma membrane protein (ISS)	F:molecular_function unknown (ISS)
orf19.1491	Contig19-10119	complement(97205..99049)		2U	SNU71			orf19.9068 | IPF14405.2 | Contig20119:complement(98990..97152)	associated with U1 snRNP			CandidaDB:CA0492 | CYGD:CA0492 | IPF:5991.3				C:commitment complex (ISS) | C:commitment complex (ISS) | C:snRNP U1 (ISS) | C:snRNP U1 (ISS) | C:snRNP U1 (ISS)		P:mRNA splicing (IEA)
orf19.1492	Contig19-10119	99603..101570		2U	PRP39			orf19.9069 | IPF25748.1 | Contig20119:99178..101511	pre-mRNA splicing factor | U1 snRNP protein	may be missing an upstream exon		CandidaDB:CA0493 | CYGD:CA0493 | IPF:14401.2				C:commitment complex (ISS) | C:commitment complex (ISS) | C:snRNP U1 (ISS) | C:snRNP U1 (ISS) | C:snRNP U1 (ISS)		P:mRNA splicing (IEA)
orf19.1493	Contig19-10119	complement(101628..103586)		2U	RAD7			orf19.9070 | IPF14400.2 | Contig20119:complement(103545..101569)	nucleotide excision repair protein | DNA replication and repair			CandidaDB:CA0494 | CYGD:CA0494 | IPF:16848.2				C:nucleotide excision repair factor 4 (ISS) | C:repairosome (ISS)	F:DNA binding (ISS) | F:DNA dependent adenosinetriphosphatase (ISS)	P:nucleotide- excision repair, DNA damage recognition (ISS)
orf19.1494	Contig19-10119	104661..105707		2U	RAD23			orf19.9071 | IPF25788.1 | Contig20119:104621..105667	nucleotide excision repair protein (ubiquitin-like protein)			CandidaDB:CA0231 | CYGD:CA0231 | IPF:16846.2	PF00627:UBA; UBA/TS-N domain:1.80E-15			C:nucleotide excision repair factor 2 (ISS) | C:repairosome (ISS)	F:damaged DNA binding (ISS) | F:damaged DNA binding (ISS)	P:nucleotide-excision repair, DNA damage recognition (ISS)
orf19.1495	Contig19-10119	complement(105863..106660)		2U	UTR4			orf19.9072 | IPF16638.1 | Contig20119:complement(106647..105832)	hydrolase			CandidaDB:CA1860 | CYGD:CA1860 | IPF:19099.1	PF00702:Hydrolase; haloacid dehalogenase-like hydrolase:4.10E-05		
orf19.1496	Contig19-10119	complement(107023..108378)		2U				orf19.9073 | IPF19614.1 | Contig20119:complement(109613..106998)	hypothetical protein			IPF:19615.1			
orf19.1497	Contig19-10119	complement(108523..109635)		2U					regulatory protein | potential fungal Zn(2)-Cys(6) binuclear cluster domain			IPF:19100.2	PF00172:Zn_clus; Fungal Zn(2)-Cys(6) binuclear cluster domain:1.30E-10		
orf19.1499	Contig19-10119	113760..117194		2U	CTF1			orf19.9075 | IPF25868.1 | Contig20119:113528..117172	cutinase transcription factor 1 alpha; potential fungal Zn(2)-Cys(6) binuclear cluster domain			IPF:15240.2	PF00172:Zn_clus; Fungal Zn(2)-Cys(6) binuclear cluster domain:3.60E-12			C:nucleus (ISS)	F:transcriptional activator (ISS)	P:galactose metabolism (ISS) | P:regulation of transcription, DNA-dependent (ISS)
orf19.15	Contig19-1054	157..501							hypothetical protein			IPF:not available			
orf19.150	Contig19-10037	12383..12847		2	TIM17			orf19.7790 | IPF16036.1 | Contig20037:12352..12816	mitochondrial inner membrane import translocase subunit			CandidaDB:CA0010 | CYGD:CA0010 | IPF:29940.1	PF02466:Tim17; Mitochondrial import inner membrane translocase subunit Tim17:4.80E-75			C:mitochondrial inner membrane translocase complex (ISS)	F:protein transporter (ISS)	P:mitochondrial translocation (ISS)
orf19.1500	Contig19-10119	complement(117321..118844)		2U				orf19.9076 | IPF15344.2 | Contig20119:complement(118822..117299)	hypothetical protein			CandidaDB:CA1858 | CYGD:CA1858 | IPF:15343.3			
orf19.1502	Contig19-10119	119160..119927		2U				orf19.9078 | IPF25801.1 | Contig20119:119162..119929	peptidyl-tRNA hydrolase			CandidaDB:CA0028 | CYGD:CA0028 | IPF:15345.3		COG0193 Peptidyl-tRNA hydrolase 4e-54	
orf19.1504	Contig19-10119	complement(120440..123001)		2U				orf19.9080 | IPF15348.2 | Contig20119:complement(123009..120445)	patatin-like phospholipase	gene family		CandidaDB:CA1857 | CYGD:CA1857 | IPF:29398.1	PF01734:Patatin; Patatin-like phospholipase:7.00E-21		
orf19.1505	Contig19-10119	complement(123929..124966)		2U				orf19.9081 | IPF13689.2 | Contig20119:complement(124977..123937)	hypothetical protein			CandidaDB:CA1856 | CYGD:CA1856 | IPF:18995.2			
orf19.1506	Contig19-10119	complement(127227..127652)		2U				orf19.9082 | IPF25845.1 | Contig20119:complement(127669..127232)	hypothetical protein			IPF:29430.1			
orf19.1507	Contig19-10119	complement(128111..130087)		2U	AMN1		CST13 | ICS4	orf19.9083 | IPF25758.1 | Contig20119:complement(130092..128116)	Antagonist of MEN (Mitotic Exit Network) | chromosome stability			CandidaDB:CA0411 | CYGD:CA0411 | IPF:17676.2			
orf19.1508	Contig19-10119	complement(130279..130614)		2U					hypothetical protein			IPF:29448.1			
orf19.1509	Contig19-10119	complement(132917..135688)		2U	ROD1			orf19.9084 | IPF19576.1 | Contig20119:complement(135663..132928)	O-dinitrobenzene, calcium and zinc resistance protein	gene family		CandidaDB:CA2177 | CYGD:CA2177 | IPF:19577.1			
orf19.151	Contig19-10037	complement(13651..15048)		2				orf19.7792 | IPF19097.2 | Contig20037:complement(15619..13508)	amino acid permease			CandidaDB:CA0144 | CYGD:CA0144 | IPF:17861.2	PF00324:aa_permeases; Amino acid permease:1.30E-06		
orf19.1510	Contig19-10119	complement(137608..139488)		2U				orf19.9085 | IPF25762.1 | Contig20119:complement(139393..137603)	hypothetical transmembrane protein			CandidaDB:CA2178 | CYGD:CA2178 | IPF:9282.2			
orf19.1513	Contig19-10119	complement(140995..148869)		2U	FAB1	FAB1		orf19.9088 | IPF9288.2 | Contig20119:complement(148129..140990)	phosphatidylinositol 3-phosphate 5-kinase			IPF:29418.1	PF01504:PIP5K; Phosphatidylinositol-4- phosphate 5-Kinase:3.60E-46 | PF01363:FYVE; FYVE zinc finger:2.00E-22 | PF00118:cpn60_TCP1; TCP-1/cpn60 chaperonin family:3.80E-07			C:vacuolar membrane (ISS)	F:1-phosphatidylinositol- 3-phosphate 5-kinase (ISS)	P:phospholipid metabolism (ISS) | P:vacuole organization and biogenesis (ISS)
orf19.1514	Contig19-10119	149929..150951		2U	UBP1			orf19.9089 | IPF9290.2 | Contig20119:149924..150946	ubiquitin-dependent protease			CandidaDB:CA2180 | CYGD:CA2180 | IPF:8244.2			
orf19.1515	Contig19-10119	complement(151165..152331)		2U	CHT4			orf19.9090 | IPF25787.1 | Contig20119:complement(152326..151160)	chitinase	gene family	3.2.1.14	gi|11496139|gb|AAG35112.1| chitinase [Candida albicans] | CandidaDB:CA1753 | CYGD:CA1753 | IPF:8245.2	PF00704:Glyco_hydro_18; Glycosyl hydrolases family 18:5.10E-84	COG3325 Chitinase 1e-125	
orf19.1516	Contig19-10119	152681..155065		2U	UBP14			orf19.9091 | IPF17697.2 | Contig20119:152706..155060	ubiquitin-specific protease		3.1.2.15	CandidaDB:CA1752 | CYGD:CA1752 | IPF:8246.2	PF02148:zf-UBP; Zn-finger in ubiquitin- hydrolases and other protein:4.20E-28			C:cellular_component unknown (ISS)	F:ubiquitin- specific protease (ISS)	P:deubiquitination (ISS)
orf19.1517	Contig19-10119	155863..156924		2U				orf19.9092 | IPF25795.1 | Contig20119:155837..156919	2-dehydro-3-deoxy- phosphoheptonate aldolase	Start with GTG (Val)	2.5.1.54	CandidaDB:CA1751 | CYGD:CA1751 | IPF:8248.2	PF00793:DAHP_synth_1; DAHP synthetase I family:2.20E-124			C:cellular_component unknown (ND)	F:2-dehydro-3- deoxyphosphoheptonate aldolase (IEA)	P:aromatic amino acid family biosynthesis (ISS)
orf19.1519	Contig19-10119	157369..160671		2U				orf19.9094 | IPF25872.1 | Contig20119:157364..160666	hypothetical protein			CandidaDB:CA1750 | CYGD:CA1750 | IPF:8252.2			
orf19.1522	Contig19-10119	complement(161142..164270)		2U				orf19.9097 | IPF25875.1 | Contig20119:complement(164265..161137)	hypothetical protein			CandidaDB:CA1748 | CYGD:CA1748 | IPF:8257.2			
orf19.1523	Contig19-10119	complement(165495..167153)		2U	FMO1		IFK1	orf19.9098 | IPF15750.2 | Contig20119:complement(167126..165468)	flavin-binding monooxygenase | flavoprotein	gene family	1.14.13.22	CandidaDB:CA0348 | CYGD:CA0348 | IPF:15749.3		COG0493 NADPH-dependent glutamate synthase beta chain and related oxidoreductases 4e-41\nCOG2072 Predicted flavoprotein involved in K+ transport 1e-135	
orf19.1524	Contig19-10119	168607..170082		2U	SPR3	SPR3		orf19.9099 | IPF15746.3 | Contig20119:168580..169575	septin			CandidaDB:CA0363 | CYGD:CA0363 | IPF:16732.2	PF00735:GTP_CDC; Cell division protein:5.80E- 56			C:prospore membrane (ISS) | C:septin ring (sensu Saccharomyces) (ISS)	F:structural constituent of cytoskeleton (ISS)	P:cell wall organization and biogenesis (ISS) | P:regulation of cell shape and cell size (ISS)
orf19.1525	Contig19-10119	171239..172435		2U	NMD4			orf19.9101 | IPF18883.2 | Contig20119:171211..172407	Upf1p-binding protein			CandidaDB:CA0364 | CYGD:CA0364 | IPF:15983.2		COG1875 Predicted ATPase related to phosphate starvation-inducible protein PhoH 1e-23	
orf19.1526	Contig19-10119	173303..178375		2U	SNF2			orf19.9102 | IPF15319.2 | Contig20119:173274..178346	component of SWI/SNF global transcription activator complex	gene family	3.6.1.3	CandidaDB:CA0747 | CYGD:CA0747 | IPF:15980.3	PF00176:SNF2_N; SNF2 family N-terminal domain:3.60E-143 | PF00439:bromodomain; Bromodomain:3.50E- 32 | PF00271:helicase_C; Helicase conserved C-terminal domain:3.60E-27	COG0653 Preprotein translocase subunit SecA (ATPase, RNA helicase) 6e-69\nCOG1111 ERCC4-like helicases 3e-58\nCOG0610 Restriction enzymes type I helicase subunits and related helicases 1e-58		C:nucleosome remodeling complex (ISS)	F:general RNA polymerase II transcription factor (ISS)	P:chromatin modeling (ISS)
orf19.1527	Contig19-10119	complement(178544..179098)		2U				orf19.9103 | IPF25813.1 | Contig20119:complement(179069..178515)	hypothetical protein			CandidaDB:CA0746 | CYGD:CA0746 | IPF:14921.2			
orf19.1528	Contig19-10119	179600..180655		2U	MTF1			orf19.9104 | IPF14920.2 | Contig20119:179571..180626	mitochondrial RNA polymerase specificity factor			CandidaDB:CA0745 | CYGD:CA0745 | IPF:29413.1				C:mitochondrial matrix (ISS)	F:transcription factor (ISS)	P:transcription from mitochondrial promoter (ISS)
orf19.1529	Contig19-10119	complement(180895..181923)		2U				orf19.9105 | IPF14919.2 | Contig20119:complement(182508..180841)	hypothetical protein			IPF:29414.1			
orf19.153	Contig19-10037	complement(15026..15664)		2					amino acid permease	sequencing error?		CandidaDB:CA0143 | CYGD:CA0143 | IPF:19195.1		COG0833 Amino acid transporters 5e-32\nCOG0531 Amino acid transporters 5e-26\nCOG1113 Gamma-aminobutyrate and related permeases 4e-29	
orf19.1530	Contig19-10119	complement(182016..182537)		2U					hypothetical protein			IPF:29422.1			
orf19.1531	Contig19-10119	complement(182777..185152)		2U	RNA14			orf19.9106 | IPF25746.1 | Contig20119:complement(185120..182748)	mRNA 3'-end processing protein			IPF:16839.3				C:mRNA cleavage factor complex (ISS)	F:cleavage/polyadenylation specificity factor (ISS)	P:mRNA cleavage (ISS) | P:mRNA polyadenylation (ISS)
orf19.1532	Contig19-10119	185956..187026		2U	TOM37			orf19.9107 | IPF25786.1 | Contig20119:185924..186994	mitochondrial outer membrane import receptor subunit | translocase			CandidaDB:CA0230 | CYGD:CA0230 | IPF:17420.2			
orf19.1533	Contig19-10119	188100..189476		2U				orf19.9108 | IPF15116.1 | Contig20119:188001..189377	conserved hypothetical protein			CandidaDB:CA0201 | CYGD:CA0201 | IPF:17419.2			
orf19.1534	Contig19-10119	190433..192208		2U	ZRT3			orf19.9109 | IPF15119.2 | Contig20119:190334..192115	vacuolar Zn-iron permease			CandidaDB:CA0200 | CYGD:CA0200 | IPF:19059.2	PF02535:Zip; ZIP Zinc transporter:2.20E-05	COG0428 Predicted divalent heavy-metal cations transporter 4e-51		C:vacuolar membrane (ISS)	F:zinc ion transporter (ISS) | F:zinc ion transporter (ISS)	P:zinc homeostasis (ISS) | P:zinc ion transport (ISS) | P:zinc ion transport (ISS)
orf19.1535	Contig19-10119	complement(192679..193473)		2U				orf19.9110 | IPF25803.1 | Contig20119:complement(193424..192630)	hypothetical protein			CandidaDB:CA0285 | CYGD:CA0285 | IPF:14392.2			
orf19.1536	Contig19-10119	join(196224..196619, 196623..197660)		2U	ZRC1				zinc- and cadmium resistance protein	sequencing error?		IPF:19060.1				C:vacuole (sensu Fungi) (ISS)	F:di-, tri-valent inorganic cation transporter (ISS) | F:zinc ion transporter (ISS)	P:cobalt ion transport (ISS) | P:glutathione metabolism (ISS) | P:zinc homeostasis (ISS) | P:zinc ion transport (ISS)
orf19.1538	Contig19-10119	complement(197870..199138)		2U	TLG2			orf19.9112 | IPF14397.2 | Contig20119:complement(199104..197836)	member of the syntaxin family of t-SNAREs			IPF:29411.1				C:Golgi trans cisterna (ISS) | C:Golgi trans-face (ISS) | C:early endosome (ISS)	F:t-SNARE (ISS) | F:v- SNARE (ISS)	P:non-selective vesicle fusion (ISS)
orf19.1539	Contig19-10119	complement(200656..201855)		2U				orf19.9113 | IPF25782.1 | Contig20119:complement(201788..200622)	hypothetical protein			CandidaDB:CA1028 | CYGD:CA1028 | IPF:6488.2			
orf19.154	Contig19-10037	complement(16205..17290)		2	UTP30 			orf19.7793 | IPF19598.1 | Contig20037:complement(17255..16146)	conserved hypothetical protein			IPF:19599.1			
orf19.1541	Contig19-10119	complement(206553..209450)		2U				orf19.9115 | IPF18788.2 | Contig20119:complement(209423..206523)	hypothetical protein			CandidaDB:CA0193 | CYGD:CA0193 | IPF:6493.2			
orf19.1542	Contig19-10119	complement(211839..213647)		2U	HEX3			orf19.9116 | IPF25764.1 | Contig20119:complement(213624..211816)	hexome metabolism			CandidaDB:CA3970 | CYGD:CA3970 | IPF:6497.2			
orf19.1543	Contig19-10119	complement(214519..215820)		2U				orf19.9117 | IPF25784.1 | Contig20119:complement(215797..214496)	hypothetical protein			CandidaDB:CA3971 | CYGD:CA3971 | IPF:6498.2			
orf19.1544	Contig19-10119	218627..219424		2U				orf19.9118 | IPF6504.2 | Contig20119:218612..219409	hypothetical protein | coiled coils			IPF:29417.1			
orf19.1545	Contig19-10119	complement(219533..220000)		2U	MRPS8			orf19.9119 | IPF25834.1 | Contig20119:complement(219985..219518)	mitochondrial ribosome protein, small subunit	gene family		CandidaDB:CA3973 | CYGD:CA3973 | IPF:6505.2			
orf19.1546	Contig19-10119	220312..221190		2U				orf19.9120 | IPF25799.1 | Contig20119:220297..221175	conserved hypothetical protein			CandidaDB:CA3974 | CYGD:CA3974 | IPF:6507.2			
orf19.1547	Contig19-10119	complement(221211..222116)		2U	TPP1			orf19.9121 | IPF25796.1 | Contig20119:complement(221960..221196)	Three Prime Phosphatase 1 | DNA 3' phosphatase | similarity to mammalian polynucleotide kinase 3'- phosphatase			CandidaDB:CA3975 | CYGD:CA3975 | IPF:20152.1			
orf19.1548	Contig19-10119	222168..222899		2U	SNU23			orf19.9122 | IPF25806.1 | Contig20119:222153..222884	U4/U6.U5 snRNP associated protein | RNA binding zinc finger protein (putative)			CandidaDB:CA3976 | CYGD:CA3976 | IPF:15310.2	PF00096:zf-C2H2; Zinc finger, C2H2 type:2.30E- 03			C:small nuclear ribonucleoprotein complex (ISS)	F:pre-mRNA splicing factor (ISS)	P:mRNA splicing (ISS)
orf19.1549	Contig19-10119	223321..224067		2U				orf19.9123 | IPF25802.1 | Contig20119:223306..224052	hypothetical transmembrane protein			CandidaDB:CA3977 | CYGD:CA3977 | IPF:20153.1			
orf19.155	Contig19-10037	complement(17693..18727)		2	URE2			orf19.7794 | IPF15126.2 | Contig20037:complement(18691..17657)	glutathione S- transferase, nitrogen catabolite repression regulator		2.5.1.18	gi|15341637|gb|AAK51643.2| Ure2p [Candida albicans] | CandidaDB:CA0233 | CYGD:CA0233 | IPF:19196.2	PF02798:GST_N; Glutathione S-transferase, N- terminal domain:2.90E-14 | PF00043:GST_C; Glutathione S- transferase, C-terminal domain:1.90E-10	COG2999 Glutaredoxin 2 8e-30\nCOG0625 Glutathione-S-transferases 7e-70\nCOG0435 Predicted glutathione S-transferase 4e-39		C:soluble fraction (ISS)	F:transcription co- repressor (ISS)	P:regulation of nitrogen utilization (ISS)
orf19.1551	Contig19-10119	224698..225201		2U				orf19.9125 | IPF25828.1 | Contig20119:224680..225186	hypothetical protein			IPF:20155.1			
orf19.1552	Contig19-10119	complement(224373..224948)		2U	CPR3			orf19.9126 | IPF25810.1 | Contig20119:complement(224933..224358)	cyclophilin (peptidylprolyl isomerase)	gene family	5.2.1.8	CandidaDB:CA3978 | CYGD:CA3978 | IPF:20154.1	PF00160:pro_isomerase; Cyclophilin type peptidyl-prolyl cis-trans isomerase:2.00E-98			C:mitochondrion (NR) | C:mitochondrion (NR)	F:peptidyl-prolyl cis-trans isomerase (NR) | F:peptidyl- prolyl cis-trans isomerase (NR)	P:protein folding (NR)
orf19.1553	Contig19-10119	complement(join(225460..226487,226676..226747,226834..226909))	complement(226748..226833)	2U	ENT3			orf19.9127.3 | IPF25779.1 | Contig20119:complement(226927..226781) | orf19.9127 | IPF25794.1 | Contig20119:complement(226452..225445) | orf19.9127.2 | IPF25744.1 | Contig20119:complement(226727..226512)	epsin | putative endocytosis and cytoskeleton protein	gene family		CandidaDB:CA3981 | CYGD:CA3981 | IPF:7129.2 | CandidaDB:CA3979 | CYGD:CA3979 | IPF:7127.2 | CandidaDB:CA3980 | CYGD:CA3980 | IPF:7128.2				C:actin cortical patch (sensu Saccharomyces) (ISS)	F:cytoskeletal adaptor (ISS)	P:actin cortical patch assembly (ISS) | P:actin filament organization (ISS) | P:endocytosis (ISS)
orf19.1555	Contig19-10119	complement(join(227569..228516,228518..231238))		2U	SAC3			orf19.9129 | IPF7130.2 | Contig20119:complement(231231..227554)	involved in processes affecting the actin cytoskeleton and mitosis | leucine permease transcriptional regulator	sequencing error?		IPF:29415.1 | IPF:18010.3	PF03399:SAC3_GANP; SAC3/GANP family:1.00E-105			C:nucleus (ISS)	F:molecular_function unknown (ISS)	P:actin filament-based process (ISS) | P:mitosis (ISS)
orf19.1557	Contig19-10119	complement(231601..232443)		2U				orf19.9130 | IPF7133.1 | Contig20119:complement(232198..231599)	conserved hypothetical membrane protein	gene family		IPF:19325.2			
orf19.1559	Contig19-10119	complement(232641..233738)		2U	HOM2			orf19.9132 | IPF7136.1 | Contig20119:complement(233736..232639)	aspartate-semialdehyde dehydrogenase | threonine and methionine pathway		1.2.1.11	CandidaDB:CA3984 | CYGD:CA3984 | IPF:29412.1	PF02774:Semialdhyde_dhC; Semialdehyde dehydrogenase, dimerisation domain:7.60E-75 | PF01118:Semialdhyde_dh; Semialdehyde dehydrogenase, NAD binding domain:3.20E-51			C:cellular_component unknown (ND)	F:aspartate- semialdehyde dehydrogenase (ISS)	P:methionine metabolism (ISS) | P:threonine metabolism (ISS)
orf19.156	Contig19-10037	complement(19924..21948)		2				orf19.7795 | IPF27149.1 | Contig20037:complement(21912..19888)	hypothetical protein			CandidaDB:CA0232 | CYGD:CA0232 | IPF:15128.2	PF00560:LRR; Leucine Rich Repeat:5.70E-07		
orf19.1560	Contig19-10119	234273..235889		2U	POB3			orf19.9133 | IPF25771.1 | Contig20119:234271..235887	DNA polymerase delta binding protein			CandidaDB:CA3985 | CYGD:CA3985 | IPF:7138.2				C:nucleus (ISS)	F:molecular_function unknown (ISS)	P:DNA dependent DNA replication (ISS) | P:chromatin assembly/disassembly (ISS) | P:chromatin modeling (ISS)
orf19.1562	Contig19-10119	237715..238257		2U				orf19.9135 | IPF25811.1 | Contig20119:237713..238255	hypothetical protein			gi|7271032|emb|CAB77651.1| hypothetical protein [Candida albicans] | CandidaDB:CA3986 | CYGD:CA3986 | IPF:7141.1			
orf19.1563	Contig19-10119	239683..241323		2U	ECM3			orf19.9136 | IPF25768.1 | Contig20119:239681..241321	membrane protein involved in cell wall biogenesis and architecture | calcofluor sensitivity			CandidaDB:CA3987 | CYGD:CA3987 | IPF:7144.2				C:cellular_component unknown (ND)	F:molecular_function unknown (ND)	P:cell wall organization and biogenesis (ISS)
orf19.1564	Contig19-10119	241723..242292		2U				orf19.9137 | IPF25819.1 | Contig20119:241721..242290	conserved hypothetical membrane protein			CandidaDB:CA3988 | CYGD:CA3988 | IPF:7145.2			
orf19.1565	Contig19-10119	complement(242372..244213)		2U	DUS3			orf19.9138 | IPF25756.1 | Contig20119:complement(244211..242370)	dihydrouridine synthase of tRNA			CandidaDB:CA3989 | CYGD:CA3989 | IPF:7147.2	PF01207:Dus; Dihydrouridine synthase (Dus):1.90E-66			C:cellular_component unknown (ND)	F:tRNA dihydrouridine synthase (ISS)	P:tRNA modification (ISS)
orf19.1566	Contig19-10119	244437..247265		2U	UTP21			orf19.9139 | IPF25737.1 | Contig20119:244435..247263	U3 snoRNP protein | strong similarity to S. pombe beta-transducin			CandidaDB:CA3990 | CYGD:CA3990 | IPF:14782.2	PF00400:WD40; WD domain, G-beta repeat:3.00E- 28		
orf19.1567	Contig19-10119	join(247589..249244,249248..250693)		2U	VAM6			orf19.9141 | IPF25780.1 | Contig20119:249312..250691 | orf19.9140 | IPF25769.1 | Contig20119:247587..249245	vacuolar carboxypeptidase Y	sequencing error?		CandidaDB:CA3992 | CYGD:CA3992 | IPF:19794.1 | CandidaDB:CA3991 | CYGD:CA3991 | IPF:14783.2				C:vacuolar membrane (ISS) | C:vacuole (sensu Fungi) (ISS)		P:homotypic vacuole fusion (non-autophagic) (ISS) | P:homotypic vacuole fusion (non-autophagic) (ISS) | P:vacuole organization and biogenesis (ISS)
orf19.1569	Contig19-10119	complement(250925..254452)		2U	UTP22			orf19.9142 | IPF8275.2 | Contig20119:complement(254450..250923)	U3 protein			CandidaDB:CA3993 | CYGD:CA3993 | IPF:29445.1	PF03813:Nrap; Nrap protein:4.70E-276		
orf19.157	Contig19-10037	complement(22482..22976)		2				orf19.7796 | IPF27152.1 | Contig20037:complement(22940..22446)	hypothetical protein	sequencing error?		IPF:15129.1			
orf19.1570	Contig19-10119	254895..257081		2U	ERG7	ERG7		orf19.9143 | IPF8270.1 | Contig20119:254894..257086	lanosterol synthase | 2,3-oxidosqualene cyclase		5.4.99.7 | 5.4.99.8	gi|170867|gb|AAA34342.1| oxidosqualene cyclase | CandidaDB:CA3994 | CYGD:CA3994 | IPF:19258.2	PF00432:prenyltrans; Prenyltransferase and squalene oxidase repeat:5.50E-10 | PF00432:prenyltrans; Prenyltransferase and squalene oxidase repeat:6.10E-09 | PF00432:prenyltrans; Prenyltransferase and squalene oxidase repeat:2.50E-07	COG1657 Squalene cyclase 0.0		C:endoplasmic reticulum (ISS) | C:lipid particle (ISS) | C:plasma membrane (ISS)	F:lanosterol synthase (ISS)	P:ergosterol biosynthesis (ISS)
orf19.1571	Contig19-10119	complement(join(257340..257789,257789..258190))		2U	AFF8			orf19.9144 | IPF18269.2 | Contig20119:complement(258031..257345) | orf19.9145 | IPF25857.1 | Contig20119:complement(258195..257791)	Ady2-Fun34 like Family, possible transmembrane acetate facilitator/sensor	sequencing error?		CandidaDB:CA0092 | CYGD:CA0092 | IPF:8269.2 | CandidaDB:CA0091 | CYGD:CA0091 | IPF:8268.2		COG1584 Predicted membrane protein 4e-42		C:cellular_component unknown (ND)	F:molecular_function unknown (ND)	P:DNA metabolism (ISS) | P:meiosis (IEP)
orf19.1573	Contig19-10119	complement(259683..263735)		2U	ATC9			orf19.9146 | IPF8267.2 | Contig20119:complement(263490..259438)	cation translocating P-type ATPase	gene family	3.6.1.8	CandidaDB:CA0761 | CYGD:CA0761 | IPF:29441.1	PF00122:E1-E2_ATPase; E1-E2 ATPase:2.60E-08 | PF00702:Hydrolase; haloacid dehalogenase-like hydrolase:1.10E-03		
orf19.1574	Contig19-10119	264269..266035		2U	TAF67			orf19.9147 | IPF15686.2 | Contig20119:264024..265793	TFIID subunit | component of the TAF(II) complex			CandidaDB:CA0762 | CYGD:CA0762 | IPF:29407.1				C:TFIID complex (ISS) | C:nucleus (ISS)	F:general RNA polymerase II transcription factor (ISS)	P:G1- specific transcription in mitotic cell cycle (ISS) | P:G1- specific transcription in mitotic cell cycle (ISS) | P:transcription initiation from Pol II promoter (ISS) | P:transcription initiation from Pol II promoter (ISS) | P:transcription initiation from Pol II promoter (ISS)
orf19.1575	Contig19-10119	266430..267392		2U	PRS1	PRS1		orf19.9148 | IPF15685.2 | Contig20119:266182..267144	ribose-phosphate pyrophosphokinase	gene family	2.7.6.1	gi|2117904|pir||S60393 ribose-phosphate pyrophosphokinase (EC 2.7.6.1) PRS1 - yeast (Candida albicans) | CandidaDB:CA3168 | CYGD:CA3168 | IPF:9631.1	PF00156:Pribosyltran; Phosphoribosyl transferase domain:9.30E-35			C:cytoplasm (ISS)	F:ribose-phosphate pyrophosphokinase (ISS)	P:'de novo' IMP biosynthesis (ISS) | P:'de novo' pyrimidine base biosynthesis (ISS) | P:histidine biosynthesis (ISS) | P:purine salvage (ISS) | P:regulation of cell size (ISS) | P:tryptophan biosynthesis (ISS)
orf19.1576	Contig19-10119	267813..269681		2U				orf19.9149 | IPF25763.1 | Contig20119:267565..269433	hypothetical RING-finger protein | homolog to human breast cancer-associated protein BRAP2			CandidaDB:CA3167 | CYGD:CA3167 | IPF:9632.2	PF02148:zf-UBP; Zn-finger in ubiquitin- hydrolases and other protein:3.10E-32		
orf19.1577	Contig19-10119	270785..272113		2U	GAT2			orf19.9150 | IPF25781.1 | Contig20119:270537..271865		gene family		CandidaDB:CA3166 | CYGD:CA3166 | IPF:9634.1	PF00320:GATA; GATA zinc finger:1.70E-15			C:nucleus (ISS)	F:transcription factor (ISS)	P:transcription (ISS)
orf19.1578	Contig19-10119	272481..277649		2U	RRP5			orf19.9151 | IPF25824.1 | Contig20119:272233..277401	processing of pre-rRNA to 18S and 5.8S rRNA		2.7.7.8	CandidaDB:CA3165 | CYGD:CA3165 | IPF:9638.2	PF00575:S1; S1 RNA binding domain:1.40E-60			C:nucleolus (ISS) | C:small nucleolar ribonucleoprotein complex (ISS)	F:RNA binding (ISS) | F:snoRNA binding (ISS)	P:processing of 20S pre-rRNA (ISS) | P:rRNA processing (ISS)
orf19.158	Contig19-1364	1292..2218			APD1				cell structure: actin patch localization | weak similarity to potato sucrose cleavage protein			IPF:not available			
orf19.1580	Contig19-10119	complement(278006..280117)		2U				orf19.9153 | IPF25755.1 | Contig20119:complement(279869..277758)	hypothetical protein	gene family		CandidaDB:CA3164 | CYGD:CA3164 | IPF:13187.2			
orf19.1581	Contig19-10119	280751..281083		2U					hypothetical protein			IPF:29446.1			
orf19.1582	Contig19-10119	join(282146..282757,282761..283873)		2U	HOL5			orf19.9155 | IPF25814.1 | Contig20119:281898..282512 | orf19.9156 | IPF25792.1 | Contig20119:282666..283625	member of major facilitator superfamily multidrug-resistance protein subfamily 1	sequencing error? | gene family		CandidaDB:CA3163 | CYGD:CA3163 | IPF:13183.2 | CandidaDB:CA3162 | CYGD:CA3162 | IPF:13181.2				C:plasma membrane (ISS) | C:plasma membrane (ISS)	F:transporter (ISS) | F:transporter (ISS)	P:transport (ISS) | P:transport (ISS)
orf19.1584	Contig19-10119	284198..285730		2U	MCH			orf19.9157 | IPF25774.1 | Contig20119:283950..285482	similarity to monocarboxylate transporters	gene family		CandidaDB:CA3161 | CYGD:CA3161 | IPF:13121.2	PF00083:sugar_tr; Sugar (and other) transporter:2.30E-04		
orf19.1585	Contig19-10119	287113..288225		2U	ZRT2			orf19.9158 | IPF25789.1 | Contig20119:286865..287977	low affinity zinc transporter	gene family		CandidaDB:CA3160 | CYGD:CA3160 | IPF:13128.2	PF02535:Zip; ZIP Zinc transporter:3.20E-49			C:plasma membrane (ISS) | C:plasma membrane (ISS)	F:low-affinity zinc ion transporter (ISS) | F:low-affinity zinc ion transporter (ISS)	P:low-affinity zinc ion transport (ISS) | P:low-affinity zinc ion transport (ISS)
orf19.1586	Contig19-10119	complement(288632..289519)		2U	PLC3		PI-PLC	orf19.9159 | IPF25798.1 | Contig20119:complement(289271..288384)	phosphatidylinositol phospholipase C	gene family	4.6.1.13	CandidaDB:CA3159 | CYGD:CA3159 | IPF:13130.2	PF00388:PI-PLC-X; Phosphatidylinositol- specific phospholipase C, X domain:5.70E-07		
orf19.1587	Contig19-10119	complement(289919..291430)		2U				orf19.9160 | IPF25777.1 | Contig20119:complement(291182..289671)	hexose transporter of the major facilitator superfamily	gene family		CandidaDB:CA3158 | CYGD:CA3158 | IPF:13131.2	PF00083:sugar_tr; Sugar (and other) transporter:2.80E-75		
orf19.1588	Contig19-10119	292169..292588		2U				orf19.9161 | IPF25850.1 | Contig20119:291921..292340	conserved hypothetical protein			CandidaDB:CA3157 | CYGD:CA3157 | IPF:14456.2			
orf19.1589	Contig19-10119	293127..294440		2U	RRN7			orf19.9162 | IPF25783.1 | Contig20119:292999..294192	component of RNA polymerase I core transcription factor			CandidaDB:CA3156 | CYGD:CA3156 | IPF:14455.1				C:RNA polymerase I transcription factor complex (ISS)	F:RNA polymerase I transcription factor (ISS)	P:transcription from Pol I promoter (ISS)
orf19.1590	Contig19-1800	complement(17..1417)		2					hypothetical protein			CandidaDB:CA0289 | CYGD:CA0289 | IPF:13333.3			
orf19.1591	Contig19-1800	complement(1635..2843)		2	ERG10				acetyl-CoA acetyltransferase | acetoacetyl CoA thiolase	gene family	2.3.1.9| 2.3.1.16	CandidaDB:CA0290 | CYGD:CA0290 | IPF:13331.2	PF00108:thiolase; Thiolase, N-terminal domain:1.30E-138	COG0183 Acetyl-CoA acetyltransferases 1e-118		C:cytosol (ISS)	F:acetyl-CoA C-acetyltransferase (ISS)	P:ergosterol biosynthesis (ISS)
orf19.1592	Contig19-1800	3663..4421		2					conserved hypothetical protein			CandidaDB:CA0291 | CYGD:CA0291 | IPF:13328.2			
orf19.1593	Contig19-1800	complement(4684..5913)		2	RIM11		GSK3		ser/thr protein kinase | glycogen synthase kinase 3	gene family | gene duplication in contig 10076		IPF:13327.2	PF00069:pkinase; Protein kinase domain:1.30E- 82				F:glycogen synthase kinase 3 ((ISS)) | F:glycogen synthase kinase 3 (ISS) | F:protein kinase (IEA)	P:meiosis (IEA) | P:protein amino acid phosphorylation ((ISS)) | P:protein amino acid phosphorylation (ISS) | P:proteolysis and peptidolysis ((ISS))
orf19.1594	Contig19-1800	complement(6658..7581)		2					hypothetical protein	gene duplication in contig 10076		IPF:19058.1			
orf19.1595	Contig19-10121	complement(<3..1694)		4				orf19.9163 | IPF25734.1 | Contig20121:complement(1694..3)	conserved hypothetical protein	truncated protein		CandidaDB:CA0295 | CYGD:CA0295 | IPF:15033.2			
orf19.1596	Contig19-10121	complement(2330..4126)		4				orf19.9164 | IPF17205.1 | Contig20121:complement(3696..2329)	hypothetical protein			CandidaDB:CA0296 | CYGD:CA0296 | IPF:15031.1	PF00560:LRR; Leucine Rich Repeat:3.20E-05			C:plasma membrane (ISS)	F:adenylate cyclase (ISS)	P:G-protein signaling, coupled to cAMP nucleotide second messenger (ISS) | P:RAS protein signal transduction (ISS) | P:meiosis (ISS) | P:regulation of cell cycle (ISS)
orf19.1597	Contig19-10122	<2..652		3				orf19.9165 | IPF25726.1 | Contig20122:2..652	hypothetical protein	truncated protein		CandidaDB:CA0299 | CYGD:CA0299 | IPF:3765.3			
orf19.1598	Contig19-10122	complement(792..2138)		3	ERG24			orf19.9166 | IPF25723.1 | Contig20122:complement(2138..792)	sterol C-14 reductase	near possible misassembly		CandidaDB:CA0300 | CYGD:CA0300 | IPF:3764.2	PF01222:ERG4_ERG24; Ergosterol biosynthesis ERG4/ERG24 family:3.20E-201			C:endoplasmic reticulum (ISS)	F:C-14 sterol reductase (ISS)	P:ergosterol biosynthesis (ISS)
orf19.1599	Contig19-10122	5518..5874						orf19.9167 | IPF3759.2 | Contig20122:5512..5874	hypothetical protein			IPF:29393.1			
orf19.16	Contig19-1054	complement(652..>1386)							hypothetical protein	truncated protein		IPF:not available			
orf19.160	Contig19-1370	complement(808..1311)							hypothetical protein			IPF:19426.1			
orf19.1600	Contig19-10122	6727..8856		2				orf19.9168 | IPF25722.1 | Contig20122:6727..8856	hypothetical protein			CandidaDB:CA0614 | CYGD:CA0614 | IPF:19700.1			
orf19.1601	Contig19-10122	9380..10549		2	RPL3			orf19.9169 | IPF25724.1 | Contig20122:9380..10549	60S large subunit ribosomal protein L3.e			CandidaDB:CA0615 | CYGD:CA0615 | IPF:6742.1	PF00297:ribosomal_L3; ribosomal protein L3:5.60E-184	COG0087 ribosomal protein L3 1e-142		C:cytosolic large ribosomal subunit (sensu Eukarya) (ISS)	F:structural constituent of ribosome (ISS)	P:protein biosynthesis (ISS) | P:protein biosynthesis (ISS) | P:ribosomal large subunit assembly and maintenance (ISS)
orf19.1604	Contig19-10122	complement(17756..>20506)		2				orf19.9172 | IPF25717.1 | Contig20122:complement(20506..17756)	hypothetical protein	truncated protein		CandidaDB:CA1121 | CYGD:CA1121 | IPF:6730.2			
orf19.1605	Contig19-10122	complement(24064..>26721)		2	PMS1			orf19.9173 | IPF25719.1 | Contig20122:complement(26721..24064)	DNA mismatch repair protein	truncated protein		CandidaDB:CA1122 | CYGD:CA1122 | IPF:6724.1	PF01119:DNA_mis_repair; DNA mismatch repair protein, C-terminal domain:9.40E-23	COG0187 DNA gyrase (topoisomerase II) B subunit 1e-47\nCOG0323 DNA mismatch repair enzyme (predicted ATPase) 0.0		C:nuclear chromosome (ISS)	F:ATPase (ISS)	P:meiosis (ISS) | P:mismatch repair (ISS)
orf19.1606	Contig19-10123	complement(301..1926)		3O				orf19.9174 | IPF19678.2 | Contig20123:complement(1899..301)	hypothetical protein			CandidaDB:CA0301 | CYGD:CA0301 | IPF:19688.1			
orf19.1607	Contig19-10123	5629..8418		3O	ALR1			orf19.9175 | IPF13562.2 | Contig20123:5512..8310	putative divalent cation transporter			gi|11876350|emb|CAC18924.1| unnamed protein product [Candida albicans] | CandidaDB:CA0796 | CYGD:CA0796 | IPF:14418.3	PF01544:CorA; CorA-like Mg2+ transporter protein:3.00E-118	COG0598 Mg2+ and Co2+ transporters 2e-85		C:plasma membrane (ISS)	F:di-, tri-valent inorganic cation transporter (ISS) | F:di-, tri-valent inorganic cation transporter (ISS)	P:di-, tri-valent inorganic cation transport (ISS) | P:di-, tri-valent inorganic cation transport (ISS) | P:magnesium ion transport (ISS)
orf19.1608	Contig19-10123	9382..11148		3O				orf19.9176 | IPF25615.1 | Contig20123:9274..11040	hypothetical arylsulfatase		3.1.6.1	CandidaDB:CA0797 | CYGD:CA0797 | IPF:13564.2	PF00884:Sulfatase; Sulfatase:1.70E-82	COG2194 Predicted membrane-associated, metal- dependent hydrolase 2e-67\nCOG1368 Phosphoglycerol transferase and related proteins, alkaline phosphatase superfamily 2e-63\nCOG1524 Uncharacterized proteins of the AP superfamily 2e-15\nCOG3083 Predicted hydrolase of alkaline phosphatase superfamily 1e-37\nCOG3119 Arylsulfatase A and related enzymes 1e-153	
orf19.1609	Contig19-10123	complement(11298..13298)		3O	KRI1			orf19.9177 | IPF13565.2 | Contig20123:complement(13196..11190)	Krr1p binding protein			CandidaDB:CA0798 | CYGD:CA0798 | IPF:19865.2				C:nucleolus (ISS)	F:molecular_function unknown (ND)	P:ribosome biogenesis (ISS)
orf19.1610	Contig19-10123	complement(13613..14746)		3O				orf19.9178 | IPF13567.2 | Contig20123:complement(14652..13498)	hypothetical protein			CandidaDB:CA0799 | CYGD:CA0799 | IPF:14825.1	PF00098:zf-CCHC; Zinc knuckle:6.90E-03		
orf19.1611	Contig19-10123	15441..16373		3O				orf19.9179 | IPF18870.2 | Contig20123:15342..16304	hypothetical protein			CandidaDB:CA0429 | CYGD:CA0429 | IPF:14827.2			
orf19.1613	Contig19-10123	complement(16892..18943)		3O	ILV2			orf19.9180 | IPF12617.3 | Contig20123:complement(18878..16827)	acetolactate synthase		2.2.1.6	CandidaDB:CA0428 | CYGD:CA0428 | IPF:14829.2	PF02776:TPP_enzymes_N; Thiamine pyrophosphate enzyme, N-terminal TPP binding domain:5.20E-97	COG0028 Thiamine pyrophosphate-requiring enzymes [acetolactate synthase, pyruvate dehydrogenase (cytochrome), glyoxylate carboligase, phosphonopyruvate decarboxylase] 0.0		C:mitochondrion (ISS) | C:mitochondrion (ISS)	F:acetolactate synthase (ISS)	P:branched chain family amino acid biosynthesis (ISS) | P:branched chain family amino acid biosynthesis (ISS)
orf19.1614	Contig19-10123	complement(19747..21354)		3O	MEP1	MEP1		orf19.9181 | IPF12620.1 | Contig20123:complement(21293..19689)	low affinity high capacity ammonium permease			CandidaDB:CA0302 | CYGD:CA0302 | IPF:18990.2	PF00909:Ammonium_transp; Ammonium Transporter Family:3.60E-133	COG0004 Ammonia permeases 1e-158		C:plasma membrane (ISS) | C:plasma membrane (ISS) | C:plasma membrane (ISS)	F:ammonium transporter (ISS) | F:ammonium transporter (ISS)	P:ammonium transport (ISS) | P:ammonium transport (ISS)
orf19.1616	Contig19-10123	complement(23229..26573)		3O				orf19.9183 | IPF12262.3 | Contig20123:complement(26527..23177)	hypothetical protein			CandidaDB:CA0267 | CYGD:CA0267 | IPF:12624.3			
orf19.1617	Contig19-10123	complement(27484..28656)		3O				orf19.9184 | IPF12263.2 | Contig20123:complement(28610..27438)	conserved hypothetical protein			IPF:17776.2	PF02582:DUF155; Uncharacterized ACR, YagE family COG1723:9.70E-22		
orf19.1618	Contig19-10123	30533..32674		3O	GFA1	GFA1		orf19.9186 | IPF17771.2 | Contig20123:30481..32622	glucoseamine-6- phosphate synthase		2.6.1.16	gi|1429267|emb|CAA64380.1| glucosamine--fructose- 6-phosphate aminotransferase (isomerizing) [Candida albicans] | CandidaDB:CA4016 | CYGD:CA4016 | IPF:12267.2	PF01380:SIS; SIS domain:1.30E-95	COG2222 Predicted phosphosugar isomerases 6e- 74		C:cellular_component unknown (ND)	F:glucosamine- fructose-6-phosphate aminotransferase (isomerizing) (ISS)	P:cell wall chitin biosynthesis (ISS)
orf19.1619	Contig19-10123	35202..36962		3O	CTK1			orf19.9187 | IPF25612.1 | Contig20123:35150..36910	kinase of RNA polymerase II carboxy-terminal domain (CTD), alpha subunit		2.7.1.141	CandidaDB:CA4014 | CYGD:CA4014 | IPF:4233.2	PF00069:pkinase; Protein kinase domain:3.20E- 98			C:nucleus (ISS)	F:cyclin-dependent protein kinase (ISS) | F:protein kinase (ISS)	P:protein amino acid phosphorylation (ISS) | P:regulation of transcription from Pol II promoter (ISS)
orf19.162	Contig19-1370	complement(2526..>3002)							hypothetical protein	truncated protein		CandidaDB:CA0022 | CYGD:CA0022 | IPF:19421.2			
orf19.1620	Contig19-10123	37151..37639		3O				orf19.9188 | IPF25665.1 | Contig20123:37222..37587	hypothetical protein			CandidaDB:CA4013 | CYGD:CA4013 | IPF:4234.2			
orf19.1621	Contig19-10123	39666..41174		3O	GPA2	GPA2		orf19.9189 | IPF25624.1 | Contig20123:39614..41122	guanine nucleotide-binding regulatory protein			CandidaDB:CA4012 | CYGD:CA4012 | IPF:4239.2	PF00503:G-alpha; G-protein alpha subunit:2.10E-114	COG2229 Predicted GTP-binding proteins, apparently inactivated GTPases 2e-25		C:cellular_component unknown (ND)	F:heterotrimeric G-protein GTPase (ISS)	P:cell growth and/or maintenance (ISS) | P:pseudohyphal growth (ISS) | P:signal transduction (ISS)
orf19.1622	Contig19-10123	41616..45395		3O	YCG1			orf19.9190 | IPF25696.1 | Contig20123:41564..45343	condensin G			gi|10184122|emb|CAC08865.1| unnamed protein product [Candida albicans] | CandidaDB:CA4011 | CYGD:CA4011 | IPF:4240.2				C:condensin (ISS)	F:molecular_function unknown (ND)	P:mitotic chromosome condensation (ISS)
orf19.1623	Contig19-10123	complement(45632..47131)		3O	CAP1	CAP1		orf19.9191 | IPF4242.2 | Contig20123:complement(47081..45582)	transcriptional activator involved in oxidative stress response			gi|4100263|gb|AAD00802.1| Cap1 [Candida albicans] | CandidaDB:CA0183 | CYGD:CA0183 | IPF:29344.1	PF00170:bZIP; bZIP transcription factor:2.20E- 06			C:cytoplasm (ISS) | C:nucleus (ISS)	F:transcription factor (ISS)	P:drug susceptibility/resistance (ISS) | P:response to oxidative stress (ISS)
orf19.1624	Contig19-10123	join(48636..48660,48856..51242)	48661..48855	3O	MAK10			orf19.9192 | IPF17282.3 | Contig20123:48618..51026	glucose-repressible protein			CandidaDB:CA4010 | CYGD:CA4010 | IPF:4245.2				C:cellular_component unknown (ND)	F:amino acid N- acetyltransferase (ISS)	P:N-terminal protein amino acid acetylation (ISS) | P:virus-host interaction (ISS)
orf19.1625	Contig19-10123	51746..52168		3O				orf19.9193 | IPF25669.1 | Contig20123:51532..51954	oxidoreductase			CandidaDB:CA4009 | CYGD:CA4009 | IPF:4247.1			
orf19.1626	Contig19-10123	52622..53761		3O	DYS1			orf19.9194 | IPF25636.1 | Contig20123:52405..53544	deoxyhypusine synthase		2.5.1.46	CandidaDB:CA4008 | CYGD:CA4008 | IPF:4248.2	PF01916:DS; Deoxyhypusine synthase:7.20E-204	COG1899 Deoxyhypusine synthase 1e-163		C:cellular_component unknown (ND)	F:deoxyhypusine synthase (ISS) | F:deoxyhypusine synthase (IEA)	P:hypusine biosynthesis from peptidyl-lysine (ISS)
orf19.1628	Contig19-10123	54060..55613		3O	LAP4			orf19.9196 | IPF25621.1 | Contig20123:53867..55396	vacuolar aminopeptidase			CandidaDB:CA4007 | CYGD:CA4007 | IPF:4250.1	PF02127:Peptidase_M18; Aminopeptidase I zinc metalloprotease (M18):2.80E-187			C:vacuole (sensu Fungi) (ISS)	F:vacuolar aminopeptidase I (IEA)	P:vacuolar protein catabolism (ISS) | P:vacuolar protein catabolism (ISS)
orf19.163	Contig19-10040	complement(<3..677)		R	PAN6			orf19.7797 | IPF18979.2 | Contig20040:complement(677..3)	pantoate-beta- alanine ligase, pantothenic acid biosynthesis	truncated protein	6.3.2.1	CandidaDB:CA0463 | CYGD:CA0463 | IPF:10907.2	PF02569:Pantoate_ligase; Pantoate-beta- alanine ligase:9.90E-68	COG0414 Pantoate-beta-alanine ligase 4e- 26\nCOG0615 Predicted cytidylyltransferases 1e-07		C:cellular_component unknown (ND)	F:pantoate-beta- alanine ligase (ISS) | F:pantoate-beta-alanine ligase (ISS)	P:pantothenate biosynthesis (ISS)
orf19.1630	Contig19-10123	join(56434..56437,56590..56634,56725..58958)	56635..56724	3O	PSP2			orf19.9198 | IPF25601.1 | Contig20123:56543..58741	suppressor of DNA polymerase and splicing mutations	Possible intron (size=152) gtatgttaca...gggtaattag | Possible intron (size=90) gtatgtatta...attgatttag		CandidaDB:CA4006 | CYGD:CA4006 | IPF:4253.1			
orf19.1631	Contig19-10123	59901..61031		3O	ERG6	ERG6		orf19.9199 | IPF25638.1 | Contig20123:59684..60814	S-adenosyl-methionine delta-24- sterol-c-methyltransferase		2.1.1.41	gi|3323500|gb|AAC26626.1| sterol transmethylase [Candida albicans] | CandidaDB:CA4005 | CYGD:CA4005 | IPF:4255.2				C:endoplasmic reticulum (ISS) | C:lipid particle (ISS)	F:delta(24)-sterol C-methyltransferase (ISS)	P:ergosterol biosynthesis (ISS)
orf19.1632	Contig19-10123	61652..62869		3O	DCW2			orf19.9200 | IPF25634.1 | Contig20123:61435..62652	GPI-anchored protein with cell wall role			CandidaDB:CA4004 | CYGD:CA4004 | IPF:4256.2			
orf19.1633	Contig19-10123	complement(62941..65172)		3O	UTP4			orf19.9201 | IPF25598.1 | Contig20123:complement(64955..62724)	U3 snoRNP protein			CandidaDB:CA4003 | CYGD:CA4003 | IPF:4257.2	PF00400:WD40; WD domain, G-beta repeat:1.50E- 26			C:small nucleolar ribonucleoprotein complex (ISS)	F:snoRNA binding (ISS)	P:processing of 20S pre-rRNA (ISS) | P:processing of 20S pre-rRNA (ISS)
orf19.1634	Contig19-10123	complement(join(65561..66675,66746..66761))	complement(66676..66745)	3O				orf19.9202 | IPF25639.1 | Contig20123:complement(66453..65344)	conserved hypothetical protein	Possible intron (size=70) gtatgtgata...tgctttttag		CandidaDB:CA4002 | CYGD:CA4002 | IPF:4258.2				C:cellular_component unknown (ND)	F:acyl-CoA binding (ISS)	P:fatty acid metabolism (ISS) | P:fatty acid metabolism (ISS)
orf19.1635	Contig19-10123	complement(67772..68269)		3O	RPL12			orf19.9203 | IPF25668.1 | Contig20123:complement(68052..67555)	large subunit ribosomal protein L12.e			CandidaDB:CA4001 | CYGD:CA4001 | IPF:4260.2	PF00298:ribosomal_L11; ribosomal protein L11, RNA binding domain:3.70E-55			C:cytosolic large ribosomal subunit (sensu Eukarya) (ISS)	F:structural constituent of ribosome (ISS)	P:protein biosynthesis (ISS) | P:protein biosynthesis (ISS) | P:ribosomal large subunit assembly and maintenance (ISS)
orf19.1636	Contig19-10123	complement(68597..69979)		3O	STE50			orf19.9204 | IPF25630.1 | Contig20123:complement(69762..68380)	pheromone response pathway protein			CandidaDB:CA4000 | CYGD:CA4000 | IPF:4262.2	PF00788:RA; Ras association (RalGDS/AF-6) domain:6.00E-11			C:cytoplasm (ISS)	F:protein kinase regulator (ISS) | F:protein kinase regulator (ISS)	P:MAPKKK cascade (mating sensu Fungi) (ISS) | P:MAPKKK cascade (mating sensu Fungi) (ISS) | P:MAPKKK cascade (osmolarity sensing) (ISS) | P:MAPKKK cascade (osmolarity sensing) (ISS) | P:MAPKKK cascade (pseudohyphal growth) (ISS) | P:MAPKKK cascade (pseudohyphal growth) (ISS)
orf19.1637	Contig19-10123	71100..72041		3O				orf19.9205 | IPF25641.1 | Contig20123:70895..71749	conserved hypothetical protein			CandidaDB:CA3999 | CYGD:CA3999 | IPF:10447.2			
orf19.1638	Contig19-10123	complement(72050..74635)		3O	SEC29			orf19.9206 | IPF10446.3 | Contig20123:complement(74420..71835)	component of COPII coat of ER-golgi vesicles, GTPase activating protein			CandidaDB:CA0137 | CYGD:CA0137 | IPF:29331.1				C:COPII vesicle coat (ISS) | C:cytoplasm (ISS)	F:GTPase activator (ISS)	P:ER to Golgi transport (ISS) | P:ER to Golgi transport (ISS) | P:autophagy (ISS)
orf19.1639	Contig19-10123	join(75412..>76191,<76193..76579)		3O				orf19.9207 | IPF10444.2 | Contig20123:75196..76362	dioxygenase	sequencing error?		IPF:18268.1 | IPF:15933.2			
orf19.164	Contig19-10040	1733..2938		R				orf19.7798 | IPF14116.2 | Contig20040:1729..2934	peroxisomal lipase			CandidaDB:CA0464 | CYGD:CA0464 | IPF:10909.2				C:peroxisomal matrix (ISS)	F:molecular_function unknown (IEA)	P:biological_process unknown (IEA)
orf19.1641	Contig19-10123	complement(76629..77900)		3O				orf19.9208 | IPF19209.2 | Contig20123:complement(77683..76412)	formamidase		3.5.1.49	CandidaDB:CA3998 | CYGD:CA3998 | IPF:10443.2	PF03069:FmdA_AmdA; Acetamidase/Formamidase family:4.60E-218	COG2421 Predicted acetamidase/formamidase 1e- 131	
orf19.1642	Contig19-10123	78804..79424		3O	LOC1			orf19.9209 | IPF25650.1 | Contig20123:78587..79207	nuclear mRNA binding protein			CandidaDB:CA3997 | CYGD:CA3997 | IPF:10442.1				C:nucleus (ISS)	F:mRNA binding (ISS) | F:mRNA binding (ISS)	P:ribosomal large subunit biogenesis (ISS) | P:ribosomal large subunit biogenesis (ISS)
orf19.1643	Contig19-10123	complement(79487..80470)		3O	PCP1			orf19.9211 | IPF25663.1 | Contig20123:complement(80072..79701)	mitochondrial rhomboid protease			CandidaDB:CA3996 | CYGD:CA3996 | IPF:10440.2	PF01694:Rhomboid; Rhomboid family:6.00E-33	COG0705 Uncharacterized membrane protein (homolog of Drosophila rhomboid) 1e-75	
orf19.1646	Contig19-10123	complement(80657..83182)		3O	MRD1			orf19.9215 | IPF11615.2 | Contig20123:complement(82969..80432)	RNA binding protein essential for synthesis of the small ribosomal subunit			CandidaDB:CA1047 | CYGD:CA1047 | IPF:29332.1	PF00076:rrm; RNA recognition motif. (a.k.a. RRM, RBD, or RNP domain):5.50E-24 | PF00076:rrm; RNA recognition motif. (a.k.a. RRM, RBD, or RNP domain):2.10E- 19 | PF00076:rrm; RNA recognition motif. (a.k.a. RRM, RBD, or RNP domain):5.30E-17 | PF00076:rrm; RNA recognition motif. (a.k.a. RRM, RBD, or RNP domain):8.80E-17 | PF00076:rrm; RNA recognition motif. (a.k.a. RRM, RBD, or RNP domain):3.70E-08			C:nucleolus (ISS)	F:rRNA primary transcript binding (ISS) | F:snoRNA binding (ISS)	P:35S primary transcript processing (ISS)
orf19.1647	Contig19-10123	83849..84523		3O				orf19.9216 | IPF25648.1 | Contig20123:83636..84310	hypothetical protein			CandidaDB:CA1046 | CYGD:CA1046 | IPF:11617.2						P:biological_process unknown (IEA)
orf19.1648	Contig19-10123	complement(84543..88541)		3O	RAD50			orf19.9217 | IPF25689.1 | Contig20123:complement(88253..84330)	DNA repair protein		3.6.4.1	CandidaDB:CA1045 | CYGD:CA1045 | IPF:11620.2				C:meiotic chromosome (ISS) | C:nucleus (ISS)	F:adenosinetriphosphatase (ISS) | F:double-stranded DNA binding (ISS) | F:double-stranded DNA binding (ISS) | F:protein binding (ISS)	P:double-strand break repair via break-induced replication (ISS) | P:meiotic DNA double- strand break formation (ISS) | P:meiotic DNA double-strand break processing (ISS) | P:telomerase-independent telomere maintenance (ISS)
orf19.1649	Contig19-10123	complement(88663..89907)		3O	RNA1			orf19.9218 | IPF11621.2 | Contig20123:complement(89694..88450)	GTPase activating protein			CandidaDB:CA1044 | CYGD:CA1044 | IPF:15802.3						P:rRNA-nucleus export (ISS) | P:ribosome nucleus export (ISS)
orf19.1650	Contig19-10123	90138..90308		3O	TOM6			orf19.9219 | IPF15801.2 | Contig20123:89790..90095	mitochondrial outer membrane import receptor subunit			CandidaDB:CA1043 | CYGD:CA1043 | IPF:19134.2				C:mitochondrial outer membrane translocase complex (ISS) | C:mitochondrial outer membrane translocase complex (ISS)	F:protein transporter (ISS) | F:protein transporter (ISS)	P:mitochondrial translocation (ISS)
orf19.1651	Contig19-10123	91826..92353		3O				orf19.9220 | IPF25661.1 | Contig20123:91613..92140	hypothetical protein			CandidaDB:CA0196 | CYGD:CA0196 | IPF:15799.1			
orf19.1652	Contig19-10123	94414..96543		3O	POX1			orf19.9221 | IPF15088.2 | Contig20123:94215..96344	fatty-acyl coenzyme A oxidase 	gene family	1.3.3.6	CandidaDB:CA1572 | CYGD:CA1572 | IPF:15794.2	PF01756:ACOX; Acyl-CoA oxidase:4.40E-64 | PF00441:Acyl-CoA_dh; Acyl-CoA dehydrogenase, C-terminal domain:1.90E-07	COG1960 Acyl-CoA dehydrogenases 1e-118		C:peroxisomal matrix (ISS)	F:acyl-CoA oxidase (ISS)	P:fatty acid beta-oxidation (ISS)
orf19.1653	Contig19-10123	97000..97590		3O				orf19.9222 | IPF25655.1 | Contig20123:96792..97391	hypothetical protein			CandidaDB:CA1573 | CYGD:CA1573 | IPF:15087.2			
orf19.1654	Contig19-10123	97929..98516		3O				orf19.9223 | IPF25652.1 | Contig20123:97649..98317	hypothetical protein			IPF:20085.1			
orf19.1655	Contig19-10123	complement(98642..100816)		3O	POX3			orf19.9224 | IPF25599.1 | Contig20123:complement(100617..98443)	fatty-acyl coenzyme A oxidase	gene family	1.3.3.6	CandidaDB:CA1574 | CYGD:CA1574 | IPF:13474.2	PF01756:ACOX; Acyl-CoA oxidase:4.30E-60			C:peroxisomal matrix (ISS)	F:acyl-CoA oxidase (ISS)	P:fatty acid beta-oxidation (ISS)
orf19.1655.3	Contig19-10123	103270..103437		3O	PMP3			orf19.9224.3 | IPF18656.2 | Contig20123:103074..103241	plasma membrane protein involved in salt tolerance			gi|7263656|emb|CAB77654.1| hypothetical protein [Candida albicans] | CandidaDB:CA0370 | CYGD:CA0370 | IPF:13678.2		COG0401 Uncharacterized ACR, Blt101 homolog 2e- 09		C:plasma membrane (ISS)	F:molecular_function unknown (ND)	P:cation transport (ISS)
orf19.1656	Contig19-10123	105880..107676		3O				orf19.9225 | IPF25614.1 | Contig20123:105684..107480	conserved hypothetical protein			CandidaDB:CA0369 | CYGD:CA0369 | IPF:13675.2				C:late endosome (ISS)	F:phosphatidylinositol binding (ISS)	P:vesicle-mediated transport (ISS)
orf19.1658	Contig19-10123	join(109506..109798,110355..111393)	109799..110354	3O				orf19.9227 | IPF19685.1 | Contig20123:110162..111199	conserved hypothetical protein	Possible intron (size=556) gtatgtattt...tttgaattag		CandidaDB:CA0198 | CYGD:CA0198 | IPF:29349.1			
orf19.1659	Contig19-10123	complement(111771..113534)		3O	ALG8			orf19.9228 | IPF25617.1 | Contig20123:complement(113347..111584)	glycosyl transferase			CandidaDB:CA3463 | CYGD:CA3463 | IPF:12530.2	PF03155:Alg6_Alg8; ALG6, ALG8 glycosyltransferase family:1.60E-181			C:endoplasmic reticulum membrane (ISS) | C:endoplasmic reticulum membrane (ISS)	F:oligosaccharyl transferase (ISS)	P:oligosaccharide-lipid intermediate assembly (ISS)
orf19.166	Contig19-10040	join(4614..7115,7119..7586)		R	GIN1			orf19.7800 | IPF14113.2 | Contig20040:4610..7588	transcriptional regulator	sequencing error?		IPF:29937.1 | IPF:18682.2	PF00172:Zn_clus; Fungal Zn(2)-Cys(6) binuclear cluster domain:4.00E-13		
orf19.1661	Contig19-10123	114198..115820		3O	DBP5			orf19.9230 | IPF25616.1 | Contig20123:114035..115633	RNA helicase involved in mRNA export			CandidaDB:CA3464 | CYGD:CA3464 | IPF:12528.2	PF00270:DEAD; DEAD/DEAH box helicase:1.80E-59			C:cytoplasm (ISS) | C:nuclear pore (ISS)	F:RNA helicase (ISS) | F:RNA helicase (ISS)	P:mRNA-nucleus export (ISS)
orf19.1662	Contig19-10123	complement(116200..117111)		3O	MRP1			orf19.9231 | IPF25644.1 | Contig20123:complement(116864..116013)	mitochondrial ribosomal small subunit protein			CandidaDB:CA3466 | CYGD:CA3466 | IPF:12526.2				C:mitochondrial small ribosomal subunit (ISS) | C:mitochondrial small ribosomal subunit (ISS)	F:structural constituent of ribosome (ISS) | F:structural constituent of ribosome (ISS)	P:protein biosynthesis (ISS) | P:protein biosynthesis (ISS)
orf19.1663	Contig19-10123	119444..120829		3O	KRE2			orf19.9232 | IPF25631.1 | Contig20123:119257..120642	alpha-1,2-mannosyltransferase		2.4.1.131	gi|1359536|emb|CAA61538.1| putative mannosyl transferase [Candida albicans] | CandidaDB:CA3467 | CYGD:CA3467 | IPF:6319.2	PF01793:Glyco_transf_15; Glycolipid 2-alpha- mannosyltransferase:2.00E-249			C:Golgi apparatus (ISS)	F:alpha-1,2- mannosyltransferase (ISS) | F:alpha-1,2- mannosyltransferase (ISS)	P:N-glycan processing (ISS) | P:O-linked glycosylation (ISS) | P:cell wall mannoprotein biosynthesis (ISS)
orf19.1664	Contig19-10123	complement(120995..123595)		3O				orf19.9233 | IPF25593.1 | Contig20123:complement(123408..120808)	beta-glucosidase		3.2.1.21	CandidaDB:CA3468 | CYGD:CA3468 | IPF:6318.2	PF00933:Glyco_hydro_3; Glycosyl hydrolase family 3 N terminal domain:8.40E-96	COG1472 Beta-glucosidase-related glycosidases 0.0	
orf19.1665	Contig19-10123	125727..127022		3O	KTR1		KRE2	orf19.9234 | IPF25633.1 | Contig20123:125540..126835	alpha-1,2-mannosyltransferase involved in n-linked and o-linked glycosylation		2.4.1.131	gi|1480086|emb|CAA67930.1| putative mannosyl transferase [Candida albicans] | CandidaDB:CA3469 | CYGD:CA3469 | IPF:6315.2	PF01793:Glyco_transf_15; Glycolipid 2-alpha- mannosyltransferase:2.90E-246			C:Golgi apparatus (ISS)	F:alpha-1,2- mannosyltransferase (ISS) | F:alpha-1,2- mannosyltransferase (ISS)	P:N-glycan processing (ISS) | P:O-linked glycosylation (ISS) | P:cell wall mannoprotein biosynthesis (ISS)
orf19.1666	Contig19-10123	129401..130996		3O				orf19.9235 | IPF25623.1 | Contig20123:129214..130809	hypothetical protein			CandidaDB:CA3470 | CYGD:CA3470 | IPF:6310.1			
orf19.1667	Contig19-10123	131605..135357		3O	RAD15			orf19.9236 | IPF25699.1 | Contig20123:131418..135170	DNA-dependent ATPase of the nucleotide excision repair factor 4 complex			CandidaDB:CA3471 | CYGD:CA3471 | IPF:6308.2	PF00176:SNF2_N; SNF2 family N-terminal domain:1.40E-07			C:cellular_component unknown (ND)	F:helicase (ISS)	P:biological_process unknown (ND)
orf19.1667.1	Contig19-10123	135570..135836		3O				orf19.9236.2 | IPF25704.1 | Contig20123:135383..135649	conserved hypothetical protein			CandidaDB:CA3472 | CYGD:CA3472 | IPF:6306.1			
orf19.1668	Contig19-10123	136059..137930		3O				orf19.9237 | IPF25608.1 | Contig20123:135872..137743	hypothetical protein			CandidaDB:CA3473 | CYGD:CA3473 | IPF:6305.2			
orf19.1669	Contig19-10123	complement(138099..140486)		3O	AFG3			orf19.9238 | IPF25597.1 | Contig20123:complement(140245..137912)	ATP dependent metalloprotease			CandidaDB:CA3474 | CYGD:CA3474 | IPF:8090.2	PF01434:Peptidase_M41; Peptidase family M41:1.40E-115			C:mitochondrial inner membrane (ISS)	F:adenosinetriphosphatase (ISS) | F:metallopeptidase (ISS)	P:protein complex assembly (ISS) | P:proteolysis and peptidolysis (ISS)
orf19.1670	Contig19-10123	141276..144113		3O	BRO1			orf19.9239 | IPF25590.1 | Contig20123:141089..143926	involved in integral membrane protein trafficking		3.1.3.48	CandidaDB:CA3475 | CYGD:CA3475 | IPF:8087.2	PF03097:BRO1; BRO1-like domain:2.00E-44			C:cellular_component unknown (ISS)	F:molecular_function unknown (ISS)	P:signal transduction (ISS)
orf19.1671	Contig19-10123	148333..149745		3O	UTR2			orf19.9240 | IPF8080.2 | Contig20123:148155..149567	cell wall protein		3.2.1.73	CandidaDB:CA0605 | CYGD:CA0605 | IPF:29345.1	PF00722:Glyco_hydro_16; Glycosyl hydrolases family 16:3.90E-16			C:cell wall (sensu Fungi) (ISS) | C:septin ring (sensu Saccharomyces) (ISS)		P:cell wall organization and biogenesis (ISS)
orf19.1672	Contig19-10123	150239..153904		3O	COP1			orf19.9241 | IPF8079.2 | Contig20123:150061..153726	coatomer complex alpha chain of secretory pathway vesicles			CandidaDB:CA0606 | CYGD:CA0606 | IPF:29375.1	PF00400:WD40; WD domain, G-beta repeat:1.30E- 12 | PF00400:WD40; WD domain, G-beta repeat:3.10E-11 | PF00400:WD40; WD domain, G-beta repeat:2.00E-10 | PF00400:WD40; WD domain, G-beta repeat:6.60E-09 | PF00400:WD40; WD domain, G-beta repeat:6.80E-09 | PF00400:WD40; WD domain, G-beta repeat:3.50E-01	COG2706 3-carboxymuconate cyclase 2e-31		C:COPI vesicle coat (ISS) | C:COPI vesicle coat (ISS)	F:molecular_function unknown (ND)	P:ER to Golgi transport (ISS) | P:retrograde (Golgi to ER) transport (ISS)
orf19.1673	Contig19-10123	154511..156205		3O	PPT1			orf19.9242 | IPF25613.1 | Contig20123:154314..156008	serine/threonine protein phosphatase		3.1.3.16	CandidaDB:CA0298 | CYGD:CA0298 | IPF:14222.3	PF00149:Metallophos; Calcineurin-like phosphoesterase:3.40E-36	COG0639 Diadenosine tetraphosphatase and related serine/threonine protein phosphatases 1e-138		C:cellular_component unknown (ND)	F:protein serine/threonine phosphatase (ISS)	P:protein amino acid phosphorylation (ISS)
orf19.1674	Contig19-10123	complement(156505..158763)		3O	CDC53			orf19.9243 | IPF25604.1 | Contig20123:complement(158566..156308)	ubiquitin ligase (cullin) of SCF involved in cell cycle control			CandidaDB:CA0297 | CYGD:CA0297 | IPF:14223.1	PF00888:Cullin; Cullin family:1.70E-198			C:nuclear ubiquitin ligase complex (ISS)	F:structural molecule (ISS) | F:ubiquitin-protein ligase (ISS)	P:G1/S transition of mitotic cell cycle (ISS) | P:G2/M transition of mitotic cell cycle (ISS) | P:ubiquitin-dependent protein catabolism (ISS)
orf19.1675	Contig19-10123	complement(159588..160790)		3O				orf19.9244 | IPF14225.2 | Contig20123:complement(160653..159451)	conserved hypothetical protein			CandidaDB:CA0832 | CYGD:CA0832 | IPF:29346.1			
orf19.1676	Contig19-10123	join(162299..>162565,<162587..163405)		3O				orf19.9244.3 | IPF12502.2 | Contig20123:162149..162424 | orf19.9245 | IPF12501.2 | Contig20123:162569..163261	conserved hypothetical protein	sequencing error?		IPF:29330.1 | IPF:29350.1			
orf19.1677	Contig19-10123	complement(164704..165501)		3O				orf19.9246 | IPF25645.1 | Contig20123:complement(165435..164560)	hypothetical protein			CandidaDB:CA0834 | CYGD:CA0834 | IPF:12499.2			
orf19.1678	Contig19-10123	complement(165580..165930)		3O				orf19.9247 | IPF not available | Contig20123:complement(165786..165436)	hypothetical protein			IPF:not available			
orf19.1679	Contig19-10123	167007..167936		3O				orf19.9248 | IPF12495.1 | Contig20123:166755..167333	hypothetical protein			IPF:29348.1			
orf19.168	Contig19-10040	7967..8842		R	MTR3			orf19.7801 | IPF14111.3 | Contig20040:7963..8844	exosome exoribonuclease related to RNA processing and transport		2.7.7.56	CandidaDB:CA1413 | CYGD:CA1413 | IPF:16693.2		COG2123 RNase PH-related exoribonuclease 7e- 37\nCOG0689 RNase PH 4e-51		C:cytoplasmic exosome (RNase complex) (ISS) | C:nuclear exosome (RNase complex) (ISS)	F:3'-5' exoribonuclease (ISS)	P:35S primary transcript processing (ISS) | P:mRNA catabolism (ISS)
orf19.1680	Contig19-10123	complement(join(168234..168867,168933..170086,170164..170166))	complement(170087..170163) | complement(168868..168932)	3O	TFP1			orf19.9249 | IPF12493.1 | Contig20123:complement(169803..168085)	vacuolar ATPase V1 domain catalytic subunit A	Possible intron (size=77) gtatgtttca...tcattttcag		IPF:29347.1 | IPF:29353.1	PF00006:ATP-synt_ab; ATP synthase alpha/beta family, nucleotide-binding domain:2.20E-113 | PF02874:ATP- synt_ab_N; ATP synthase alpha/beta family, beta-barrel domain:2.90E-07			C:hydrogen-transporting ATPase V1 domain (ISS) | C:hydrogen-transporting ATPase V1 domain (ISS)	F:endodeoxyribonuclease (ISS) | F:hydrogen-transporting two-sector ATPase (ISS) | F:hydrogen-transporting two- sector ATPase (ISS)	P:intron homing (ISS) | 
orf19.1681	Contig19-10123	complement(170550..171110)		3O				orf19.9250 | IPF25657.1 | Contig20123:complement(170959..170399)	conserved hypothetical protein			IPF:11682.3			
orf19.1682	Contig19-10123	complement(171377..172537)		3O				orf19.9251 | IPF25637.1 | Contig20123:complement(172386..171226)	conserved hypothetical protein		1.6.5.3	CandidaDB:CA0216 | CYGD:CA0216 | IPF:11681.2		COG0451 Nucleoside-diphosphate-sugar epimerases 6e-53\nCOG0702 Predicted nucleoside-diphosphate- sugar epimerases 5e-47\nCOG1088 dTDP-D-glucose 4,6- dehydratase 2e-54\nCOG1087 UDP-glucose 4-epimerase 1e-51	
orf19.1683	Contig19-10123	complement(173224..174306)		3O	PPH22			orf19.9252 | IPF11679.2 | Contig20123:complement(174158..173076)	serine-threonine protein phosphatase 2A		3.1.3.16	CandidaDB:CA0425 | CYGD:CA0425 | IPF:11680.3	PF00149:Metallophos; Calcineurin-like phosphoesterase:4.00E-39	COG0622 Predicted phosphoesterase 2e-13		C:protein phosphatase type 2A complex (ISS)	F:protein phosphatase type 2A (ISS)	P:actin filament organization (ISS) | P:bud growth (ISS) | P:mitotic spindle checkpoint (ISS) | P:protein biosynthesis (ISS)
orf19.1684	Contig19-10123	complement(175210..176892)		3O				orf19.9253 | IPF11676.2 | Contig20123:complement(178214..175062)	hypothetical protein			IPF:29339.1			
orf19.1685	Contig19-10123	complement(177014..178363)		3O					hypothetical protein			CandidaDB:CA2306 | CYGD:CA2306 | IPF:6510.2	PF00172:Zn_clus; Fungal Zn(2)-Cys(6) binuclear cluster domain:6.40E-13			C:nucleus (ISS)	F:molecular_function unknown (ND)	P:biological_process unknown (ND)
orf19.1686	Contig19-10123	complement(179009..180718)		3O	MPA43			orf19.9254 | IPF25619.1 | Contig20123:complement(180569..178860)	conserved hypothetical protein		2.7.1.47	CandidaDB:CA2305 | CYGD:CA2305 | IPF:6511.1			
orf19.1687	Contig19-10123	complement(181164..183467)		3O	PRP43			orf19.9255 | IPF25600.1 | Contig20123:complement(183318..181015)	RNA helicase involved in spliceosome disassembly			CandidaDB:CA2304 | CYGD:CA2304 | IPF:6512.1	PF00271:helicase_C; Helicase conserved C- terminal domain:1.70E-15			C:spliceosome complex (ISS)	F:ATP dependent RNA helicase (ISS) | F:pre-mRNA splicing factor (ISS)	P:lariat formation, 5'-splice site cleavage (ISS)
orf19.169	Contig19-10040	complement(8943..11609)		R	CHO2			orf19.7802 | IPF19595.2 | Contig20040:complement(11611..8945)	phosphatidyl- ethanolamine N-methyltransferase		2.1.1.17	CandidaDB:CA1414 | CYGD:CA1414 | IPF:19594.1				C:endoplasmic reticulum (ISS)	F:methylene-fatty- acyl-phospholipid synthase (ISS)	P:phosphatidylcholine biosynthesis (ISS)
orf19.1690	Contig19-10123	187827..189233		3O	TOS1			orf19.9258 | IPF25628.1 | Contig20123:187678..189084	conserved hypothetical protein			CandidaDB:CA2303 | CYGD:CA2303 | IPF:6517.2			
orf19.1691	Contig19-10123	complement(189692..190279)		3O				orf19.9259 | IPF19200.1 | Contig20123:complement(190062..189547)	conserved hypothetical protein			CandidaDB:CA2302 | CYGD:CA2302 | IPF:6518.1			
orf19.1693	Contig19-10123	join(193384..200322,200324..201877)		3O	TAO3			orf19.9261 | IPF25646.1 | Contig20123:193254..201746	transcriptional activator	sequencing error?		IPF:29342.1 | CandidaDB:CA2301 | CYGD:CA2301 | IPF:6521.3				C:incipient bud site (ISS)	F:molecular_function unknown (ND)	P:budding (ISS) | P:regulation of cell shape and cell size (ISS)
orf19.1697	Contig19-10123	202147..203208		3O				orf19.9264 | IPF25640.1 | Contig20123:202016..203077	conserved hypothetical protein			CandidaDB:CA1500 | CYGD:CA1500 | IPF:13221.2	PF00642:zf-CCCH; Zinc finger C-x8-C-x5-C-x3-H type (and similar):1.80E-06			C:cytoplasm (ISS)	F:molecular_function unknown (ND)	P:biological_process unknown (ND)
orf19.1698	Contig19-10123	complement(203335..205233)		3O	APP1			orf19.9265 | IPF13217.2 | Contig20123:complement(205102..203204)	actin patch protein			IPF:13660.3				C:actin cytoskeleton (ISS)	F:molecular_function unknown (ND)	P:actin cytoskeleton organization and biogenesis (ISS)
orf19.1699	Contig19-10123	206016..207878		3O	BZZ1			orf19.9266 | IPF25611.1 | Contig20123:205883..207745	cortical patch protein involved in actin organization		2.7.1.112	CandidaDB:CA0060 | CYGD:CA0060 | IPF:13661.3	PF00018:SH3; SH3 domain:2.50E-33			C:cytoplasm (ISS)	F:molecular_function unknown (ND)	P:biological_process unknown (ND)
orf19.17	Contig19-10014	complement(277..861)		2	SCP1			orf19.7688 | IPF3874.2 | Contig20014:complement(867..277)	putative calponin			IPF:29979.1	PF00307:CH; Calponin homology (CH) domain:4.70E-09			C:cellular_component unknown (ND)	F:actin binding (ISS)	P:biological_process unknown (ND)
orf19.1700	Contig19-10123	complement(208157..208717)		3O	RPS7A			orf19.9267 | IPF13662.1 | Contig20123:complement(208584..208024)	ribosomal protein S7A			IPF:29352.1	PF01251:ribosomal_S7e; ribosomal protein S7e:1.60E-122			C:cytosolic small ribosomal subunit (sensu Eukarya) (ISS)	F:structural constituent of ribosome (ISS)	P:protein biosynthesis (ISS) | P:protein biosynthesis (ISS)
orf19.1701	Contig19-10123	209384..210106		3O	RKI1			orf19.9268 | IPF13663.2 | Contig20123:209184..209975	ribose-5-phosphate ketol-isomerase		5.3.1.6	CandidaDB:CA1503 | CYGD:CA1503 | IPF:29351.1		COG0120 ribose 5-phosphate isomerase 4e-79		C:cellular_component unknown (ND)	F:ribose-5- phosphate isomerase (ISS) | F:ribose-5-phosphate isomerase (ISS)	P:pentose-phosphate shunt (ISS)
orf19.1702	Contig19-10123	complement(210340..210828)		3O	ARF3			orf19.9269 | IPF25666.1 | Contig20123:complement(210697..210209)	GTP-binding ADP-ribosylation factor			CandidaDB:CA1504 | CYGD:CA1504 | IPF:13664.2	PF00025:arf; ADP-ribosylation factor family:1.00E-78				F:ARF small monomeric GTPase (ISS)	P:intracellular protein transport (ISS)
orf19.1704	Contig19-10123	213374..214606		3O	POT1			orf19.9271 | IPF17552.3 | Contig20123:213238..214470	peroxisomal 3- oxoacyl CoA thiolase		2.3.1.16	CandidaDB:CA1561 | CYGD:CA1561 | IPF:16087.1	PF00108:thiolase; Thiolase, N-terminal domain:2.70E-104			C:peroxisomal matrix (ISS)	F:acetyl-CoA C- acyltransferase (ISS)	P:fatty acid beta-oxidation (ISS)
orf19.1706	Contig19-10123	214911..218180		3O	MET18			orf19.9273 | IPF25707.1 | Contig20123:214904..218044	TFIIH regulator			CandidaDB:CA1560 | CYGD:CA1560 | IPF:16088.2				C:nucleoplasm (ISS)	F:RNA polymerase II transcription factor (ISS)	P:methionine metabolism (ISS) | P:nucleotide-excision repair (ISS) | P:transcription factor (ISS)
orf19.1707	Contig19-10123	218196..218513		3O				orf19.9274 | IPF25708.1 | Contig20123:218060..218377	hypothetical protein			IPF:16535.2			
orf19.1708	Contig19-10123	complement(218672..219331)		3O				orf19.9275 | IPF25649.1 | Contig20123:complement(219195..218536)	hypothetical protein of conserved synteny with related S. cerevisiae protein			CandidaDB:CA1559 | CYGD:CA1559 | IPF:16533.2			
orf19.1709	Contig19-10123	220977..221360		3O	PXP18			orf19.9276 | IPF25694.1 | Contig20123:220841..221224	sterol carrier protein		1.1.1.62	CandidaDB:CA1558 | CYGD:CA1558 | IPF:15679.2	PF02036:SCP2; SCP-2 sterol transfer family:2.10E-34	COG2015 Alkyl sulfatase and related hydrolases 4e-22\nCOG3255 Putative sterol carrier protein 2e-32	
orf19.171	Contig19-10040	complement(join(12980..13353,14417..15731))	complement(13354..14416)	R	DBP2			orf19.7804 | IPF27143.1 | Contig20040:complement(15725..14394)	DEAD box RNA helicase	Possible intron (size=538) gcaagtttta...ttcaaaatag		CandidaDB:CA1416 | CYGD:CA1416 | IPF:17362.2	PF00270:DEAD; DEAD/DEAH box helicase:3.20E-81			C:bud neck (ISS)	F:RNA helicase (ISS)	P:biological_process unknown (ND)
orf19.1710	Contig19-10123	222532..223371		3O	ALI1			orf19.9277 | IPF25643.1 | Contig20123:222396..223235	mitochondrial NADH-ubiquinone oxidoreductase		1.6.5.3	CandidaDB:CA1557 | CYGD:CA1557 | IPF:15677.2	PF00329:complex1_30Kd; Respiratory-chain NADH dehydrogenase, 30 Kd subunit:9.50E-49	COG3262 Ni,Fe-hydrogenase III component G 6e- 31\nCOG0852 NADH:ubiquinone oxidoreductase 27 kD subunit 3e-58	
orf19.1711	Contig19-10123	complement(223452..224639)		3O	END3			orf19.9278 | IPF25635.1 | Contig20123:complement(224503..223316)	required for cytoskeletal organization		3.1.13.4	CandidaDB:CA1556 | CYGD:CA1556 | IPF:15676.2	PF00036:efhand; EF hand:1.90E-06			C:actin cortical patch (sensu Saccharomyces) (ISS)	F:cytoskeletal adaptor (ISS)	P:actin cortical patch assembly (ISS) | P:actin filament organization (ISS) | P:cytokinesis (ISS) | P:endocytosis (ISS) | P:polar budding (ISS)
orf19.1712	Contig19-10123	join(225881..226216,226218..229265)		3O	GEA2			orf19.9279 | IPF25656.1 | Contig20123:225586..226182 | orf19.9280 | IPF25714.1 | Contig20123:226052..229129	GDP/GTP exchange factor for ARF	sequencing error?		CandidaDB:CA1555 | CYGD:CA1555 | IPF:14074.1 | CandidaDB:CA1554 | CYGD:CA1554 | IPF:14077.1	PF01369:Sec7; Sec7 domain:7.80E-85			C:Golgi vesicle (ISS)	F:ARF guanyl-nucleotide exchange factor (ISS)	P:ER to Golgi transport (ISS) | P:intra-Golgi transport (ISS)
orf19.1714	Contig19-10123	230778..231701		3O				orf19.9281 | IPF25662.1 | Contig20123:230642..231190	hypothetical protein			CandidaDB:CA1553 | CYGD:CA1553 | IPF:14081.2			
orf19.1715	Contig19-10123	232784..234574		3O	IRO1	IRO1		orf19.9283 | IPF11363.1 | Contig20123:232650..234440	transcription factor			CandidaDB:CA2802 | CYGD:CA2802 | IPF:29338.1			
orf19.1716	Contig19-10123	235010..235822		3O	URA3			orf19.9284 | IPF25647.1 | Contig20123:234876..235688	orotidine-5'-phosphate decarboxylase		4.1.1.23	gi|6468323|gb|AAF13298.1|AF109400_1 orotidine-5'- monophosphate decarboxylase [Candida albicans] | CandidaDB:CA2801 | CYGD:CA2801 | IPF:11364.1	PF00215:OMPdecase; Orotidine 5'-phosphate decarboxylase / HUMPS family:1.80E-169	COG0284 Orotidine-5'-phosphate decarboxylase 2e-78		C:cellular_component unknown (ND)	F:orotidine-5'- phosphate decarboxylase (IEA)	P:pyrimidine base biosynthesis (ISS)
orf19.1717	Contig19-10123	complement(235977..237362)		3O				orf19.9285 | IPF25627.1 | Contig20123:complement(237228..235843)	conserved hypothetical protein			CandidaDB:CA2800 | CYGD:CA2800 | IPF:11366.2			
orf19.1718	Contig19-10123	complement(237920..240667)		3O				orf19.9286 | IPF25589.1 | Contig20123:complement(240662..237786)	hypothetical protein, contains cysteine quintet like STB5			CandidaDB:CA2799 | CYGD:CA2799 | IPF:19769.1	PF00172:Zn_clus; Fungal Zn(2)-Cys(6) binuclear cluster domain:2.30E-05		
orf19.1719	Contig19-10123	243976..245670		3O	SGA1			orf19.9287 | IPF25618.1 | Contig20123:243800..245536	glucoamylase		3.2.1.3	CandidaDB:CA2798 | CYGD:CA2798 | IPF:8402.2	PF00723:Glyco_hydro_15; Glycosyl hydrolases family 15:1.60E-116	COG3387 Uncharacterized protein 1e-17		C:vacuole (sensu Fungi) (ISS)	F:glucan 1,4-alpha- glucosidase (ISS)
orf19.172	Contig19-10040	complement(16433..16828)		R	RPC19			orf19.7805 | IPF27146.1 | Contig20040:complement(16822..16427)	RNA polymerase I and III subunit		2.7.7.6	CandidaDB:CA1417 | CYGD:CA1417 | IPF:16126.1	PF01193:RNA_pol_L; RNA polymerases L / 13 to 16 kDa subunit:2.70E-49	COG0202 DNA-directed RNA polymerase alpha subunit/40 kD subunit 8e-15\nCOG1761 DNA-directed RNA polymerase, subunit L (RPC19) 3e-31		C:DNA-directed RNA polymerase I complex (ISS) | C:DNA- directed RNA polymerase III complex (ISS)	F:DNA-directed RNA polymerase I (ISS) | F:DNA-directed RNA polymerase III (ISS)	P:transcription from Pol I promoter (ISS) | P:transcription from Pol III promoter (ISS)
orf19.1720	Contig19-10123	complement(246013..248607)		3O				orf19.9288 | IPF25592.1 | Contig20123:complement(248473..245879)	conserved hypothetical protein		3.6.1.3	CandidaDB:CA2797 | CYGD:CA2797 | IPF:8404.1	PF00176:SNF2_N; SNF2 family N-terminal domain:5.10E-111			C:cellular_component unknown (ND)	F:helicase (ISS)	P:biological_process unknown (ND)
orf19.1721	Contig19-10123	249604..250449		3O	NCE103			orf19.9289 | IPF25642.1 | Contig20123:249419..250315	conserved hypothetical protein		4.2.1.1	CandidaDB:CA2796 | CYGD:CA2796 | IPF:8405.1	PF00484:Pro_CA; Carbonic anhydrase:3.90E-34			C:cytoplasm (ISS)	F:molecular_function unknown (ND)	P:biological_process unknown (ND)
orf19.1722	Contig19-10123	complement(250292..250708)		3O				orf19.9290 | IPF25679.1 | Contig20123:complement(250601..250158)	hypothetical protein	of doubtful validity, but overlapping protein is little less hypothetical		IPF:29361.1			
orf19.1723	Contig19-10123	complement(250887..251555)		3O				orf19.9291 | IPF25651.1 | Contig20123:complement(251421..250753)	conserved hypothetical protein			CandidaDB:CA2795 | CYGD:CA2795 | IPF:8407.1		COG0758 Predicted Rossmann-fold nucleotide- binding protein involved in DNA uptake 9e-34\nCOG1611 Predicted Rossmann fold nucleotide-binding protein 8e-61	
orf19.1724	Contig19-10123	complement(251775..252242)		3O				orf19.9292 | IPF25671.1 | Contig20123:complement(252111..251641)	hypothetical protein			CandidaDB:CA2794 | CYGD:CA2794 | IPF:8408.1			
orf19.1725	Contig19-10123	254561..256738		3O				orf19.9293 | IPF8416.3 | Contig20123:254427..256490	hypothetical protein, serine/threonine rich		2.7.7.6	CandidaDB:CA1646 | CYGD:CA1646 | IPF:9336.3			
orf19.1727	Contig19-10123	complement(257543..261178)		3O	PMC1			orf19.9295 | IPF25700.1 | Contig20123:complement(260930..257295)	Ca2+-transporting P-type ATPase		3.6.3.8	CandidaDB:CA1645 | CYGD:CA1645 | IPF:9340.1	PF00122:E1-E2_ATPase; E1-E2 ATPase:4.50E-46			C:vacuolar membrane (sensu Fungi) (ISS)	F:calcium- transporting ATPase (ISS) | F:calcium-transporting ATPase (ISS)	P:calcium ion homeostasis (ISS) | P:calcium ion transport (ISS) | P:calcium ion transport (ISS)
orf19.1728	Contig19-10123	264587..265219		3O				orf19.9296 | IPF25653.1 | Contig20123:264339..264971	hypothetical protein			CandidaDB:CA1644 | CYGD:CA1644 | IPF:9345.1			
orf19.1729	Contig19-10123	complement(265255..266262)		3O				orf19.9297 | IPF25625.1 | Contig20123:complement(266509..265007)	hypothetical protein			CandidaDB:CA1643 | CYGD:CA1643 | IPF:9347.2			
orf19.173	Contig19-10040	complement(join(17401..18406,18411..20143))		R	AZF1			orf19.7807 | IPF12061.3 | Contig20040:complement(20698..18401) | orf19.7806 | IPF27145.1 | Contig20040:complement(18672..17395)	DNA-binding transcription factor	sequencing error?		IPF:19915.1 | CandidaDB:CA1418 | CYGD:CA1418 | IPF:16124.2	PF00096:zf-C2H2; Zinc finger, C2H2 type:4.70E- 34			C:nucleus (ISS)	F:DNA binding (ISS) | F:transcriptional activator (ISS)	P:regulation of transcription, DNA-dependent (ISS) | P:regulation of transcription, DNA-dependent (ISS) | P:response to carbohydrate stimulus (ISS) | P:response to carbohydrate stimulus (ISS)
orf19.1730	Contig19-10123	join(267503..267542,267617..268119,268118..268513)	267543..267616	3O	NHP10			orf19.9299 | IPF25677.1 | Contig20123:267855..268265 | orf19.9298 | IPF25664.1 | Contig20123:267371..267874	non-histone protein 10	sequencing error? | Possible intron (size=74) gtatgtattt...ctttttaaag		CandidaDB:CA1641 | CYGD:CA1641 | IPF:9350.2 | CandidaDB:CA1642 | CYGD:CA1642 | IPF:9349.2			
orf19.1732	Contig19-10123	complement(join(268590..>270575,270574..>272097))		3O	UTP20			orf19.9301 | IPF25622.1 | Contig20123:complement(271942..270323) | orf19.9300 | IPF25609.1 | Contig20123:complement(270204..268342)	U3 snoRNP protein	truncated protein | sequencing error?		CandidaDB:CA1639 | CYGD:CA1639 | IPF:18641.1 | CandidaDB:CA1640 | CYGD:CA1640 | IPF:18640.1			
orf19.1734	Contig19-10124	368..4531		R	INO80			orf19.9302 | IPF25587.1 | Contig20124:368..4531	DNA ATP-dependent helicase similar to Snf2p			CandidaDB:CA0305 | CYGD:CA0305 | IPF:13578.2	PF00176:SNF2_N; SNF2 family N-terminal domain:2.00E-109	COG0513 Superfamily II DNA and RNA helicases 5e-71\nCOG0553 Superfamily II DNA/RNA helicases, SNF2 family 0.0		C:chromatin remodeling complex (ISS)	F:ATPase (ISS)	P:DNA repair (ISS) | P:DNA repair (ISS) | P:chromatin modeling (ISS) | P:transcription from Pol II promoter (ISS) | P:transcription from Pol II promoter (ISS)
orf19.1735	Contig19-10124	complement(4631..5035)		R				orf19.9303 | IPF13577.2 | Contig20124:complement(5040..4636)	hypothetical protein			CandidaDB:CA0434 | CYGD:CA0434 | IPF:19052.2			
orf19.1736	Contig19-10124	6583..6885		R				orf19.9304 | IPF13574.1 | Contig20124:6554..6889	hypothetical protein			IPF:15408.2			
orf19.1737	Contig19-10124	7192..7548		R					hypothetical protein			IPF:29327.1			
orf19.1738	Contig19-10124	<8099..9556		R	UGP1			orf19.9305 | IPF15411.2 | Contig20124:8131..9549	UTP-glucose-1-phosphate uridylyltransferase	sequencing error? | N-terminal extension I made from first met has clear homology, but better N-term met is unavailable	2.7.7.9	CandidaDB:CA0435 | CYGD:CA0435 | IPF:19328.2	PF01704:UDPGP; UTP--glucose-1-phosphate uridylyltransferase:9.60E-240				F:UTP-glucose-1-phosphate uridylyltransferase (IEA) | F:UTP-glucose-1-phosphate uridylyltransferase (ISS) | F:UTP-glucose-1-phosphate uridylyltransferase (ISS)	P:UDP-glucose metabolism (ISS) | P:protein amino acid glycosylation (ISS)
orf19.1738.1	Contig19-10124	complement(<9732..10019)		R	RBL2			orf19.9305.1 | IPF25583.1 | Contig20124:complement(10012..9725)	beta-tubulin binding protein and folding cofactor	sequencing error? | homology indicates an extra 10 aa or so on the C-terminus, available by frameshift		CandidaDB:CA0436 | CYGD:CA0436 | IPF:15412.2				C:cytoplasm (ISS)	F:co-chaperone (ISS)	P:beta- tubulin folding (ISS) | P:post-chaperonin tubulin folding pathway (ISS)
orf19.1741	Contig19-10124	complement(10270..11796)		R	DIT1			orf19.9308 | IPF15414.2 | Contig20124:complement(11789..10263)	first enzyme in synthesis of dityrosine in the spore wall, converting L-tyrosine to N-formyl-L-tyrosine			CandidaDB:CA0437 | CYGD:CA0437 | IPF:29325.1		COG3207 Pyoverdine/dityrosine biosynthesis protein 0.0		C:cellular_component unknown (ND)	F:enzyme (ISS)	P:spore wall assembly (sensu Saccharomyces) (ISS) | P:spore wall assembly (sensu Saccharomyces) (ISS)
orf19.1742	Contig19-10125	233..1255		2UZ	HEM3	HEM3		orf19.9309 | IPF25565.1 | Contig20125:233..1255	phorphobilinogen deaminase (uroporphyrinogen synthase) | heme biosynthesis		2.5.1.61	gi|3859661|emb|CAA21999.1| Porphobilinogen deaminase [Candida albicans] | CandidaDB:CA0306 | CYGD:CA0306 | IPF:15629.3	PF01379:Porphobil_deam; Porphobilinogen deaminase, dipyromethane cofactor binding domain:1.30E-180	COG0181 Porphobilinogen deaminase 1e-118		C:cellular_component unknown (ND)	F:hydroxymethylbilane synthase (IEP) | F:hydroxymethylbilane synthase (ISS) | F:hydroxymethylbilane synthase (ISS) | F:hydroxymethylbilane synthase (ISS)	P:heme biosynthesis (ISS)
orf19.1743	Contig19-10125	4419..6446		2UZ	ACS1	ACS1		orf19.9310 | IPF25554.1 | Contig20125:4418..6445	acetyl-coenzyme A synthetase	gene family	6.2.1.1	gi|3859662|emb|CAA22000.1| acetyl-coenzyme A synthetase [Candida albicans] | CandidaDB:CA0848 | CYGD:CA0848 | IPF:15005.2	PF00501:AMP-binding; AMP-binding enzyme:4.20E- 127	COG0318 Acyl-CoA synthetases (AMP-forming)/AMP- acid ligases II 1e-142\nCOG1020 Non-ribosomal peptide synthetase modules and related proteins 1e-127\nCOG0365 Acyl-coenzyme A synthetases/AMP-(fatty) acid ligases 0.0		C:cytosol (ISS)	F:acetate-CoA ligase (ISS)	P:acetate fermentation (ISS) | P:acetyl-CoA biosynthesis (ISS)
orf19.1744	Contig19-10125	complement(6709..7524)		2UZ	HEM4	HEM4		orf19.9311 | IPF15006.2 | Contig20125:complement(7523..6708)	uroporphyrinogen III synthase | heme biosynthesis		4.2.1.75	gi|3859663|emb|CAA22001.1| uroporphyrinogen-III synthase [Candida albicans] | CandidaDB:CA0849 | CYGD:CA0849 | IPF:19454.2	PF02602:HEM4; Uroporphyrinogen-III synthase HemD:1.20E-13	COG1587 Uroporphyrinogen-III synthase 1e-105		C:cellular_component unknown (ND)	F:uroporphyringonen-III synthase (IEA)	P:heme biosynthesis (ISS)
orf19.1745	Contig19-10125	8789..9283		2UZ				orf19.9312 | IPF16671.1 | Contig20125:8788..9237	hypothetical protein			IPF:15008.3			
orf19.1746	Contig19-10125	9543..10868		2UZ	SSP2			orf19.9313 | IPF16670.2 | Contig20125:9543..10868	similar to sporulation-specific protein			gi|3859665|emb|CAA22003.1| hypothetical protein [Candida albicans] | CandidaDB:CA0851 | CYGD:CA0851 | IPF:10753.2			
orf19.1747	Contig19-10125	11249..13246		2UZ	KIP2			orf19.9315 | IPF10752.2 | Contig20125:11249..13246	kinasin-like protein	gene family		gi|3859666|emb|CAA22004.1| kinesin-like protein [Candida albicans] | IPF:16668.3	PF00225:kinesin; Kinesin motor domain:2.60E- 134			C:cytoplasmic microtubule (ISS) | C:kinesin (ISS)	F:microtubule motor (ISS)	P:microtubule stabilization (ISS) | P:mitotic anaphase B (ISS) | P:nuclear migration (sensu Saccharomyces) (ISS)
orf19.1748	Contig19-10125	13817..15862		2UZ				orf19.9316 | IPF19639.1 | Contig20125:13817..15862	hypothetical protein			CandidaDB:CA0853 | CYGD:CA0853 | IPF:19640.2			
orf19.175	Contig19-10040	complement(23648..25198)		R				orf19.7808 | IPF27142.1 | Contig20040:complement(25194..23644)	hypothetical protein			CandidaDB:CA1419 | CYGD:CA1419 | IPF:17296.2				C:synaptonemal complex (ISS)		P:meiosis (ISS) | P:synaptonemal complex formation (ISS)
orf19.1750	Contig19-10125	complement(15983..16582)		2UZ				orf19.9319 | IPF25570.1 | Contig20125:complement(16618..15983)	hypothetical protein			IPF:10745.2			
orf19.1751	Contig19-10125	19396..21624		2UZ	SPT23			orf19.9320 | IPF25551.1 | Contig20125:19396..21627	hypothetical membrane protein			gi|3859670|emb|CAA22008.1| hypothetical membrane protein [Candida albicans] | CandidaDB:CA0726 | CYGD:CA0726 | IPF:10741.2	PF01833:TIG; IPT/TIG domain:2.70E-20		
orf19.1753	Contig19-10125	complement(21907..24186)		2UZ	PUS7			orf19.9322 | IPF16061.2 | Contig20125:complement(24153..21910)	pseudouridine synthase			gi|3859671|emb|CAA22009.1| hypothetical protein [Candida albicans] | CandidaDB:CA0294 | CYGD:CA0294 | IPF:6867.2	PF01142:UPF0024; Uncharacterized protein family UPF0024:4.70E-77	COG0585 Uncharacterized ACR 1e-163	
orf19.1754	Contig19-10125	24846..26279		2UZ	CMK2	CMK2		orf19.9323 | IPF16060.2 | Contig20125:24848..26281	Ca2+/calmodulin-dependent ser/thr protein kinase	gene family	2.7.1.123	CandidaDB:CA2265 | CYGD:CA2265 | IPF:6866.1	PF00069:pkinase; Protein kinase domain:6.80E- 96			C:cytoplasm (ISS)	F:calcium/calmodulin-dependent protein kinase (ISS)	P:protein amino acid phosphorylation (ISS) | P:signal transduction (ISS)
orf19.1755	Contig19-10125	26848..29382		2UZ	SET2	SET2		orf19.9324 | IPF25548.1 | Contig20125:26850..29384	transcriptional repressor containing a SET domain			CandidaDB:CA2264 | CYGD:CA2264 | IPF:6862.2	PF00856:SET; SET domain:6.90E-55	COG2940 Proteins containing SET domain 0.0		C:nucleus (ISS)	F:histone-lysine N- methyltransferase (ISS) | F:histone-lysine N- methyltransferase (ISS) | F:histone-lysine N- methyltransferase (ISS) | F:histone-lysine N- methyltransferase (ISS)	P:histone methylation (ISS) | P:histone methylation (ISS) | P:regulation of transcription, DNA-dependent (ISS) | P:regulation of transcription, DNA-dependent (ISS)
orf19.1756	Contig19-10125	complement(29649..30860)		2UZ	GPD2			orf19.9325 | IPF25561.1 | Contig20125:complement(30862..29651)	glycerol-3-phosphate dehydrogenase	gene family	1.1.1.8 | 1.1.99.5	CandidaDB:CA2263 | CYGD:CA2263 | IPF:6860.1	PF01210:NAD_Gly3P_dh; NAD-dependent glycerol- 3-phosphate dehydrogenase:1.40E-155			C:cytosol (ISS)	F:glycerol-3-phosphate dehydrogenase (NAD+) (ISS)	P:glycerol metabolism (ISS)
orf19.1757	Contig19-10125	complement(34022..35773)		2UZ				orf19.9326 | IPF25560.1 | Contig20125:complement(35775..34024)	transcriptional regulator containing a C2H2 zinc finger			CandidaDB:CA2262 | CYGD:CA2262 | IPF:6857.1	PF00096:zf-C2H2; Zinc finger, C2H2 type:3.30E- 13		
orf19.1759	Contig19-10125	38101..39549		2UZ	PHO23			orf19.9328 | IPF6854.2 | Contig20125:38104..39549	transcriptional regulator			CandidaDB:CA0227 | CYGD:CA0227 | IPF:29313.1	PF00628:PHD; PHD-finger:3.30E-12			C:nucleus (ISS)	F:molecular_function unknown (ND)	P:chromatin modification (ISS) | P:chromatin modification (ISS) | P:chromatin modification (ISS)
orf19.176	Contig19-10040	complement(25655..>26974)		R				orf19.7809 | IPF27144.1 | Contig20040:complement(26805..25651)	oligopeptide transporter	truncated protein | sequence overlap with OPT4 allele		IPF:18680.1				C:cellular_component unknown (ND)	F:oligopeptide transporter (ISS)	P:oligopeptide transport (ISS)
orf19.1760	Contig19-10125	41094..41969		2UZ	RAS1	RAS1		orf19.9329 | IPF25567.1 | Contig20125:41086..41961	small monomeric GTPase involved in hyphae differentiation and the transmission of cAMP signals	gene family		gi|5815416|gb|AAD52662.1|AF177670_1 Ras1p [Candida albicans] | CandidaDB:CA2261 | CYGD:CA2261 | IPF:6849.2	PF00071:ras; Ras family:5.10E-99			C:plasma membrane (ISS) | C:plasma membrane (ISS)	F:RAS small monomeric GTPase (ISS)	P:RAS protein signal transduction (ISS) | P:adenylate cyclase activation (ISS) | P:pseudohyphal growth (ISS)
orf19.1761	Contig19-10125	complement(42354..42869)		2UZ	OST2			orf19.9330 | IPF25572.1 | Contig20125:complement(42861..42346)	oligosaccharyltransferase epsilon subunit		2.4.1.119	CandidaDB:CA2260 | CYGD:CA2260 | IPF:6848.1	PF02109:DAD; DAD family:6.50E-50			C:oligosaccharyl transferase complex (ISS)	F:dolichyl-diphospho-oligosaccharide-protein glycosyltransferase (ISS) | F:dolichyl-diphospho- oligosaccharide-protein glycosyltransferase (ISS)	P:N- linked glycosylation (ISS) | P:N-linked glycosylation (ISS)
orf19.1762	Contig19-10125	43215..44024		2UZ				orf19.9331 | IPF25568.1 | Contig20125:43207..44016	protein tyrosine/serine phosphatase			CandidaDB:CA2259 | CYGD:CA2259 | IPF:6845.2	PF03162:DUF252; Putative tyrosine phosphatase family:3.10E-50	COG2365 Protein tyrosine/serine phosphatase 3e- 63	
orf19.1763	Contig19-10125	complement(44227..45339)		2UZ	IFR1			orf19.9332 | IPF17558.3 | Contig20125:complement(45319..44207)	putative reductase/dehydrogenase	gene family	1.6.5.5	CandidaDB:CA2258 | CYGD:CA2258 | IPF:17956.2	PF00107:adh_zinc; Zinc-binding dehydrogenase:2.70E-25		
orf19.1764	Contig19-10125	47277..48125		2UZ				orf19.9333 | IPF16551.2 | Contig20125:47251..48093	hypothetical protein			IPF:29314.1			
orf19.1765	Contig19-10125	complement(48621..49877)		2UZ	IFO2			orf19.9334 | IPF19560.1 | Contig20125:complement(49845..48589)	conserved hypothetical protein	gene family		CandidaDB:CA1394 | CYGD:CA1394 | IPF:19561.2	PF03663:Glyco_hydro_76; Glycosyl hydrolase family 76:3.00E-05		
orf19.1766	Contig19-10125	complement(52992..54197)		2UZ	IFO3			orf19.9335 | IPF25563.1 | Contig20125:complement(54159..52936)	similar to putative hydrolase	gene family		CandidaDB:CA1393 | CYGD:CA1393 | IPF:6146.2			
orf19.1767	Contig19-10125	complement(55597..57438)		2UZ	UBP8			orf19.9336 | IPF25557.1 | Contig20125:complement(57382..55541)	ubiquitin carboxyl-terminal hydrolase		3.1.2.15	CandidaDB:CA1392 | CYGD:CA1392 | IPF:6149.2	PF00443:UCH-2; Ubiquitin carboxyl-terminal hydrolase family 2:3.90E-24			C:SAGA complex (ISS)	F:ubiquitin-specific protease (ISS)	P:deubiquitination (ISS)
orf19.1768	Contig19-10125	complement(join(58460..59563,59567..61594))		2UZ				orf19.9336.1 | IPF25564.1 | Contig20125:complement(59507..58404) | orf19.9337 | IPF25556.1 | Contig20125:complement(61538..59508)	conserved hypothetical protein	sequencing error?		CandidaDB:CA1391 | CYGD:CA1391 | IPF:6151.2 | CandidaDB:CA1390 | CYGD:CA1390 | IPF:17474.2			
orf19.1769	Contig19-10125	complement(62051..62848)		2UZ	PLP2			orf19.9338 | IPF17476.2 | Contig20125:complement(62792..61995)	phosducin-like protein | GTPase inhibitor			IPF:17425.2	PF02114:Phosducin; Phosducin:3.90E-05		
orf19.177	Contig19-10041	11559..>13010			BEM12			orf19.7810 | IPF27140.1 | Contig20041:11010..12872	binds multiple proteins involved in cell polarity establishment	truncated protein | possible contig overlap		CandidaDB:CA0151 | CYGD:CA0151 | IPF:15923.2	PF00787:PX; PX domain:2.60E-14			C:bud neck (ISS) | C:incipient bud site (ISS)	F:protein binding (ISS)	P:establishment of cell polarity (ISS) | P:shmooing (ISS)
orf19.1770	Contig19-10125	complement(63581..63913)		2UZ	CYC1	CYC1		orf19.9339 | IPF25577.1 | Contig20125:complement(63859..63527)	cytochrome-c isoform 1			gi|1373423|gb|AAB68996.1| cytochrome c [Candida albicans] | CandidaDB:CA0038 | CYGD:CA0038 | IPF:17424.2	PF00034:cytochrome_c; Cytochrome c:3.50E-38			C:mitochondrial intermembrane space (ISS)	F:electron carrier (ISS)	P:electron transport (ISS)
orf19.1771	Contig19-10125	complement(65019..66965)		2UZ	CWC22			orf19.9340 | IPF16269.2 | Contig20125:complement(66914..64974)	cell cycle control protein			CandidaDB:CA0633 | CYGD:CA0633 | IPF:29311.1	PF02854:MIF4G; MIF4G domain:4.10E-20 | PF02847:MA3; MA3 domain:2.60E-12		
orf19.1772	Contig19-10125	67135..70089		2UZ				orf19.9341 | IPF25546.1 | Contig20125:67084..70038	conserved hypothetical protein			CandidaDB:CA0634 | CYGD:CA0634 | IPF:16267.2			
orf19.1773	Contig19-10125	complement(70401..71690)		2UZ	RAP1			orf19.9342 | IPF9036.2 | Contig20125:complement(71642..70350)	DNA-binding protein			CandidaDB:CA0635 | CYGD:CA0635 | IPF:19909.2			
orf19.1774	Contig19-10125	complement(join(72683..73398,73464..73827))	complement(73399..73463)	2UZ	FDH2				formate dehydrogenase	gene family	1.2.1.2	CandidaDB:CA1254 | CYGD:CA1254 | IPF:9033.1 | CandidaDB:CA1253 | CYGD:CA1253 | IPF:9034.1	PF02826:2-Hacid_DH_C; D-isomer specific 2- hydroxyacid dehydrogenase, NAD binding domain:1.60E-35			C:cellular_component unknown (ND)	F:formate dehydrogenase (ISS)	P:formate catabolism (ISS)
orf19.1776	Contig19-10125	75306..76274		2UZ				orf19.9343 | IPF25566.1 | Contig20125:75263..76231	pantotheine-phosphate adenylyltransferase			CandidaDB:CA1255 | CYGD:CA1255 | IPF:9030.2	PF01467:CTP_transf_2; Cytidylyltransferase:3.00E-05	COG1019 Predicted nucleotidyltransferase 7e- 53\nCOG1056 Nicotinamide mononucleotide adenylyltransferase 1e-26\nCOG0669 Phosphopantetheine adenylyltransferase 1e-17	
orf19.1777	Contig19-10125	complement(76428..80576)		2UZ	UBP15			orf19.9344 | IPF25575.1 | Contig20125:complement(80602..76385)	ubiquitin-specific protease			CandidaDB:CA1256 | CYGD:CA1256 | IPF:9029.2	PF00443:UCH-2; Ubiquitin carboxyl-terminal hydrolase family 2:1.80E-23			C:cellular_component unknown (ISS)	F:ubiquitin- specific protease (ISS)	P:deubiquitination (ISS)
orf19.1778	Contig19-10125	complement(82099..82413)		2UZ					hypothetical protein			IPF:15902.2			
orf19.1779	Contig19-10125	84804..85121		2UZ	SCW10			orf19.9345 | IPF15898.1 | Contig20125:83941..85077	soluble cell wall protein similar to mannoprotein MP65	gene family		IPF:9023.3				C:cell wall (sensu Fungi) (ISS)	F:glucosidase (ISS)
orf19.178	Contig19-1386	<2..1018							hypothetical protein	truncated protein		CandidaDB:CA0025 | CYGD:CA0025 | IPF:17945.1			
orf19.1780	Contig19-10125	86763..88001		2UZ	IFO1			orf19.9346 | IPF25562.1 | Contig20125:86710..87954	conserved hypothetical protein			CandidaDB:CA1166 | CYGD:CA1166 | IPF:16648.1			
orf19.1782	Contig19-10125	88369..89088		2UZ				orf19.9348 | IPF16210.3 | Contig20125:88322..89041	conserved hypothetical protein	gene family		CandidaDB:CA1167 | CYGD:CA1167 | IPF:16646.2			
orf19.1783	Contig19-10125	join(91278..93425,93438..95744)		2UZ	YOR1			orf19.9349 | IPF16207.2 | Contig20125:91229..93379 | orf19.9350 | IPF25550.1 | Contig20125:93389..95695	oligomycin resistance ATP-dependent permease | ABC transporter	sequencing error?		IPF:13015.2 | IPF:13016.2	PF00664:ABC_membrane; ABC transporter transmembrane region:3.60E-28 | PF00005:ABC_tran; ABC transporter:1.40E-40			C:plasma membrane (ISS)	F:xenobiotic-transporting ATPase (ISS)	P:drug susceptibility/resistance (ISS) | P:transport (ISS)
orf19.1785	Contig19-10125	complement(96038..97018)		2UZ				orf19.9351 | IPF13018.3 | Contig20125:complement(96969..95989)	hypothetical protein			CandidaDB:CA1168 | CYGD:CA1168 | IPF:13017.2			
orf19.1788	Contig19-10126	join(1551..3293,3295..3402)		4F2	XKS1			orf19.9354.1 | IPF25535.1 | Contig20126:3262..3402 | orf19.9354 | IPF25530.1 | Contig20126:1551..3296	xylulokinase	sequencing error?	2.7.1.17	IPF:10471.2 | CandidaDB:CA0341 | CYGD:CA0341 | IPF:10472.2	PF00370:FGGY; FGGY family of carbohydrate kinases, N-terminal domain:9.30E-07	COG1069 Ribulose kinase 4e-85\nCOG0554 Glycerol kinase 1e-137\nCOG1070 Sugar (pentulose and hexulose) kinases 1e-129			F:xylulokinase (IEA)	P:xylulose catabolism (ISS)
orf19.1789	Contig19-10126	3687..5150		4F2				orf19.9355 | IPF25532.1 | Contig20126:3687..5150	conserved hypothetical protein			CandidaDB:CA0342 | CYGD:CA0342 | IPF:10470.2			
orf19.1789.1	Contig19-10126	join(5845..6807,6807..6992)		4F2	LYS1			orf19.9355.2 | IPF25528.1 | Contig20126:6798..6992 | orf19.9355.1 | IPF25539.1 | Contig20126:5845..6891	saccharopine dehydrogenase	sequencing error?	1.5.1.7	IPF:29306.1 | CandidaDB:CA0343 | CYGD:CA0343 | IPF:10469.3		COG3288 NAD/NADP transhydrogenase alpha subunit 9e-28\nCOG0686 Alanine dehydrogenase 1e-132		C:cytoplasm (ISS)	F:saccharopine dehydrogenase (NAD+, L-lysine forming) (IEA)	P:lysine biosynthesis, aminoadipic pathway (ISS)
orf19.179	Contig19-1386	1209..>3176							conserved hypothetical protein	overlap with orf19.2370 | truncated protein		IPF:19559.1			
orf19.1791	Contig19-10126	complement(7121..8596)		4F2	MAK11			orf19.9357 | IPF25533.1 | Contig20126:complement(8596..7121)	involved in cell growth and viral replication			CandidaDB:CA2461 | CYGD:CA2461 | IPF:8738.2	PF00400:WD40; WD domain, G-beta repeat:4.80E- 35			C:membrane fraction (ISS)	F:molecular_function unknown (ND)	P:ribosomal large subunit biogenesis (ISS) | P:virus-host interaction (ISS)
orf19.1792	Contig19-10126	8836..11193		4F2	CDC16			orf19.9358 | IPF25526.1 | Contig20126:8974..11193	subunit of anaphase-promoting complex (cyclosome)			CandidaDB:CA2462 | CYGD:CA2462 | IPF:8736.2	PF00515:TPR; TPR Domain:2.20E-33			C:anaphase-promoting complex (ISS)	F:protein binding (ISS) | F:ubiquitin-protein ligase (ISS)	P:cyclin catabolism (ISS) | P:mitotic chromosome segregation (ISS) | P:mitotic metaphase/anaphase transition (ISS) | P:mitotic spindle elongation (ISS) | P:ubiquitin-dependent protein catabolism (ISS)
orf19.1793	Contig19-10126	14021..15808		4F2				orf19.9359 | IPF25531.1 | Contig20126:14021..15808	conserved hypothetical protein			CandidaDB:CA2463 | CYGD:CA2463 | IPF:8730.2	PF00400:WD40; WD domain, G-beta repeat:3.90E- 06		
orf19.1794	Contig19-10126	complement(16008..17090)		4F2				orf19.9360 | IPF25538.1 | Contig20126:complement(17090..16008)	hypothetical protein			CandidaDB:CA2464 | CYGD:CA2464 | IPF:8727.1			
orf19.1795	Contig19-10126	17942..20731		4F2	PUF3			orf19.9361 | IPF25523.1 | Contig20126:17921..20731	RNA-binding regulator of mRNA degradation			CandidaDB:CA2465 | CYGD:CA2465 | IPF:8726.2	PF00806:PUF; Pumilio-family RNA binding repeat:1.10E-77			C:cellular_component unknown (ND)	F:mRNA binding (ISS)	P:mRNA catabolism, deadenylation-dependent (ISS)
orf19.1796	Contig19-10126	21743..22837		4F2				orf19.9362 | IPF25537.1 | Contig20126:21743..22837	similar to glycerate dehydrogenases		1.1.1.215 | 1.1.1.95	CandidaDB:CA2467 | CYGD:CA2467 | IPF:8724.2	PF02826:2-Hacid_DH_C; D-isomer specific 2- hydroxyacid dehydrogenase, NAD binding domain:7.80E-23		
orf19.1797	Contig19-10126	complement(23177..24364)		4F2				orf19.9363 | IPF25536.1 | Contig20126:complement(24364..23177)	conserved hypothetical protein			CandidaDB:CA2468 | CYGD:CA2468 | IPF:8723.2	PF01380:SIS; SIS domain:4.60E-15	COG0166 Glucose-6-phosphate isomerase 6e- 34\nCOG1737 Transcriptional regulators 2e-36\nCOG2103 Predicted sugar phosphate isomerase 2e-34\nCOG0794 Predicted sugar phosphate isomerase involved in capsule formation 1e-51	
orf19.1798	Contig19-10126	complement(26284..30759)		4F2				orf19.9364 | IPF7393.2 | Contig20126:complement(30759..26284)	conserved hypothetical protein			CandidaDB:CA2469 | CYGD:CA2469 | IPF:29308.1	PF02145:Rap_GAP; Rap/ran-GAP:3.90E-24		
orf19.1799	Contig19-10126	complement(31040..32896)		4F2	GAP6			orf19.9365 | IPF19643.2 | Contig20126:complement(32895..31039)	general amino acid permease			CandidaDB:CA0981 | CYGD:CA0981 | IPF:19644.1	PF00324:aa_permeases; Amino acid permease:4.90E-217			C:integral plasma membrane protein (ISS)	F:general amino acid permease (ISS)	P:amino acid transport (ISS)
orf19.18	Contig19-10014	complement(join(1292..2406,2654..3104))	complement(2407..2653)	2	IMD3			orf19.7689 | IPF3873.2 | Contig20014:complement(2207..1092) | orf19.7690 | IPF27224.1 | Contig20014:complement(2904..2440)	inosine-5'- monophosphate dehydrogenase | guanosine nucleotide biosynthesis		1.1.1.205 | 1.7.1.7	CandidaDB:CA1245 | CYGD:CA1245 | IPF:29977.1 | CandidaDB:CA1246 | CYGD:CA1246 | IPF:3872.2	PF00478:IMPDH; IMP dehydrogenase / GMP reductase:1.50E-142 | PF00571:CBS; CBS domain:2.10E-04 | PF01574:IMPDH_N, IMP dehydrogenase / GMP reductase N terminus:4.60E-58			C:cytoplasm (ISS)	F:IMP dehydrogenase (ISS)	P:GTP biosynthesis (ISS) | C:cellular_component unknown (ND) | F:IMP dehydrogenase (ISS) | P:biological_process unknown (ND)
orf19.180	Contig19-1405	complement(1217..>1585)							hypothetical protein	truncated protein		IPF:not available			
orf19.1800	Contig19-10126	complement(33444..34772)		4F2	VPS62			orf19.9366 | IPF25534.1 | Contig20126:complement(34771..33443)	involved in vacuolar targeting			CandidaDB:CA0982 | CYGD:CA0982 | IPF:7397.2				C:cellular_component unknown (ND)	F:molecular_function unknown (ND)	P:protein-vacuolar targeting (ISS)
orf19.1801	Contig19-10126	complement(35731..36615)		4F2	CBR1			orf19.9367 | IPF25540.1 | Contig20126:complement(36614..35730)	cytochrome-b5 reductase		1.6.2.2	CandidaDB:CA0983 | CYGD:CA0983 | IPF:7398.2	PF00175:NAD_binding_1; Oxidoreductase NAD- binding domain:2.60E-47			C:microsome (ISS)	F:cytochrome b5 reductase (ISS)	P:electron transport (ISS)
orf19.1802	Contig19-10126	complement(37421..39274)		4F2				orf19.9368 | IPF25529.1 | Contig20126:complement(39280..37430)	conserved hypothetical protein			CandidaDB:CA0984 | CYGD:CA0984 | IPF:7400.2	PF03171:2OG-FeII_Oxy; 2OG-Fe(II) oxygenase superfamily:5.60E-07			C:cellular_component unknown (ISS)	F:molecular_function unknown (ND)	P:biological_process unknown (ND)
orf19.1803	Contig19-10127	1842..2996		R	CDC43			orf19.9369 | IPF14866.2 | Contig20127:1864..3057	geranylgeranyltransferase beta subunit		2.5.1.32	CandidaDB:CA0571 | CYGD:CA0571 | IPF:19031.1	PF00432:prenyltrans; Prenyltransferase and squalene oxidase repeat:7.00E-23			C:intracellular (ISS)	F:protein geranylgeranyltransferase (ISS) | F:signal transducer (ISS)	P:calcium ion homeostasis (ISS) | P:establishment of cell polarity (sensu Saccharomyces) (ISS) | P:small GTPase mediated signal transduction (ISS)
orf19.1804	Contig19-10127	3506..4594		R				orf19.9370 | IPF18938.1 | Contig20127:3537..4640	putative mitochondrial transporter			CandidaDB:CA0572 | CYGD:CA0572 | IPF:14864.1	PF00153:mito_carr; Mitochondrial carrier protein:4.90E-43			C:mitochondrial inner membrane (ISS)	F:transporter (ISS)	P:transport (ISS)
orf19.1805	Contig19-10127	5052..6410		R	PEX14			orf19.9371 | IPF15186.2 | Contig20127:5110..6384	peroxisomal protein involved in import of peroxisomal matrix proteins			IPF:14862.2				C:peroxisomal membrane (ISS) | C:peroxisomal membrane (ISS)	F:protein binding (ISS)	P:protein-peroxisome targeting (ISS) | P:protein-peroxisome targeting (ISS) | P:protein-peroxisome targeting (ISS)
orf19.1806	Contig19-10127	7657..8733		R				orf19.9373 | IPF15183.2 | Contig20127:7703..8779	hypothetical protein			CandidaDB:CA0574 | CYGD:CA0574 | IPF:29302.1			
orf19.1808	Contig19-10127	9582..>10667		R				orf19.9375 | IPF25517.1 | Contig20127:9628..10713	hypothetical protein	truncated protein		CandidaDB:CA0575 | CYGD:CA0575 | IPF:15178.2			
orf19.1809	Contig19-1832	2293..5013			FOX2				peroxisomal trifunctional hydratase-dehydrogenase-epimerase, beta-oxidation protein		4.2.1.17 | 1.1.1.35	CandidaDB:CA0347 | CYGD:CA0347 | IPF:9601.2	PF00106:adh_short; short chain dehydrogenase:5.30E-123	COG2030 Monoamine oxidase 2e-95		C:peroxisomal matrix (ISS)	F:3-hydroxyacyl-CoA dehydrogenase (ISS) | F:enoyl-CoA hydratase (ISS)	P:fatty acid beta-oxidation (ISS)
orf19.181	Contig19-10044	complement(<1..480)		2U				orf19.7811 | IPF27136.1 | Contig20044:complement(480..1)	conserved hypothetical protein	truncated protein		IPF:19397.2				C:lipid particle (ISS)	F:molecular_function unknown (IEA)	P:biological_process unknown (IEA)
orf19.1812	Contig19-1832	complement(5249..>5587)			MIH1				tyrosine phosphatase	truncated protein | Overlap with orf19.3071		IPF:19027.1			
orf19.1813	Contig19-10129	complement(672..3107)		RX				orf19.9376 | IPF25512.1 | Contig20129:complement(3107..672)	conserved hypothetical protein			CandidaDB:CA0349 | CYGD:CA0349 | IPF:19026.1			
orf19.1814	Contig19-10129	complement(5213..10996)		RX	STT4			orf19.9377 | IPF14337.3 | Contig20129:complement(10996..5213)	phosphatidylinositol-4- kinase involved in protein kinase C pathway		2.7.1.67	CandidaDB:CA0324 | CYGD:CA0324 | IPF:29300.1	PF00454:PI3_PI4_kinase; Phosphatidylinositol 3- and 4-kinase:3.40E-76 | PF00613:PI3Ka; Phosphoinositide 3-kinase family, accessory domain (PIK domain):8.10E-19			C:plasma membrane (ISS)	F:1-phosphatidylinositol 4- kinase (ISS)	P:actin cytoskeleton organization and biogenesis (ISS) | P:phosphatidylethanolamine biosynthesis (ISS) | P:protein secretion (ISS)
orf19.1815	Contig19-10129	complement(11586..12323)		RX	TIF6			orf19.9378 | IPF12555.2 | Contig20129:complement(12323..11586)	translation initiation factor 6 (eIF6)			CandidaDB:CA0323 | CYGD:CA0323 | IPF:29299.1	PF01912:eIF6; eIF-6 family:8.80E-133	COG1976 Eukaryotic translation initiation factor 6 (EIF6) 1e-101		C:cytoplasm (ISS) | C:nucleus (ISS)	F:molecular_function unknown (ND)	P:processing of 27S pre-rRNA (ISS) | P:ribosomal large subunit biogenesis (ISS)
orf19.1816	Contig19-10129	15287..>17932		RX	ALS3-1	ALS3-1		orf19.9379 | IPF25511.1 | Contig20129:15283..17928	agglutinin-like protein 3	truncated protein | gene family | This gene is missing the 3� end. It has almost 12 copies of the tandem repeat sequence and corresponds to the large ALS3 allele in strain SC5314.		CandidaDB:CA0591 | CYGD:CA0591 | IPF:12561.3				C:cell wall (ISS) | C:cell wall (ISS) | C:cell wall (sensu Fungi) (ISS)	F:cell adhesion receptor (ISS) | F:cell adhesion receptor (ISS)	P:agglutination (sensu Saccharomyces) (ISS) | P:agglutination (sensu Saccharomyces) (ISS)
orf19.1817	Contig19-1840	1665..2090							hypothetical protein			IPF:16850.2			
orf19.1818	Contig19-1840	join(4876..5800,5802..>6262)							hypothetical protein	gene family | truncated protein | sequencing error?		CandidaDB:CA0358 | CYGD:CA0358 | IPF:17488.2 | CandidaDB:CA0359 | CYGD:CA0359 | IPF:17489.2			
orf19.182	Contig19-10044	complement(join(1179..1397,1400..2587))		2U	PET56			orf19.7812 | IPF27133.1 | Contig20044:complement(2587..1397) | orf19.7811.2 | IPF27131.1 | Contig20044:complement(1421..1179)	mitochondrial rRNA (guanine-N1-)-methyltransferase	sequencing error?	2.1.1.34	CandidaDB:CA0029 | CYGD:CA0029 | IPF:13421.3 | IPF:19396.1		COG0566 rRNA methylases 6e-54		C:mitochondrion (ISS)	F:rRNA (guanine-N1-)- methyltransferase (ISS)	P:ribosomal large subunit assembly and maintenance (ISS)
orf19.1821	Contig19-10131	1045..1356		1				orf19.9380 | IPF25509.1 | Contig20131:1036..1356	hypothetical protein			IPF:29296.1			
orf19.1822	Contig19-10131	8845..11376		1	UME6			orf19.9381 | IPF15273.2 | Contig20131:8846..11368	transcriptional regulator of early meiotic genes			CandidaDB:CA0423 | CYGD:CA0423 | IPF:14703.2	PF00172:Zn_clus; Fungal Zn(2)-Cys(6) binuclear cluster domain:2.40E-10			C:nucleus (ISS)	F:DNA binding (ISS) | F:transcription regulator (ISS) | F:transcription regulator (ISS) | F:transcription regulator (ISS) | F:transcription regulator (ISS)	P:entry into meiosis (ISS) | P:negative regulation of transcription, mitotic (ISS)
orf19.1823	Contig19-10131	complement(12257..14998)		1				orf19.9382 | IPF25493.1 | Contig20131:complement(15166..12263)	highly conserved hypothetical protein			CandidaDB:CA1776 | CYGD:CA1776 | IPF:14704.2	PF02714:DUF221; Domain of unknown function DUF221:1.80E-93					P:biological_process unknown (IEA)
orf19.1824	Contig19-10131	complement(15382..16311)		1				orf19.9383 | IPF25501.1 | Contig20131:complement(16317..15388)	hypothetical protein			CandidaDB:CA1777 | CYGD:CA1777 | IPF:14706.2			
orf19.1825	Contig19-10131	complement(17339..19564)		1				orf19.9384 | IPF25495.1 | Contig20131:complement(19849..17345)	hypothetical protein			CandidaDB:CA1778 | CYGD:CA1778 | IPF:13810.2			
orf19.1826	Contig19-10131	23245..25113		1	MDM34			orf19.9385 | IPF25496.1 | Contig20131:23251..25119	mitochondrial outer membrane protein involved in mitochondrial shape			CandidaDB:CA1779 | CYGD:CA1779 | IPF:14510.2			
orf19.1827	Contig19-10131	26050..27408		1				orf19.9386 | IPF25499.1 | Contig20131:26056..27414	hypothetical protein			CandidaDB:CA1780 | CYGD:CA1780 | IPF:14509.2			
orf19.1828	Contig19-10131	complement(27551..28600)		1	BUD16			orf19.9387 | IPF25500.1 | Contig20131:complement(28606..27557)	involved in bud site selection		2.7.1.35	CandidaDB:CA1781 | CYGD:CA1781 | IPF:14508.2		COG0063 Predicted sugar kinase 9e-24		C:cellular_component unknown (ND)	F:molecular_function unknown (ND)	P:bud site selection (ISS)
orf19.1829	Contig19-10131	complement(29203..>29601)		1				orf19.9388 | IPF25503.1 | Contig20131:complement(29463..29209)	hypothetical protein	truncated protein		IPF:14507.3			
orf19.183	Contig19-10044	complement(2837..3505)		2U	HIS3			orf19.7813 | IPF13420.2 | Contig20044:complement(3553..2885)	imidazoleglycerol-phosphate dehydratase		4.2.1.19 | 3.1.3.15 | 2.6.1.9	gi|2226092|gb|AAB62822.1| imidazole glycerol phosphate dehydratase [Candida albicans] | CandidaDB:CA0235 | CYGD:CA0235 | IPF:19395.2	PF00475:IGPD; Imidazoleglycerol-phosphate dehydratase:4.40E-102	COG0131 Imidazoleglycerol-phosphate dehydratase 2e-83		C:cytosol (ISS)	F:imidazoleglycerol-phosphate dehydratase (ISS)	P:histidine biosynthesis (ISS)
orf19.1830	Contig19-10132	complement(717..1049)		1				orf19.9389 | IPF25491.1 | Contig20132:complement(1049..717)	hypothetical protein			IPF:16475.1			
orf19.1831	Contig19-10132	complement(5080..5502)		1					hypothetical protein			IPF:29291.1			
orf19.1832	Contig19-10132	6351..8144		1	TPN1			orf19.9390 | IPF10337.1 | Contig20132:6910..8703	putative pyridoxine transporter			CandidaDB:CA2374 | CYGD:CA2374 | IPF:29289.1	PF02133:Transp_cyt_pur; Permease for cytosine/purines, uracil, thiamine, allantoin:2.70E-05		
orf19.1833	Contig19-10132	9010..10449		1	CBF5			orf19.9391 | IPF25486.1 | Contig20132:9569..11008	nucleolar pseuduridine synthase and putative microtubule binding protein		4.2.1.70	gi|2737890|gb|AAB94297.1| nucleolar protein CaCbf5p | CandidaDB:CA2373 | CYGD:CA2373 | IPF:10336.1	PF01509:TruB_N; TruB family pseudouridylate synthase (N terminal domain):2.80E-68				F:pseudouridylate synthase (ISS)	P:35S primary transcript processing (ISS) | P:rRNA modification (ISS)
orf19.1834	Contig19-10132	complement(10613..13345)		1	NUP189			orf19.9392 | IPF25484.1 | Contig20132:complement(13904..11172)	nuclear pore complex subunit			CandidaDB:CA2372 | CYGD:CA2372 | IPF:10335.2				C:nuclear pore (ISS)	F:structural molecule (ISS)	P:NLS-bearing substrate-nucleus import (ISS) | P:mRNA- binding (hnRNP) protein-nucleus import (ISS) | P:mRNA- nucleus export (ISS) | P:nuclear pore organization and biogenesis (ISS) | P:protein-nucleus
orf19.1835	Contig19-10132	complement(13758..15662)		1	PEA2			orf19.9393 | IPF25485.1 | Contig20132:complement(16221..14317)	required for some forms of polarized growth, localized to sites of polarized growth			CandidaDB:CA2371 | CYGD:CA2371 | IPF:10333.2				C:actin cap (sensu Saccharomyces) (ISS) | C:polarisome (ISS)	F:cytoskeletal regulatory protein binding (ISS)	P:Rho protein signal transduction (ISS) | P:actin filament organization (ISS) | P:establishment of cell polarity (sensu Saccharomyces) (ISS) | P:establishment of cell polarity (sensu Saccharomyces) (ISS) | P:polar budding (ISS)
orf19.1836	Contig19-10132	17485..18840		1	APN2			orf19.9394 | IPF25487.1 | Contig20132:18044..19399	AP endonuclease		4.2.99.18	CandidaDB:CA2370 | CYGD:CA2370 | IPF:10847.1	PF03372:Exo_endo_phos; Endonuclease/Exonuclease/phosphatase family:3.00E-26	COG0708 Exonuclease III 1e-98			F:double-stranded DNA specific 3'-5' exodeoxyribonuclease (ISS) | F:phosphodiesterase I (ISS)	P:DNA repair (ISS)
orf19.1837	Contig19-10132	19070..19786		1	SPT15			orf19.9395 | IPF25489.1 | Contig20132:19629..20345	TATA- binding protein TBP			gi|2708495|gb|AAC49985.1| TATA-binding protein [Candida albicans] | CandidaDB:CA2369 | CYGD:CA2369 | IPF:10845.1	PF00352:TBP; Transcription factor TFIID (or TATA-binding protein, TBP):1.40E-96	COG2101 Transcription initiation factor TFIID (TATA-binding protein) 4e-82		C:RNA polymerase I transcription factor complex (ISS) | C:TFIID complex (ISS) | C:nucleus (ISS) | C:transcription factor TFIIIB (ISS)	F:DNA binding (ISS) | F:DNA binding (ISS) | F:RNA polymerase I transcription factor (ISS) | F:RNA polymerase III transcription factor (ISS) | F:general RNA polymerase II transcription factor (ISS)	P:transcription from Pol I promoter (ISS) | P:transcription initiation from Pol II promoter (ISS) | P:transcription initiation from Pol II promoter (ISS) | P:transcription initiation from Pol II promoter (ISS) | P:transcription initiation from Pol III promoter (ISS)
orf19.1839	Contig19-10132	complement(20756..25753)		1	RPA190			orf19.9397 | IPF25490.1 | Contig20132:complement(26312..21315)	alpha subunit of RNA polymerase I		2.7.7.6	CandidaDB:CA2368 | CYGD:CA2368 | IPF:10842.2	PF00623:RNA_pol_A; RNA polymerase alpha subunit:2.10E-304	COG0086 DNA-directed RNA polymerase beta' subunit/160 kD subunit (split gene in archaea and Syn) 0.0		C:DNA-directed RNA polymerase I complex (ISS)	F:DNA- directed RNA polymerase I (ISS)	P:transcription from Pol I promoter (ISS)
orf19.184	Contig19-10044	3945..5366		2U	MDM10			orf19.7814 | IPF13419.2 | Contig20044:3993..5414	mitochondrial outer membrane protein			CandidaDB:CA0236 | CYGD:CA0236 | IPF:29930.1				C:mitochondrial outer membrane (ISS)	F:molecular_function unknown (NR)	P:mitochondrial genome maintenance (ISS) | P:mitochondrion inheritance (ISS) | P:mitochondrion organization and biogenesis (ISS)
orf19.1840	Contig19-10132	complement(26166..>27185)		1				orf19.9398 | IPF25488.1 | Contig20132:complement(27744..26725)	conserved hypothetical protein	truncated protein		IPF:10840.2	PF00168:C2; C2 domain:2.80E-13		
orf19.1841	Contig19-10133	complement(309..1433)		1?				orf19.9399 | IPF17745.2 | Contig20133:complement(1436..312)	hypothetical protein			CandidaDB:CA0383 | CYGD:CA0383 | IPF:16028.2			
orf19.1842	Contig19-10133	complement(1784..6460)		1?	BUD5			orf19.9400 | IPF18345.2 | Contig20133:complement(4568..1788)	GDP/GTP exchange factor for Rsr1p/Bud1p			CandidaDB:CA0382 | CYGD:CA0382 | IPF:16030.2	PF00617:RasGEF; RasGEF domain:9.50E-44			C:intracellular (ISS)	F:RAS guanyl-nucleotide exchange factor (ISS) | F:guanyl-nucleotide exchange factor (ISS) | F:guanyl-nucleotide exchange factor (ISS) | F:signal transducer (ISS)	P:axial budding (ISS) | P:axial budding (ISS) | P:axial budding (ISS) | P:bud site selection (ISS) | P:polar budding (ISS) | P:polar budding (ISS) | P:polar budding (ISS) | P:pseudohyphal growth (ISS) | P:small GTPase mediated signal transduction (ISS)
orf19.1843	Contig19-10133	8840..10531		1?	ALG6			orf19.9402 | IPF25471.1 | Contig20133:8780..10471	glucosyltransferase required for N-linked glycosylation pathway			CandidaDB:CA3365 | CYGD:CA3365 | IPF:4661.2	PF03155:Alg6_Alg8; ALG6, ALG8 glycosyltransferase family:1.40E-137			C:endoplasmic reticulum (ISS)	F:transferase, transferring hexosyl groups (ISS)	P:protein amino acid glycosylation (ISS)
orf19.1844	Contig19-10133	join(13332..14201,14205..15461)		1?	FRE4			orf19.9403 | IPF4664.2 | Contig20133:13272..15401	ferric reductase	sequencing error? | gene family		IPF:29287.1 | IPF:19399.2				C:plasma membrane (ISS)	F:ferric-chelate reductase (ISS)	P:copper uptake transport (ISS) | P:iron transport (ISS) | C:plasma membrane (ISS) | C:plasma membrane (ISS) | F:ferric-chelate reductase (ISS) | F:ferric-chelate reductase (ISS) | P:iron-siderochrome transport (ISS)
orf19.1847	Contig19-10133	16549..18438		1?	ARO10			orf19.9405 | IPF4667.1 | Contig20133:16477..18366	pyruvate decarboxylase		4.1.1.1	CandidaDB:CA3367 | CYGD:CA3367 | IPF:29286.1	PF02776:TPP_enzymes_N; Thiamine pyrophosphate enzyme, N-terminal TPP binding domain:1.80E-21			C:cellular_component unknown (ND)	F:carboxy-lyase (ISS) | F:carboxy-lyase (ISS)	P:leucine catabolism (ISS)
orf19.1848.1	Contig19-10133	join(18645..18647,18717..18929)	18648..18716	1?				orf19.9406.1 | IPF25467.1 | Contig20133:18765..18857	conserved hypothetical protein, closest to human and mouse proteins	Possible intron (size=69) gtatgtttat...cgctctcaag		IPF:4669.1			
orf19.1849	Contig19-10133	complement(18999..21152)		1?				orf19.9407 | IPF25468.1 | Contig20133:complement(21080..18927)	conserved hypothetical protein			CandidaDB:CA3368 | CYGD:CA3368 | IPF:4671.2			
orf19.185	Contig19-10044	5622..6728		2U	MRP51			orf19.7816 | IPF13418.1 | Contig20044:5660..6775	mitochondrial ribosome small subunit component			CandidaDB:CA1445 | CYGD:CA1445 | IPF:13417.3				C:mitochondrial small ribosomal subunit (ISS) | C:mitochondrial small ribosomal subunit (ISS)	F:structural constituent of ribosome (ISS) | F:structural constituent of ribosome (ISS)	P:protein biosynthesis (ISS) | P:protein biosynthesis (ISS) | P:translational initiation (ISS)
orf19.1850	Contig19-10133	21729..22562		1?	SIW14			orf19.9408 | IPF25472.1 | Contig20133:21357..22490	tyrosine phosphatase			CandidaDB:CA3369 | CYGD:CA3369 | IPF:4672.1	PF03162:DUF252; Putative tyrosine phosphatase family:5.30E-70					P:cell cycle (IEA)
orf19.1852	Contig19-10133	complement(22665..23189)		1?				orf19.9410 | IPF25475.1 | Contig20133:complement(23117..22593)	conserved hypothetical protein			CandidaDB:CA3370 | CYGD:CA3370 | IPF:4674.2			
orf19.1853	Contig19-10133	complement(23397..23807)		1?	HHT2			orf19.9411 | IPF25478.1 | Contig20133:complement(23735..23325)	histone H3			CandidaDB:CA3371 | CYGD:CA3371 | IPF:4676.1	PF00125:histone; Core histone H2A/H2B/H3/H4:8.60E-26			C:nucleosome (ISS)	F:DNA binding (ISS)	P:chromatin assembly/disassembly (ISS)
orf19.1854	Contig19-10133	24765..25082		1?	HHF2			orf19.9412 | IPF25481.1 | Contig20133:24693..25010	histone H4			CandidaDB:CA3372 | CYGD:CA3372 | IPF:4677.1	PF00125:histone; Core histone H2A/H2B/H3/H4:5.50E-07			C:nucleosome (ISS)	F:DNA binding (ISS)	P:chromatin assembly/disassembly (ISS)
orf19.1855	Contig19-10133	26846..28660		1?	SEO2			orf19.9413 | IPF25469.1 | Contig20133:26774..28588	putative permease			CandidaDB:CA3373 | CYGD:CA3373 | IPF:19985.1				C:membrane (ISS)	F:transporter (ISS)	P:transport (ISS)
orf19.1856	Contig19-10133	complement(join(29434..30419,30513..30549))	complement(30420..30512)	1?	SDS3			orf19.9414 | IPF25473.1 | Contig20133:complement(30393..29362)	histone deacetylase and transcriptional regulator	Possible intron (size=93) gtatgtatat...tattttatag		CandidaDB:CA3374 | CYGD:CA3374 | IPF:4683.2				C:histone deacetylase complex (ISS)	F:protein binding (ISS)	P:histone deacetylation (ISS) | P:histone deacetylation (ISS) | P:transcriptional gene silencing (ISS)
orf19.1857	Contig19-10133	31482..32159		1?	SPT11			orf19.9415 | IPF25474.1 | Contig20133:31407..32087	histone acetyltransferase and transcription regulatory protein			CandidaDB:CA3375 | CYGD:CA3375 | IPF:4684.1	PF00583:Acetyltransf; Acetyltransferase (GNAT) family:1.00E-03			C:nucleus (ISS)	F:histone acetyltransferase (ISS)	P:chromatin modeling (ISS) | P:regulation of global transcription from Pol II promoter (ISS)
orf19.1859	Contig19-1859	complement(<1..351)							hypothetical protein	truncated protein		IPF:19010.1			
orf19.1860	Contig19-10135	<1..1359		2				orf19.9415.1 | IPF25466.1 | Contig20133:33382..33648 | orf19.9416 | IPF25436.1 | Contig20135:28..1359	hypothetical protein	truncated protein		CandidaDB:CA3376 | CYGD:CA3376 | IPF:4686.3 | IPF:19007.1			
orf19.1860	Contig19-10133	join(33030..33062,33454..>33720)	33063..33453	2	LSC2			orf19.9415.1 | IPF25466.1 | Contig20133:33382..33648 | orf19.9416 | IPF25436.1 | Contig20135:28..1359	succinate-CoA ligase beta subunit	truncated protein | overlap	6.2.1.4	CandidaDB:CA3376 | CYGD:CA3376 | IPF:4686.3 | IPF:19007.1				C:mitochondrial matrix (ISS) | C:mitochondrial matrix (ISS)	F:succinate-CoA ligase (ADP-forming) (ISS)	P:succinyl-CoA metabolism (ISS) | P:tricarboxylic acid cycle (ISS)
orf19.1861	Contig19-10135	complement(1461..3335)		2				orf19.9417 | IPF25427.1 | Contig20135:complement(3335..1461)	SH3 domains protein	gene family		CandidaDB:CA0385 | CYGD:CA0385 | IPF:4071.2	PF00018:SH3; SH3 domain:4.40E-04		
orf19.1862	Contig19-10135	4715..5080		2				orf19.9418 | IPF18208.2 | Contig20135:4715..5080	conserved hypothetical protein			CandidaDB:CA0386 | CYGD:CA0386 | IPF:4065.1			
orf19.1863	Contig19-10135	complement(5696..6967)		2				orf19.9419 | IPF4064.2 | Contig20135:complement(6966..5179)	hypothetical protein			IPF:19005.1			
orf19.1864	Contig19-10135	7277..9436		2				orf19.9420 | IPF4062.2 | Contig20135:7277..9436	conserved protein with homology to a basic helix-loop-helix transcription factor 			CandidaDB:CA4496 | CYGD:CA4496 | IPF:19004.2			
orf19.1865	Contig19-10135	9891..11735		2	MSC7			orf19.9421 | IPF25426.1 | Contig20135:9975..11735	aldehyde dehydrogenase		1.2.1.39 | 1.2.1.3 | 1.2.1.8 | 1.2.1.9	CandidaDB:CA4495 | CYGD:CA4495 | IPF:4059.1	PF00171:aldedh; Aldehyde dehydrogenase family:3.60E-149		
orf19.1866	Contig19-10135	complement(12064..12405)		2	VMA10			orf19.9422 | IPF25457.1 | Contig20135:complement(12405..12064)	vacuolar ATPase V1 domain subunit G		3.6.3.6	CandidaDB:CA4494 | CYGD:CA4494 | IPF:4056.2	PF03179:V-ATPase_G; Vacuolar (H+)-ATPase G subunit:5.60E-35			C:hydrogen-transporting ATPase V1 domain (ISS) | C:hydrogen-transporting ATPase V1 domain (ISS)	F:hydrogen-transporting two-sector ATPase (ISS) | F:hydrogen-transporting two-sector ATPase (ISS)	P:glycogen metabolism (ISS) | P:vacuolar acidification (ISS) | P:vacuolar acidification (ISS)
orf19.1867	Contig19-10135	complement(12693..13892)		2				orf19.9423 | IPF25437.1 | Contig20135:complement(13961..12693)	permease of major facilitator superfamily			CandidaDB:CA4493 | CYGD:CA4493 | IPF:4055.2			
orf19.1868	Contig19-10135	complement(14377..15561)		2	RNR3			orf19.9424 | IPF25438.1 | Contig20135:complement(15561..14377)	small subunit of ribonucleotide reductase	gene family	1.17.4.1	CandidaDB:CA4492 | CYGD:CA4492 | IPF:4053.1	PF00268:ribonuc_red_sm; ribonucleotide reductase, small chain:3.50E-163			C:cytosol (ISS)	F:ribonucleoside-diphosphate reductase (ISS)	P:DNA replication (ISS)
orf19.187	Contig19-10044	complement(6849..8060)		2U				orf19.7818 | IPF13416.3 | Contig20044:complement(9302..6885)	conserved hypothetical protein			IPF:18673.1			
orf19.1871	Contig19-10135	complement(16866..21791)		2	SWR1			orf19.9427 | IPF4050.2 | Contig20135:complement(21791..16866)	snf family helicase	gene family		CandidaDB:CA4491 | CYGD:CA4491 | IPF:29275.1	PF00176:SNF2_N; SNF2 family N-terminal domain:1.50E-112 | PF00271:helicase_C; Helicase conserved C-terminal domain:1.10E-24			C:cellular_component unknown (ND)	F:helicase (ISS)	P:biological_process unknown (ND)
orf19.1872	Contig19-10135	complement(22336..22971)		2				orf19.9428 | IPF4045.1 | Contig20135:complement(22934..22335)	conserved hypothetical protein			CandidaDB:CA4490 | CYGD:CA4490 | IPF:17566.1			
orf19.1873	Contig19-10135	complement(23483..23815)		2				orf19.9429 | IPF4044.1 | Contig20135:complement(23814..23482)	hypothetical protein			IPF:17567.2			
orf19.1874	Contig19-10135	join(24460..25074,25142..25864)	25075..25141	2	MEK1			orf19.9430 | IPF4042.2 | Contig20135:24891..25148 | orf19.9431 | IPF25446.1 | Contig20135:25129..25866	serine/threonine protein kinase		2.7.1.123 | 2.7.1.117	IPF:29274.1 | CandidaDB:CA4488 | CYGD:CA4488 | IPF:4041.1	PF00498:FHA; FHA domain:1.00E-05 | PF00069:pkinase; Protein kinase domain:2.10E- 08			C:nucleus (ISS)	F:protein serine/threonine kinase (ISS) | F:protein serine/threonine kinase (ISS)	P:meiosis (ISS) | P:protein amino acid phosphorylation (ISS) | P:protein amino acid phosphorylation (ISS)
orf19.1876	Contig19-10135	25995..27353		2	NAM8			orf19.9432 | IPF25435.1 | Contig20135:25997..27355	RNA-binding protein			CandidaDB:CA4487 | CYGD:CA4487 | IPF:4039.2	PF00076:rrm; RNA recognition motif. (a.k.a. RRM, RBD, or RNP domain):1.20E-33			C:commitment complex (ISS) | C:commitment complex (ISS) | C:snRNP U1 (ISS) | C:snRNP U1 (ISS) | C:snRNP U1 (ISS)	F:RNA binding (ISS) | F:mRNA binding (ISS)	P:mRNA splice site selection (ISS) | P:mRNA splicing (ISS)
orf19.1877	Contig19-10135	complement(27350..28165)		2				orf19.9433 | IPF25445.1 | Contig20135:complement(28167..27352)	conserved hypothetical protein			CandidaDB:CA4486 | CYGD:CA4486 | IPF:9162.2	PF01585:G-patch; G-patch domain:2.50E-08		
orf19.1878	Contig19-10135	28417..29388		2	MED4			orf19.9434 | IPF25443.1 | Contig20135:28419..29390	transcription mediator			CandidaDB:CA4485 | CYGD:CA4485 | IPF:9160.2				C:mediator complex (ISS)	F:RNA polymerase II transcription mediator (ISS)	P:transcription from Pol II promoter (ISS)
orf19.188	Contig19-10044	complement(8102..9301)		2U				orf19.7818 | IPF13416.3 | Contig20044:complement(9302..6885)	conserved hypothetical protein			IPF:13410.3			
orf19.1880	Contig19-10135	complement(29483..30643)		2	HEM15			orf19.9436 | IPF25439.1 | Contig20135:complement(30543..29485)	ferrochelatase precursor that performs the last step in heme biosynthesis		4.99.1.1	CandidaDB:CA4484 | CYGD:CA4484 | IPF:9158.2	PF00762:Ferrochelatase; Ferrochelatase:1.50E- 157	COG0276 Protoheme ferro-lyase (ferrochelatase) 1e-136		C:mitochondrial inner membrane (ISS) | C:mitochondrial inner membrane (ISS)	F:ferrochelatase (ISS) | F:ferrochelatase (ISS)	P:heme biosynthesis (ISS)
orf19.1881	Contig19-10135	complement(31361..33169)		2				orf19.9437 | IPF25428.1 | Contig20135:complement(33171..31363)	conserved hypothetical membrane protein			CandidaDB:CA4483 | CYGD:CA4483 | IPF:9156.2	PF03062:MBOAT; MBOAT family:1.30E-114		
orf19.1883	Contig19-10135	complement(33419..36937)		2	YCS4			orf19.9439 | IPF25461.1 | Contig20135:complement(36939..33421)	subunit of the condensin protein complex required for proper chromosome condensation and segregation			CandidaDB:CA4482 | CYGD:CA4482 | IPF:9154.2				C:condensin (ISS) | C:condensin (ISS)	F:molecular_function unknown (ND)	P:mitotic chromosome condensation (ISS) | P:mitotic chromosome condensation (ISS) | P:mitotic chromosome segregation (ISS)
orf19.1885	Contig19-10135	complement(37220..38311)		2	TAF4		MPT1	orf19.9441 | IPF9150.1 | Contig20135:complement(38313..37222)	transcription factor TFIID subunit			CandidaDB:CA4481 | CYGD:CA4481 | IPF:29273.1				C:TFIID complex (ISS) | C:TFIID complex (ISS)	F:RNA polymerase II transcription factor (ISS)	P:transcription from Pol II promoter (ISS)
orf19.1886	Contig19-10135	38970..40085		2	RCL1			orf19.9442 | IPF25440.1 | Contig20135:38974..40089	RNA 3 -terminal phosphate cyclase		6.5.1.4	CandidaDB:CA0027 | CYGD:CA0027 | IPF:9148.2	PF01137:RTC; RNA 3'-terminal phosphate cyclase:6.20E-120	COG0430 RNA phosphate cyclase 1e-139		C:nucleolus (ISS)	F:RNA-3'-phosphate cyclase (ISS) | F:RNA-3'-phosphate cyclase (ISS)	P:rRNA processing (ISS)
orf19.1887	Contig19-10135	40731..42434		2	TGL			orf19.9443 | IPF25430.1 | Contig20135:40735..42438	similarity to triacylglycerol lipases	gene family	3.1.1.3 | 3.1.1.13	CandidaDB:CA4480 | CYGD:CA4480 | IPF:6464.2			
orf19.1888	Contig19-10135	43331..44323		2	URH1			orf19.9444 | IPF25442.1 | Contig20135:43335..44327	uridine ribohydrolase		3.2.2.1	CandidaDB:CA4479 | CYGD:CA4479 | IPF:6462.1	PF01156:IU_nuc_hydro; Inosine-uridine preferring nucleoside hydrolase:1.40E-79	COG1957 Inosine-uridine nucleoside N- ribohydrolase 1e-120		C:cellular_component unknown (ND)	F:hydrolase, acting on glycosyl bonds (ISS)	P:pyrimidine salvage (ISS)
orf19.1889	Contig19-10135	complement(44435..45157)		2				orf19.9445 | IPF25444.1 | Contig20135:complement(45161..44439)	similar to phosphoglycerate mutase	gene family		CandidaDB:CA4478 | CYGD:CA4478 | IPF:6461.2	PF00300:PGAM; Phosphoglycerate mutase family:3.20E-15		
orf19.1890	Contig19-10135	complement(45513..46979)		2				orf19.9446 | IPF25432.1 | Contig20135:complement(46983..45517)	conserved hypothetical protein	gene family		CandidaDB:CA4477 | CYGD:CA4477 | IPF:6459.1			
orf19.1891	Contig19-10135	48215..49474		2	APR1	APR1		orf19.9447 | IPF25433.1 | Contig20135:47964..49478	vacuolar aspartic proteinase precursor		3.4.23.24	gi|1039462|gb|AAA79879.1| vacuolar aspartic proteinase precursor | CandidaDB:CA4476 | CYGD:CA4476 | IPF:6456.2	PF00026:asp; Eukaryotic aspartyl protease:2.80E-130			C:vacuole (sensu Fungi) (ISS)	F:endopeptidase (ISS) | F:saccharopepsin (ISS)	P:response to starvation (ISS) | P:vacuolar protein catabolism (ISS) | P:vacuolar protein catabolism (ISS)
orf19.1893	Contig19-10135	50084..52453		2				orf19.9449 | IPF25421.1 | Contig20135:50067..52457	hypothetical protein			CandidaDB:CA4475 | CYGD:CA4475 | IPF:6455.2			
orf19.1896	Contig19-10135	complement(52761..54707)		2	SSC1			orf19.9452 | IPF25425.1 | Contig20135:complement(54711..52765)	mitochondrial heat shock protein of the HSP70 family	gene family		CandidaDB:CA4474 | CYGD:CA4474 | IPF:6450.2	PF00012:HSP70; Hsp70 protein:0.00E+00			C:mitochondrial inner membrane (ISS) | C:mitochondrion (ISS)	F:heat shock protein (ISS)	P:mitochondrial translocation (ISS) | P:protein folding (ISS)
orf19.1897	Contig19-10135	complement(55284..56318)		2				orf19.9453 | IPF25441.1 | Contig20135:complement(56322..55288)	conserved hypothetical protein			CandidaDB:CA4473 | CYGD:CA4473 | IPF:6447.1				C:nuclear chromosome (ISS)		P:hyperosmotic response (ISS)
orf19.190	Contig19-10044	complement(9446..10420)		2U				orf19.7820 | IPF27134.1 | Contig20044:complement(10421..9447)	conserved hypothetical protein			CandidaDB:CA1446 | CYGD:CA1446 | IPF:15052.3			
orf19.1900	Contig19-10135	complement(56691..58142)		2	TGS1			orf19.9456 | IPF25434.1 | Contig20135:complement(58146..56695)	TrimethylGuanosine Synthase			CandidaDB:CA4472 | CYGD:CA4472 | IPF:6444.2			
orf19.1901	Contig19-10135	complement(58413..61049)		2	MCM3			orf19.9457 | IPF25419.1 | Contig20135:complement(61053..58417)	member of complex that acts at ARS's to initiate replication	gene family	3.6.1.3	CandidaDB:CA4471 | CYGD:CA4471 | IPF:9716.2	PF00493:MCM; MCM2/3/5 family:5.40E-293			C:cytoplasm (ISS) | C:cytoplasm (ISS) | C:cytoplasm (ISS) | C:nucleus (ISS) | C:pre-replicative complex (NR) | C:replication fork (NR)	F:ATP dependent DNA helicase (ISS) | F:chromatin binding (ISS)	P:DNA replication initiation (ISS) | P:DNA unwinding (ISS) | P:pre- replicative complex formation and maintenance (NR)
orf19.1902	Contig19-10135	complement(61398..63086)		2	NOC4			orf19.9458 | IPF25429.1 | Contig20135:complement(62997..61402)	nucleolar U3 snoRNP protein			CandidaDB:CA4470 | CYGD:CA4470 | IPF:9717.2				C:nucleus (ISS)	F:molecular_function unknown (ND)	P:biological_process unknown (ND)
orf19.1903	Contig19-10135	complement(join(63945..68111,68173..>70248))		2	TOR2			orf19.9459 | IPF25458.1 | Contig20135:complement(68058..63949)	phosphatidylinositol 3-kinase	sequencing error? | truncated protein	2.7.1.137	CandidaDB:CA4469 | CYGD:CA4469 | IPF:9719.2	PF02259:FAT; FAT domain:1.00E-159			C:vacuolar membrane (ISS)	F:phosphatidylinositol 3- kinase (ISS)	P:G1 phase of mitotic cell cycle (ISS) | P:Rho protein signal transduction (ISS) | P:cell cycle dependent actin filament reorganization (ISS) | P:cytoskeleton organization and biogenesis
orf19.1906	Contig19-10136	complement(487..816)		2				orf19.9462 | IPF25415.1 | Contig20136:complement(837..487)	hypothetical protein			IPF:29267.1			
orf19.1907	Contig19-10136	2024..4177		2				orf19.9463 | IPF25401.1 | Contig20136:2024..4177	conserved hypothetical protein			CandidaDB:CA0388 | CYGD:CA0388 | IPF:14468.2			
orf19.191	Contig19-10044	complement(10744..13419)		2U	KIC1			orf19.7821 | IPF27130.1 | Contig20044:complement(13420..10745)	protein kinase that interacts with Cdc31p		2.7.1.37	CandidaDB:CA1447 | CYGD:CA1447 | IPF:15055.2	PF00069:pkinase; Protein kinase domain:8.40E- 81			C:cellular_component unknown (ND)	F:kinase (ISS)	P:regulation of cell shape and cell size (ISS)
orf19.1910	Contig19-10136	complement(4188..4811)		2	OXR2			orf19.9466 | IPF15444.2 | Contig20136:complement(4811..4188)	putative oxydoreductase			CandidaDB:CA0389 | CYGD:CA0389 | IPF:14465.1			
orf19.1911	Contig19-10136	4982..6373		2	TOS2			orf19.9467 | IPF15442.1 | Contig20136:5221..6375	Target of SBF	starts with GTG (Val) | gene family		IPF:14463.2				C:cell wall (sensu Fungi) (ISS)	F:molecular_function unknown (IEA)	P:biological_process unknown (IEA)
orf19.1913	Contig19-10136	complement(6381..7007)		2				orf19.9469 | IPF15439.1 | Contig20136:complement(7198..6383)	hypothetical protein			CandidaDB:CA0815 | CYGD:CA0815 | IPF:16231.2			
orf19.1914	Contig19-10136	7191..8534		2				orf19.9470 | IPF15437.1 | Contig20136:7193..8536	hypothetical protein			CandidaDB:CA0814 | CYGD:CA0814 | IPF:16233.1			
orf19.1915	Contig19-10136	8571..10274		2	MPP10			orf19.9471 | IPF19846.2 | Contig20136:8743..10266	component of the U3 small nucleolar ribonucleoprotein (snoRNP)			CandidaDB:CA0813 | CYGD:CA0813 | IPF:16234.2				C:nucleolus (ISS) | C:nucleus (ISS) | C:small nuclear ribonucleoprotein complex (ISS) | C:small nucleolar ribonucleoprotein complex (ISS) | C:small nucleolar ribonucleoprotein complex (ISS)	F:snoRNA binding (ISS)	P:35S primary transcript processing (ISS) | P:processing of 20S pre-rRNA (ISS) | P:rRNA modification (ISS)
orf19.1917	Contig19-10136	10345..11490		2				orf19.9473 | IPF25402.1 | Contig20136:10397..11482	conserved hypothetical protein			CandidaDB:CA0812 | CYGD:CA0812 | IPF:16243.2			
orf19.192	Contig19-10044	complement(14141..15844)		2U				orf19.7822 | IPF27132.1 | Contig20044:complement(16157..14142)	conserved hypothetical protein			CandidaDB:CA1448 | CYGD:CA1448 | IPF:14728.2			
orf19.1920	Contig19-10136	11591..12124		2	PIR3			orf19.9476 | IPF25405.1 | Contig20136:11745..12116	putative cell wall protein of the PIR family	gene family		CandidaDB:CA0811 | CYGD:CA0811 | IPF:17625.2				C:cell wall (ISS)	F:structural constituent of cell wall (ISS)	P:cell wall organization and biogenesis (ISS)
orf19.1923	Contig19-10136	complement(12299..13969)		2	RRN3			orf19.9479 | IPF19884.2 | Contig20136:complement(14078..12291)	RNA polymerase I transcription factor			CandidaDB:CA0810 | CYGD:CA0810 | IPF:19708.1				C:RNA polymerase I transcription factor complex (ISS)	F:RNA polymerase I transcription factor (ISS)	P:transcription from Pol I promoter (ISS)
orf19.1925	Contig19-10136	complement(14856..15386)		2	CTA2-10			orf19.9481 | IPF17379.3 | Contig20136:complement(15420..14848)	transcription factor	gene family		CandidaDB:CA0809 | CYGD:CA0809 | IPF:14847.1			
orf19.1926	Contig19-10137	complement(<1..1164)		5M	SEF2			orf19.9482 | IPF25372.1 | Contig20137:complement(1374..1)	putative transcription factor	truncated protein		CandidaDB:CA0395 | CYGD:CA0395 | IPF:15112.2	PF00172:Zn_clus; Fungal Zn(2)-Cys(6) binuclear cluster domain:4.20E-09					P:transcription (IEA)
orf19.1927	Contig19-10137	2770..3378		5M				orf19.9483 | IPF19001.2 | Contig20137:2770..3378	hypothetical protein			CandidaDB:CA0396 | CYGD:CA0396 | IPF:15109.2			
orf19.193	Contig19-10044	17039..17875		2U				orf19.7823 | IPF27135.1 | Contig20044:17040..17879	hypothetical protein			CandidaDB:CA1449 | CYGD:CA1449 | IPF:14730.2			
orf19.1930	Contig19-10137	complement(3617..5749)		5M	FRE4			orf19.9486 | IPF25358.1 | Contig20137:complement(5749..3617)	ferric reductase	gene family		CandidaDB:CA0397 | CYGD:CA0397 | IPF:15107.3	PF01794:Ferric_reduct; Ferric reductase like transmembrane component:5.90E-134	COG2871 Na+-transporting NADH:ubiquinone oxidoreductase beta subunit 7e-33\nCOG1018 Flavodoxin reductases (ferredoxin-NADPH reductases) family 1 3e- 50\nCOG0543 2-polyprenylphenol hydroxylase and related flavodoxin oxidoreductases 3e-29\nCOG0369 Sulfite reductase flavoprotein subunit 1e-41		C:plasma membrane (ISS) | C:plasma membrane (ISS)	F:ferric-chelate reductase (ISS) | F:ferric-chelate reductase (ISS)	P:iron-siderochrome transport (ISS)
orf19.1932	Contig19-10137	complement(8992..11124)		5M	FRE5			orf19.9488 | IPF9791.2 | Contig20137:complement(10870..8738)	ferric reductase	gene family		CandidaDB:CA3363 | CYGD:CA3363 | IPF:19355.2	PF01794:Ferric_reduct; Ferric reductase like transmembrane component:2.10E-131			C:integral membrane protein (ISS) | C:plasma membrane (ISS)	F:ferric-chelate reductase (ISS)	P:iron homeostasis (IEP) | P:iron homeostasis (IEP) | P:iron homeostasis (ISS) | P:iron homeostasis (ISS) | P:iron- siderochrome transport (ISS)
orf19.1933	Contig19-10137	complement(13078..14928)		5M	PEX29			orf19.9489 | IPF9789.2 | Contig20137:complement(14674..12824)	peroxin, involved in peroxisome biogenesis			CandidaDB:CA3362 | CYGD:CA3362 | IPF:19133.2			
orf19.1934	Contig19-10137	complement(15402..16865)		5M	HST3			orf19.9490 | IPF25371.1 | Contig20137:complement(16609..15149)	silencing protein similar to SIR2			CandidaDB:CA0197 | CYGD:CA0197 | IPF:9787.2	PF02146:SIR2; Sir2 family:2.20E-60	COG0846 NAD-dependent protein deacetylases, SIR2 family 1e-139		C:cellular_component unknown (ND)	F:DNA binding (ISS)	P:chromatin silencing at telomere (ISS)
orf19.1935	Contig19-10137	complement(17346..17792)		5M					hypothetical protein			IPF:9572.1			
orf19.1936	Contig19-10137	complement(17991..19847)		5M	SNF1			orf19.9491 | IPF9571.2 | Contig20137:complement(19581..17728)	carbon catabolite derepressing ser/thr protein kinase		2.7.1.109 | 2.7.1.128	gi|1469803|gb|AAB48643.1| serine/threonine kinase | CandidaDB:CA3361 | CYGD:CA3361 | IPF:19131.2	PF00069:pkinase; Protein kinase domain:2.60E- 106			C:cytoplasm (ISS)	F:SNF1A/AMP-activated protein kinase (NR)	P:glucose metabolism (NR) | P:protein amino acid phosphorylation (NR) | P:response to nitrogen starvation (ISS) | P:signal transduction (NR)
orf19.1938	Contig19-10137	complement(20112..20750)		5M				orf19.9493 | IPF9568.1 | Contig20137:complement(20490..19846)	putative splicing factor			CandidaDB:CA3360 | CYGD:CA3360 | IPF:9569.2			
orf19.1939	Contig19-10137	21943..23037		5M				orf19.9494 | IPF25374.1 | Contig20137:21683..22777	conserved hypothetical protien			CandidaDB:CA3359 | CYGD:CA3359 | IPF:9566.2			
orf19.194	Contig19-10044	complement(17947..19554)		2				orf19.7824 | IPF19562.1 | Contig20044:complement(19573..17951)	hypothetical protein			CandidaDB:CA0334 | CYGD:CA0334 | IPF:19563.2			
orf19.1940	Contig19-10137	23331..24071		5M	CAT5			orf19.9495 | IPF25378.1 | Contig20137:22849..23811	mitochondrial protein involved in ubiquinone biosynthesis			CandidaDB:CA3358 | CYGD:CA3358 | IPF:19984.1	PF03232:COQ7; Ubiquinone biosynthesis protein COQ7:3.20E-85	COG2941 Ubiquinone biosynthesis protein COQ7 6e-88		C:mitochondrial inner membrane (ISS)		P:ubiquinone metabolism (ISS)
orf19.1941	Contig19-10137	24385..25794		5M	NUF2			orf19.9496 | IPF25366.1 | Contig20137:23948..25534	spindle pole body protein	may have upstream met		CandidaDB:CA3357 | CYGD:CA3357 | IPF:9562.2				C:centromere (ISS) | C:spindle pole body (ISS)	F:structural constituent of cytoskeleton (ISS)	P:chromosome segregation (ISS) | P:microtubule nucleation (ISS)
orf19.1942	Contig19-10137	complement(25876..27759)		5M	AZR2			orf19.9497 | IPF9560.2 | Contig20137:complement(27499..25616)	MDR transporter	gene family		CandidaDB:CA3356 | CYGD:CA3356 | IPF:29247.1	PF00083:sugar_tr; Sugar (and other) transporter:1.10E-03					P:biological_process unknown (IEA)
orf19.1943	Contig19-10137	complement(28274..30646)		5M				orf19.9498 | IPF11277.2 | Contig20137:complement(30384..28015)	hypothetical protein		4.6.1.1	CandidaDB:CA3355 | CYGD:CA3355 | IPF:29244.1	PF00560:LRR; Leucine Rich Repeat:2.10E-02 | PF00560:LRR; Leucine Rich Repeat:8.20E-02			C:plasma membrane (ISS)	F:adenylate cyclase (ISS)	P:G-protein signaling, coupled to cAMP nucleotide second messenger (ISS) | P:RAS protein signal transduction (ISS) | P:meiosis (ISS) | P:regulation of cell cycle (ISS)
orf19.1944	Contig19-10137	complement(31207..33678)		5M	GPR1			orf19.9499 | IPF11281.2 | Contig20137:complement(33422..30951)	G-protein coupled receptor			CandidaDB:CA3354 | CYGD:CA3354 | IPF:29241.1				C:plasma membrane (ISS) | C:plasma membrane (ISS)	F:G-protein coupled receptor (ISS) | F:G-protein coupled receptor (ISS) | F:G-protein coupled receptor (ISS)	P:G- protein coupled receptor protein signaling pathway (ISS) | P:G-protein coupled receptor protein signaling pathway (ISS) | P:pseudohyphal growth (ISS)
orf19.1945	Contig19-10137	complement(36091..37506)		5M	AUR1			orf19.9500 | IPF11286.2 | Contig20137:complement(37250..35835)	inositol phosphoceramide synthase			gi|2338710|gb|AAB67233.1| AUR1 homolog [Candida albicans] | CandidaDB:CA3353 | CYGD:CA3353 | IPF:18866.2	PF01569:PAP2; PAP2 superfamily:2.90E-31			C:Golgi apparatus (ISS)	F:inositol phosphoceramide synthase (ISS)	P:sphingolipid metabolism (IEA)
orf19.1946	Contig19-10137	39134..40033		5M				orf19.9501 | IPF16195.1 | Contig20137:38876..39775	conserved hypothetical protein			CandidaDB:CA3352 | CYGD:CA3352 | IPF:16194.2	PF01263:Aldose_epim; Aldose 1-epimerase:6.10E- 35	COG2017 Galactose mutarotase and related enzymes 1e-58\nCOG0676 Uncharacterized enzymes related to aldose 1-epimerase 1e-102	
orf19.1948	Contig19-10137	complement(40154..41455)		5M				orf19.9504 | IPF25376.1 | Contig20137:complement(41209..40121)	hypothetical protein			CandidaDB:CA0818 | CYGD:CA0818 | IPF:12135.2			
orf19.1949	Contig19-10137	complement(42131..44212)		5M	VPS1			orf19.9505 | IPF19611.2 | Contig20137:complement(43948..41867)	GTPase involved in vacuolar protein sorting			CandidaDB:CA0819 | CYGD:CA0819 | IPF:19610.1	PF01031:dynamin_2; Dynamin central region:5.10E-128	COG0699 Predicted GTPases (dynamin-related) 1e- 172		C:membrane fraction (ISS)	F:GTPase (ISS) | F:GTPase (ISS)	P:Golgi retention (ISS) | P:protein-vacuolar targeting (ISS) | P:vacuolar transport (ISS)
orf19.195	Contig19-10044	20528..22549		2U				orf19.7825 | IPF16389.1 | Contig20044:20835..22565	hypothetical protein			IPF:19828.2			
orf19.1950	Contig19-10137	complement(44560..45030)		5M				orf19.9506 | IPF12138.1 | Contig20137:complement(44768..44298)	putative hydrolase			CandidaDB:CA0820 | CYGD:CA0820 | IPF:18864.1		COG2110 Uncharacterized ACR related to the C- terminal domain of histone macroH2A1 1e-39	
orf19.1952	Contig19-10137	complement(45124..45822)		5M				orf19.9508 | IPF12141.1 | Contig20137:complement(45974..44862)	hypothetical protein			IPF:18863.1			
orf19.1953	Contig19-10137	complement(45934..46236)		5M					hypothetical protein			IPF:16834.2			
orf19.1954	Contig19-10137	complement(46378..47538)		5M	PUS4			orf19.9509 | IPF16835.2 | Contig20137:complement(47276..46116)	pseudouridine synthase		4.2.1.70	CandidaDB:CA0221 | CYGD:CA0221 | IPF:12142.3	PF01509:TruB_N; TruB family pseudouridylate synthase (N terminal domain):3.00E-50	COG0130 Pseudouridine synthase 1e-100		C:mitochondrion (ISS) | C:nucleus (ISS)	F:pseudouridylate synthase (ISS) | F:pseudouridylate synthase (IEA)	P:tRNA modification (ISS)
orf19.1955	Contig19-10137	complement(47746..48435)		5M	SHR5			orf19.9510 | IPF16837.1 | Contig20137:complement(48172..47474)	involved in RAS localization and palmitoylation			CandidaDB:CA2257 | CYGD:CA2257 | IPF:14758.2				C:cellular_component unknown (ISS)	F:molecular_function unknown (ISS)	P:N-terminal protein palmitoylation (ISS) | P:RAS protein signal transduction (ISS) | P:protein localization (ISS)
orf19.1956	Contig19-10137	49447..51708		5M				orf19.9511 | IPF19331.2 | Contig20137:49183..51444	hypothetical protein			CandidaDB:CA2256 | CYGD:CA2256 | IPF:14757.2				C:cellular_component unknown (ND)	F:molecular_function unknown (ND)	P:meiotic recombination (ISS)
orf19.1957	Contig19-10137	complement(51832..52626)		5M	CYC3			orf19.9512 | IPF14754.1 | Contig20137:complement(52362..51781)	holocytochrome-c synthase		4.4.1.17	gi|1438967|gb|AAB04135.1| cytochrome C heme lyase | CandidaDB:CA2255 | CYGD:CA2255 | IPF:13303.1	PF01265:Cyto_heme_lyase; Cytochrome c/c1 heme lyase:6.70E-168			C:mitochondrial intermembrane space (ISS)	F:holocytochrome c synthase (ISS)	P:cytochrome c-heme linkage (ISS)
orf19.1958	Contig19-10137	complement(59258..59767)		5M				orf19.9513 | IPF25382.1 | Contig20137:complement(59578..59000)	hypothetical protein			CandidaDB:CA2254 | CYGD:CA2254 | IPF:15487.2			
orf19.1959	Contig19-10137	complement(60193..61164)		5M				orf19.9514 | IPF25377.1 | Contig20137:complement(60906..59935)	conserved hypothetical protein			CandidaDB:CA2253 | CYGD:CA2253 | IPF:15485.2	PF02338:OTU; OTU-like cysteine protease:2.70E- 15		
orf19.1960	Contig19-10137	68903..70300		5M	CLN3			orf19.9515 | IPF10874.1 | Contig20137:68654..70051	G1 cyclin			gi|578118|emb|CAA56337.1| G1 cyclin [Candida albicans] | CandidaDB:CA2950 | CYGD:CA2950 | IPF:11287.3	PF00134:cyclin; Cyclin, N-terminal domain:1.70E-43			C:nucleus (ISS)	F:cyclin-dependent protein kinase, regulator (ISS)	P:G1/S transition of mitotic cell cycle (ISS) | P:regulation of CDK activity (ISS)
orf19.1961	Contig19-10137	78058..79650		5M				orf19.9516 | IPF14506.1 | Contig20137:77810..79393	conserved hypothetical protein			CandidaDB:CA2949 | CYGD:CA2949 | IPF:11296.1			
orf19.1963	Contig19-10137	83442..84965		5M	GDS1			orf19.9519 | IPF25364.1 | Contig20137:83173..84696	involved in nuclear control of mitochondria			CandidaDB:CA2948 | CYGD:CA2948 | IPF:6301.2				C:cellular_component unknown (ND)	F:molecular_function unknown (ND)	P:aerobic respiration (ISS)
orf19.1964	Contig19-10137	87049..88551		5M				orf19.9520 | IPF25368.1 | Contig20137:86786..88282	conserved hypothetical protein			CandidaDB:CA2947 | CYGD:CA2947 | IPF:6298.2			
orf19.1966	Contig19-10137	88900..89715		5M	BUD23			orf19.9522 | IPF25379.1 | Contig20137:88631..89446	bud site selection protein			CandidaDB:CA2946 | CYGD:CA2946 | IPF:6296.2				C:cellular_component unknown (ND)	F:molecular_function unknown (ND)	P:bud site selection (ISS)
orf19.1967	Contig19-10137	90100..90576		5M	IMG1			orf19.9523 | IPF25383.1 | Contig20137:89831..90307	mitochondrial ribosomal protein			CandidaDB:CA2945 | CYGD:CA2945 | IPF:6295.1		COG0335 ribosomal protein L19 1e-48		C:mitochondrial ribosome (ISS)	F:structural constituent of ribosome (ISS)	P:protein biosynthesis (ISS)
orf19.1968	Contig19-10137	complement(90645..90968)		5M				orf19.9524 | IPF25386.1 | Contig20137:complement(90699..90376)	hypothetical protein			CandidaDB:CA2944 | CYGD:CA2944 | IPF:6294.1			
orf19.1968.1	Contig19-10137	91568..91843		5M	MAK31			orf19.9524.1 | IPF25390.1 | Contig20137:91299..91574	Sm protein involved in stability of L-A dsRNA-containing particles			CandidaDB:CA2943 | CYGD:CA2943 | IPF:6293.1				C:cellular_component unknown (ND)	F:amino acid N- acetyltransferase (ISS)	P:N-terminal protein amino acid acetylation (ISS) | P:virus-host interaction (ISS)
orf19.1969	Contig19-10137	complement(91851..92666)		5M	CCW14			orf19.9525 | IPF6292.2 | Contig20137:complement(92409..91582)	cell wall mannoprotein involved in cell stress response			CandidaDB:CA2942 | CYGD:CA2942 | IPF:6291.1				C:cell wall (sensu Fungi) (ISS) | C:cell wall (sensu Fungi) (ISS)	F:structural constituent of cell wall (ISS)	P:cell wall organization and biogenesis (ISS) | P:cell wall organization and biogenesis (ISS)
orf19.1970	Contig19-10137	93322..94026		5M	CVB1			orf19.9526 | IPF18882.2 | Contig20137:93053..93757	complements S.cerevisiae vacuole biogenesis mutant, unpublished			gi|7960767|emb|CAB91848.1| Cvb1 protein [Candida albicans] | CandidaDB:CA2941 | CYGD:CA2941 | IPF:6289.1			
orf19.1971	Contig19-10137	complement(94809..96293)		5M				orf19.9527 | IPF25369.1 | Contig20137:complement(96024..94540)	conserved zinc finger protein			CandidaDB:CA0751 | CYGD:CA0751 | IPF:6286.2	PF00097:zf-C3HC4; Zinc finger, C3HC4 type (RING finger):3.90E-08			C:nucleus (ISS)	F:DNA binding (ISS)	P:DNA recombination (ISS)
orf19.1972	Contig19-10137	97226..98647		5M	SET5			orf19.9528 | IPF25370.1 | Contig20137:96957..98378	conserved hypthetical protein			CandidaDB:CA0750 | CYGD:CA0750 | IPF:6284.1			
orf19.1973	Contig19-10137	98922..99968		5M	HAP5			orf19.9529 | IPF25373.1 | Contig20137:98653..99699	CCAAT- binding transcription factor component			CandidaDB:CA0749 | CYGD:CA0749 | IPF:6283.2				C:CCAAT-binding factor complex (ISS)	F:transcriptional activator (ISS)	P:regulation of carbohydrate metabolism (ISS) | P:transcription (ISS)
orf19.1974	Contig19-10137	100634..101413		5M	TFS1			orf19.9530 | IPF8684.2 | Contig20137:100506..101141	carboxypeptidase Y inhibitor			CandidaDB:CA0748 | CYGD:CA0748 | IPF:6281.2	PF01161:PBP; Phosphatidylethanolamine-binding protein:2.40E-43	COG1881 Phospholipid-binding protein 8e-71		C:cellular_component unknown (ND)	F:lipid binding (ISS) | F:protease inhibitor (ISS)	P:biological_process unknown (ND)
orf19.1975	Contig19-10137	complement(101491..101937)		5M	DIB1			orf19.9531 | IPF8685.2 | Contig20137:complement(101665..101219)	component of U4/U6.U5 pre-mRNA splicing complex			CandidaDB:CA0468 | CYGD:CA0468 | IPF:29250.1	PF02966:DIM1; Mitosis protein DIM1:5.40E-88			C:small nuclear ribonucleoprotein complex (ISS)	F:pre-mRNA splicing factor (ISS)	P:mRNA splicing (ISS)
orf19.1976	Contig19-10137	102548..102904		5M	TRX1			orf19.9532 | IPF25391.1 | Contig20137:102411..102632	thioredoxin II		5.3.4.1	CandidaDB:CA0467 | CYGD:CA0467 | IPF:8686.2	PF00085:thiored; Thioredoxin:2.90E-11	COG0526 Thiol-disulfide isomerase and thioredoxins 5e-25\nCOG3118 Thioredoxin domain-containing protein 3e-22		C:cytosol (ISS) | C:vacuole (sensu Fungi) (ISS)	F:thiol-disulfide exchange intermediate (ISS)	P:DNA dependent DNA replication (ISS) | P:DNA dependent DNA replication (ISS) | P:regulation of redox homeostasis (ISS) | P:response to oxidative stress (ISS
orf19.1977	Contig19-10137	103228..104304		5M	URA4			orf19.9533 | IPF25375.1 | Contig20137:102956..104032	dihydrooratase		3.5.2.3	CandidaDB:CA0466 | CYGD:CA0466 | IPF:8687.1		COG0402 Cytosine deaminase and related metal- dependent hydrolases 6e-21\nCOG0804 Urea amidohydrolase (urease) alpha subunit 3e-15\nCOG0418 Dihydroorotase 2e- 98\nCOG0044 Dihydroorotase 1e-91\nCOG1228 Imidazolonepropionase and related amidohydrolases 1e-31			F:dihydroorotase (IEA)	P:nucleotide biosynthesis (ISS)
orf19.1978	Contig19-10137	106561..108165		5M	GIT2			orf19.9534 | IPF18978.2 | Contig20137:106293..107897	glycerophosphoinositol permease	gene family		CandidaDB:CA1138 | CYGD:CA1138 | IPF:8692.2	PF00083:sugar_tr; Sugar (and other) transporter:1.30E-13			C:plasma membrane (ISS) | C:plasma membrane (ISS)	F:phospholipid transporter (ISS) | F:phospholipid transporter (ISS)	P:phospholipid transport (ISS)
orf19.1979	Contig19-10137	110304..111911		5M	GIT3			orf19.9535 | IPF25363.1 | Contig20137:110036..111643	glycerophosphoinositol permease	gene family		CandidaDB:CA1137 | CYGD:CA1137 | IPF:8694.2	PF00083:sugar_tr; Sugar (and other) transporter:9.30E-11			C:plasma membrane (ISS) | C:plasma membrane (ISS)	F:phospholipid transporter (ISS) | F:phospholipid transporter (ISS)	P:phospholipid transport (ISS)
orf19.198	Contig19-10045	1181..2902		2	ASN1			orf19.7828 | IPF27104.1 | Contig20045:1181..2902	asparagine synthetase			IPF:9072.3	PF00733:Asn_synthase; Asparagine synthase:4.70E-190 | PF00310:GATase_2; Glutamine amidotransferases class-II:8.00E-33			C:cellular_component unknown (ND)	F:asparagine synthase (glutamine-hydrolyzing) (IEA)	P:asparagine biosynthesis (ISS)
orf19.1980	Contig19-10137	113364..114962		5M	GIT4			orf19.9536 | IPF25367.1 | Contig20137:113096..114694	glycerophosphoinositol permease	gene family		CandidaDB:CA1136 | CYGD:CA1136 | IPF:8698.2	PF00083:sugar_tr; Sugar (and other) transporter:4.10E-20			C:plasma membrane (ISS) | C:plasma membrane (ISS)	F:phospholipid transporter (ISS) | F:phospholipid transporter (ISS)	P:phospholipid transport (ISS)
orf19.1981	Contig19-10137	complement(115376..115864)		5M	IMP2			orf19.9537 | IPF25384.1 | Contig20137:complement(115596..115108)	mitochondrial inner membrane protease subunit		3.4.21.89	CandidaDB:CA1135 | CYGD:CA1135 | IPF:8699.2	PF00461:Peptidase_S26; Signal peptidase I:8.70E-12	COG0681 Signal peptidase I 2e-46		C:mitochondrial membrane (ISS)	F:peptidase (ISS)	P:mitochondrial processing (ISS)
orf19.1982	Contig19-10137	116198..116515		5M				orf19.9538 | IPF25393.1 | Contig20137:115930..116247	conserved hypothetical protein			IPF:8700.2			
orf19.1983	Contig19-10137	complement(116594..>117478)		5M	PFS3			orf19.9539 | IPF25380.1 | Contig20137:complement(117087..116326)	polyadenylation factor I subunit	truncated protein		IPF:18752.2	PF00400:WD40; WD domain, G-beta repeat:1.40E- 11			C:mRNA cleavage and polyadenylation specificity factor complex (ISS)	F:cleavage/polyadenylation specificity factor (ISS)	P:mRNA cleavage (ISS) | P:mRNA cleavage (ISS) | P:mRNA cleavage (ISS) | P:mRNA polyadenylation (ISS) | P:mRNA polyadenylation (ISS
orf19.1984	Contig19-1867	715..1434		R					conserved hypothetical protein			IPF:19000.1			
orf19.1985	Contig19-1867	1644..1964		R					conserved hypothetical protein			IPF:14674.2			
orf19.1986	Contig19-1867	2250..3386		R	ARO2				chorismate synthase		4.2.3.5	CandidaDB:CA0398 | CYGD:CA0398 | IPF:14673.2	PF01264:Chorismate_synt; Chorismate synthase:1.10E-231	COG0082 Chorismate synthase 1e-155		C:cellular_component unknown (ND)	F:chorismate synthase (IEA)	P:aromatic amino acid family biosynthesis (ISS)
orf19.1988	Contig19-1867	complement(3558..5297)		R	CDC45				chromosomal DNA replication initiation protein	Overlap with orf19.2634		CandidaDB:CA0399 | CYGD:CA0399 | IPF:14671.2	PF02724:CDC45; CDC45-like protein:3.40E-60			C:pre-replicative complex (NR) | C:replication fork (NR)	F:DNA replication factor (ISS)	P:DNA replication initiation (ISS) | P:pre-replicative complex formation and maintenance (NR)
orf19.1989	Contig19-10139	233..1591		2U	DCW1			orf19.9540 | IPF25268.1 | Contig20139:233..1591	Defective Cell Wall			CandidaDB:CA0403 | CYGD:CA0403 | IPF:15224.2			
orf19.199	Contig19-10045	3746..5281		2				orf19.7829 | IPF27109.1 | Contig20045:3746..5281	hypothetical protein			CandidaDB:CA3617 | CYGD:CA3617 | IPF:9069.2			
orf19.1990	Contig19-10139	2186..4078		2U	SNX4			orf19.9541 | IPF25265.1 | Contig20139:2186..3556	Sorting NeXin	gene family		CandidaDB:CA0402 | CYGD:CA0402 | IPF:15225.2	PF00787:PX; PX domain:1.30E-22			C:membrane (ISS)	F:lipid binding (ISS)	P:autophagy (ISS) | P:transport (ISS)
orf19.1991	Contig19-10139	complement(4391..6124)		2U	PTM1			orf19.9542 | IPF19793.1 | Contig20139:complement(6113..4380)	member of the major facilitator superfamily			CandidaDB:CA3950 | CYGD:CA3950 | IPF:16743.2			
orf19.1992	Contig19-10139	7497..9056		2U	SIR3			orf19.9544 | IPF17303.2 | Contig20139:7479..9032	regulator of silencing	gene family		gi|3005095|gb|AAC09304.1| SIR2 [Candida albicans] | IPF:18997.2	PF02146:SIR2; Sir2 family:9.00E-108			C:histone deacetylase complex (ISS)	F:NAD-independent histone deacetylase (ISS)	P:transcriptional gene silencing (ISS)
orf19.1993	Contig19-10139	complement(9373..10614)		2U	RPN9			orf19.9545 | IPF25273.1 | Contig20139:complement(10590..9349)	26S proteasome regulatory particle			CandidaDB:CA3948 | CYGD:CA3948 | IPF:14766.2	PF01399:PCI; PCI domain:5.00E-06			C:19S proteasome regulatory particle (ISS) | C:19S proteasome regulatory particle (ISS) | C:19S proteasome regulatory particle, lid subcomplex (ISS)	F:proteasome endopeptidase (ISS) | F:proteasome endopeptidase (ISS)	P:ubiquitin-dependent protein catabolism (ISS) | P:ubiquitin-dependent protein catabolism (ISS)
orf19.1994	Contig19-10139	complement(10978..13023)		2U				orf19.9546 | IPF25236.1 | Contig20139:complement(12999..10954)	conserved hypothetical protein			CandidaDB:CA3947 | CYGD:CA3947 | IPF:14768.2	PF00787:PX; PX domain:3.20E-17		
orf19.1995	Contig19-10139	15179..17308		2U	MNN5			orf19.9547 | IPF4742.2 | Contig20139:15155..17284	alpha-1,2- mannosyltransferase	gene family		CandidaDB:CA3946 | CYGD:CA3946 | IPF:17173.3				C:Golgi apparatus (ISS)	F:alpha-1,2- mannosyltransferase (ISS) | F:alpha-1,2- mannosyltransferase (ISS)	P:protein amino acid glycosylation (ISS)
orf19.1996	Contig19-10139	complement(join(20000..20545,20550..21062))		2U	CHA2			orf19.9548 | IPF4749.2 | Contig20139:complement(20837..19776)	catabolic serine/threonine dehydratase	sequencing error? | gene family		IPF:8165.3 | IPF:29220.1	PF00291:PALP; Pyridoxal-phosphate dependent enzyme:6.90E-14				F:L-serine ammonia-lyase (ISS) | F:threonine dehydratase (ISS)	P:serine family amino acid catabolism (ISS)
orf19.1998	Contig19-10139	complement(22014..24131)		2U				orf19.9549 | IPF25233.1 | Contig20139:complement(23906..21789)	hypothetical protein similar to Botulinum neurotoxin type B			CandidaDB:CA3944 | CYGD:CA3944 | IPF:4750.1			
orf19.1999	Contig19-10139	complement(24513..25094)		2U				orf19.9550 | IPF18279.2 | Contig20139:complement(24881..24288)	hypothetical protein			CandidaDB:CA3943 | CYGD:CA3943 | IPF:4751.2			
orf19.20	Contig19-10014	complement(4623..7175)		2	RTS1			orf19.7691 | IPF27207.1 | Contig20014:complement(6975..4423)	potential regulatory subunit of protein serine/threonine phosphatase 2A	extended N-terminal domain	3.1.2.16	CandidaDB:CA1247 | CYGD:CA1247 | IPF:3870.2	PF01603:B56; Protein phosphatase 2A regulatory B subunit (B56 family):0.00E+00			C:cytoplasm (ISS) | C:protein phosphatase type 2A complex (ISS)	F:protein phosphatase type 2A (ISS)	P:protein biosynthesis (ISS)
orf19.200	Contig19-10045	complement(5474..6055)		2	THO1			orf19.7830 | IPF27118.1 | Contig20045:complement(6055..5474)	role in transcriptional regulation			CandidaDB:CA3618 | CYGD:CA3618 | IPF:20138.1	PF02037:SAP; SAP domain:2.60E-09			C:cellular_component unknown (ND)	F:molecular_function unknown (ND)	P:transcription, DNA- dependent (ISS)
orf19.2000	Contig19-10139	25310..27838		2U	CHL1			orf19.9551 | IPF25226.1 | Contig20139:25085..27613	required for mitotic chromosome segregation and meiotic recombination			CandidaDB:CA3942 | CYGD:CA3942 | IPF:4753.2		COG1199 Rad3-related DNA helicases 0.0		C:nucleus (ISS)	F:DNA helicase (ISS) | F:DNA helicase (ISS)	P:chromosome segregation (ISS) | P:mitosis (IEA)
orf19.2001	Contig19-10139	complement(27831..28586)		2U				orf19.9552 | IPF25291.1 | Contig20139:complement(28322..27606)	conserved hypothetical protein			CandidaDB:CA3941 | CYGD:CA3941 | IPF:4754.2			
orf19.2002	Contig19-10139	complement(28818..31700)		2U	NIC96			orf19.9553 | IPF4755.2 | Contig20139:complement(31475..28593)	nucleoporin			CandidaDB:CA3940 | CYGD:CA3940 | IPF:29205.1				C:nuclear pore (ISS)	F:structural molecule (ISS)	P:NLS-bearing substrate-nucleus import (ISS) | P:mRNA- binding (hnRNP) protein-nucleus import (ISS) | P:mRNA- nucleus export (ISS) | P:nuclear pore organization and biogenesis (ISS) | P:protein-nucleus export (ISS) | P:protein-nucleus import (ISS) | P:rRNA-nucleus export (ISS) | P:ribosomal protein-nucleus import (ISS) | P:snRNA- nucleus export (ISS) | P:snRNP protein-nucleus import (ISS) | P:tRNA-nucleus export (ISS)
orf19.2003	Contig19-10139	33541..35157		2U	HNM2			orf19.9554 | IPF4757.1 | Contig20139:33310..34926	choline permease	gene family		CandidaDB:CA3939 | CYGD:CA3939 | IPF:19469.2	PF00324:aa_permeases; Amino acid permease:7.90E-06			C:plasma membrane (ISS) | C:plasma membrane (ISS)	F:choline transporter (ISS) | F:choline transporter (ISS)	P:choline transport (ISS) | P:choline transport (ISS)
orf19.2005	Contig19-10139	38232..41249		2U	REG1			orf19.9556 | IPF4764.2 | Contig20139:37983..41024	RNA processing | negative regulator of glucose- repressible genes | regulatory subunit for protein phosphatase Glc7p	starts with GTG (Val)		CandidaDB:CA3938 | CYGD:CA3938 | IPF:29238.1				C:cytoplasm (ISS) | C:protein phosphatase type 1 complex (ISS)	F:protein phosphatase type 1 (ISS)	P:cell growth and/or maintenance (ISS) | P:glycogen metabolism (ISS) | P:negative regulation of transcription from Pol II promoter (ISS)
orf19.2006	Contig19-10139	42011..42901		2U	EAP1	EAP1		orf19.9557 | IPF14686.2 | Contig20139:41773..42663	Enhanced Adherence to Polystyrene | glycosylphosphatidylinositol-anchored cell wall protein involved in adhesion to human epithelial cells			IPF:29219.1			
orf19.2006.1	Contig19-10139	complement(43066..43251)		2U	COX17			orf19.9557.1 | IPF25343.1 | Contig20139:complement(43145..42828)	cytochrome c oxidase copper chaperone			CandidaDB:CA3936 | CYGD:CA3936 | IPF:14687.1				C:cytosol (ISS) | C:mitochondrial intermembrane space (ISS)	F:intracellular copper transporter (ISS) | F:intracellular copper transporter (ISS)	P:cytochrome c oxidase biogenesis (ISS) | P:intracellular copper delivery (ISS) | P:intracellular copper delivery (ISS)
orf19.2007	Contig19-10139	44007..46943		2U	LUV1			orf19.9558 | IPF25347.1 | Contig20139:43769..46705	Loss Upsets Vacuole			CandidaDB:CA3935 | CYGD:CA3935 | IPF:14688.2				C:Golgi apparatus (ISS)	F:molecular_function unknown (IEA)	P:Golgi to vacuole transport (ISS)
orf19.2008	Contig19-10139	complement(47025..48275)		2U				orf19.9559 | IPF25272.1 | Contig20139:complement(48037..46787)	eIF-2B translation initiation factor			CandidaDB:CA3934 | CYGD:CA3934 | IPF:17119.2	PF01008:IF-2B; Initiation factor 2 subunit family:2.50E-82	COG1184 Translation initiation factor eIF-2B delta subunit 3e-88\nCOG0182 Translation initiation factor eIF-2B alpha subunit 1e-115	
orf19.2009	Contig19-10139	complement(48565..49965)		2U	PEX12			orf19.9560 | IPF18281.1 | Contig20139:complement(49727..48327)	C3HC4 zinc-binding integral peroxisomal membrane protein	gene family		CandidaDB:CA3933 | CYGD:CA3933 | IPF:15997.3				C:peroxisomal membrane (ISS)	F:molecular_function unknown (ND)	P:peroxisome organization and biogenesis (ISS)
orf19.201	Contig19-10045	complement(join(6435..6782,7411..9723))	complement(6783..7410)	2	CDC47			orf19.7832 | IPF27100.1 | Contig20045:complement(9930..7378) | orf19.7831 | IPF27124.1 | Contig20045:complement(6611..6435)	DNA helicase and DNA replication licensing factor		3.6.1.3	CandidaDB:CA3619 | CYGD:CA3619 | IPF:9065.2 | IPF:20139.1	PF00493:MCM; MCM2/3/5 family:1.20E-277			C:cytoplasm (ISS) | C:cytoplasm (ISS) | C:nucleus (ISS) | C:pre-replicative complex (NR) | C:replication fork (NR)	F:ATP dependent DNA helicase (ISS) | F:chromatin binding (ISS)	P:DNA replication initiation (ISS) | P:DNA unwinding (ISS) | P:pre-replicative complex formation and maintenance (NR)
orf19.2010	Contig19-10139	50346..50741		2U				orf19.9561 | IPF20150.1 | Contig20139:50107..50502	hypothetical protein			CandidaDB:CA3932 | CYGD:CA3932 | IPF:20049.1			
orf19.2012	Contig19-10139	complement(50831..52786)		2U	NOT3			orf19.9563 | IPF18023.2 | Contig20139:complement(52925..50592)	general negative regulator of transcription			CandidaDB:CA0181 | CYGD:CA0181 | IPF:15994.2				C:CCR4-NOT core complex (ISS) | C:cytoplasm (ISS)	F:3'-5' exoribonuclease (ISS)	P:poly(A) tail shortening (ISS) | P:regulation of transcription from Pol II promoter (ISS)
orf19.2013	Contig19-10139	complement(53766..55829)		2U	KAR2			orf19.9564 | IPF15827.2 | Contig20139:complement(55595..53532)	dnaK/HSP70/ BiP family ATPase and chaperone involved in translocation of nascent polypeptides across the ER membrane	gene family		CandidaDB:CA0915 | CYGD:CA0915 | IPF:19229.2	PF00012:HSP70; Hsp70 protein:0.00E+00			C:endoplasmic reticulum lumen (NR) | C:endoplasmic reticulum lumen (NR)	F:adenosinetriphosphatase (NR) | F:chaperone (ISS) | F:chaperone (NR) | F:heat shock protein (NR) | F:heat shock protein (NR)	P:SRP-dependent, co-translational membrane targeting, translocation (NR) | P:nuclear fusion during karyogamy (NR) | P:protein folding (NR) | P:protein folding (NR)
orf19.2014	Contig19-10139	join(56937..57335,57337..58314)		2U	BCY1	BCY1	 SRA1 | PKA-R	orf19.9565 | IPF19590.1 | Contig20139:56719..58098	cAMP dependent protein kinase, regulatory subunit	sequencing error?		IPF:19228.1 | IPF:19591.1	PF00027:cNMP_binding; Cyclic nucleotide- binding domain:4.30E-57			C:cytoplasm (ISS) | C:nucleus (ISS) | C:nucleus (ISS)	F:cAMP-dependent protein kinase inhibitor (ISS)	P:pseudohyphal growth (ISS) | P:response to heat (ISS) | P:response to stress (ISS) | P:signal transduction (ISS)
orf19.2016	Contig19-10139	59694..60110		2U	erg28			orf19.9566 | IPF14810.2 | Contig20139:59478..59894	transmembrane protein involved in ergosterol synthesis			IPF:29222.1				C:endoplasmic reticulum membrane (ISS)	F:molecular_function unknown (ND)	P:ergosterol biosynthesis (ISS) | P:ergosterol biosynthesis (ISS)
orf19.2017	Contig19-10139	complement(60850..62031)		2U	RPA49			orf19.9567 | IPF14813.2 | Contig20139:complement(61815..60634)	RNA polymerase I alpha subunit		2.7.7.6	CandidaDB:CA0912 | CYGD:CA0912 | IPF:14812.3				C:DNA-directed RNA polymerase I complex (ISS)	F:DNA- directed RNA polymerase I (ISS)	P:transcription from Pol I promoter (ISS)
orf19.2018	Contig19-10139	62229..62678		2U				orf19.9568 | IPF14814.2 | Contig20139:62013..62462	DnaJ homolog			CandidaDB:CA0911 | CYGD:CA0911 | IPF:18772.2	PF00226:DnaJ; DnaJ domain:6.70E-17		
orf19.2019	Contig19-10139	complement(63644..64285)		2U	MRPL16			orf19.9569 | IPF4102.2 | Contig20139:complement(64086..63433)	mitochondrial ribosome large subunit protein L16			CandidaDB:CA0910 | CYGD:CA0910 | IPF:19890.2	PF00252:ribosomal_L16; ribosomal protein L16:2.30E-44	COG0197 ribosomal protein L16/L10E 4e-66		C:mitochondrial large ribosomal subunit (ISS)	F:peptidyltransferase (ISS) | F:structural constituent of ribosome (ISS)	P:protein biosynthesis (ISS)
orf19.2020	Contig19-10139	complement(64761..66413)		2U	HXT6			orf19.9570 | IPF25253.1 | Contig20139:complement(66202..64550)	hexose transporter	gene family		CandidaDB:CA1070 | CYGD:CA1070 | IPF:4104.2	PF00083:sugar_tr; Sugar (and other) transporter:5.00E-193			C:plasma membrane (ISS)	F:fructose transporter (ISS) | F:glucose transporter (ISS) | F:mannose transporter (ISS)	P:hexose transport (ISS)
orf19.2021	Contig19-10139	complement(join(67687..68139,68144..69340))		2U	HXT5				hexose transporter	sequencing error? | gene family | gene duplication		CandidaDB:CA1069 | CYGD:CA1069 | IPF:18773.1 | CandidaDB:CA1068 | CYGD:CA1068 | IPF:18774.1	PF00083:sugar_tr; Sugar (and other) transporter:2.10E-92			C:plasma membrane (ISS)	F:fructose transporter (ISS) | F:glucose transporter (ISS) | F:mannose transporter (ISS)	P:hexose transport (ISS)
orf19.2023	Contig19-10139	complement(70524..72164)		2U	HXT3			orf19.9572 | IPF17561.3 | Contig20139:complement(71925..70432)	hexose transporter	gene family | gene duplication		CandidaDB:CA1067 | CYGD:CA1067 | IPF:4109.2	PF00083:sugar_tr; Sugar (and other) transporter:1.00E-190			C:plasma membrane (ISS)	F:fructose transporter (ISS) | F:glucose transporter (ISS) | F:mannose transporter (ISS)	P:hexose transport (ISS)
orf19.2024	Contig19-10139	complement(73155..73514)		2U				orf19.9574 | IPF25333.1 | Contig20139:complement(73262..72915)	hypothetical protein			IPF:29228.1			
orf19.2025	Contig19-10139	complement(74926..75270)		2U					hypothetical protein			IPF:29232.1			
orf19.2026	Contig19-10139	75836..77938		2U	UBP13			orf19.9575 | IPF19018.2 | Contig20139:75592..77694	ubiquitin carboxyl-terminal hydrolase	gene family	3.1.2.15	CandidaDB:CA0090 | CYGD:CA0090 | IPF:4114.2	PF00443:UCH-2; Ubiquitin carboxyl-terminal hydrolase family 2:6.90E-21			C:cellular_component unknown (ISS)	F:ubiquitin- specific protease (ISS)	P:deubiquitination (ISS)
orf19.2028	Contig19-10139	78201..78758		2U	MXR1			orf19.9576 | IPF4117.2 | Contig20139:77960..78517	peptide methionine sulfoxide reductase		1.8.4.6	CandidaDB:CA0123 | CYGD:CA0123 | IPF:19262.2	PF01625:PMSR; Peptide methionine sulfoxide reductase:3.10E-79	COG0225 Peptide methionine sulfoxide reductase 1e-68		C:cellular_component unknown (ND)	F:protein- methionine-S-oxide reductase (ISS)	P:response to oxidative stress (ISS)
orf19.2029	Contig19-10139	79190..80278		2U	RFC5			orf19.9577 | IPF4118.2 | Contig20139:78944..80032	DNA replicationn factor C | leading strand elongation mismatch repair  (ATPase)			CandidaDB:CA0124 | CYGD:CA0124 | IPF:29218.1		COG0470 ATPase involved in DNA replication 5e- 53\nCOG0465 ATP-dependent Zn proteases 1e-52\nCOG2812 DNA polymerase III, gamma/tau subunits 1e-43\nCOG0542 ATPases with chaperone activity, ATP-binding domain 1e-36		C:DNA replication factor C complex (ISS)	F:DNA clamp loader (ISS) | F:adenosinetriphosphatase (ISS)	P:leading strand elongation (ISS) | P:mismatch repair (ISS) | P:sister chromatid cohesion (ISS)
orf19.203	Contig19-10045	complement(10266..11777)		2	STB3			orf19.7833 | IPF27108.1 | Contig20045:complement(11777..10266)	Sin3p binding protein			CandidaDB:CA3620 | CYGD:CA3620 | IPF:9063.2						P:biological_process unknown (IEA)
orf19.2030	Contig19-10139	complement(80334..80807)		2U				orf19.9578 | IPF4119.2 | Contig20139:complement(80566..80093)	hypothetical protein			IPF:29221.1	PF01679:UPF0057; Uncharacterized protein family UPF0057:6.40E-14		
orf19.2031	Contig19-10139	81481..82104		2U	VSP24			orf19.9579 | IPF19223.2 | Contig20139:81239..81862	endosomal Vps protein complex subunit involved in secretion			CandidaDB:CA3640 | CYGD:CA3640 | IPF:4120.2	PF03357:DUF279; Eukaryotic protein of unknown function, DUF279:1.40E-18			C:cytoplasm (ISS) | C:endosome (ISS)	F:molecular_function unknown (ND)	P:late endosome to vacuole transport (ISS)
orf19.2032	Contig19-10139	complement(82158..82826)		2U				orf19.9580 | IPF25298.1 | Contig20139:complement(82536..81916)	hypothetical protein			CandidaDB:CA3641 | CYGD:CA3641 | IPF:4122.2			
orf19.2033	Contig19-10139	complement(83022..83711)		2U				orf19.9581 | IPF25299.1 | Contig20139:complement(83469..82780)	hypothetical protein			CandidaDB:CA3642 | CYGD:CA3642 | IPF:4123.2			
orf19.2034	Contig19-10139	complement(83921..84610)		2U				orf19.9582 | IPF25300.1 | Contig20139:complement(84368..83679)	hypothetical protein			CandidaDB:CA3643 | CYGD:CA3643 | IPF:4124.2			
orf19.2035	Contig19-10139	complement(84820..85776)		2U				orf19.9583 | IPF25280.1 | Contig20139:complement(85576..84578)	hypothetical protein			CandidaDB:CA3644 | CYGD:CA3644 | IPF:4126.2			
orf19.2036	Contig19-10139	complement(85918..86997)		2U	DDD1			orf19.9584 | IPF25277.1 | Contig20139:complement(86755..85676)	dimeric dihydrodiol dehydrogenase		1.3.1.20	CandidaDB:CA3645 | CYGD:CA3645 | IPF:4127.2	PF01408:GFO_IDH_MocA; Oxidoreductase family, NAD-binding Rossmann fold:5.50E-21		
orf19.2037	Contig19-10139	complement(87635..88093)		2U				orf19.9585 | IPF25312.1 | Contig20139:complement(87851..87393)	hypothetical protein			CandidaDB:CA3646 | CYGD:CA3646 | IPF:4128.1			
orf19.2038	Contig19-10139	89222..90478		2U				orf19.9586 | IPF25271.1 | Contig20139:88980..90236	hypotheticalprotein			CandidaDB:CA3647 | CYGD:CA3647 | IPF:4129.1	PF00560:LRR; Leucine Rich Repeat:9.60E-16		
orf19.2039	Contig19-10139	complement(90516..91856)		2U	MSF1			orf19.9587 | IPF25267.1 | Contig20139:complement(91545..90274)	phenylalanyl-tRNA synthetase alpha subunit, mitochondrial		6.1.1.20	CandidaDB:CA3648 | CYGD:CA3648 | IPF:4131.2	PF03147:FDX-ACB; Ferredoxin-fold anticodon binding domain:2.20E-37			C:mitochondrion (ISS)	F:phenylalanine-tRNA ligase (ISS) | F:phenylalanine-tRNA ligase (ISS)	P:protein biosynthesis (ISS)
orf19.204	Contig19-10045	14507..15121		2				orf19.7834 | IPF27117.1 | Contig20045:14498..15121	hypothetical protein			CandidaDB:CA3621 | CYGD:CA3621 | IPF:8942.1			
orf19.2040	Contig19-10139	complement(92075..93844)		2U	TAH18			orf19.9588 | IPF25245.1 | Contig20139:complement(93602..91833)	NADPH-ferrihemoprotein reductase | nitric-oxide synthase		1.6.2.4 | 1.14.13.39	CandidaDB:CA3649 | CYGD:CA3649 | IPF:4132.2	PF00258:flavodoxin; Flavodoxin:1.20E-32		
orf19.2041	Contig19-10139	94235..96145		2U	RSC4			orf19.9589 | IPF25241.1 | Contig20139:93993..95903	remodels the structure of chromatin			CandidaDB:CA3650 | CYGD:CA3650 | IPF:4134.2	PF00439:bromodomain; Bromodomain:7.90E-37			C:nucleosome remodeling complex (ISS)	F:molecular_function unknown (ND)	P:chromatin modeling (ISS)
orf19.2042	Contig19-10139	complement(96228..97727)		2U	MSS1			orf19.9590 | IPF25257.1 | Contig20139:complement(97449..95986)	mitochondrial GTPase involved in translation			CandidaDB:CA3651 | CYGD:CA3651 | IPF:7447.2	PF01926:MMR_HSR1; GTPase of unknown function:7.10E-07			C:mitochondrial inner membrane (ISS)	F:GTP binding (ISS)	P:protein biosynthesis (ISS)
orf19.2043	Contig19-10139	97877..98779		2U	NBP352			orf19.9591 | IPF25285.1 | Contig20139:97635..98537	conserved nucleotide binding protein			CandidaDB:CA3652 | CYGD:CA3652 | IPF:7450.2				C:cellular_component unknown (ND)	F:molecular_function unknown (ND)	P:cell growth and/or maintenance (ISS)
orf19.2044	Contig19-10139	98982..100439		2U				orf19.9592 | IPF25252.1 | Contig20139:98512..100197	hypothetical protein			CandidaDB:CA3653 | CYGD:CA3653 | IPF:7451.2			
orf19.2045	Contig19-10139	100984..102021		2U	HSD1			orf19.9593 | IPF25276.1 | Contig20139:100742..101779	ER membrane protein			CandidaDB:CA3654 | CYGD:CA3654 | IPF:7452.1	PF01879:DUF56; Integral membrane protein DUF56:4.30E-46			C:endoplasmic reticulum membrane, intrinsic protein (ISS) | C:integral membrane protein (ISS)	F:molecular_function unknown (ND)	P:biological_process unknown (ND)
orf19.2046	Contig19-10139	complement(102252..103433)		2U	POT13			orf19.9594 | IPF25275.1 | Contig20139:complement(103191..102010)	acetyl-CoA C-acyltransferase, peroxisomal | fatty acid beta-oxidation	gene family	2.3.1.16	CandidaDB:CA3655 | CYGD:CA3655 | IPF:7453.1	PF00108:thiolase; Thiolase, N-terminal domain:1.20E-83			C:peroxisomal matrix (ISS)	F:acetyl-CoA C- acyltransferase (ISS)	P:fatty acid beta-oxidation (ISS)
orf19.2047	Contig19-10139	complement(103824..104450)		2U				orf19.9595 | IPF25302.1 | Contig20139:complement(104208..103582)	conserved hypothetical protein			CandidaDB:CA3656 | CYGD:CA3656 | IPF:7456.1	PF01871:DUF51; Protein of unknown function DUF51:4.00E-14		
orf19.2048	Contig19-10139	105143..105508		2U				orf19.9596 | IPF25325.1 | Contig20139:104901..105266	hypothetical protein			IPF:7458.1			
orf19.2049	Contig19-10139	complement(105679..106533)		2U				orf19.9597 | IPF25289.1 | Contig20139:complement(106291..105437)	hypothetical protein			CandidaDB:CA3657 | CYGD:CA3657 | IPF:7459.1			
orf19.2050	Contig19-10139	107876..109498		2U	TGL1			orf19.9598 | IPF25254.1 | Contig20139:107634..109256	triglyceride lipase-cholesterol esterase	gene family	3.1.1.3	CandidaDB:CA3658 | CYGD:CA3658 | IPF:7463.2	PF00561:abhydrolase; alpha/beta hydrolase fold:3.90E-16			C:lipid particle (ISS)		P:lipid metabolism (ISS)
orf19.2051	Contig19-10139	join(110065..112464,112467..112913)		2U				orf19.9599 | IPF25219.1 | Contig20139:109823..112672	hypothetical protein	sequencing error?		IPF:29223.1 | CandidaDB:CA3659 | CYGD:CA3659 | IPF:7466.3			
orf19.2054	Contig19-10139	113780..115336		2U				orf19.9601 | IPF25258.1 | Contig20139:113535..115091	hypothetical zinc finger protein			CandidaDB:CA4840 | CYGD:CA4840 | IPF:1235.1	PF00096:zf-C2H2; Zinc finger, C2H2 type:8.80E- 06		
orf19.2055	Contig19-10139	complement(115456..116805)		2U	NPL6			orf19.9602 | IPF25269.1 | Contig20139:complement(116560..115211)	nuclear protein localization factor			CandidaDB:CA4839 | CYGD:CA4839 | IPF:1234.2				C:cellular_component unknown (ND)	F:molecular_function unknown (ND)	P:protein-nucleus import (ISS)
orf19.2057	Contig19-10139	complement(117042..119582)		2U	YTA12			orf19.9604 | IPF25224.1 | Contig20139:complement(119337..116797)	mitochondrial ATPase | proteolysis and chaperoning			CandidaDB:CA4838 | CYGD:CA4838 | IPF:1231.2	PF01434:Peptidase_M41; Peptidase family M41:2.70E-111			C:cytoplasm (ISS) | C:mitochondrial inner membrane (ISS) | C:mitochondrion (ISS)	F:adenosinetriphosphatase (ISS) | F:metallopeptidase (ISS)	P:protein complex assembly (ISS) | P:proteolysis and peptidolysis (ISS)
orf19.2059	Contig19-10139	complement(120454..121365)		2U				orf19.9606 | IPF25287.1 | Contig20139:complement(121144..120209)	Endonuclease/Exonuclease/phosphatase family			CandidaDB:CA4837 | CYGD:CA4837 | IPF:1228.2	PF03372:Exo_endo_phos; Endonuclease/Exonuclease/phosphatase family:8.30E-10		
orf19.206	Contig19-10045	20903..24049		2				orf19.7836 | IPF12022.2 | Contig20045:20903..24049	serine/threonine rich protein			CandidaDB:CA3622 | CYGD:CA3622 | IPF:8939.3			
orf19.2060	Contig19-10139	124618..125304		2U	SOD5	SOD5		orf19.9607 | IPF25296.1 | Contig20139:124373..125059	copper-zinc superoxide dismutase	gene family		CandidaDB:CA4836 | CYGD:CA4836 | IPF:1222.2	PF00080:sodcu; Copper/zinc superoxide dismutase (SODC):1.30E-07			C:cytosol (ISS) | C:mitochondrial intermembrane space (ISS)	F:copper, zinc superoxide dismutase (ISS)	P:copper homeostasis (ISS) | P:superoxide metabolism (ISS)
orf19.2061	Contig19-10139	125543..125863		2U				orf19.9608 | IPF25332.1 | Contig20139:125265..125618	hypothetical protein			IPF:29231.1			
orf19.2062	Contig19-10139	127254..127952		2U	SOD4	SOD4		orf19.9609 | IPF25297.1 | Contig20139:127009..127707	Cu/Zn superoxide dismutase		1.15.1.1	CandidaDB:CA4835 | CYGD:CA4835 | IPF:1218.1	PF00080:sodcu; Copper/zinc superoxide dismutase (SODC):3.40E-09		
orf19.2063	Contig19-10139	complement(128148..131618)		2U				orf19.9610 | IPF25329.1 | Contig20139:complement(131586..127903)	conserved hypothetical protein			CandidaDB:CA4834 | CYGD:CA4834 | IPF:1217.2			
orf19.2064	Contig19-10139	complement(131904..135227)		2U				orf19.9611 | IPF25337.1 | Contig20139:complement(134982..131659)	conserved hypothetical protein			CandidaDB:CA4833 | CYGD:CA4833 | IPF:1216.2			
orf19.2065	Contig19-10139	135908..136936		2U	DAL2			orf19.9612 | IPF25281.1 | Contig20139:135663..136691	allantoinase | nitrogen and sulfur metabolism		3.5.3.4	CandidaDB:CA4832 | CYGD:CA4832 | IPF:1213.1				C:cellular_component unknown (ND)	F:allantoicase (ISS)	P:allantoin catabolism (ISS)
orf19.2066	Contig19-10139	137041..138012		2U				orf19.9613 | IPF25283.1 | Contig20139:136796..137767	conserved hypothetical membrane protein			CandidaDB:CA4831 | CYGD:CA4831 | IPF:1212.1			
orf19.2067	Contig19-10139	139102..139815		2U	NFU1			orf19.9614 | IPF25292.1 | Contig20139:138899..139570	nitrogen fixing protein			CandidaDB:CA4829 | CYGD:CA4829 | IPF:1210.1	PF01106:NifU-like; NifU-like domain:6.30E-33			C:mitochondrial matrix (ISS)	F:molecular_function unknown (ISS)	P:iron homeostasis (ISS) | P:iron homeostasis (ISS)
orf19.2068	Contig19-10139	complement(139923..141503)		2U				orf19.9615 | IPF25256.1 | Contig20139:complement(141258..139678)	hypothetical protein			CandidaDB:CA4828 | CYGD:CA4828 | IPF:1209.2			
orf19.2069	Contig19-10139	142527..144071		2U	SMF3			orf19.9616 | IPF25259.1 | Contig20139:142282..143826	vacuolar metal transporter	gene family		CandidaDB:CA4827 | CYGD:CA4827 | IPF:1207.1	PF01566:Nramp; Natural resistance-associated macrophage protein:1.40E-165			C:vacuolar membrane (sensu Fungi) (ISS)	F:iron transporter (ISS)	P:intracellular iron storage (ISS)
orf19.207	Contig19-10045	26578..30792		2				orf19.7838 | IPF15911.3 | Contig20045:26617..30108	extremely serine rich protein			CandidaDB:CA3039 | CYGD:CA3039 | IPF:13437.3			
orf19.2070	Contig19-10139	complement(144199..145761)		2U	RSC58			orf19.9617 | IPF25250.1 | Contig20139:complement(145507..143954)	remodels the structure of chromatin complex			CandidaDB:CA4826 | CYGD:CA4826 | IPF:1206.2				C:RSC complex (ISS)		P:chromatin modeling (ISS)
orf19.2071	Contig19-10139	complement(146288..146764)		2U				orf19.9618 | IPF25310.1 | Contig20139:complement(146519..146043)	hypothetical protein			CandidaDB:CA4825 | CYGD:CA4825 | IPF:1205.2			
orf19.2072	Contig19-10139	complement(146988..148697)		2U	HNM1			orf19.9619 | IPF25249.1 | Contig20139:complement(148452..146743)	choline and nitrogen mustard permease	gene family		CandidaDB:CA4824 | CYGD:CA4824 | IPF:1204.2	PF00324:aa_permeases; Amino acid permease:6.40E-07			C:plasma membrane (ISS) | C:plasma membrane (ISS)	F:choline transporter (ISS) | F:choline transporter (ISS)	P:choline transport (ISS) | P:choline transport (ISS)
orf19.2073	Contig19-10139	complement(149984..151816)		2U				orf19.9620 | IPF25244.1 | Contig20139:complement(151604..149739)	membrane transporter, antimicrobial resistance			CandidaDB:CA4823 | CYGD:CA4823 | IPF:1203.2	PF01554:UPF0013; Uncharacterized membrane protein family UPF0013:1.90E-81	COG0728 Uncharacterized membrane protein, putative virulence factor 3e-48	
orf19.2074	Contig19-10139	complement(151795..152103)		2U				orf19.9621 | IPF25336.1 | Contig20139:complement(151894..151550)	hypothetical protein			IPF:29235.1			
orf19.2075	Contig19-10139	complement(152438..153793)		2U	DFG5			orf19.9622 | IPF25260.1 | Contig20139:complement(153548..152193)	filamentous growth, cell polarity and elongation			CandidaDB:CA4822 | CYGD:CA4822 | IPF:1199.1				C:cellular_component unknown (ND)	F:molecular_function unknown (ND)	P:pseudohyphal growth (ISS)
orf19.2076	Contig19-10139	complement(154676..155680)		2U				orf19.9623 | IPF25282.1 | Contig20139:complement(155435..154431)	conserved hypothetical protein			CandidaDB:CA4821 | CYGD:CA4821 | IPF:1197.1	PF00702:Hydrolase; haloacid dehalogenase-like hydrolase:1.90E-12		
orf19.2077	Contig19-10139	complement(155998..158502)		2U				orf19.9624 | IPF25229.1 | Contig20139:complement(158260..155753)	hypothetical zinc finger protein			CandidaDB:CA4820 | CYGD:CA4820 | IPF:1196.2	PF00172:Zn_clus; Fungal Zn(2)-Cys(6) binuclear cluster domain:1.50E-10			C:nucleus (ISS)	F:transcription factor (IEA)	P:arginine metabolism (IEA)
orf19.2078	Contig19-10139	complement(159023..161032)		2U	APM2			orf19.9625 | IPF25237.1 | Contig20139:complement(160787..158778)	clathrin-coat protein	gene family		CandidaDB:CA4819 | CYGD:CA4819 | IPF:1194.2	PF00928:Adap_comp_sub; Adaptor complexes medium subunit family:1.80E-41			C:AP-1 adaptor complex (ISS)	F:clathrin binding (ISS)	P:vesicle-mediated transport (ISS)
orf19.2079	Contig19-10139	161708..162052		2U	PHH1			orf19.9626 | IPF25331.1 | Contig20139:161463..161807	pterin-4a-carbinolamine dehydratase		4.2.1.96	CandidaDB:CA4818 | CYGD:CA4818 | IPF:1193.1	PF01329:Pterin_4a; Pterin 4 alpha carbinolamine dehydratase:6.10E-11	COG2154 Pterin-4a-carbinolamine dehydratase 3e- 29	
orf19.2081	Contig19-10139	complement(162173..165958)		2U	POM152			orf19.9628 | IPF25328.1 | Contig20139:complement(165713..161928)	nuclear pore membrane glycoprotein			CandidaDB:CA4817 | CYGD:CA4817 | IPF:1191.2				C:nuclear pore (ISS) | C:nuclear pore membrane protein (ISS)	F:structural molecule (ISS)	P:NLS- bearing substrate-nucleus import (ISS) | P:mRNA-binding (hnRNP) protein-nucleus import (ISS) | P:mRNA-nucleus export (ISS) | P:nuclear pore organization and biogenesis (ISS) | P:protein-nucleus export (ISS) | P:rRNA-nucleus export (ISS) | P:ribosomal protein-nucleus import (ISS) | P:snRNA-nucleus export (ISS) | P:snRNP protein-nucleus import (ISS) | P:tRNA-nucleus export (ISS)
orf19.2082	Contig19-10139	complement(166218..167525)		2U				orf19.9629 | IPF25266.1 | Contig20139:complement(167280..165973)	Gpi-anchored aspartic protease	gene family	3.4.23.18	CandidaDB:CA4816 | CYGD:CA4816 | IPF:1183.2	PF00026:asp; Eukaryotic aspartyl protease:7.40E-08			C:cell wall (sensu Fungi) (ISS)	F:aspartic-type endopeptidase (ISS)	P:biological_process unknown (ND)
orf19.2084	Contig19-10139	168493..170286		2U	CDH1			orf19.9631 | IPF25246.1 | Contig20139:168248..170041	substrate-specific activator of APC-dependent proteolysis			CandidaDB:CA4815 | CYGD:CA4815 | IPF:20022.1	PF00400:WD40; WD domain, G-beta repeat:6.50E- 41			C:anaphase-promoting complex (ISS)	F:enzyme activator (ISS)	P:cyclin catabolism (ISS) | P:mitotic chromosome segregation (ISS) | P:mitotic metaphase/anaphase transition (ISS) | P:mitotic spindle elongation (ISS) | P:regulation of cell size (ISS) | P:ubiquitin-dependent protein catabolism (ISS)
orf19.2087	Contig19-10139	complement(170338..171396)		2U	SAS2			orf19.9634 | IPF25278.1 | Contig20139:complement(171151..170093)	zinc finger protein involved in silencing HMR			CandidaDB:CA4814 | CYGD:CA4814 | IPF:1176.1	PF01853:MOZ_SAS; MOZ/SAS family:9.10E-55			C:chromatin (ISS) | C:telomere (ISS)	F:acetyltransferase (ISS)	P:chromatin silencing at telomere (ISS)
orf19.2088	Contig19-10139	171636..172421		2U	DPB4			orf19.9635 | IPF25294.1 | Contig20139:171391..172176	subunit of DNA polymerase epsilon			CandidaDB:CA4813 | CYGD:CA4813 | IPF:1174.1				C:epsilon DNA polymerase complex (ISS)	F:epsilon DNA polymerase (ISS)	P:lagging strand elongation (ISS) | P:leading strand elongation (ISS)
orf19.2089	Contig19-10139	complement(172453..173079)		2U	NYV1			orf19.9636 | IPF25290.1 | Contig20139:complement(172954..172208)	synaptobrevin (v-SNARE)			CandidaDB:CA4812 | CYGD:CA4812 | IPF:1171.1	PF00957:synaptobrevin; Synaptobrevin:2.10E-20			C:vacuolar membrane (ISS)	F:v-SNARE (ISS)	P:non- selective vesicle fusion (ISS)
orf19.209	Contig19-10045	31577..32425		2	DFG10			orf19.7841 | IPF27115.1 | Contig20045:30878..31741	possible roles in filamentous growth, cell polarity, and cellular elongation			CandidaDB:CA3038 | CYGD:CA3038 | IPF:13438.2	PF02544:Steroid_dh; 3-oxo-5-alpha-steroid 4- dehydrogenase:3.00E-06			C:cellular_component unknown (ND)	F:molecular_function unknown (ND)	P:pseudohyphal growth (ISS)
orf19.2090	Contig19-10139	173694..177485		2U	ECM16			orf19.9637 | IPF25327.1 | Contig20139:173449..177240	part of small (ribosomal) subunit (SSU) processosome (contains U3 snoRNA)			CandidaDB:CA4811 | CYGD:CA4811 | IPF:1169.2	PF00271:helicase_C; Helicase conserved C- terminal domain:8.00E-17			C:nucleolus (ISS) | C:small nucleolar ribonucleoprotein complex (ISS)	F:RNA helicase (ISS) | F:snoRNA binding (ISS)	P:processing of 20S pre-rRNA (ISS) | P:ribosome biogenesis (ISS) | P:ribosome biogenesis (ISS)
orf19.2091	Contig19-10139	178820..179551		2U	NUO24			orf19.9638 | IPF25295.1 | Contig20139:178575..179306	subunit NUHM of NADH:Ubiquinone Oxidoreductase		1.6.5.3	CandidaDB:CA4810 | CYGD:CA4810 | IPF:1164.2	PF01257:complex1_24kD; Respiratory-chain NADH dehydrogenase 24 Kd subunit:1.50E-95	COG1905 NADH:ubiquinone oxidoreductase 24 kD subunit 2e-59\nCOG0715 ABC-type nitrate/sulfonate/taurine/bicarbonate transport systems, periplasmic components 2e-16\nCOG3411 Uncharacterized protein 1e-31	
orf19.2092	Contig19-10139	179920..181134		2U	STR3			orf19.9639 | IPF25274.1 | Contig20139:179675..180889	cystathionine beta-lyase	gene family	4.4.1.8	CandidaDB:CA4809 | CYGD:CA4809 | IPF:1162.1	PF01053:Cys_Met_Meta_PP; Cys/Met metabolism PLP-dependent enzyme:3.30E-180				F:cystathionine beta-lyase (IEA)	P:methionine biosynthesis (IEA)
orf19.2093	Contig19-10139	181393..183267		2U	RFA1			orf19.9640 | IPF25239.1 | Contig20139:181148..183022	DNA replication factor A | DNA-damage repair			CandidaDB:CA4808 | CYGD:CA4808 | IPF:1160.1	PF01336:tRNA_anti; OB-fold nucleic acid binding domain:2.20E-15			C:DNA replication factor A complex (ISS)	F:DNA replication factor (ISS) | F:RNA binding (ISS) | F:damaged DNA binding (ISS) | F:double-stranded DNA binding (ISS) | F:single-stranded DNA binding (ISS)	P:DNA recombination (ISS) | P:DNA replication, priming (ISS) | P:DNA strand elongation (ISS) | P:DNA unwinding (ISS) | P:double-strand break repair (ISS) | P:nucleotide-excision repair (ISS) | P:post-replication repair (ISS)
orf19.2094	Contig19-10139	complement(183354..186368)		2U	PDR6			orf19.9641 | IPF25339.1 | Contig20139:complement(186312..183109)	member of the karyopherin-beta family with possible role in nuclear transport and regulation of pleiotropic drug resistance			CandidaDB:CA4807 | CYGD:CA4807 | IPF:1158.2				C:cytoplasm (ISS) | C:nuclear pore (ISS)	F:protein carrier (ISS)	P:drug susceptibility/resistance (ISS) | P:protein-nucleus import (ISS)
orf19.2095	Contig19-10139	186944..189043		2U				orf19.9642 | IPF25234.1 | Contig20139:186699..188798	X-Pro aminopeptidase		3.4.11.9	CandidaDB:CA4806 | CYGD:CA4806 | IPF:1155.2			
orf19.2097	Contig19-10139	complement(189088..192342)		2U	RAD5			orf19.9644 | IPF25340.1 | Contig20139:complement(192097..188843)	ATPase/DNA helicase			CandidaDB:CA4805 | CYGD:CA4805 | IPF:1153.2	PF00176:SNF2_N; SNF2 family N-terminal domain:1.10E-45			C:chromatin (ISS)	F:DNA helicase (IEA)	P:DNA repair (IEA)
orf19.2098	Contig19-10139	193044..194519		2U	ARO8			orf19.9645 | IPF10616.3 | Contig20139:192799..194274	aromatic amino acid aminotransferase	gene family	2.6.1.66	CandidaDB:CA4804 | CYGD:CA4804 | IPF:1147.2				C:cellular_component unknown (ND)	F:aromatic amino acid transferase (ISS)	P:aromatic amino acid family metabolism (ISS)
orf19.2099	Contig19-10139	194913..197474		2U	HIR1			orf19.9647 | IPF10625.2 | Contig20139:196838..199495	involved in cell-cycle regulation of histone transcription			CandidaDB:CA2745 | CYGD:CA2745 | IPF:29209.1	PF00400:WD40; WD domain, G-beta repeat:8.40E- 10 | PF00400:WD40; WD domain, G-beta repeat:2.00E-09 | PF00400:WD40; WD domain, G-beta repeat:7.40E-07 | PF00400:WD40; WD domain, G-beta repeat:1.50E-06 | PF00400:WD40; WD domain, G-beta repeat:1.60E+00			C:nucleus (NR)	F:transcription co-repressor (NR)	P:regulation of transcription from Pol II promoter (NR)
orf19.21	Contig19-10014	complement(8780..9367)		2				orf19.7692 | IPF3866.2 | Contig20014:complement(9167..8580)	MPV17 homolog	Possible gene duplication		IPF:29978.1			
orf19.210	Contig19-10045	32675..34054		2				orf19.7842 | IPF27111.1 | Contig20045:31991..33370	conserved hypothetical protein			CandidaDB:CA3037 | CYGD:CA3037 | IPF:13442.1			
orf19.2101	Contig19-10139	complement(197503..198102)		2U	SWF3			orf19.9649 | IPF25301.1 | Contig20139:complement(200123..199524)	coiled-coil membrane protein			CandidaDB:CA2744 | CYGD:CA2744 | IPF:10626.1			
orf19.2102	Contig19-10139	198472..199353		2U	CKB1			orf19.9650 | IPF25288.1 | Contig20139:200493..201374	casein kinase II, regulatory (beta) subunit	gene family	2.7.1.37	CandidaDB:CA2743 | CYGD:CA2743 | IPF:10630.1	PF01214:CK_II_beta; Casein kinase II regulatory subunit:2.60E-85			C:casein kinase II complex (ISS)	F:casein kinase II (ISS)	P:G1/S transition of mitotic cell cycle (ISS) | P:G2/M transition of mitotic cell cycle (ISS) | P:establishment of cell polarity (sensu Saccharomyces) (ISS) | P:flocculation (ISS) | P:ion homeostasis (ISS) | P:protein amino acid phosphorylation (ISS) | P:regulation of transcription from Pol I promoter (ISS) | P:regulation of transcription from Pol I promoter (ISS) | P:regulation of transcription from Pol III promoter (ISS)
orf19.2103	Contig19-10139	complement(198581..199027)		2U				orf19.9651 | IPF25309.1 | Contig20139:complement(201129..200602)	hypothetical protein			IPF:10629.1			
orf19.2104	Contig19-10139	complement(199450..200079)		2U	JAC1			orf19.9652 | IPF18422.2 | Contig20139:complement(201977..201471)	molecular chaperone | may be involved in assembly/maturation of mitochondrial iron-sulfur proteins			CandidaDB:CA2742 | CYGD:CA2742 | IPF:10631.1	PF00226:DnaJ; DnaJ domain:6.30E-04			C:mitochondrion (ISS)	F:co-chaperone (ISS)	P:aerobic respiration (ISS) | P:iron-sulfur cluster assembly (ISS)
orf19.2105	Contig19-10139	200223..200873		2U	CWC24			orf19.9653 | IPF25303.1 | Contig20139:202391..202894	zinc finger protein			CandidaDB:CA2741 | CYGD:CA2741 | IPF:10632.1	PF00642:zf-CCCH; Zinc finger C-x8-C-x5-C-x3-H type (and similar):5.20E-09		
orf19.2106	Contig19-10139	200944..201651		2U				orf19.9654 | IPF25293.1 | Contig20139:202965..203672	conserved hypothetical membrane protein			CandidaDB:CA2740 | CYGD:CA2740 | IPF:10633.1			
orf19.2107	Contig19-10139	201896..202948		2U	MUQ1			orf19.9655 | IPF25279.1 | Contig20139:203917..204969	choline phosphate cytidylyltransferase | phosphoethanolamine cytidylyltransferase		2.7.7.14 | 2.7.7.15	CandidaDB:CA2739 | CYGD:CA2739 | IPF:10634.2	PF01467:CTP_transf_2; Cytidylyltransferase:8.30E-37				F:choline-phosphate cytidylyltransferase (ISS) | F:choline-phosphate cytidylyltransferase (ISS) | F:choline- phosphate cytidylyltransferase (ISS)	P:phosphatidylethanolamine biosynthesis (ISS) | P:phosphatidylethanolamine biosynthesis (ISS)
orf19.2107.1	Contig19-10139	complement(203010..203279)		2U	STF2			orf19.9655.1 | IPF25220.1 | Contig20139:complement(205300..205031)	ATP synthase regulatory factor			CandidaDB:CA2738 | CYGD:CA2738 | IPF:15425.2			
orf19.2108	Contig19-10139	204043..204993		2U	SOD6	SOD6		orf19.9656 | IPF25284.1 | Contig20139:206211..207014	Cu/Zn superoxide dismutase			CandidaDB:CA2737 | CYGD:CA2737 | IPF:15423.2	PF00080:sodcu; Copper/zinc superoxide dismutase (SODC):1.20E-04		
orf19.211	Contig19-10045	complement(34005..34547)		2				orf19.7843 | IPF27119.1 | Contig20045:complement(33881..33321)	probable zinc finger similar to bacterial Ada DNA-protein-cysteine methyltransferase		2.1.1.63	CandidaDB:CA3036 | CYGD:CA3036 | IPF:13443.2	PF02805:Ada_Zn_binding; Metal binding domain of Ada:6.20E-27		
orf19.2110	Contig19-10139	complement(205067..206455)		2U	ATE1			orf19.9658 | IPF25264.1 | Contig20139:complement(208476..207088)	arginyl tRNA transferase		2.3.2.8	CandidaDB:CA2736 | CYGD:CA2736 | IPF:15421.2		COG2935 Putative arginyl-tRNA:protein arginylyltransferase 1e-179		C:cytoplasm (ISS)	F:arginyltransferase (ISS)	P:protein modification (ISS) | P:ubiquitin-dependent protein catabolism (ISS) | P:ubiquitin-dependent protein catabolism (ISS)
orf19.2111	Contig19-10139	206579..207724		2U	TFG2			orf19.9659 | IPF25270.1 | Contig20139:208600..209745	RNA Polymerase II transcription initiation factor TFIIF middle subunit			CandidaDB:CA2735 | CYGD:CA2735 | IPF:19765.1	PF02270:TFIIF_beta; Transcription initiation factor IIF, beta subunit:6.30E-74			C:transcription factor TFIIF (ISS)	F:general RNA polymerase II transcription factor (ISS)	P:transcription initiation from Pol II promoter (ISS) | P:transcription initiation from Pol II promoter (ISS)
orf19.2111.2	Contig19-10139	complement(207828..208064)		2U	RPL38			orf19.9659.2 | IPF25223.1 | Contig20139:complement(210085..209849)	ribosomal protein L38			CandidaDB:CA2734 | CYGD:CA2734 | IPF:10330.2				C:cytosolic large ribosomal subunit (sensu Eukarya) (ISS)	F:structural constituent of ribosome (ISS)	P:protein biosynthesis (ISS) | P:protein biosynthesis (ISS)
orf19.2112	Contig19-10139	complement(208232..209044)		2U	PRP18			orf19.9660 | IPF18423.2 | Contig20139:complement(211071..210253)	U5 small nuclear ribonucleoprotein (snRNA) particle protein			CandidaDB:CA2733 | CYGD:CA2733 | IPF:10329.2	PF02840:Prp18; Prp18 domain:5.30E-36			C:spliceosome complex (ISS)		P:mRNA splicing (IEA)
orf19.2113	Contig19-10139	209204..210592		2U				orf19.9661 | IPF25263.1 | Contig20139:211234..212613	integral peroxisomal membrane protein			CandidaDB:CA2732 | CYGD:CA2732 | IPF:10327.2			
orf19.2114	Contig19-10139	210805..211716		2U	URO1			orf19.9662 | IPF25286.1 | Contig20139:212826..213737	peroxisomal urate oxidase | uricase		1.7.3.3	CandidaDB:CA2731 | CYGD:CA2731 | IPF:10326.2	PF01014:Uricase; Uricase:3.00E-129		
orf19.2115	Contig19-10139	211814..213118		2U				orf19.9663 | IPF10325.2 | Contig20139:213835..215139	molybdopterin-converting factor		6.3.2.19	CandidaDB:CA2730 | CYGD:CA2730 | IPF:19439.2	PF00899:ThiF; ThiF family:1.80E-52		
orf19.2116	Contig19-10139	213199..213837		2U	NAT2			orf19.9664 | IPF10323.1 | Contig20139:215219..215857	N-acetyltransferase for N- terminal methionine			IPF:19438.2					F:peptide alpha-N-acetyltransferase (ISS) | F:peptide alpha-N-acetyltransferase (ISS)	P:N-terminal peptidyl- methionine acetylation (ISS)
orf19.2117	Contig19-10139	complement(213863..215089)		2U	LEU5			orf19.9665 | IPF10322.1 | Contig20139:complement(217109..215883)	mitochondrial carrier protein	gene family		CandidaDB:CA2728 | CYGD:CA2728 | IPF:29217.1	PF00153:mito_carr; Mitochondrial carrier protein:6.60E-30 | PF00153:mito_carr; Mitochondrial carrier protein:4.20E-23 | PF00153:mito_carr; Mitochondrial carrier protein:2.00E-06			C:mitochondrial inner membrane (ISS)	F:coenzyme A transporter (ISS) | F:coenzyme A transporter (ISS)	P:coenzyme A transport (ISS)
orf19.2119	Contig19-10139	complement(215425..216939)		2U	NDT80			orf19.9667 | IPF25251.1 | Contig20139:complement(219142..217445)	meiosis-specific protein for exit from pachytene			CandidaDB:CA2727 | CYGD:CA2727 | IPF:10318.1				C:meiotic chromosome (ISS)	F:transcription factor (ISS)	P:meiosis (ISS)
orf19.212	Contig19-10045	34843..35589		2	VPS28			orf19.7844 | IPF27116.1 | Contig20045:34159..34905	endosome to vacuole transport factor			CandidaDB:CA3035 | CYGD:CA3035 | IPF:13197.2					F:molecular_function unknown (ND)	P:protein- membrane targeting (ISS) | P:protein-membrane targeting (ISS) | P:protein-vacuolar targeting (ISS) | P:protein- vacuolar targeting (ISS)
orf19.2120	Contig19-10139	217174..>217482		2U				orf19.9668 | IPF25319.1 | Contig20139:219086..219502	hypothetical protein	truncated protein | gene family		CandidaDB:CA2726 | CYGD:CA2726 | IPF:10313.1			
orf19.2121	Contig19-10140	join(<3..3203,3206..3820)		6C	ALS4			orf19.9670 | IPF25194.1 | Contig20140:3314..3820 | orf19.9669 | IPF25217.1 | Contig20140:3..3206	partial agglutinin like protein	sequencing error? | protein family | The ORF starts at amino acid 252 of the ALS4 sequence. This ORF contains about 20 copies of the tandem repeat sequence. Since the Southern blotting method, but which ALS4 alleles sizes were judged, has some error attached to it, it is possible that this sequence is the smaller allele, ALS4-2. There is a stop codon in the middle of the sequence due. A frameshift adds HHL* and then picks up with the correct APSTET sequence. A reasonable prototype sequence to use for ALS4 would be GenBank accession number AF272027, which encodes 20 tandem repeat copies and is close enough to results from other methods that it is probably accurate.		CandidaDB:CA0413 | CYGD:CA0413 | IPF:18994.1 | CandidaDB:CA0412 | CYGD:CA0412 | IPF:16055.3				C:cell wall (sensu Fungi) (ISS)	F:cell adhesion molecule (ISS)	P:flocculation (IEA)
orf19.2124	Contig19-10140	complement(join(9281..>10084,<10094..10351))		6C				orf19.9672 | IPF16259.1 | Contig20140:complement(10359..9289)	putative dehydrogenase	sequencing error?		IPF:29191.1 | IPF:29204.1	PF00107:adh_zinc; Zinc-binding dehydrogenase:1.20E-12		
orf19.2125	Contig19-10140	10804..11262		6C				orf19.9673 | IPF16257.1 | Contig20140:10907..11263	hypothetical protein			IPF:29197.1			
orf19.2125.1	Contig19-10140	<11820..12173		6C					retroviral pol	sequencing error?					
orf19.2127	Contig19-10140	13430..13777		6C				orf19.9674 | IPF25189.1 | Contig20140:11533..12600	hypothetical protein			IPF:16108.2			
orf19.2128	Contig19-10140	16265..17455		6C	YLF2			orf19.9675 | IPF25188.1 | Contig20140:15193..16278	putative GTP-binding protein			CandidaDB:CA3179 | CYGD:CA3179 | IPF:12246.2	PF02824:TGS; TGS domain:3.80E-02		
orf19.2129	Contig19-10140	complement(13761..16262)		6C	SPO71			orf19.9676 | IPF25177.1 | Contig20140:complement(15112..12584)	protein involved in spore wall formation			IPF:19786.1	PF00169:PH; PH domain:7.50E-12			C:spore wall (sensu Fungi) (ISS) | C:spore wall (sensu Fungi) (ISS)	F:molecular_function unknown (ND)	P:spore wall assembly (sensu Saccharomyces) (IEP) | P:spore wall assembly (sensu Saccharomyces) (ISS)
orf19.213	Contig19-10045	complement(35638..36471)		2	RPN12			orf19.7845 | IPF27114.1 | Contig20045:complement(35787..34954)	26S proteasome regulatory subunit			CandidaDB:CA3034 | CYGD:CA3034 | IPF:13198.1				C:19S proteasome regulatory particle (ISS) | C:cytoplasm (ISS) | C:nucleus (ISS)	F:molecular_function unknown (ISS)	P:ubiquitin-dependent protein catabolism (ISS)
orf19.2131	Contig19-10140	complement(17835..20165)		6C	TUL1			orf19.9678 | IPF25179.1 | Contig20140:complement(18988..16658)	transmembrane ubiquitin ligase			CandidaDB:CA3180 | CYGD:CA3180 | IPF:12244.2			
orf19.2132	Contig19-10140	complement(20248..20949)		6C				orf19.9679 | IPF25191.1 | Contig20140:complement(19772..19071)	hypothetical protein			CandidaDB:CA3181 | CYGD:CA3181 | IPF:12241.1			
orf19.2133	Contig19-10140	22736..24115		6C	LIP4	LIP4		orf19.9680 | IPF19830.2 | Contig20140:21559..22938	secreted lipase			gi|7769754|gb|AAF69521.1|AF191317_1 secretory lipase 4; Lip4; LIP [Candida albicans] | CandidaDB:CA3182 | CYGD:CA3182 | IPF:15657.2			
orf19.2135	Contig19-10140	complement(join(24185..>26926,<26928..28463))		6C	TAF2			orf19.9683 | IPF25185.1 | Contig20140:complement(27776..26178) | orf19.9682 | IPF25176.1 | Contig20140:complement(26251..23498)	component of TFIID complex	sequencing error?		CandidaDB:CA3184 | CYGD:CA3184 | IPF:13636.2 | CandidaDB:CA3183 | CYGD:CA3183 | IPF:15656.2				C:TFIID complex (ISS)	F:general RNA polymerase II transcription factor (ISS)	P:G1-specific transcription in mitotic cell cycle (ISS) | P:transcription initiation from Pol II promoter (ISS) | P:transcription initiation from Pol II promoter (ISS) | P:tr
orf19.2137	Contig19-10140	complement(28566..30017)		6C				orf19.9684 | IPF25186.1 | Contig20140:complement(29459..27879)	conserved hypothetical protein			CandidaDB:CA3185 | CYGD:CA3185 | IPF:13637.2			
orf19.2138	Contig19-10140	30189..33455		6C	ILS1			orf19.9685 | IPF25214.1 | Contig20140:29502..32768	isoleucyl-tRNA synthetase		6.1.1.5	CandidaDB:CA3186 | CYGD:CA3186 | IPF:13644.2	PF00133:tRNA-synt_1; tRNA synthetases class I (I, L, M and V):0.00E+00			C:cellular_component unknown (ND)	F:isoleucine-tRNA ligase (IEA)	P:protein biosynthesis (ISS)
orf19.2143	Contig19-10140	complement(33464..36307)		6C				orf19.9690 | IPF25218.1 | Contig20140:complement(35584..32777)	conserved hypothetical protein			CandidaDB:CA3187 | CYGD:CA3187 | IPF:17094.2			
orf19.2146	Contig19-10140	complement(36986..38134)		6C	HAT2			orf19.9693 | IPF25187.1 | Contig20140:complement(37445..36297)	histone acetyltransferase subunit			CandidaDB:CA3188 | CYGD:CA3188 | IPF:11610.2	PF00400:WD40; WD domain, G-beta repeat:2.30E- 36			C:cytoplasm (ISS) | C:cytoplasm (ISS) | C:nucleus (ISS)	F:H3/H4 histone acetyltransferase (ISS)	P:chromatin assembly/disassembly (ISS) | P:chromatin silencing at telomere (ISS)
orf19.2149	Contig19-10140	complement(38200..40473)		6C				orf19.9696 | IPF25180.1 | Contig20140:complement(39784..37511)	conserved hypothetical protein			CandidaDB:CA3189 | CYGD:CA3189 | IPF:11607.2	PF00916:Sulfate_transp; Sulfate transporter family:4.10E-55		
orf19.215	Contig19-10045	complement(36862..38610)		2	AVO2			orf19.7847 | IPF27103.1 | Contig20045:complement(38169..36178)	TOR2 binding protein			CandidaDB:CA3033 | CYGD:CA3033 | IPF:13202.1	PF00023:ank; Ankyrin repeat:1.60E-13			C:cytoplasm (ISS)	F:molecular_function unknown (IEA)	P:biological_process unknown (IEA)
orf19.2150	Contig19-10140	40630..41619		6C				orf19.9697 | IPF25190.1 | Contig20140:40004..40930	putative electron carrier			CandidaDB:CA3190 | CYGD:CA3190 | IPF:11603.2	PF00766:ETF_alpha; Electron transfer flavoprotein alpha subunit:4.00E-114	COG2086 Electron transfer flavoprotein beta- subunit 4e-34\nCOG2025 Electron transfer flavoprotein alpha-subunit 1e-102	
orf19.2151	Contig19-10140	41718..44090		6C	SEY1			orf19.9698 | IPF25181.1 | Contig20140:41029..43401	putative stress-related vesicular transport protein			gi|13702166|dbj|BAB43823.1| CaNAG6 [Candida albicans] | CandidaDB:CA3191 | CYGD:CA3191 | IPF:11601.2			
orf19.2154	Contig19-10140	44236..45717		6C	HXK1			orf19.9701 | IPF2721.2 | Contig20140:43547..45028	hexokinase I		2.7.1.1	gi|13702165|dbj|BAB43822.1| CaNAG5 [Candida albicans] | CandidaDB:CA3192 | CYGD:CA3192 | IPF:11598.2	PF00349:hexokinase; Hexokinase:5.40E-12			C:cytosol (ISS)	F:hexokinase (ISS)	P:fructose metabolism (ISS)
orf19.2156	Contig19-10140	complement(45960..46508)		6C	NAG1			orf19.9703 | IPF2719.1 | Contig20140:complement(46017..45271)	glucosamine-6-phosphate deaminase			IPF:29192.1	PF01182:Glucosamine_iso; Glucosamine-6- phosphate isomerases/6-phosphogluconolactonase:9.10E-97		
orf19.2157	Contig19-10140	46949..48190		6C	NAG2			orf19.9704 | IPF20073.1 | Contig20140:46258..47499	N-acetylglucosamine-6-phosphate deacetylase		3.5.1.25	gi|13702163|dbj|BAB43820.1| CaNAG2 [Candida albicans] | CandidaDB:CA1131 | CYGD:CA1131 | IPF:20045.2	PF02612:NagA; N-acetylglucosamine-6-phosphate deacetylase:4.50E-32	COG1820 N-acetylglucosamine-6-phosphate deacetylase 9e-79	
orf19.2158	Contig19-10140	complement(join(48199..48987,48987..49883))		6C	NAG3				related to MDR family transporters	sequencing error?		IPF:2706.2 | IPF:2714.2			
orf19.216	Contig19-10045	40250..41776		2				orf19.7848 | IPF13203.3 | Contig20045:39243..41093	conserved hypothetical protein			CandidaDB:CA3032 | CYGD:CA3032 | IPF:12319.2				C:cellular_component unknown (ND)	F:molecular_function unknown (ND)	P:response to stress (ISS)
orf19.2160	Contig19-10140	complement(50093..51838)		6C	NAG4			orf19.9706 | IPF2710.1 | Contig20140:complement(51146..49401)	membrane transporter			gi|13702161|dbj|BAB43818.1| CaNAG4 [Candida albicans] | CandidaDB:CA1133 | CYGD:CA1133 | IPF:2708.3	PF00083:sugar_tr; Sugar (and other) transporter:5.50E-05		
orf19.2163	Contig19-10140	53543..56056		6C				orf19.9709 | IPF25178.1 | Contig20140:52851..55364	conserved hypothetical protein			CandidaDB:CA1134 | CYGD:CA1134 | IPF:2702.1			
orf19.2164	Contig19-10141	complement(1025..4381)		2U				orf19.9710 | IPF25169.1 | Contig20141:complement(4381..1025)	reverse transcriptase (incomplete)		3.4.23.16	CandidaDB:CA0414 | CYGD:CA0414 | IPF:4068.2	PF00078:rvt; Reverse transcriptase (RNA- dependent DNA polymerase):3.70E-30		
orf19.2165	Contig19-10141	complement(6708..7544)		2U				orf19.9711 | IPF25145.1 | Contig20141:complement(7544..6708)	conserved hypothetical protein			IPF:29175.1			
orf19.2166	Contig19-10141	complement(8268..9434)		2U	VMA5			orf19.9712 | IPF13718.3 | Contig20141:complement(9434..8268)	vacuolar ATPase domain subunit C		3.6.3.6	CandidaDB:CA0711 | CYGD:CA0711 | IPF:29174.1	PF03223:V-ATPase_C; V-ATPase subunit C:3.50E- 60			C:hydrogen-transporting ATPase V1 domain (ISS) | C:hydrogen-transporting ATPase V1 domain (ISS) | C:vacuolar membrane (sensu Fungi) (ISS)	F:hydrogen- transporting two-sector ATPase (ISS) | F:hydrogen- transporting two-sector ATPase (ISS)	P:vacuolar ac
orf19.2167	Contig19-10141	10372..11514		2U				orf19.9713 | IPF25129.1 | Contig20141:10162..11514	conserved hypothetical protein			CandidaDB:CA0712 | CYGD:CA0712 | IPF:13717.1			
orf19.2168	Contig19-10141	complement(11762..13105)		2U				orf19.9714 | IPF25127.1 | Contig20141:complement(13135..11762)	hypothetical membrane protein			CandidaDB:CA0713 | CYGD:CA0713 | IPF:13715.1		COG1073 Hydrolases of the alpha/beta superfamily 5e-34\nCOG0657 Acetyl esterase 4e-56\nCOG2272 Carboxylesterase type B 2e-21	
orf19.2168.3	Contig19-10141	join(14370..14420,14578..15048)	14421..14577	2U	YOP1			orf19.9714.3 | IPF13710.3 | Contig20141:14596..15066	involved in membrane traffic	Possible intron (size=157) gtatgtttaa...catttcatag		IPF:16182.1				C:membrane (ISS)	F:molecular_function unknown (ND)	P:membrane organization and biogenesis (ISS) | P:membrane organization and biogenesis (ISS)
orf19.2169	Contig19-10141	complement(15194..15889)		2U				orf19.9715 | IPF16181.3 | Contig20141:complement(15904..15215)	hypothetical protein			IPF:29176.1			
orf19.217	Contig19-10045	complement(44393..45532)		2				orf19.7849 | IPF27112.1 | Contig20045:complement(44849..43710)	zinc finger protein			CandidaDB:CA3031 | CYGD:CA3031 | IPF:12324.2	PF00096:zf-C2H2; Zinc finger, C2H2 type:5.70E- 15		
orf19.2170	Contig19-10141	17941..20724		2U				orf19.9716 | IPF25099.1 | Contig20141:17947..20730	membrane transporter			CandidaDB:CA3747 | CYGD:CA3747 | IPF:10153.2	PF02714:DUF221; Domain of unknown function DUF221:1.80E-118		
orf19.2172	Contig19-10141	complement(21116..22096)		2U	ARA1			orf19.9718 | IPF25141.1 | Contig20141:complement(22102..21122)	D-arabinose dehydrogenase		1.1.1.21	CandidaDB:CA3746 | CYGD:CA3746 | IPF:10148.2	PF00248:aldo_ket_red; Aldo/keto reductase family:2.90E-89			C:cellular_component unknown (ND)	F:D-arabinose 1- dehydrogenase [NAD(P)] (ISS)	P:carbohydrate metabolism (ISS) | P:carbohydrate metabolism (ISS)
orf19.2173	Contig19-10141	complement(join(22663..23799,23985..23990))	complement(23800..23984)	2U	MAF1			orf19.9719 | IPF25133.1 | Contig20141:complement(23835..22669)	nuclear-cytoplasmic transport | negative effector of Pol III synthesis	Possible intron (size=185) gtatgtagac...acacataaag		CandidaDB:CA3745 | CYGD:CA3745 | IPF:10146.2				C:nucleus (ISS)	F:molecular_function unknown (ND)	P:negative regulation of transcription from Pol III promoter (ISS) | P:negative regulation of transcription from Pol III promoter (ISS)
orf19.2174	Contig19-10141	complement(24423..25958)		2U	RAD57			orf19.9720 | IPF25120.1 | Contig20141:complement(25964..24429)	DNA-repair | RecA homolog			CandidaDB:CA3744 | CYGD:CA3744 | IPF:10144.2				C:nucleus (ISS)	F:protein binding (ISS)	P:DNA recombinase assembly (ISS) | P:DNA recombinase assembly (ISS) | P:double-strand break repair via break-induced replication (ISS) | P:double-strand break repair via single-strand annealing (ISS) | P:double-strand break repair via synthesis-dependent strand annealing (ISS) | P:meiotic DNA recombinase assembly (ISS) | P:telomerase- independent telomere maintenance (ISS)
orf19.2175	Contig19-10141	complement(26189..27292)		2U				orf19.9721 | IPF25135.1 | Contig20141:complement(27298..26195)	oxidoreductase similar to mammalian Apoptosis Inducing Factor		1.6.99.3	CandidaDB:CA3743 | CYGD:CA3743 | IPF:19998.1	PF00070:pyr_redox; Pyridine nucleotide- disulphide oxidoreductase:1.20E-22			C:plasma membrane (ISS)	F:oxidoreductase, acting on NADH or NADPH, disulfide as acceptor (ISS)	P:response to singlet oxygen (ISS)
orf19.2176	Contig19-10141	28410..29219		2U				orf19.9722 | IPF25139.1 | Contig20141:28188..29225	hydroxyacid dehydrogenase	gene family	1.1.1.95 | 1.1.1.215	CandidaDB:CA3742 | CYGD:CA3742 | IPF:5511.1	PF02826:2-Hacid_DH_C; D-isomer specific 2- hydroxyacid dehydrogenase, NAD binding domain:1.50E-53		
orf19.2177	Contig19-10141	complement(28215..28751)		2U				orf19.9723 | IPF25150.1 | Contig20141:complement(28805..28221)	hypothetical protein			IPF:5510.1			
orf19.2178	Contig19-10141	30348..31325		2U	MRS4			orf19.9724 | IPF25142.1 | Contig20141:30354..31331	RNA splicing protein and member of the mitochondrial carrier family (MCF)	gene family		CandidaDB:CA3741 | CYGD:CA3741 | IPF:5513.1	PF00153:mito_carr; Mitochondrial carrier protein:1.80E-75			C:mitochondrion (ISS)	F:carrier (ISS)	P:RNA splicing (ISS) | P:transport (ISS)
orf19.2179	Contig19-10141	33831..35645		2U	ARN1	ARN1	SIT1	orf19.9725 | IPF25111.1 | Contig20141:33813..35651	iron-siderophore transporter			CandidaDB:CA3740 | CYGD:CA3740 | IPF:5522.1				C:cytoplasmic vesicle (ISS) | C:endosome (ISS)	F:siderochrome-iron transporter (ISS)	P:iron- siderochrome transport (ISS)
orf19.2179.2	Contig19-10141	join(36075..36126,36446..36750)	36127..36445	2U	RPS10			orf19.9725.2 | IPF25168.1 | Contig20141:36415..36756	ribosomal protein S10A	Possible intron (size=319) gtatgtaaat...tgtattatag		CandidaDB:CA3739 | CYGD:CA3739 | IPF:5524.1				C:cytosolic small ribosomal subunit (sensu Eukarya) (ISS)	F:structural constituent of ribosome (ISS)	P:protein biosynthesis (ISS) | P:protein biosynthesis (ISS)
orf19.218	Contig19-10045	complement(47094..47435)		2				orf19.7850 | IPF27125.1 | Contig20045:complement(46758..46411)	hypothetical protein			IPF:18392.1			
orf19.2180	Contig19-10141	37421..38536		2U				orf19.9726 | IPF25136.1 | Contig20141:37427..38542	calcium-binding protein			CandidaDB:CA3738 | CYGD:CA3738 | IPF:5526.1	PF00036:efhand; EF hand:5.80E-15		
orf19.2181	Contig19-10141	complement(37356..37886)		2U				orf19.9727 | IPF25147.1 | Contig20141:complement(38060..37362)	hypothetical protein			IPF:5525.1			
orf19.2182	Contig19-10141	complement(38788..45390)		2U	BLM3			orf19.9728 | IPF25148.1 | Contig20141:complement(45396..38794)	integral membrane protein possibly involved in bleomycin resistance			CandidaDB:CA3737 | CYGD:CA3737 | IPF:5529.1			
orf19.2183	Contig19-10141	46464..48293		2U	KRE30			orf19.9729 | IPF25112.1 | Contig20141:46470..48299	ABC transporter | best homolog of Killer toxin REsistant	gene family		CandidaDB:CA3736 | CYGD:CA3736 | IPF:5533.2	PF00005:ABC_tran; ABC transporter:7.20E-80			C:cellular_component unknown (ND)	F:ATP-binding cassette (ABC) transporter (ISS)	P:biological_process unknown (ND)
orf19.2184	Contig19-10141	complement(48751..49629)		2U				orf19.9730 | IPF12454.2 | Contig20141:complement(49636..48758)	degradation of aromatic compounds | 2-keto-4-pentenoate hydratase/2-oxohepta-3-ene-1,7-dioic acid hydratase (catechol pathway)		5.3.3.10	CandidaDB:CA3735 | CYGD:CA3735 | IPF:5534.2	PF01557:FAA_hydrolase; Fumarylacetoacetate (FAA) hydrolase family:1.90E-48	COG0179 2-keto-4-pentenoate hydratase/2- oxohepta-3-ene-1,7-dioic acid hydratase (catechol pathway) 7e-87	
orf19.2185	Contig19-10141	50388..51608		2U	NSA1			orf19.9731 | IPF25132.1 | Contig20141:50395..51615	Nop seven associated | ribosome biogenesis			CandidaDB:CA1770 | CYGD:CA1770 | IPF:12457.2				C:cellular_component unknown (ND)	F:molecular_function unknown (ND)	P:ribosomal large subunit biogenesis (ISS) | P:ribosomal large subunit biogenesis (ISS)
orf19.2186	Contig19-10141	complement(51601..52644)		2U	SEH1			orf19.9732 | IPF25138.1 | Contig20141:complement(52621..51608)	nuclear pore protein			CandidaDB:CA1771 | CYGD:CA1771 | IPF:12458.2	PF00400:WD40; WD domain, G-beta repeat:3.50E- 38			C:nuclear pore (ISS)	F:structural molecule (ISS)	P:NLS-bearing substrate-nucleus import (ISS) | P:mRNA- binding (hnRNP) protein-nucleus import (ISS) | P:mRNA- nucleus export (ISS) | P:nuclear pore organization and biogenesis (ISS) | P:protein-nucleus export (ISS) | P:rRNA- nucleus export (ISS) | P:ribosomal protein-nucleus import (ISS) | P:snRNA-nucleus export (ISS) | P:snRNP protein- nucleus import (ISS) | P:tRNA-nucleus export (ISS)
orf19.2187	Contig19-10141	53170..54654		2U	ALG7			orf19.9733 | IPF25121.1 | Contig20141:53177..54661	tunicamycin resistance protein | UDP-N-acetylglucosamine-1- phosphate transferase		2.7.8.15	CandidaDB:CA1772 | CYGD:CA1772 | IPF:12460.2	PF00953:Glycos_transf_4; Glycosyl transferase:5.40E-65	COG0472 UDP-N-acetylmuramyl pentapeptide phosphotransferase/UDP-N- acetylglucosamine-1-phosphate transferase 1e-125			F:UDP-N-acetylglucosamine-dolichyl-phosphate N- acetylglucosamine-1-phosphate transferase (ISS)	P:N- linked glycosylation (ISS)
orf19.2190	Contig19-10141	54859..56853		2U	VRP1			orf19.9736 | IPF25107.1 | Contig20141:54866..56860	proline-rich protein verprolin | potential actin-interacting WH2 domain			CandidaDB:CA1773 | CYGD:CA1773 | IPF:12461.2	PF02205:WH2; WH2 motif:3.50E-08			C:actin cortical patch (sensu Saccharomyces) (ISS)	F:actin binding (ISS)	P:actin filament organization (ISS) | P:endocytosis (ISS) | P:polar budding (ISS) | P:response to osmotic stress (ISS)
orf19.2191	Contig19-10141	complement(56905..57942)		2U				orf19.9737 | IPF25137.1 | Contig20141:complement(57949..56912)	conserved hypothetical protein			CandidaDB:CA1774 | CYGD:CA1774 | IPF:7498.2	PF00400:WD40; WD domain, G-beta repeat:3.80E- 12		
orf19.2192	Contig19-10141	complement(58591..61761)		2U	GDH2			orf19.9738 | IPF19745.1 | Contig20141:complement(61768..58598)	NAD-specific glutamate dehydrogenase		1.4.1.2	CandidaDB:CA1775 | CYGD:CA1775 | IPF:29185.1	PF00208:GLFV_dehydrog; Glutamate/Leucine/Phenylalanine/Valine dehydrogenase:4.60E- 60 | PF02812:GLFV_dehydrog_N; Glu/Leu/Phe/Val dehydrogenase, dimerisation domain:5.40E-31	COG2902 NAD-specific glutamate dehydrogenase 1e-180			F:glutamate dehydrogenase (IEA) | F:glutamate dehydrogenase (ISS) | F:glutamate dehydrogenase (ISS)	P:nitrogen metabolism (ISS)
orf19.2193	Contig19-10141	complement(64481..65821)		2U	PRS5			orf19.9739 | IPF25123.1 | Contig20141:complement(65822..64482)	phosphoribosylpyrophosphate synthetase		2.7.6.1	CandidaDB:CA2442 | CYGD:CA2442 | IPF:7507.2	PF00156:Pribosyltran; Phosphoribosyl transferase domain:1.70E-35			C:cytoplasm (ISS)	F:ribose-phosphate pyrophosphokinase (ISS)	P:'de novo' IMP biosynthesis (ISS) | P:'de novo' pyrimidine base biosynthesis (ISS) | P:histidine biosynthesis (ISS) | P:purine salvage (ISS) | P:tryptophan biosynthesis (ISS)
orf19.2194	Contig19-10141	complement(66123..67535)		2U	APM4			orf19.9740 | IPF25124.1 | Contig20141:complement(67536..66124)	medium subunit of clathrin associated protein | AP-2 complex subunit			CandidaDB:CA2441 | CYGD:CA2441 | IPF:7509.2	PF00928:Adap_comp_sub; Adaptor complexes medium subunit family:3.50E-141			C:AP-2 adaptor complex (ISS) | C:AP-2 adaptor complex (ISS)	F:molecular_function unknown (ND)	P:intracellular protein transport (ISS)
orf19.2195	Contig19-10141	68262..68804		2U				orf19.9741 | IPF25151.1 | Contig20141:68242..68805	hypothetical protein			IPF:7512.2			
orf19.2196	Contig19-10141	complement(67817..69181)		2U	CUE3			orf19.9742 | IPF25128.1 | Contig20141:complement(69182..67818)	conserved hypothetical membrane protein			CandidaDB:CA2440 | CYGD:CA2440 | IPF:7513.2	PF02845:CUE; CUE domain:1.10E-01		
orf19.2197	Contig19-10141	complement(69838..71340)		2U	FMO2			orf19.9743 | IPF25119.1 | Contig20141:complement(71341..69839)	flavin-containing monooxygenase		1.14.13.8	CandidaDB:CA2439 | CYGD:CA2439 | IPF:7514.2			
orf19.2198	Contig19-10141	complement(72310..74466)		2U				orf19.9744 | IPF25103.1 | Contig20141:complement(74467..72311)	conserved hypothetical membrane protein			CandidaDB:CA2438 | CYGD:CA2438 | IPF:5505.2			
orf19.2199	Contig19-10141	75838..76845		2U	PHO86			orf19.9745 | IPF25140.1 | Contig20141:75839..76846	inorganic phosphate transporter			CandidaDB:CA2437 | CYGD:CA2437 | IPF:5501.1				C:endoplasmic reticulum (ISS)	F:molecular_function unknown (ND)	P:phosphate transport (ISS) | P:secretory pathway (ISS)
orf19.22	Contig19-10014	complement(9736..10470)		2				orf19.7693 | IPF18727.2 | Contig20014:complement(10291..9557)	MPV17 homolog | hypothetical protein	Possible gene duplication		CandidaDB:CA3605 | CYGD:CA3605 | IPF:3865.2			
orf19.220	Contig19-10045	52996..54036		2	PIR1			orf19.7851 | IPF15363.2 | Contig20045:52307..53464	cell wall structural constituent with tandem repeats			CandidaDB:CA3030 | CYGD:CA3030 | IPF:19968.1	PF00399:yeast_PIR; Yeast PIR protein repeat:6.00E-25			C:cell wall (ISS)	F:structural constituent of cell wall (ISS)	P:cell wall organization and biogenesis (ISS)
orf19.2200	Contig19-10141	complement(76994..78304)		2U	VIP36			orf19.9746 | IPF25130.1 | Contig20141:complement(78305..76995)	vesicular integral-membrane protein VIP36-like			CandidaDB:CA2436 | CYGD:CA2436 | IPF:5500.2	PF03388:Lectin_leg-like; Legume-like lectin family:5.20E-27		
orf19.2201	Contig19-10141	complement(78809..79147)		2U	CBP6			orf19.9747 | IPF18593.2 | Contig20141:complement(79148..78810)	pre-mRNA processing protein | translational activator			CandidaDB:CA1889 | CYGD:CA1889 | IPF:5499.1				C:mitochondrion (ISS)	F:molecular_function unknown (ISS)	P:protein biosynthesis (ISS)
orf19.2202	Contig19-10141	79896..80621		2U	PGM			orf19.9748 | IPF18594.1 | Contig20141:79899..80624	phosphoglycerate mutase	gene family	5.4.2.1	CandidaDB:CA1888 | CYGD:CA1888 | IPF:5498.1	PF00300:PGAM; Phosphoglycerate mutase family:2.30E-15	COG0588 Phosphoglycerate mutase 1 2e- 58\nCOG0406 Phosphoglycerate mutase/fructose-2,6- bisphosphatase 2e-53	
orf19.2203	Contig19-10141	complement(80638..80955)		2U					hypothetical protein			IPF:29181.1			
orf19.2204	Contig19-10141	complement(81396..82502)		2U				orf19.9749 | IPF25125.1 | Contig20141:complement(82737..81388)	conserved hypothetical membrane protein			CandidaDB:CA1887 | CYGD:CA1887 | IPF:5496.1	PF00892:DUF6; Integral membrane protein DUF6:1.30E-17 | PF00892:DUF6; Integral membrane protein DUF6:1.30E-06		
orf19.2204.2	Contig19-10141	complement(83802..84056)		2U	RHO2			orf19.9749.2 | IPF25102.1 | Contig20141:complement(84048..83794)	GTP-binding protein of the rho subfamily	sequencing error?		CandidaDB:CA1886 | CYGD:CA1886 | IPF:5490.1				C:intracellular (ISS)	F:Rho small monomeric GTPase (ISS) | F:signal transducer (ISS)	P:cell wall organization and biogenesis (ISS) | P:establishment of cell polarity (sensu Saccharomyces) (ISS) | P:microtubule- based process (ISS) | P:small GTPase med
orf19.2208	Contig19-10141	complement(85255..89454)		2U				orf19.9753 | IPF25161.1 | Contig20141:complement(89455..85247)	conserved hypothetical protein			CandidaDB:CA1884 | CYGD:CA1884 | IPF:5486.2			
orf19.2209	Contig19-10141	complement(90673..92700)		2U				orf19.9754 | IPF25104.1 | Contig20141:complement(92692..90665)	ion transport protein			CandidaDB:CA1883 | CYGD:CA1883 | IPF:5479.2	PF00520:ion_trans; Ion transport protein:2.90E-09		
orf19.2210	Contig19-10141	95834..97882		2U				orf19.9755 | IPF19934.2 | Contig20141:95821..97869	hypothetical protein			CandidaDB:CA1882 | CYGD:CA1882 | IPF:29168.1			
orf19.2211	Contig19-10141	complement(97958..98800)		2U				orf19.9756 | IPF25144.1 | Contig20141:complement(98814..97945)	hypothetical protein			CandidaDB:CA2375 | CYGD:CA2375 | IPF:15504.1			
orf19.2212	Contig19-10141	99042..99359		2U				orf19.9757 | IPF25170.1 | Contig20141:99023..99346	hypothetical protein			IPF:15505.1			
orf19.2213	Contig19-10141	complement(99424..100788)		2U				orf19.9758 | IPF25122.1 | Contig20141:complement(100775..99411)	hypothetical protein			CandidaDB:CA2376 | CYGD:CA2376 | IPF:15506.2			
orf19.2214	Contig19-10141	complement(101024..101887)		2U	MRPL7			orf19.9759 | IPF25143.1 | Contig20141:complement(101874..101011)	mitochondrial ribosomal protein			CandidaDB:CA2377 | CYGD:CA2377 | IPF:15259.2				C:mitochondrial large ribosomal subunit (ISS)	F:structural constituent of ribosome (ISS)	P:protein biosynthesis (ISS)
orf19.2215	Contig19-10141	102562..104064		2U	GLE1			orf19.9760 | IPF25118.1 | Contig20141:102591..104051	RNA export mediator			CandidaDB:CA2378 | CYGD:CA2378 | IPF:15261.2				C:nuclear pore (ISS)	F:molecular_function unknown (ND)	P:poly(A)+ mRNA-nucleus export (ISS)
orf19.2216	Contig19-10141	complement(104199..108110)		2U	PDS5			orf19.9761 | IPF25164.1 | Contig20141:complement(108097..104186)	Precocious Dissociation of Sister chromatids | chromosome dynamics			CandidaDB:CA2379 | CYGD:CA2379 | IPF:4073.2				C:mitotic chromosome (ISS)	F:structural molecule (ISS)	P:mitotic chromosome condensation (ISS) | P:mitotic sister chromatid cohesion (ISS)
orf19.2217	Contig19-10141	108463..109863		2U	PAP2			orf19.9762 | IPF25116.1 | Contig20141:108240..109850	prolyl aminopeptidase	gene family	3.4.11.5	CandidaDB:CA2380 | CYGD:CA2380 | IPF:4072.2	PF00561:abhydrolase; alpha/beta hydrolase fold:3.70E-09		
orf19.2218	Contig19-10141	complement(109967..111841)		2U				orf19.9763 | IPF25109.1 | Contig20141:complement(111828..109954)	hypothetical protein			IPF:29169.1			
orf19.2219	Contig19-10141	113193..116819		2U	REV2			orf19.9764 | IPF25165.1 | Contig20141:113246..116806	reverse transcriptase	gene family		IPF:29182.1	PF00078:rvt; Reverse transcriptase (RNA- dependent DNA polymerase):2.70E-30		
orf19.2220	Contig19-10141	118016..118327		2U				orf19.9765 | IPF25157.1 | Contig20141:118003..118314	hypothetical protein			IPF:11641.1			
orf19.2222	Contig19-10141	complement(118955..120091)		2U	YCK1			orf19.9767 | IPF25134.1 | Contig20141:complement(120078..118942)	casein kinase I	gene family		CandidaDB:CA2382 | CYGD:CA2382 | IPF:11643.2	PF00069:pkinase; Protein kinase domain:1.00E- 24			C:plasma membrane (ISS)	F:casein kinase I (ISS) | F:casein kinase I (ISS)	P:protein amino acid phosphorylation (ISS) | P:protein amino acid phosphorylation (ISS) | P:signal transduction (ISS)
orf19.2222.1	Contig19-10141	120803..121096		2U					Esa1p-associated factor	gene family		IPF:18475.1				C:histone acetyltransferase complex (ISS)	F:histone acetyltransferase (ISS)	P:histone acetylation (ISS) | P:regulation of transcription from Pol II promoter (ISS)
orf19.2223	Contig19-10141	122158..123567		2U				orf19.9768 | IPF25126.1 | Contig20141:122145..123554	TNF receptor associated factor	gene family		IPF:14550.2			
orf19.2224	Contig19-1876	complement(4168..4491)		5					hypothetical protein	overlap with orf19.934		IPF:6528.1			
orf19.2225	Contig19-1876	4926..5435		5	UBC13				E2 ubiquitin-conjugating enzyme	overlap with orf19.933	6.3.2.19	CandidaDB:CA0417 | CYGD:CA0417 | IPF:6529.2	PF00179:UQ_con; Ubiquitin-conjugating enzyme:4.10E-64			C:cytoplasm (ISS) | C:nucleus (ISS)	F:ubiquitin conjugating enzyme (ISS)	P:monoubiquitination (ISS) | P:polyubiquitination (ISS) | P:post-replication repair ((ISS)) | P:post-replication repair (ISS)
orf19.2226	Contig19-1876	7747..>8217		5					hypothetical protein	overlap with orf19.932 | truncated protein		IPF:18993.1			
orf19.2227	Contig19-10143	complement(70..579)		2U				orf19.9769 | IPF25081.1 | Contig20143:complement(537..70)	putative sulfate transporter	sequencing error?		CandidaDB:CA0418 | CYGD:CA0418 | IPF:9051.2			
orf19.2228	Contig19-10143	937..2160		2U	TWF1			orf19.9770 | IPF25058.1 | Contig20143:937..2160	twinfilin A | actin monomer sequestering protein			CandidaDB:CA0419 | CYGD:CA0419 | IPF:19864.1	PF00241:cofilin_ADF; Cofilin/tropomyosin-type actin-binding protein:1.20E-10			C:actin cortical patch (sensu Saccharomyces) (ISS)	F:actin monomer binding (ISS) | F:actin monomer sequestering (ISS)	P:actin polymerization and/or depolymerization (ISS) | P:actin polymerization and/or depolymerization (ISS) | P:polar budding (ISS)
orf19.2229	Contig19-10143	complement(2258..3904)		2U				orf19.9771 | IPF25048.1 | Contig20143:complement(3904..2258)	zinc-finger protein			CandidaDB:CA0420 | CYGD:CA0420 | IPF:9048.1			
orf19.223	Contig19-10045	complement(54663..57047)		2	KIN82			orf19.7854 | IPF19261.2 | Contig20045:complement(56474..54087)	serine/threonine protein kinase		2.7.1.37	CandidaDB:CA3029 | CYGD:CA3029 | IPF:13825.2	PF00069:pkinase; Protein kinase domain:2.10E- 88		
orf19.2230	Contig19-10143	4185..4544		2U	RDS3			orf19.9772 | IPF25091.1 | Contig20143:4185..4544	transcription factor required for cell viability			CandidaDB:CA0421 | CYGD:CA0421 | IPF:9047.1				C:cellular_component unknown (ND)	F:transcription factor (ISS) | F:transcription factor (ISS)	P:response to xenobiotic stimulus (ISS)
orf19.2231	Contig19-10143	complement(4617..5396)		2U				orf19.9773 | IPF25069.1 | Contig20143:complement(5396..4617)	hypothetical protein			CandidaDB:CA0422 | CYGD:CA0422 | IPF:9046.1			
orf19.2232	Contig19-10143	complement(join(7382..7903,8297..8299))	complement(7904..8296)	2U	RPL11			orf19.9774 | IPF25080.1 | Contig20143:complement(7877..7377)	ribosomal protein L11A	Possible intron (size=393) gtatgttcaa...ttttaattag		CandidaDB:CA0763 | CYGD:CA0763 | IPF:9044.1	PF00673:ribosomal_L5_C; ribosomal L5P family C-terminus:1.40E-58	COG0094 ribosomal protein L5 5e-61		C:cytosolic large ribosomal subunit (sensu Eukarya) (ISS)	F:structural constituent of ribosome (ISS)	P:protein biosynthesis (ISS) | P:protein biosynthesis (ISS) | P:ribosomal large subunit assembly and maintenance (ISS)
orf19.2233	Contig19-10143	complement(8659..9516)		2U	PRE2			orf19.9775 | IPF25065.1 | Contig20143:complement(9511..8654)	20S proteasome subunit		3.4.25.1	CandidaDB:CA0764 | CYGD:CA0764 | IPF:9042.1	PF00227:proteasome; Proteasome A-type and B- type:7.30E-38			C:20S core proteasome (ISS) | C:20S core proteasome (ISS)	F:proteasome endopeptidase (ISS) | F:proteasome endopeptidase (ISS)	P:ubiquitin-dependent protein catabolism (ISS) | P:ubiquitin-dependent protein catabolism (ISS)
orf19.2236	Contig19-10143	complement(9923..13381)		2U	FHL1			orf19.9778 | IPF9040.3 | Contig20143:complement(13406..9918)	transcriptional regulator of the forkhead/HNF3 family			CandidaDB:CA0765 | CYGD:CA0765 | IPF:29164.1	PF00498:FHA; FHA domain:2.30E-17 | PF00250:Fork_head; Fork head domain:3.70E-07			C:nucleus (ISS)	F:transcription factor (ISS)	P:rRNA processing (ISS) | P:transcription from Pol III promoter (ISS)
orf19.2237	Contig19-10143	14263..15840		2U	SPR1			orf19.9779 | IPF25049.1 | Contig20143:14333..15865	exo-1,3-beta-glucanase	gene family	3.2.1.58	CandidaDB:CA1078 | CYGD:CA1078 | IPF:19900.1		COG1874 Beta-galactosidase 3e-28\nCOG2723 Beta- glucosidase/6-phospho-beta-glucosidase 2e-23\nCOG3250 Beta- galactosidase/beta-glucuronidase 1e-20		C:cell wall (sensu Fungi) (ISS)	F:glucan 1,3-beta- glucosidase (ISS)
orf19.2238	Contig19-10143	19129..21513		2U				orf19.9780 | IPF25036.1 | Contig20143:19154..21538	GDP/GTP exchange factor			CandidaDB:CA1077 | CYGD:CA1077 | IPF:13694.2				C:bud (ISS)	F:guanyl-nucleotide exchange factor (ISS)	P:cell cycle (IEA) | P:exit from mitosis (ISS)
orf19.2239	Contig19-10143	21936..24083		2U				orf19.9781 | IPF25034.1 | Contig20143:21493..24108	GDP/GTP exchange factor			CandidaDB:CA1076 | CYGD:CA1076 | IPF:19721.1	PF00617:RasGEF; RasGEF domain:1.90E-59			C:bud (ISS)	F:guanyl-nucleotide exchange factor (ISS)	P:cell cycle (IEA) | P:exit from mitosis (ISS)
orf19.224	Contig19-10045	complement(57072..57413)		2					hypothetical protein	no evidence, but possibility of being N-term to next orf		IPF:29925.1			
orf19.2241	Contig19-10143	complement(join(24449..24664,24663..25046))		2U	PST1				1,4-benzoquinone reductase | brefeldin A resistance protein | Protoplast-SecreTed protein	sequencing error?		IPF:17954.2 | IPF:18769.1	PF00258:flavodoxin; Flavodoxin:4.60E-06		
orf19.2242	Contig19-10143	complement(25748..27145)		2U	PRB1	PRB1		orf19.9783 | IPF12896.2 | Contig20143:complement(27169..25772)	subtilisin-like endoprotease B	gene family		IPF:29156.1	PF00082:Peptidase_S8; Subtilase family:1.10E- 98			C:vacuole (sensu Fungi) (ISS)	F:cerevisin (ISS) | F:endopeptidase (ISS)	P:response to starvation (ISS) | vacuolar protein catabolism (ISS) | P:vacuolar protein catabolism (ISS)
orf19.2244	Contig19-10143	complement(27525..28484)		2U				orf19.9785 | IPF12897.2 | Contig20143:complement(28508..27549)	aldo/keto reductase			CandidaDB:CA0271 | CYGD:CA0271 | IPF:29158.1	PF00248:aldo_ket_red; Aldo/keto reductase family:2.00E-69		
orf19.2245	Contig19-10143	29517..30170		2U	YPT7			orf19.9785.1 | IPF19068.2 | Contig20143:29409..29918	GTP-binding protein fo the rab family	gene family		CandidaDB:CA3593 | CYGD:CA3593 | IPF:12899.1	PF00071:ras; Ras family:1.90E-72			C:vacuole (ISS)	F:RAB small monomeric GTPase (ISS)
orf19.2246	Contig19-10143	complement(30313..31083)		2U				orf19.9786 | IPF25072.1 | Contig20143:complement(30831..30061)	conserved hypothetical protein			CandidaDB:CA3592 | CYGD:CA3592 | IPF:12900.2	PF01713:Smr; Smr domain:1.90E-13		
orf19.2247	Contig19-10143	complement(31336..32862)		2U				orf19.9787 | IPF25051.1 | Contig20143:complement(32610..31084)	conserved hypothetical membrane protein			CandidaDB:CA3591 | CYGD:CA3591 | IPF:12902.2			
orf19.2248	Contig19-10143	complement(34293..36122)		2U	ARE2			orf19.9788 | IPF10109.2 | Contig20143:complement(35870..34041)	acyl-CoA sterol acyltransferase		2.3.1.26	CandidaDB:CA3590 | CYGD:CA3590 | IPF:10110.1	PF01800:ACAT, Sterol O-acyltransferase:1.80E- 74			C:endoplasmic reticulum (ISS)	F:sterol O- acyltransferase (ISS)	P:sterol metabolism (ISS)
orf19.2249	Contig19-10143	complement(38210..38926)		2U				orf19.9789 | IPF25071.1 | Contig20143:complement(38674..37958)	neutral zinc metallopeptidase			CandidaDB:CA3589 | CYGD:CA3589 | IPF:10113.1			
orf19.225	Contig19-10045	58288..59373		2				orf19.7855 | IPF27113.1 | Contig20045:57750..58799	hydroxyisocaproate dehydrogenase 			IPF:13828.1	PF02826:2-Hacid_DH_C; D-isomer specific 2- hydroxyacid dehydrogenase, NAD binding domain:3.40E-44					P:biological_process unknown (IEA)
orf19.2250	Contig19-10143	39696..40589		2U	SPE3			orf19.9790 | IPF25063.1 | Contig20143:39444..40337	spermidine synthase | putrescine aminopropyltransferase	gene family	2.5.1.16 | 2.1.1.53	CandidaDB:CA3588 | CYGD:CA3588 | IPF:10115.1	PF01564:Spermine_synth; Spermine/spermidine synthase:6.30E-144				F:spermidine synthase (IEA)	P:pantothenate biosynthesis (ISS)
orf19.2251	Contig19-10143	41150..42193		2U	AAH1			orf19.9791 | IPF25061.1 | Contig20143:40898..41941	adenine aminohydrolase | adenine deaminase		3.5.4.4	CandidaDB:CA3587 | CYGD:CA3587 | IPF:10117.2	PF00962:A_deaminase; Adenosine/AMP deaminase:3.50E-96	COG1816 Adenosine deaminase 1e-102		C:intracellular (ISS)	F:adenine deaminase (ISS)	P:adenine catabolism (ISS)
orf19.2252	Contig19-10143	43522..45060		2U	IFT3			orf19.9792 | IPF10120.2 | Contig20143:43323..44777	hypothetical protein	gene family		CandidaDB:CA3586 | CYGD:CA3586 | IPF:15939.1			
orf19.2253	Contig19-10143	46389..47945		2U	IFT1			orf19.9793 | IPF25047.1 | Contig20143:46106..47662	hypothetical protein	gene family		CandidaDB:CA3585 | CYGD:CA3585 | IPF:16720.2			
orf19.2256	Contig19-10143	48382..49074		2U				orf19.9796 | IPF25074.1 | Contig20143:48099..48791	hypothetical ankyrin-repeat protein			CandidaDB:CA3584 | CYGD:CA3584 | IPF:15468.1	PF00023:ank; Ankyrin repeat:7.10E-14		
orf19.2257	Contig19-10143	join(49305..49354,49423..49456,49457..50476)	49355..49422	2U				orf19.9797 | IPF25062.1 | Contig20143:49174..50193	hypothetical protein	Possible intron (size=68) gtatgtgagt...aatttgatag		CandidaDB:CA3583 | CYGD:CA3583 | IPF:20137.1			
orf19.2258	Contig19-10143	complement(50632..51816)		2U				orf19.9798 | IPF25059.1 | Contig20143:complement(51533..50349)	hypothetical protein			CandidaDB:CA3582 | CYGD:CA3582 | IPF:15466.2			
orf19.2259	Contig19-10143	complement(52044..52859)		2U				orf19.9799 | IPF25066.1 | Contig20143:complement(52639..51761)	hypothetical protein			CandidaDB:CA3581 | CYGD:CA3581 | IPF:16143.2			
orf19.226	Contig19-10045	complement(59397..>59861)		2				orf19.7856 | IPF27121.1 | Contig20045:complement(59287..58823)	hypothetical protein	truncated protein		IPF:13830.2			
orf19.2260	Contig19-10143	53074..54162		2U	BCD1			orf19.9800 | IPF25060.1 | Contig20143:52791..53879	Box C/D snoRNA accumulation 			CandidaDB:CA3580 | CYGD:CA3580 | IPF:16141.2			
orf19.2261	Contig19-10143	54629..55408		2U	HSH49	HSH49		orf19.9801 | IPF25070.1 | Contig20143:54346..55125	spliceosome-associated essential protein			gi|7270986|emb|CAB77630.1| spliceosome- associated essential protein [Candida albicans] | CandidaDB:CA3579 | CYGD:CA3579 | IPF:11104.2	PF00076:rrm; RNA recognition motif. (a.k.a. RRM, RBD, or RNP domain):7.00E-36			C:snRNP U2 (ISS)		P:mRNA splicing (IEA)
orf19.2262	Contig19-10143	55648..56802		2U	ZTA1			orf19.9802 | IPF25057.1 | Contig20143:55272..56519	NADPH:quinone reductase | zeta-crystallin		1.6.5.5	CandidaDB:CA3578 | CYGD:CA3578 | IPF:11105.2	PF00107:adh_zinc; Zinc-binding dehydrogenase:5.90E-68		
orf19.2263	Contig19-10143	complement(56833..57372)		2U				orf19.9803 | IPF25078.1 | Contig20143:complement(57089..56550)	hypothetical protein			CandidaDB:CA3577 | CYGD:CA3577 | IPF:11106.2			
orf19.2264	Contig19-10143	complement(57661..59241)		2U	OLE2			orf19.9804 | IPF25050.1 | Contig20143:complement(58958..57378)	stearoyl-CoA desaturase	gene family	1.14.19.1	CandidaDB:CA3576 | CYGD:CA3576 | IPF:11107.2	PF00173:heme_1; Heme/Steroid binding domain:1.00E-22			C:endoplasmic reticulum membrane (NR)	F:stearoyl- CoA desaturase (NR)	P:fatty acid desaturation (NR) | P:mitochondrion inheritance (ISS)
orf19.2265	Contig19-10143	59596..61005		2U	SNF12			orf19.9805 | IPF25054.1 | Contig20143:59313..60722	subunit of SWI/SNF transcription activation complex			CandidaDB:CA3575 | CYGD:CA3575 | IPF:11108.2				C:nucleosome remodeling complex (ISS)	F:molecular_function unknown (ND)	P:chromatin modeling (ISS) | P:chromatin modeling (ISS)
orf19.2266	Contig19-10143	complement(61144..63636)		2U	IOC3			orf19.9806 | IPF19585.2 | Contig20143:complement(63353..60861)	conserved hypothetical protein			CandidaDB:CA3574 | CYGD:CA3574 | IPF:19584.1			
orf19.2267	Contig19-10143	64298..65116		2U	RFA2			orf19.9807 | IPF19276.2 | Contig20143:64016..64834	subunit 2 of replication factor RF- A involved in nucleotide excision repair			CandidaDB:CA3573 | CYGD:CA3573 | IPF:13308.1	PF01336:tRNA_anti; OB-fold nucleic acid binding domain:5.90E-06			C:DNA replication factor A complex (ISS)	F:DNA replication factor (ISS)	P:DNA recombination (ISS) | P:DNA replication, priming (ISS) | P:DNA strand elongation (ISS) | P:DNA unwinding (ISS) | P:double-strand break repair (ISS) | P:nucleotide-excision repair (ISS) | P:post- replication repair (ISS)
orf19.2268	Contig19-10143	complement(65597..67315)		2U	RCK2			orf19.9808 | IPF19933.1 | Contig20143:complement(67040..65322)	Ca2+/calmodulin- dependent serine/threonine protein kinase	gene family	2.7.1.123	CandidaDB:CA1881 | CYGD:CA1881 | IPF:29154.1	PF00069:pkinase; Protein kinase domain:3.70E- 91			C:cellular_component unknown (ND)	F:protein serine/threonine kinase (ISS)	P:protein amino acid phosphorylation (ISS) | P:regulation of meiosis (ISS)
orf19.2269	Contig19-10143	69657..70394		2U				orf19.9809 | IPF25073.1 | Contig20143:69382..70119	3-phosphoserine phosphatase			CandidaDB:CA1880 | CYGD:CA1880 | IPF:13316.2			
orf19.227	Contig19-10046	complement(149..328)		3O	COX7			orf19.7857 | IPF27081.1 | Contig20046:complement(526..149)	cytochrome-c oxidase, subunit VII		1.9.3.1	CandidaDB:CA0031 | CYGD:CA0031 | IPF:15250.2				C:respiratory chain complex IV (sensu Eukarya) (ISS)	F:cytochrome c oxidase (ISS) | F:cytochrome c oxidase (IEA)	P:aerobic respiration (ISS)
orf19.2270	Contig19-10143	71809..73563		2U	SMF1			orf19.9810 | IPF25043.1 | Contig20143:71477..73288	manganese transporter	gene family		CandidaDB:CA1879 | CYGD:CA1879 | IPF:19747.1	PF01566:Nramp; Natural resistance-associated macrophage protein:4.10E-199			C:plasma membrane (ISS) | C:vacuole (sensu Fungi) (ISS)	F:manganese ion transporter (ISS)	P:manganese ion transport (ISS)
orf19.2272	Contig19-10143	complement(73924..76320)		2U				orf19.9812 | IPF25037.1 | Contig20143:complement(76045..73649)	hypothetical transcription factor			CandidaDB:CA1878 | CYGD:CA1878 | IPF:10298.2			
orf19.2274	Contig19-10143	78204..78950		2U				orf19.9814 | IPF25067.1 | Contig20143:77929..78675	hypothetical protein			CandidaDB:CA1877 | CYGD:CA1877 | IPF:10300.1			
orf19.2275	Contig19-10143	complement(79173..79697)		2U	RPL12B			orf19.9815 | IPF25079.1 | Contig20143:complement(79422..78898)	60S ribosomal protein L7/L12			CandidaDB:CA1876 | CYGD:CA1876 | IPF:10301.1	PF00542:ribosomal_L12; ribosomal protein L7/L12 C-terminal domain:1.60E-14	COG0222 ribosomal protein L7/L12 2e-39	
orf19.2276	Contig19-10143	80255..80593		2U	RPB9			orf19.9816 | IPF25086.1 | Contig20143:79980..80318	DNA-directed RNA polymerase II		2.7.7.6	CandidaDB:CA1875 | CYGD:CA1875 | IPF:10302.1	PF02150:RNA_POL_M_15KD; RNA polymerases M/15 Kd subunit:1.60E-23			C:DNA-directed RNA polymerase II, core (ISS)	F:DNA- directed RNA polymerase II (ISS)	P:transcription from Pol II promoter (ISS)
orf19.2277	Contig19-10143	complement(81020..82354)		2U	TPK2	TPK2		orf19.9817 | IPF25055.1 | Contig20143:complement(82082..80745)	cAMP-dependent protein kinase catalytic subunit	gene family	2.7.1.37	gi|11596395|gb|AAG38600.1|AF317473_1 cAMP- dependent protein kinase catalytic subunit [Candida albicans] | CandidaDB:CA1874 | CYGD:CA1874 | IPF:10304.1	PF00069:pkinase; Protein kinase domain:9.90E- 90			C:cAMP-dependent protein kinase complex (ISS) | C:cytoplasm (ISS)	F:cAMP-dependent protein kinase (ISS) | F:protein serine/threonine kinase (ISS)	P:RAS protein signal transduction (ISS) | P:protein amino acid phosphorylation (ISS) | P:pseudohyphal growth (ISS)
orf19.2278	Contig19-10143	84151..84945		2U				orf19.9818 | IPF25068.1 | Contig20143:83881..84675	conserved hypothetical protein			CandidaDB:CA0256 | CYGD:CA0256 | IPF:10309.2			
orf19.2280	Contig19-10143	complement(85130..87895)		2U				orf19.9820 | IPF25032.1 | Contig20143:complement(87606..84859)	zinc-finger transcription factor			CandidaDB:CA0257 | CYGD:CA0257 | IPF:10084.3	PF00172:Zn_clus; Fungal Zn(2)-Cys(6) binuclear cluster domain:1.90E-11		
orf19.2281	Contig19-10143	complement(88713..90215)		2U	OCA1			orf19.9821 | IPF25052.1 | Contig20143:complement(89929..88424)	3-oxoacid CoA-transferase		2.8.3.5 | 2.8.3.9 | 2.8.3.6	CandidaDB:CA0994 | CYGD:CA0994 | IPF:10077.2	PF01144:CoA_trans; Coenzyme A transferase:5.00E-159	COG2057 Acyl-CoA:acetate CoA transferase beta subunit 5e-86	
orf19.2282	Contig19-10143	complement(90927..91919)		2U	HQD1			orf19.9822 | IPF10074.1 | Contig20143:complement(91630..90638)	6-chlorohydroxyquinol-1,2-dioxygenase	gene family	1.13.11.37	CandidaDB:CA1112 | CYGD:CA1112 | IPF:18758.2	PF00775:Dioxygenase; Dioxygenase:5.90E-62		
orf19.2283	Contig19-10143	complement(92389..92829)		2U	DQD1			orf19.9823 | IPF10071.2 | Contig20143:complement(92540..92100)	catabolic 3-dehydroquinase dehydratase		4.2.1.10	CandidaDB:CA0996 | CYGD:CA0996 | IPF:29159.1	PF01220:DHquinase_II; Dehydroquinase class II:1.50E-81	COG0757 3-dehydroquinate dehydratase II 2e-55	
orf19.2284	Contig19-10143	93315..94334		2U				orf19.9824 | IPF9998.2 | Contig20143:93029..94048	flavoprotein oxygenase			IPF:29157.1			
orf19.2285	Contig19-10143	94575..96269		2U				orf19.9825 | IPF18802.2 | Contig20143:94289..95764	conserved hypothetical protein			CandidaDB:CA1113 | CYGD:CA1113 | IPF:9996.2	PF01661:A1pp; Appr-1-p processing enzyme family:4.00E-27		
orf19.2286	Contig19-10143	96489..97445		2U				orf19.9826 | IPF25064.1 | Contig20143:96205..97161	phycocyanin alpha-subunit phycocyanobilin lyase			CandidaDB:CA1114 | CYGD:CA1114 | IPF:9995.2	PF03130:HEAT_PBS; PBS lyase HEAT-like repeat:1.10E-30	COG1413 Phycocyanin alpha-subunit phycocyanobilin lyase and related proteins 4e-78\nCOG1600 Uncharacterized Fe-S protein 2e-17	
orf19.2287	Contig19-10143	complement(97528..97899)		2U	RPA12			orf19.9827 | IPF25090.1 | Contig20143:complement(97615..97244)	DNA-directed RNA polymerase I		2.7.7.6	CandidaDB:CA1115 | CYGD:CA1115 | IPF:9993.2	PF01096:TFIIS; Transcription factor S-II (TFIIS):4.30E-15	Transcription elongation factor TFIIS 5e-37		C:DNA-directed RNA polymerase I complex (ISS)	F:DNA- directed RNA polymerase I (ISS)	P:transcription from Pol I promoter (ISS)
orf19.2288	Contig19-10143	98547..100193		2U	CCT5			orf19.9828 | IPF25045.1 | Contig20143:98284..99909	T-complex protein 1, epsilon subunit			CandidaDB:CA1116 | CYGD:CA1116 | IPF:9991.2	PF00118:cpn60_TCP1; TCP-1/cpn60 chaperonin family:4.10E-188	COG0459 Chaperonin GroEL (HSP60 family) 1e-175		C:cytoplasm (ISS) | C:cytoskeleton (ISS)	F:chaperone (ISS)	P:cytoskeleton organization and biogenesis (ISS) | P:protein folding (ISS)
orf19.2289	Contig19-10143	100570..101829		2U	ARP3			orf19.9829 | IPF25056.1 | Contig20143:100286..101545	actin-related protein	gene family		CandidaDB:CA1117 | CYGD:CA1117 | IPF:9988.2	PF00022:actin; Actin:6.40E-95			C:Arp2/3 protein complex (ISS)	F:actin binding (ISS) | F:structural constituent of cytoskeleton (ISS)	P:actin filament organization (ISS)
orf19.229	Contig19-10046	complement(810..1988)		3O	PSH1			orf19.7859 | IPF27020.1 | Contig20046:complement(2060..810)	associated with histones/Spt16/Pob3			CandidaDB:CA0032 | CYGD:CA0032 | IPF:15248.2				C:cellular_component unknown (ND)	F:molecular_function unknown (ND)	P:RNA elongation from Pol II promoter (ISS)
orf19.2290	Contig19-10143	102078..102785		2U	TOR1			orf19.9830 | IPF25075.1 | Contig20143:101794..102501	1-phosphatidylinositol 3-kinase	sequencing error?	2.7.1.137	CandidaDB:CA1118 | CYGD:CA1118 | IPF:9987.3				C:vacuolar membrane (ISS)	F:phosphatidylinositol 3- kinase (ISS)	P:G1 phase of mitotic cell cycle (ISS) | P:Rho protein signal transduction (ISS) | P:cell cycle dependent actin filament reorganization (ISS) | P:cytoskeleton organization and biogenesis
orf19.2291	Contig19-1887	1395..1799		R					hypothetical protein			IPF:27517.1			
orf19.2292	Contig19-1887	2414..5128		R	OPT4	OPT4			oligopeptide transporter protein	gene family		CandidaDB:CA0442 | CYGD:CA0442 | IPF:12066.2	PF03169:OPT; OPT oligopeptide transporter protein:4.80E-209			C:cellular_component unknown (ND)	F:oligopeptide transporter (ISS)	P:oligopeptide transport (ISS)
orf19.2293	Contig19-1887	join(5584..6492,6492..7133)		R	YAP6.5				bZIP transcription factor	virtually identical to orf19.175 | sequencing error?		IPF:12064.1				C:nucleus (ISS)	F:transcription factor (ISS)	P:transcription (ISS)
orf19.2294.1	Contig19-1888	complement(609..809)			CTA2.3				transcription factor	gene family		IPF:14848.2			
orf19.2295	Contig19-1888	complement(1020..1544)			CTA2				CTA2.5	gene family		IPF:19690.1			
orf19.2296	Contig19-10146	complement(<1..3927)		1				orf19.9831 | IPF25023.1 | Contig20146:complement(3927..1)	hypothetical protein	truncated protein		CandidaDB:CA0446 | CYGD:CA0446 | IPF:14282.3			
orf19.2297	Contig19-10146	complement(5276..6046)		1	ARL3			orf19.9833 | IPF8822.3 | Contig20146:complement(6048..5278)	putative ADP-ribosylation factor in the carboxypeptidase Y pathway			CandidaDB:CA0447 | CYGD:CA0447 | IPF:14275.1	PF00025:arf; ADP-ribosylation factor family:1.50E-24	COG1100 GTPases 3e-35\nCOG0532 Translation initiation factor 2 (GTPase) 2e-39		C:nuclear envelope-endoplasmic reticulum network (ISS) | C:soluble fraction (ISS)	F:small monomeric GTPase (ISS) | F:small monomeric GTPase (ISS)	P:intracellular protein transport (ISS)
orf19.2298	Contig19-10146	complement(6681..7994)		1	WBP1			orf19.9834 | IPF24988.1 | Contig20146:complement(7994..6684)	oligosaccharyl transferase beta subunit precursor		2.4.1.119	CandidaDB:CA3318 | CYGD:CA3318 | IPF:8820.1	PF03345:DDOST_48kD; Dolichyl- diphosphooligosaccharide-protein glycosyltransferase 48kD subunit:1.80E-64			C:endoplasmic reticulum (ISS) | C:nuclear membrane (ISS) | C:oligosaccharyl transferase complex (ISS)	F:dolichyl-diphospho-oligosaccharide-protein glycosyltransferase (IEA) | F:dolichyl-diphospho- oligosaccharide-protein glycosyltransferase (ISS)	P:N- linked glycosylation (ISS) | P:cell cycle (ISS)
orf19.2299	Contig19-10146	8516..8821		1	URM1			orf19.9835 | IPF25027.1 | Contig20146:8519..8824	ubiquitin-like protein			CandidaDB:CA3317 | CYGD:CA3317 | IPF:8818.2				C:cellular_component unknown (ND)	F:molecular_function unknown (ND)	P:protein modification (ISS)
orf19.23	Contig19-10014	13781..15175		2	RTA3	RTA3		orf19.7694 | IPF27215.1 | Contig20014:13602..14996	putative transporter or flippase upregulated during the acquisition of azole resistance	gene family		CandidaDB:CA3606 | CYGD:CA3606 | IPF:3859.1				C:endoplasmic reticulum (ISS) | C:integral membrane protein (ISS) | C:plasma membrane (ISS)	F:phospholipid- translocating ATPase (ISS) | F:phospholipid-translocating ATPase (ISS)	P:fatty acid transport (ISS)
orf19.230	Contig19-10046	complement(2876..5518)		3O				orf19.7860 | IPF26959.1 | Contig20046:complement(5500..2840)	hypothetical protein			CandidaDB:CA0320 | CYGD:CA0320 | IPF:15244.3				C:contractile ring (sensu Saccharomyces) (ISS)	F:microfilament motor (ISS)	P:axial budding (ISS) | P:cytokinesis (ISS) | P:response to osmotic stress (ISS)
orf19.2301	Contig19-10146	complement(8851..9546)		1	NAS2			orf19.9837 | IPF25002.1 | Contig20146:complement(9549..8854)	putative proteasome modulator			CandidaDB:CA3316 | CYGD:CA3316 | IPF:8817.2	PF00595:PDZ; PDZ domain (Also known as DHR or GLGF):2.30E-03		
orf19.2302	Contig19-10146	complement(9872..11341)		1				orf19.9838 | IPF24984.1 | Contig20146:complement(11344..9875)	conserved hypothetical protein			CandidaDB:CA3315 | CYGD:CA3315 | IPF:8814.2			
orf19.2303	Contig19-10146	complement(11647..12348)		1				orf19.9839 | IPF25001.1 | Contig20146:complement(12351..11650)	conserved hypothetical protein			CandidaDB:CA3314 | CYGD:CA3314 | IPF:8812.2	PF03371:PRP38; PRP38 family:6.20E-28		
orf19.2304	Contig19-10146	13081..14109		1	GVP36			orf19.9840 | IPF24992.1 | Contig20146:13084..14112	golgi vesicle protein			CandidaDB:CA3313 | CYGD:CA3313 | IPF:8811.2			
orf19.2305	Contig19-10146	14447..14821		1	GIM4			orf19.9841 | IPF25017.1 | Contig20146:14450..14824	prefoldin subunit 2			CandidaDB:CA3312 | CYGD:CA3312 | IPF:8810.1				C:cytoplasm (ISS)		P:protein folding (IEA)
orf19.2306	Contig19-10146	complement(14917..15453)		1				orf19.9842 | IPF25007.1 | Contig20146:complement(15456..14920)	conserved hypothetical protein			CandidaDB:CA3311 | CYGD:CA3311 | IPF:8809.2	PF03079:ARD; ARD/ARD' family:5.70E-47	COG1791 Uncharacterized ACR, double-stranded beta-helix domain 3e-63	
orf19.2307	Contig19-10146	16006..17637		1	PFS2			orf19.9843 | IPF24977.1 | Contig20146:16009..17640	polyadenylation factor I subunit 2			CandidaDB:CA3310 | CYGD:CA3310 | IPF:8808.2	PF00400:WD40; WD domain, G-beta repeat:1.70E- 55			C:mRNA cleavage and polyadenylation specificity factor complex (ISS)	F:cleavage/polyadenylation specificity factor (ISS)	P:mRNA cleavage (ISS) | P:mRNA cleavage (ISS) | P:mRNA cleavage (ISS) | P:mRNA polyadenylation (ISS) | P:mRNA polyadenylation (ISS) | P:mRNA polyadenylation (ISS)
orf19.2308	Contig19-10146	complement(17945..19030)		1	PFK26			orf19.9844 | IPF8806.2 | Contig20146:complement(19033..17948)	6-phosphofructose-2-kinase		2.7.1.105	CandidaDB:CA3309 | CYGD:CA3309 | IPF:19091.2	PF01591:6PF2K; 6-phosphofructo-2-kinase:1.90E- 27				F:6-phosphofructo-2-kinase (ISS) | F:6-phosphofructo- 2-kinase (IEA) | F:6-phosphofructo-2-kinase (ISS)	P:fructose 2,6-bisphosphate metabolism (ISS) | P:regulation of glycolysis (ISS)
orf19.2309	Contig19-10146	complement(join(20745..21494,21496..22860))		1	PET127			orf19.9845 | IPF11742.2 | Contig20146:complement(22870..20753)	putative part of mitochondrial translation system	sequencing error?		IPF:19092.1 | IPF:19093.1				C:mitochondrial membrane (ISS)	F:RNA binding (ISS)	P:RNA processing (ISS)
orf19.2309.2	Contig19-10146	join(24017..24020,24425..25185)	24021..24424	1	RPL2B			orf19.9845.3 | IPF11739.1 | Contig20146:24410..25198	60S large subunit ribosomal protein L2B	Possible intron (size=404) gtatgtgagg...atttctacag		CandidaDB:CA3307 | CYGD:CA3307 | IPF:19095.2		COG0090 ribosomal protein L2 2e-92		C:cytosolic large ribosomal subunit (sensu Eukarya) (ISS)	F:structural constituent of ribosome (ISS)	P:protein biosynthesis (ISS) | P:protein biosynthesis (ISS)
orf19.231	Contig19-10046	6337..8661		3O	APL2			orf19.7861 | IPF15242.2 | Contig20046:6319..8646	beta-adaptin, large subunit of the clathrin-associated protein (AP-1) complex			CandidaDB:CA0321 | CYGD:CA0321 | IPF:29874.1	PF01602:Adaptin_N; Adaptin N terminal region:2.90E-135			C:AP-1 adaptor complex (ISS) | C:AP-1 adaptor complex (ISS)	F:clathrin binding (ISS) | F:clathrin binding (ISS)	P:vesicle-mediated transport (ISS) | P:vesicle- mediated transport (ISS)
orf19.2310	Contig19-10146	complement(25425..26270)		1				orf19.9846 | IPF24997.1 | Contig20146:complement(26304..25438)	conserved hypothetical protein			CandidaDB:CA3306 | CYGD:CA3306 | IPF:11738.2			
orf19.2310.1	Contig19-10146	complement(26739..26930)		1	RPL29			orf19.9846.1 | IPF24965.1 | Contig20146:complement(26943..26752)	ribosomal protein L29	the local intron is not involved in the ORF- just in the 5 prime UTR		CandidaDB:CA3305 | CYGD:CA3305 | IPF:11737.2				C:cytosolic large ribosomal subunit (sensu Eukarya) (ISS)	F:structural constituent of ribosome (ISS)	P:protein biosynthesis (ISS) | P:protein biosynthesis (ISS)
orf19.2311	Contig19-10146	complement(27486..28274)		1	RPL8A			orf19.9847 | IPF25000.1 | Contig20146:complement(28287..27499)	ribosomal protein L8B			CandidaDB:CA3304 | CYGD:CA3304 | IPF:11736.2	PF01248:ribosomal_L7Ae; ribosomal protein L7Ae/L30e/S12e/Gadd45 family:7.60E-27			C:cytosolic large ribosomal subunit (sensu Eukarya) (ISS)	F:structural constituent of ribosome (ISS)	P:protein biosynthesis (ISS) | P:protein biosynthesis (ISS)
orf19.2312	Contig19-10146	complement(28906..30945)		1	FRE11			orf19.9848 | IPF24972.1 | Contig20146:complement(30958..28919)	ferric reductase	gene family		CandidaDB:CA3303 | CYGD:CA3303 | IPF:15397.2	PF01794:Ferric_reduct; Ferric reductase like transmembrane component:1.30E-91			C:plasma membrane (ISS) | C:plasma membrane (ISS)	F:ferric-chelate reductase (ISS) | F:ferric-chelate reductase (ISS)	P:iron-siderochrome transport (ISS)
orf19.2313	Contig19-10146	32662..33852		1				orf19.9849 | IPF24990.1 | Contig20146:32675..33865	conserved hypothetical protein			CandidaDB:CA3302 | CYGD:CA3302 | IPF:13784.2			
orf19.2314	Contig19-10146	34161..34568		1				orf19.9850 | IPF25009.1 | Contig20146:34174..34581	nucleolar coiled- coil protein			CandidaDB:CA3301 | CYGD:CA3301 | IPF:13782.2				C:nucleolus (ISS)	F:molecular_function unknown (ND)	P:rRNA processing (ISS) | P:ribosome biogenesis (ISS)
orf19.2315	Contig19-10146	35337..36899		1	RTG3			orf19.9851 | IPF24980.1 | Contig20146:35350..36912	bHLH/Zip transcription factor			CandidaDB:CA3300 | CYGD:CA3300 | IPF:13780.2	PF00010:HLH; Helix-loop-helix DNA-binding domain:6.10E-07			C:cytoplasm (ISS) | C:nucleus (ISS)	F:specific RNA polymerase II transcription factor (ISS)	P:transcription initiation from Pol II promoter (ISS)
orf19.2317	Contig19-10146	complement(37161..37694)		1				orf19.9853 | IPF25005.1 | Contig20146:complement(37707..37174)	hypothetical protein			CandidaDB:CA3299 | CYGD:CA3299 | IPF:13777.1			
orf19.2318.1	Contig19-10146	complement(join(41755..42411,42482..42520))	complement(42412..42481)	1				orf19.9854.1 | IPF19588.1 | Contig20146:complement(42409..41765)	hypothetical protein, essential			CandidaDB:CA3349 | CYGD:CA3349 | IPF:19589.2			
orf19.2319	Contig19-10146	complement(39292..41310)		1				orf19.9855 | IPF18350.2 | Contig20146:complement(41320..39302)	conserved hypothetical protein			CandidaDB:CA0098 | CYGD:CA0098 | IPF:16479.2			
orf19.232	Contig19-10046	complement(8772..9686)		3O	MED7			orf19.7862 | IPF19038.2 | Contig20046:complement(9520..8765)	RNA polymerase II holoenzyme/mediator subunit			CandidaDB:CA0101 | CYGD:CA0101 | IPF:10105.2				C:mediator complex (ISS)	F:RNA polymerase II transcription mediator (ISS)	P:transcription from Pol II promoter (ISS)
orf19.2320	Contig19-10146	42711..44192		1	RIO1			orf19.9856 | IPF24981.1 | Contig20146:42721..44202	protein serine kinase			CandidaDB:CA3348 | CYGD:CA3348 | IPF:15559.2	PF01163:RIO1; RIO1/ZK632.3/MJ0444 family:2.00E-107			C:cytoplasm (ISS)	F:amino acid kinase (ISS)	P:S phase of mitotic cell cycle (ISS) | P:exit from mitosis (ISS) | P:processing of 20S pre-rRNA (ISS)
orf19.2322.3	Contig19-10146	join(44431..44652,44715..45149)	44653..44714	1	ERP5			orf19.9858.3 | IPF25016.1 | Contig20146:44725..45159	membrane protein involved in the secetory pathway and membrane trafficking	Possible intron (size=62) gtatgtacat...ttcacaatag		CandidaDB:CA3347 | CYGD:CA3347 | IPF:15563.2				C:integral membrane protein (ISS)	F:molecular_function unknown (ND)	P:secretory pathway (ISS)
orf19.2324	Contig19-10146	45461..46777		1	UBA4			orf19.9860 | IPF24989.1 | Contig20146:45471..46787	ubiquitin (URM1) activating enzyme		6.3.2.19	CandidaDB:CA3346 | CYGD:CA3346 | IPF:13356.2	PF00899:ThiF; ThiF family:2.10E-57		
orf19.2325	Contig19-10146	complement(46842..48395)		1	TFC6			orf19.9861 | IPF24978.1 | Contig20146:complement(48438..46852)	91 kDa tau91 subunit of transcription factor IIIC (TFIIIC)			CandidaDB:CA3345 | CYGD:CA3345 | IPF:13357.2				C:transcription factor TFIIIC (ISS)	F:RNA polymerase III transcription factor (ISS)	P:transcription initiation from Pol III promoter (ISS)
orf19.2326	Contig19-10146	48618..50075		1	ESC2			orf19.9862 | IPF24982.1 | Contig20146:48628..50085	involved in silencing			CandidaDB:CA3344 | CYGD:CA3344 | IPF:13359.2				C:nucleus (ISS)	F:molecular_function unknown (ND)	P:chromatin silencing at HML and HMR (sensu Saccharomyces) (ISS)
orf19.2328	Contig19-10146	51075..51911		1				orf19.9864 | IPF24998.1 | Contig20146:51076..51921	conserved hypothetical protein			CandidaDB:CA3343 | CYGD:CA3343 | IPF:13360.2			
orf19.2329.1	Contig19-10146	complement(join(53676..54086,54466..54468))	complement(54087..54465)	1	RPS17B			orf19.9865.1 | IPF25018.1 | Contig20146:complement(53928..53686)	ribosomal protein S17.e.B	Possible intron (size=379) gtatgtttga...attattatag		CandidaDB:CA3341 | CYGD:CA3341 | IPF:15290.2		COG1383 ribosomal protein S17E 9e-51		C:cytosolic small ribosomal subunit (sensu Eukarya) (ISS)	F:structural constituent of ribosome (ISS)	P:protein biosynthesis (ISS) | P:protein biosynthesis (ISS) | P:ribosomal small subunit assembly and maintenance (ISS)
orf19.233.1	Contig19-10046	join(10141..10174,10249..10586)	10175..10248	3O	HRT1			orf19.7862.1 | IPF19089.2 | Contig20046:10246..10575	Skp1 Cullin-F-box ubiquitin protein ligase (SCF) subunit	Possible intron (size=74) gtatgtttgt...ttttttttag		IPF:10102.1				C:nuclear ubiquitin ligase complex (ISS)	F:protein binding (ISS) | F:ubiquitin-protein ligase (ISS)	P:G1/S transition of mitotic cell cycle (ISS) | P:G2/M transition of mitotic cell cycle (ISS) | P:ubiquitin-dependent protein catabolism (ISS)
orf19.2330	Contig19-10146	complement(51908..53203)		1	UTP6			orf19.9866 | IPF24986.1 | Contig20146:complement(53213..51918)	U3 snoRNP protein			CandidaDB:CA3342 | CYGD:CA3342 | IPF:13361.2				C:small nucleolar ribonucleoprotein complex (ISS)	F:snoRNA binding (ISS)	P:processing of 20S pre-rRNA (ISS) | P:processing of 20S pre-rRNA (ISS)
orf19.2331	Contig19-10146	55275..56612		1	ADA2			orf19.9867 | IPF24987.1 | Contig20146:55285..56622	transcription factor, member of ADA and SAGA complexes			CandidaDB:CA3340 | CYGD:CA3340 | IPF:15288.1	PF00569:ZZ; Zinc finger, ZZ type:2.40E-16			C:SAGA complex (ISS)		P:chromatin modification (ISS) | P:histone acetylation (ISS)
orf19.2332	Contig19-10146	complement(56668..57462)		1	ECM11			orf19.9868 | IPF24999.1 | Contig20146:complement(57472..56678)	hypothetical protein			CandidaDB:CA3339 | CYGD:CA3339 | IPF:20131.1				C:nucleus (ISS)	F:molecular_function unknown (ND)	P:cell wall organization and biogenesis (ISS)
orf19.2333	Contig19-10146	59846..61336		1				orf19.9869 | IPF24983.1 | Contig20146:59856..61346	highly conserved oxidoreductase		1.4.99.1	CandidaDB:CA3338 | CYGD:CA3338 | IPF:13582.2				C:cytoplasm (ISS)	F:molecular_function unknown (ND)	P:biological_process unknown (ND)
orf19.2334	Contig19-10146	complement(61492..62460)		1	BIG1			orf19.9870 | IPF24995.1 | Contig20146:complement(62410..61502)	membrane protein involved in cell wall biosynthesis			CandidaDB:CA3337 | CYGD:CA3337 | IPF:13583.2				C:endoplasmic reticulum (ISS) | C:integral membrane protein (ISS)	F:molecular_function unknown (ND)	P:cell wall biosynthesis (sensu Fungi) (ISS)
orf19.2335	Contig19-10146	62687..64177		1				orf19.9871 | IPF24979.1 | Contig20146:62724..64187	highly conserved hypothetical protein			CandidaDB:CA3336 | CYGD:CA3336 | IPF:19983.1	PF02127:Peptidase_M18; Aminopeptidase I zinc metalloprotease (M18):8.50E-219	COG1362 Aspartyl aminopeptidase 1e-153		C:cytoplasm (ISS)	F:molecular_function unknown (IEA)	P:biological_process unknown (IEA)
orf19.2336	Contig19-10146	complement(64160..64768)		1	PRY3			orf19.9872 | IPF25004.1 | Contig20146:complement(64706..64170)	similar to the plant PR-1 class of pathogen related proteins	gene family		CandidaDB:CA3335 | CYGD:CA3335 | IPF:8682.1	PF00188:SCP; SCP-like extracellular protein:2.50E-20			C:cell wall (sensu Fungi) (ISS)	F:molecular_function unknown (IEA)	P:biological_process unknown (IEA)
orf19.2337	Contig19-10146	65821..67452		1	ALP1			orf19.9873 | IPF24975.1 | Contig20146:65897..67462	high-affinity permease for basic amino acids			CandidaDB:CA3334 | CYGD:CA3334 | IPF:8681.1	PF00324:aa_permeases; Amino acid permease:1.70E-153			C:plasma membrane (ISS)	F:basic amino acid transporter (ISS)	P:basic amino acid transport (ISS)
orf19.234	Contig19-10046	complement(join(10846..11724,11803..11853))	complement(11725..11802)	3O	PHA2			orf19.7864 | IPF10101.2 | Contig20046:complement(11790..10837)	prephenate dehydratase	the evidence for this intron is thin- only a lack of N-terminal homology | Possible intron (size=78) gtatgtagcc...cattttcaag	4.2.1.51 | 5.4.99.5	CandidaDB:CA0238 | CYGD:CA0238 | IPF:19241.1	PF00800:PDT; Prephenate dehydratase:5.40E-31	COG0077 Prephenate dehydratase 5e-93		C:cellular_component unknown (ND)	F:prephenate dehydratase (ISS)	P:phenylalanine biosynthesis, prephenate pathway (ISS)
orf19.2340	Contig19-10146	complement(67814..70294)		1	CDC48			orf19.9876 | IPF8680.2 | Contig20146:complement(70304..67824)	microsomal ATPase involved in secretion, peroxisome formation and gene expression		3.6.1.3	CandidaDB:CA3333 | CYGD:CA3333 | IPF:29137.1	PF00004:AAA; ATPase family associated with various cellular activities (AAA):5.60E-192			C:cytosol (ISS) | C:endoplasmic reticulum (ISS) | C:microsome (ISS) | C:nucleus (ISS)	F:adenosinetriphosphatase (ISS)	P:cell cycle (ISS) | P:cell cycle (ISS) | P:non-selective vesicle fusion (ISS) | P:protein transport (ISS) | P:ubiquitin-dependent protein catabolism (ISS) | P:ubiquitin-dependent protein catabolism (ISS)
orf19.2341	Contig19-10146	71331..71789		1	HNT1			orf19.9877 | IPF25010.1 | Contig20146:71342..71800	similarity to protein kinase C inhibitor-I, histidine triad nucleotide-binding proteins		3.6.1.17	CandidaDB:CA2345 | CYGD:CA2345 | IPF:8675.2	PF01230:HIT; HIT family:4.80E-39	COG1085 Galactose-1-phosphate uridylyltransferase 8e-23\nCOG0537 Diadenosine tetraphosphate (Ap4A) hydrolase and other HIT family hydrolases 6e-45		C:cytoplasm (ISS)	F:nucleotide binding (ISS)	P:biological_process unknown (ISS)
orf19.2342	Contig19-10146	complement(71872..72525)		1	SFT2			orf19.9878 | IPF25003.1 | Contig20146:complement(72536..71883)	similar to mammalian syntaxin 5			CandidaDB:CA2344 | CYGD:CA2344 | IPF:8674.2				C:Golgi membrane (ISS)	F:molecular_function unknown (ND)	P:Golgi to endosome transport (ISS)
orf19.2343	Contig19-10146	complement(72753..74201)		1	STP22			orf19.9879 | IPF24985.1 | Contig20146:complement(74143..72764)	putative ubiquitin receptor implicated in vacuolar targeting of plasma membrane proteins			CandidaDB:CA2343 | CYGD:CA2343 | IPF:8671.2				C:endosome (ISS) | C:endosome (ISS)	F:protein binding (ISS)	P:protein-membrane targeting (ISS) | P:protein-membrane targeting (ISS) | P:protein-vacuolar targeting (ISS) | P:protein-vacuolar targeting (ISS)
orf19.2344	Contig19-10146	76347..77504		1	ASR1	ASR1		orf19.9880 | IPF24991.1 | Contig20146:76357..77520		Adenylyl cyclase and stress responsive		CandidaDB:CA2342 | CYGD:CA2342 | IPF:13836.2			
orf19.2346	Contig19-10146	complement(77636..79510)		1				orf19.9882 | IPF24974.1 | Contig20146:complement(79493..77652)	highly conserved hypothetical protein			CandidaDB:CA2341 | CYGD:CA2341 | IPF:13838.2	PF02696:UPF0061; Uncharacterized ACR, YdiU/UPF0061 family:2.10E-105	COG0397 Uncharacterized ACR 0.0
[truncated: 1,662,993 more chars]
