# Supplementary material for: A Human-Curated Annotation of the Candida albicans Genome
Source: PLoS Genet. 2005 Jun 17;1(1):e1. doi: 10.1371/journal.pgen.0010001 (PMC1183520; doi:10.1371/journal.pgen.0010001)
Supplement: Dataset S2 — (291 KB TXT) [file pgen.0010001.sd002.txt]

contig_name	periodicity	begin_index	end_index	STR_sequence
orf19.1004 421 453 CCAACAACAACAACAATAACAACAACAACAACG
orf19.1008 139 155 GAAAAAAAAAAAAGAAA
orf19.1008 278 301 TGGTTGTTGTTATTGTTGTTGCTG
orf19.1009 185 234 CCCCCTCCTCCTCCTCTTCTTCTTCTTCTTGTTTTCTCTTTTCTTATCTA
orf19.101 464 482 ATAACAACAACAACAACAT
orf19.1011 310 332 AAACAGCAACAACAACAACAGCA
orf19.1026 313 339 GATGAAGATAAAGATAAAGATAAATAT
orf19.1026 389 404 CCACCACCTCCACCAC
orf19.1027 85 102 ATCACCACCACCACCAAC
orf19.1028 259 281 CGACCACCACCACCACCACCATC
orf19.1028 318 336 CGGTGGTGGTAGTGGTGGT
orf19.1028 850 865 ACTGCTACTACTACTA
orf19.1028 990 1009 TAATACTACTACTACTGCTA
orf19.1030 200 246 TTGAAGATGATGATGACGATGAAGAAGAAGATGACGAAGAAGATGAA
orf19.1030 253 285 GATGAAGAAGAAGAAGAAGAAGCAGAAGAAGAA
orf19.1030 325 350 AAAGATGAAGATGAAGAAGAAGACGA
orf19.1030 550 578 GAAGATTATGATAATGAAGATGAAGATTA
orf19.1031 324 343 TGTTCCTAATGTTCCTAATG
orf19.1031 3102 3122 TGCTACTACTACTACTACTCC
orf19.1032 420 458 TCAACCACAACCACAACCACAACCACAACCACAACAGCA
orf19.1032 895 922 TCACAACCGCAACCACAACCGCAACCAG
orf19.1032 1381 1399 ACAACCACCACCACCACAA
orf19.1033 497 520 ACAATAATGATAATTATAATAATT
orf19.1039 723 741 TCAACAACAACAACAAAAA
orf19.1040 343 367 AATGGTGATGGTGATGGTGATGGAG
orf19.1040 555 578 AGATGGTGATAATGTTGATAATGT
orf19.1041 67 82 GAAAAAAAAAAAAAAT
orf19.1041 103 124 CAACAAACAAACAAACAAACCA
orf19.1041 133 144 AAAAAAAAAAAA
orf19.1041 157 200 CCAACCCAACCCAATCCAACCCAATCCAACCCAACCCAACCCAA
orf19.1041 303 319 TACTGGTACTGGTACTG
orf19.1041 593 609 GTAGTGGTGGTGGTGGT
orf19.1041 1092 1117 ACAAGAAGAAGAAGAAGAAGAGGAAG
orf19.1043 181 206 ACATTTATATTAAAATTTATATTAAC
orf19.1043 364 399 ACTTTTTCTTCTTCTTCTTCCTCTTCTTCTTCTTCC
orf19.1043 479 504 CTTATTCTAATTCTAATTCTAATTTT
orf19.1045 20 61 AAATTTTTTATATTTTTTATATATATATATATATTTTTTTTC
orf19.1045 94 185 TCGTCTTCTTCTTCTTCTTCTTCTTCTTCTTCTTCTTCTTCCTTCCTCTTTCTCTTTCTCTTTCTCTCTCTATTTCTATTTCTATTTCTATC
orf19.1045 292 318 AAACAAATAAATCAAATAAATCAAAAA
orf19.1045 682 718 GAAGAGAAAGAAAAGAAAGAAAAGAAAGAAAAGAGAG
orf19.1045 776 825 GAGAAAAGAAAGAAGAAGAAGAAGAAGAAGATAATGAAGAAGATAATGAC
orf19.1045 895 918 GACGATGATGATGATGATGATGAG
orf19.1045 972 1001 ACATAGATCATCTCATAGATCATCACATAG
orf19.1047 83 98 AAGAAGCAGAAGAAGA
orf19.1047 160 199 GATGAAGATGAAGAAGAAGAACAAGAACAAGAAGAACAAC
orf19.1047 221 258 GTGATGATGATGATGATGACGATGATGATGACGATGAC
orf19.1047 306 324 TGAAGAAGAAGAAGAAGAT
orf19.1047 493 516 TATGATAGTGATGATAGTGATGCT
orf19.1047 960 978 TGAAGAAGAAGAAGAAGAT
orf19.1047 1744 1800 GACAACGAAGACGAAGACGAAGAAGAAGATAATGATGATGATGATGATGATGATGAA
orf19.1049 3 36 GACTACTACTACTACTGCTACTACTACTACTAGT
orf19.1050 540 585 CAAAGAAGAAGAAGAAGAAAAAGAAGAAGAAGAAGGAGAAGAAGAA
orf19.1053 1030 1046 AAATTGAAATTGAAATT
orf19.1054 35 47 CTGCTGCTGCTGC
orf19.1055 18 37 TATTACTACTACTACTAATA
orf19.1057 371 384 ATAATAATAATAAT
orf19.1057 546 570 GCAACAACAACAACAACAAAAATAA
orf19.1060 75 96 AATGGAATTGGAATTGGAATGG
orf19.1060 311 350 GTCTCTCTTCTCTCTCTCTCTCTTTGTTTCTTTCTCTCTC
orf19.1062 134 166 CAAACAAAAATACAAATACAAATACAAACACAT
orf19.1065 1844 1868 CTTCTGGTGCTGCTGGTGCTGCTCC
orf19.1069 531 543 ACAACAACAACAA
orf19.1069 987 1006 TATTAATAATAATAATAACA
orf19.107 48 87 TAAAAAAAGAAAGAGAAAGAGAAATAAGAACAAGAAAAAT
orf19.107 1506 1530 AAGAGCAGGTAGAGCAGGTAGAGAA
orf19.1071 138 168 TCAACATCAAGAACGACAACGACAGCGACAA
orf19.1074 30 153 ATTCATTTATTTATTTATTTATTTATTTATTTATTTATTTATTTATTTATTTATTTATTTATTTATTTATTTATTTATTTATTTATTTATTTATTTATTTATTTATTTATTTATTTATTTATTA
orf19.1074 296 342 CCAAGGCTAAGGCTAAGGCTAAGGCTAAGGCTAAGGCTAAGGCTAAA
orf19.1075 52 94 TCACCACCACTACCACCACCACCACAACAACAACAACAACAAT
orf19.1075 189 212 GACTACTATTACTACTACTACTAA
orf19.1075 379 412 AAAAATGATAATAATAATAATAATAATAATAATG
orf19.1075 513 548 TTCTAGTACCACTACTACTAATACTACTAATACTAA
orf19.1075 579 603 AGATTATGATTATGATTATGATAAT
orf19.1075 771 812 TGACAATAACAATAACAATAACAATAACAATAACAATAACCA
orf19.1075 966 990 TGATAATAACAATACTAAGAATGAT
orf19.1077 146 165 CTTCATCATCATCATCATTA
orf19.1077 168 202 ATCGACTTCGACTTCGACTTCGACTTCGACTTCAA
orf19.1077 270 294 TACTAGTAGTGGTAGTAGTAGTAGC
orf19.1077 1331 1381 TAAACAACAACAACAACAACAACAACAACAACAACAACAACAACAACAATA
orf19.1080 72 126 TCAACAGCAACAACAACAACAACAACAACAACAANTAGAACTAGAACTAGAACAA
orf19.1080 478 518 CCTTTGCCTTTACCTTTACCTTTAGCTTCTGCTTCTGCTTC
orf19.1080 563 590 CAACATCATCACCATCACCATCATCACC
orf19.1080 1273 1291 ATTAATAATAATGATAATA
orf19.1084 593 642 TACAACAGCAACAGCAACAGCAACAGCAACAGCAACAACAACAACACCAA
orf19.1084 2780 2816 TACAACAGCAACAACAACAACAACAACAACAACAGCA
orf19.1084 3566 3601 TACAACAGCAACAACAGCAACAGCAACAGCAACAAC
orf19.1084 3615 3662 AGTAGCGGCAGCACCAGCACCAGCGCCACCACAACAACAACAACAACT
orf19.1084 5064 5121 TGAACAAGAACAAGAACAAGAACAAAAAGATGAAAAAGATGCAAAAGATGCAAAAGAA
orf19.1084 5126 5151 ATCAAGAACAAGAACAAGAACAGGAA
orf19.1085 459 493 TGATGGTAGTGGTAGTGGTAGTGGTAGTAGTAATA
orf19.1086 4 19 ACTACTGCTACTACTA
orf19.1086 21 60 GACTACAACTACAACTACTAATGCTAATGTTAATGCTAAT
orf19.1086 702 727 GAACAACAACAACAACAACAACAACA
orf19.1086 1016 1034 TTACTACTACTACTTCTAC
orf19.1086 1161 1200 TGCAGCAGCAGCAGCACCACCACAACAACAACAACAACCA
orf19.1086 1394 1411 ATGGTGGTGGTGGTGGTA
orf19.1086 1673 1696 GTAACAATAACAATAGTAACAATG
orf19.1086 1713 1749 TAGTGGCAGTGGCAGTGGCAGTGGTGGTGGTGGTGGC
orf19.1087 23 42 TACCACTACTACTATTACTA
orf19.1087 83 102 CACGACGACGACGACGAGGA
orf19.1087 375 408 CAATGATAATAATAATGATAATGATAATAATAAC
orf19.1087 958 998 AAAAATCTACAAAATCTACAAAATTTACAAAATCTACAAAA
orf19.1087 1298 1314 GTAAAAGTAAAAGTAAA
orf19.1087 1317 1340 TAAAACTAAAACTAAAACTAAAAC
orf19.1087 1809 1833 CAAGGACAAGGACAAAGACAAGGAC
orf19.1087 2093 2122 GTGGAAGTGGTGGTGGTGGAAGTGGTGGTG
orf19.1087 2253 2286 TAAACAAGAAGAAGAAGAAGAAGAAGAAGAAGAT
orf19.1089 522 555 GGAAACTGAAACTGAAACTGAAACTGAAACTAAA
orf19.109 423 439 TGAAGTTGAAGTTGAAG
orf19.109 1128 1144 TGGTGTTGGTGTTGGTG
orf19.1090 126 174 CCAAGAACAACAACAACAACAACAACAGCAGCAGCAGCAGCAGGAGCAA
orf19.1091 972 1001 CGATAATGATAATGATAATGACAATGACAA
orf19.1091 1101 1116 TGGTAGTGGTGGTGGT
orf19.1091 1122 1161 TGCTACTGCTGCTGCTGATGATGATGATGATGATGATGAA
orf19.1091 1234 1263 GATGAACAAGAAGAAGAAGAAGAAGAAAAT
orf19.1091 1483 1502 GATAATGATGATGATGAAGA
orf19.1091 1734 1769 TCAAGAACAACAACAACAACAACAAGAAGAAGAAAC
orf19.1091 1869 1885 AGGTGGTGGTGGTGGTA
orf19.1091 1908 1925 TGAAGAAGAAGAAGAAGT
orf19.1091 1943 1964 AAGATCAAGATGAAGATGAAGA
orf19.1092 65 88 CAAGCACAAACACAAACACAAATA
orf19.1092 405 433 CAGTAGTAGTAGTAGCAGTAGTAGTAGTA
orf19.1092 1059 1074 ATTATTATTGTTATTA
orf19.1092 1173 1198 ATTTTCTTCTTCTTCTTCTTCTTCTA
orf19.1092 1199 1216 AATCATCATCATCATCAA
orf19.1093 307 326 CAGCAACAACAACAACATCA
orf19.1093 330 351 TCAACAACAACAGCAACAACAA
orf19.1093 697 714 CCACAACAACAACAGCAA
orf19.1093 781 802 CAACAGCAGCAGCAGCAGCAAC
orf19.1093 873 913 TCAGCAGCAGCAACAGCAACAACAACAGCAACAACAACAGG
orf19.1093 1086 1110 CCAACAACAACAACAACAACAGCAA
orf19.1093 1346 1366 CAAATCAAAATCAAAATCAAC
orf19.1095 1125 1148 AGAAATAAAACAAAAGAATAAAAG
orf19.1096 31 51 GCTACTACTACTACTACTTCT
orf19.1096 2570 2599 TTGATTATGATAATGATGAAGATGATGATA
orf19.1097 1341 1356 TGCTACTACTACTACT
orf19.1097 1559 1571 CTACTACTACTAC
orf19.1097 3611 3623 CTACTACTACTAC
orf19.1097 3827 3839 CTACTACTACTAC
orf19.1097 4367 4379 CTACTACTACTAC
orf19.1097 6790 6827 AGAACTACAGCAACAACAACAGCAACAACCACAACAAT
orf19.11 142 159 CAGCAACAACAACAGCAA
orf19.11 439 470 CACCAACCACAACCACAACCACAACCTCAACC
orf19.1100 172 261 GGGCCAGAGCCAGAGCCAGAGCCAGAGCCAGAGCCAGAGCCAGAGCCAGAGCCAGAGCCAGAGCCAGAGCCAGGGTCAGGGCCAGGGTCA
orf19.1105 312 336 TCAACAACAACAACAACAACAAAAG
orf19.1105 379 406 ACTTATTCTTCTTCTTCTTTTTCTTCAT
orf19.1105.3 45 64 GGGATGGATGGATGGATGGT
orf19.1105.3 171 196 TATTGTTTGTTTTGTTGTTATTATTG
orf19.1105.3 337 360 GTTTCTTTTTTCTTTATTTTTTCT
orf19.1105.3 421 432 AAAAAAAAAAAA
orf19.1105.3 488 510 ACCCACCCACTCACCCACCCACC
orf19.1106 367 382 AATACTAATAATAATA
orf19.1106 643 662 ACCACTACTACTACTACCAC
orf19.1106 878 894 AAGGAGAAGAAGAAGAA
orf19.1106 1105 1125 ACTACAACAACAACAGCAACA
orf19.1106 1293 1325 CCATAAACATAAACATAAACATAAACATAATCA
orf19.1106 1384 1406 ACAACTACTACTAATACTACTAC
orf19.1106 1611 1631 TACAACAACAACAACCACAAC
orf19.1106 1656 1681 GACCGCCACCGCCACCGCCATCGCCA
orf19.1106 1975 2000 CAAGAAGAAGAAAAACAAGAAAAAGA
orf19.1106 2050 2074 ACATTATCATCATCATCATCATCAC
orf19.1106 2117 2132 ATGATGGTGATGATGA
orf19.1106 2174 2187 AACAACAACAACAA
orf19.1106 2216 2243 CTGAAATTGAAATTGAAATTGAAACTGA
orf19.1106 2246 2261 AAGAAAAAGAAGAAGA
orf19.1106 2270 2293 ATGATAATAATGATAGTAATACTA
orf19.1108 80 111 ACTCCTCCTCCTCCTCATCATCATTATCATCT
orf19.1109 70 94 TCTACTACTACTACTACTACTACCA
orf19.1110 75 95 CTCATCATCATCATCATCATA
orf19.1110 275 296 ACAACCACCACCACCACCACGA
orf19.1111 106 156 GCACCACCACCACCACCACCACCACCACAACAACAACAACAACAACAACCA
orf19.1112 1417 1466 ACAACTTCAACTTCAACTTCAAATGCCAATGGCAATGGCAATGGCAACGG
orf19.1112 1511 1535 CAACTACTGCTAGTACTACAACTCC
orf19.1113 266 289 ACCAACAACAAGAACAACAACGAC
orf19.1113 327 349 TCCAATTACTCCAATTACTTCAA
orf19.1113 670 696 GAAAATAACAACAACAACAACAATAAT
orf19.1123 34 48 TATTTTTTTTTTTTG
orf19.1126 344 361 CTGGTGCTGCTGGTGCTG
orf19.1128 458 480 CCAACAGCAACAACAACAACAAA
orf19.1133 2453 2487 AAAAGAAACAGAAAAAGAAAAAGGAGAAAAAGAAA
orf19.1133 3122 3169 TTCCAGCTCCAGTTCAAGCTCCAGTTCCAGCTCCAGTTCCAGCTTCAG
orf19.1133 3617 3649 ACCCACATCCACATCCACATCCACATCAACATC
orf19.1136 78 98 ACCACAACAAAAACAACAATA
orf19.1139 1809 1826 ACAACCACAACAACGACA
orf19.1139 1904 1945 ACCAAAACCAAAACCAACAACATCAACACCAACACCAACCAC
orf19.1139 1994 2022 ATAACAACAACAACAACAACAACAACAAT
orf19.1139 2321 2344 ATCAACAACAACAACAACAACAAT
orf19.1139 2656 2676 CAGCAACAACAACAACAACAT
orf19.114 121 143 ACGACAACACCAACAACTACAAC
orf19.114 462 493 AAAATCTGGTTCAAATTCTGGTTCAAATTCTC
orf19.114 865 882 AATAACAATAATAATAAT
orf19.1142 1668 1691 CATTGCATATATTGCATATATTGG
orf19.1144 131 153 ACCAACAACAACAACAACAACAT
orf19.1144 451 479 GAAGATGATGAGGATGAGGATGAGGACGA
orf19.1144 655 676 ATGCAGATGCAAATGCAAATGC
orf19.1144 760 794 CAACAGATGCAACAAATGCAACAAATGCAACAATT
orf19.1144 1225 1243 GAGGAAGAAGAAGAAGAAT
orf19.1144 1390 1409 GATGAAGAAGAAGAAGATGA
orf19.1144 2073 2102 ACAACTGCAACTGCAACTGCAACTGCAACA
orf19.1148 65 92 CTTATTCTGGTTATTCTGGCTATTCTGG
orf19.1150 568 581 AACAACAACAACAA
orf19.1150 591 622 TAACAACAACAATAATAATAACAAAAATAACA
orf19.1150 697 720 CCGCCATCACAACCACAACCACAA
orf19.1150 1150 1165 AACAACAACAATAACA
orf19.1161 4848 4860 AGAAGAAGAAGAA
orf19.1163 126 146 AAAATCTAAAAAATCTAAAAA
orf19.1166 1297 1328 TCCCAACCCCAACCCCAACATCAACAACAACA
orf19.1166 1755 1772 TCCTCCACCTCCTCCACC
orf19.117 269 292 CCAACAACAACAGCAACAGCAACA
orf19.117 900 920 TGAAGATGAAGAAGTAGAAGC
orf19.1175 30 59 TTTTGGTGGTGTTGGTGGTGGTGGTGGTGC
orf19.1175 141 186 ATTGTTGTTGCTGTTGTTGTTGCTGTTGTTGTTGTTGTTGTTGTTG
orf19.1177 920 942 TAAACAAAAAACAAGAACAAAGA
orf19.1177 1081 1100 AACGACGACGACGATGACGA
orf19.1185 115 127 CCACCACCACCAC
orf19.1185 333 348 AGAAGAGGAAGAAGAA
orf19.1189 7 27 GATTCTGAAGATTCTGAAGAT
orf19.1190 2374 2391 GATGAGGAGGAGCAGGAG
orf19.1191 2305 2322 AATAACAACAACAATAAC
orf19.1195 79 94 ACAACCACAACAACAA
orf19.1196 1748 1780 CAACACCGCCACCACCACCACCACTACCACCAA
orf19.1196 2554 2567 GCAGCAGCAGCAGC
orf19.1199 1298 1323 CTACTGCTGCTGCAGCTGCTGCTGCC
orf19.1203.1 164 176 TATTATTATTATT
orf19.1204 1291 1311 GATGAAGAGGAAGAAGAAGAG
orf19.1206 1283 1304 TTGATGATGATGATGATGAGGA
orf19.1210 554 572 CAGGAGGAGGAGGAGGAGA
orf19.1210 1008 1028 CACCAACAACAACTACAACAA
orf19.1210 1107 1131 GGGTAGTATTGGTAGTATTGGTGGT
orf19.1212 263 289 CTTGTTTCTTTTTTTTATTTTCTTTAT
orf19.1212 704 726 ATCAACAACAACAACAACAACCA
orf19.1212 749 769 ATCAACAACCACAACAACAAT
orf19.1212 780 806 TCAACAATCTCAACCATCTCAACAATC
orf19.1212 819 840 GCAACAACAACAACAACAACCA
orf19.1212 1047 1073 TCAACAACAACAACAACAACAACAACC
orf19.1212 1149 1168 TGTTGGTGGTGGTGTTGGTG
orf19.1214 132 147 TGGTGATGATGATGAT
orf19.1214 154 173 GAAGATGATGATAATGATGA
orf19.1214 208 257 GATAAAAAGAAGAAGAAGAATAAAAATAAAAAGAAGAAAAAGAAGAAGAT
orf19.1215 569 598 CAGCAACAGCAACAACAACAACAACACCAA
orf19.1215 675 695 CACTACCACCACCACCACCAT
orf19.1217 662 682 AGGATGATGTTGATGAAGATG
orf19.1222 289 318 TATAATAATAATAATAATAATAATAGTAAT
orf19.1222 923 951 TAGACGAAGAAGAAGAAGAAGAAGAAAAC
orf19.1222 2418 2440 TGATGCTGCTGCTGCTGCTGGTG
orf19.1223 54 87 TCAACAACAACAACAACAACAACAACAACAGCAA
orf19.1223 1197 1221 TCAACAACAACAACAACAACAAAAT
orf19.1223 1735 1765 ACCACTACTACTACTACTACTACTACAACTA
orf19.1223 1886 1905 ATGGTAATGGCAATGGCAAT
orf19.1223 1947 1974 AAATGGAAATGGAATTGGAAATGGAAAT
orf19.1224 75 93 CAACCACCACCACCACAAC
orf19.1225 104 123 CTCCTACTCCTACTCCCACT
orf19.1225 370 393 AATGCCAATACCAATACCAATACA
orf19.1225 484 496 TTATTATTATTAT
orf19.1226 149 168 ATAACAACAACAACAACAAA
orf19.1226 316 349 CAAGAAGAAGAAGAAGAAGATGATGATGATGATT
orf19.1226 809 825 ATAACAATAATAATAAT
orf19.1226 900 932 TGACAATAACAATAACAATAACAATAATAATGA
orf19.1227 307 332 ACAACCACCACTACCACCACCACCAT
orf19.1228 124 160 CACCAACAACAACAACAACAACATCATCATCATCATG
orf19.1228 392 421 CTGGTAGTGGTGGTGGTAGTGGTGGTGGTG
orf19.1228 627 672 AAAACAACAACAGCAACAACAACAACAACAACAACAACAACAAAAT
orf19.1228 767 782 ATAATAATATTAATAA
orf19.1228 922 952 AACAATAACAATAACATTAACAATAACAATA
orf19.1228 1030 1063 AAGAATGATAATAACAATAACAATAATAATAATG
orf19.1228 1074 1089 ACAAGAAGAAGAAGAA
orf19.1229 216 237 AGATGGTGATGGTGATGGTAAT
orf19.1229 1404 1421 AGCAACAACACCAACAAC
orf19.1229 1727 1763 TAACAACAACAACAACAACAACAATAACAACAACAAT
orf19.1229 1976 2001 CAATGATAATGATAATGATAATAATG
orf19.1229 2530 2549 ACTACCACCACCACCACTAC
orf19.1229 2850 2869 CAGTAGTAGTAGTAGTACTA
orf19.1229 2908 2947 GAATTAGATTTAGATTTAGATTTAAATTTTAATTTTAATT
orf19.123 219 252 AGGAGGTGGCGGCGGTGGTGGTGGTGGCGGTGGA
orf19.123 319 340 GAAGAGGAGGATGAGGAGGATG
orf19.1232 14 37 ATTCTACTTCTTCTTCTTCTTCTG
orf19.1232 966 991 TAAACAAAAACAACAAAAAGAACAAT
orf19.1233 896 932 AAGAAAGTGAAGGAAGTGAAGGAAGTGAAGGAAATGA
orf19.1235 665 682 GAGAAGAAGAAGAAGATG
orf19.1238 1490 1510 AGATGATGATGATGAGGATGA
orf19.124 22 42 TCTGCTGCTACTGCTGCTGCA
orf19.124 350 374 TTGATGAAGATGAGGATGATGAAGA
orf19.1240 5658 5676 TGCTGATGATGATGATGGT
orf19.1246 1167 1187 GGAAGAAGAAGAAGATGAAGA
orf19.1246 2101 2114 CAACAACAACAACA
orf19.1246 2819 2849 TACAATCACAATCACAATCACAATCACAATT
orf19.1251 1477 1499 AATGATGACGATGATGTTGATGA
orf19.1251 2024 2050 ATAAAGAAGAAGAAGAAGAAGAAGTAG
orf19.1252 392 410 GACAACAACAACAACACCA
orf19.1252 1080 1092 TATTATTATTATT
orf19.1253 746 771 TACAACAACAACAACAGCAACAACAG
orf19.1254 621 640 GCAACAACAACAACAGCAAC
orf19.1254 2183 2207 TTGGTGGTGGAGGTGCTGGTGGAGG
orf19.1255 949 972 CAACAGCAGCAGCAGCAGCAACAG
orf19.1255 2199 2218 TGAAATTGAAAATGAAATTG
orf19.1258 78 96 ACCATCATCATCATCTTCA
orf19.1258 253 272 ACCGCCACCACCACCACAAC
orf19.1259 1643 1655 AGAAGAAGAAGAA
orf19.1259 2781 2802 GAAAGAGAAAGAGAAGGAGAAA
orf19.1261 1277 1297 ACAAGAACAACAACAACAACT
orf19.1263 465 496 CAGCAGTACTAGCAGTACTAGCAGTAGTAGTT
orf19.1267 476 494 ATAACAACAACAACAATAA
orf19.1267 1234 1249 GAAGAGGAAGAAGAAG
orf19.1268 224 238 AGAAAAAAAAAAAGA
orf19.1274 972 991 TGAAATTGAAAATGAAATTG
orf19.1275 147 159 ACAACAACAACAA
orf19.1275 1488 1503 TGATGATGGTGATGAT
orf19.1277 147 168 TTATAATAATAATAATAATAAC
orf19.1277 957 975 CTCTTCTTCTTCTGCTTCT
orf19.1285 7 30 CTTGTTTATTTCTTATTTGTTTAT
orf19.1286 15 28 AGAAGAAGAAGAAG
orf19.1286 122 148 ATAAAAAAAAAAGAAAAAAAAAAAAAC
orf19.1287 5 21 CACAACAACAACAACAT
orf19.1287 105 125 ACCAACAACCACAACAACTAC
orf19.1287 182 202 TAGAAGAAGAAGAAGAAGCAG
orf19.1287 470 491 ATGAATATGATTATGATTATGA
orf19.1287 799 828 GCAGAAGAAGAAGAAGAAGAAGAAAAGAAG
orf19.1287 1014 1029 CAATAACAACAACAAC
orf19.1289 5 25 CACCATCATCATCATCATCGT
orf19.1291 1241 1265 GAACAACAACAACAACAACAACAAC
orf19.1291 1742 1796 GCAACAACAACAACAACAACAACAACAGCAACAACAACAACAGCAACAACAACAA
orf19.1295 22 37 CCACCACCACCTCCAC
orf19.1295 41 76 CAGCTGCTGCTGCTGCTGCTGCTGCTGCTGCTGCAG
orf19.1296 333 349 AGGTGGTGGTGGTGGTA
orf19.1296 388 406 CCCACCACCACCACCACTA
orf19.1296 550 580 AAAACTAATACTAATACTAATACTAATATTA
orf19.1296 585 602 TGATAATAATAACAATAA
orf19.1297 95 122 AAGAGGAGAAGGAGAAGGAGAAGGAGAT
orf19.1297 311 333 ACAACGATGACGACGATGACGAT
orf19.1297 780 807 TAGTGGTGGTAGTGGCGGTGGAGGTGCT
orf19.1298 1537 1606 GATGTTAATGTTAATGTTAATGATAATGTTAATGATAATGTTAATGTTGATGTTGATGCTGATGCTGATA
orf19.1298 1979 2008 GAGACAGAGACAGAGACGGAGACGGAGACG
orf19.1298 2224 2247 CCTTCTTCTTTTTCTTCTTCTTCA
orf19.1299 109 146 ACTTCTACTACTACTACCACCACCACCACCACCACAAC
orf19.130 3191 3216 CTGCAACAGCAACAGCAACAACAAAA
orf19.130 3921 3941 AAAATAATGAAAATAATGAAA
orf19.130 4009 4037 CGGTGGTAGTAGTGGTGGTAGTAGTAGTG
orf19.130 4296 4321 CAATACTAATAATAATAACAATAATG
orf19.1300 92 104 CATCATCATCATC
orf19.1301 460 482 GAAGGCAAAGGCGAAGGCGAAGG
orf19.1302 586 609 AATAACAGCAACAACAACAACACC
orf19.1304 122 151 CGGCATCAGCAACAGCAACAGCAGCAGCAA
orf19.1310 1007 1029 GAATAAAAATAAATAACAAAAAG
orf19.1314 1282 1299 AGTGGTGGTGTTGGTGGT
orf19.1317 1226 1247 CAGAAGAAGAAGAAGAAGAGGA
orf19.1318 925 951 GGTGATGATGATAATGGTGATGATGTT
orf19.132 1427 1455 ACGACAACAACAACAACAACAACAACAAT
orf19.132 1758 1773 CAAAAAAAAAAAGAAA
orf19.1321 154 176 CCACAACAACAACAACAACAAGA
orf19.1321 226 243 CCACAACAACAACCACAA
orf19.1321 631 653 TCATCTTCTTCTTCTTCTTCATC
orf19.1321 1188 1203 TGGTGTTGTTGTTGTT
orf19.1323 1542 1558 AGAAGAGGAAGAAGAAG
orf19.1323 2177 2207 CGGAGGAAGAGGAAGAGGAAGAGGAAGAAGT
orf19.1323 2227 2286 GATGAAGATGAAGACGAAGACGAAGACGACGAAGACGAAGACGAAGACGAAGACGAAGAG
orf19.1324 1614 1636 AGAAAAAACAAAGAAACAAGAAC
orf19.1324 1834 1854 GAGCAGGAACAGGAGCAGGAG
orf19.1324 1992 2012 TGAAGAAGAAGACGAAGAAGA
orf19.1327 734 760 CTTTGGGTTTGCTTTTGGGTTTGCTTA
orf19.1327 1186 1202 GAAACTGAAACTGAAAC
orf19.1327 1599 1614 TGGTGTTGTTGTTGTT
orf19.1332 26 42 AAACAACAACAACAACT
orf19.1332 213 231 AACATCAACAACAACAACA
orf19.1334 1272 1291 TCAACAACAACAACAACAAT
orf19.1334 1733 1749 TATCATCATCATCATCC
orf19.1335 131 143 ACAACAACAACAA
orf19.1335 166 178 AGTAGTAGTAGTA
orf19.1338 181 204 GAAAAGACCAAAAAGACCAAAAAA
orf19.1343 136 167 CCAACAACAACAACAACAAATAATAACAAAAG
orf19.1344 564 582 TGGTAGTAGTAGCAGTAGT
orf19.1345 2 24 TGTTGTTTTTATTGTTCTTATTA
orf19.1346 1045 1060 ACAATAACAACAACAA
orf19.1349 88 107 ATTTTCATTTTCATTGTCAT
orf19.1349 246 263 ACAGCAACAACAACAACA
orf19.135 259 277 GGAGCAGGAGGAGGAGGAG
orf19.135 417 445 TAGTGGTGTTGGCGGTGCTGGTGGTGATG
orf19.1351 105 121 ACAACACCAACAACAAC
orf19.1351 228 251 TCCAGCACCACAACCACTACCACA
orf19.1351 455 483 ATGAACAAGAAGAACAAGAAGAAGAAGAG
orf19.1352 63 88 ACAAGAAGAACAAGCAGAAGAAGGAG
orf19.1353 196 211 TCTCTTTCTCTCTCTC
orf19.1353 331 361 ATTTTTCTTGTTTTTCTTGTTTTTCTTTTTA
orf19.1353 393 411 CAATCAATCAGTCAATCAA
orf19.1354 500 512 AAGAAGAAGAAGA
orf19.1355 291 308 TACTAGTAGTAGTGGTAG
orf19.1356 562 578 ACAAAAAAAAAAAATAA
orf19.1356 787 818 AATGGTAATGGTGATGGTAATGGTGATGATAA
orf19.1358 423 459 TGACGACGCTGATGACGCTGATGATGATGATGATGCT
orf19.1359 69 83 ATTTTTTTTTTTTGT
orf19.1359 558 577 ATTGAATTTAATTGAATTGA
orf19.1359 726 744 TGATAATGATGATAATGAT
orf19.1359 854 883 AACAGCAGCAACAGCAACAGCAACAGCAGG
orf19.1359 1672 1693 AACACCACCACCACCACCACCG
orf19.136 169 190 ACAACCACCACCACCACCAACA
orf19.136 1348 1367 AATAACAACAACAACGACAA
orf19.1360 128 145 CAACCACCACCACCACCT
orf19.1362 1189 1206 AATGATAATAATAATAAT
orf19.1363 220 239 ACTAATACTAACACTAACAC
orf19.1363 680 696 CTGATGATGATGATGAA
orf19.1363 716 733 CTCCACCACCACCACCAA
orf19.1364 344 362 AACATCATCATCAACATCA
orf19.1364 397 416 AACCACCACCACCACCATCA
orf19.1364 480 504 TACTAGAAGTAGAAGTAGTAGTACT
orf19.1364 526 548 AAAAGAACAAGAAGAAGAAGTAG
orf19.1366 654 669 TGGTGGTGGTGCTGGT
orf19.1367 534 549 TAGTGGTGGTGGTGGT
orf19.1367 808 845 GACAATAATAATAATAATAATAATAATAATAATAATAC
orf19.1368 200 222 CTGGTACTGGCACTGGTACTGGT
orf19.1368 228 253 TCAACAACAGCAACAACAACAACAGC
orf19.1368 590 615 CTCCTTCTTCTTCTTCTTCATCTTCT
orf19.1368 1006 1029 CAACACCAATACCAACACCAACAC
orf19.1374 200 229 ATGAAAACGAAAACGAAAACGAAAACGAAG
orf19.1374 238 259 GAGGAAGAAGAAGAAGAAGAGG
orf19.1378 76 113 AAGCAACAGCAACAGCAACAACAACAGCAACAACAAAA
orf19.1378 160 184 TACCAACAGTTCCAACAGTTCCAGC
orf19.1378 393 414 TCAACAACAACAGCAACAACAA
orf19.1378 584 614 CATCTCCAGCTCCAGCTCCAGCTCCAGCTGC
orf19.138 193 214 ATCACCACCACCACCACCACTA
orf19.138 760 775 CAACACCAACAACAAC
orf19.1381 685 730 GACAAAGACAAAAAGAAGAATAAGAAGAAAAAGAAGAAAAAGAGAG
orf19.1387 254 270 ATAATAACAATAATAAT
orf19.1389 335 357 GAAGAGGTAGAGGTAGAGGTGGA
orf19.1389 367 383 AGAGGAAGAGGAAGAGG
orf19.139 1495 1520 GAAGAACAACAACAAGAAAAACAACA
orf19.1395 78 98 CGGTGGTGGTAGTGGTGGTGC
orf19.1396 648 673 ACCACAACAACAACACCAACACCAAC
orf19.1396 785 826 TACAACAGCAACCACAACAACAACAGCAACCACAACAACCAC
orf19.1400 47 67 TTGAAGATGAAGATGAAGACG
orf19.1400 117 134 TAACAACAACAATAACAA
orf19.1400 275 291 ATGATAATAATAATAAT
orf19.1401 591 632 TACTCCAGCTACTGAGTCCACTCCAGCTACTGAGTCTACTCC
orf19.1403 77 100 CTACCACCACCACCACCACCAACA
orf19.1403 298 317 GATTTCAAAGATTTCAAAGA
orf19.1406 256 282 CAAAAACAAAAGAAACAACAAGAAACA
orf19.1409 240 262 TAACAATAACAACAATAACAGCA
orf19.1409 829 876 CAACCACAACCGCAACCACAGCCGCAACCACAGCAACCACAACTACAT
orf19.1409 1325 1344 CTAATAATAATAATAATAAC
orf19.1409 1384 1399 ACCAACAACAACAACA
orf19.141 178 196 CTCCTCTTCCTCCTCTTCC
orf19.1412 256 278 CCACAACAACAGCAACAACAATA
orf19.1414 295 311 AGTGGTGGTGGTGGTGT
orf19.1414 371 393 ATGGATCTGGATCTGGATCTGGT
orf19.1414 437 452 ATAACAACAACAACAA
orf19.1415 1847 1866 AACAAGAACATGAACAAGAA
orf19.1419 1337 1349 TGATGATGATGAT
orf19.1422 269 281 ACAACAACAACAA
orf19.1422 1354 1376 GACAACAATAACAACGACAATAA
orf19.1426 1839 1859 ACCATCATCATCATCATCATT
orf19.1434 877 901 GAAGATAATGATGATGATGGTGATA
orf19.144 64 84 GATAATGATGATGATGATGAA
orf19.144 145 169 CAAGATGAAGAAGAAGAAGAAGATG
orf19.144 919 949 ATCACCACCACCACTACCACCACTACCACCG
orf19.144 961 984 GAGTATAAGTATAAGTATAAGTTT
orf19.144 1154 1198 TTACTACTACTACTACTACTACTACTTCTACTACCACCACCACCA
orf19.144 1200 1219 TAACAACAACAACAACAATA
orf19.144 1482 1521 CTCTTTTTCTTCTTCTTCTTCTTCTTCTTTGTCTTCTGTG
orf19.144 2146 2182 AGAACATCAACAACGACAACAACAACAACAACAACCA
orf19.144 2186 2209 AGGATAAAGATAAAGATAAAGATT
orf19.144 2611 2635 GATAATAATAATAATAATAATAAAT
orf19.144 2800 2822 CAGCAACAGCAACAACAACATCA
orf19.144 2827 2851 CAGCAACAACAACAACAACAACGAC
orf19.1441 436 452 AAACAACAACAACAACC
orf19.1441 496 520 CAGCAACATCAACATCAACAACAAA
orf19.1441 1410 1429 TAATGATGATGATGATGATA
orf19.1441 1474 1491 CCACAACAACAAGAACAA
orf19.1441 1605 1628 TGAAGAAGAAGAAGAAGAAGAGGA
orf19.1442 98 118 TCAATTCCAATTCCAATTCAA
orf19.1442 411 433 GTCAGGATCAGGATCAGGATCAT
orf19.1444 462 495 TTATGATGATGATGATGGTGATGGTGGTGATGAT
orf19.1444 508 520 AGAAGAAGAAGAA
orf19.1444 672 684 AGAAGAAGAAGAA
orf19.1444 893 926 ATCAACAACAACAACAGCAGCAACAACAACAACA
orf19.1444 963 981 ACAACCACAACAACCACAA
orf19.1444 1096 1126 GAACAGCAACAACAGCAACAGCAGCAGCAAC
orf19.1444 1415 1449 CACAACAGCAAGTGCCACAACAGCAAGTGCCACAA
orf19.1444 1511 1528 ACCAACAACAACAACAAT
orf19.1445 483 504 TCATGATGATGATGATAATGAT
orf19.1445 1894 1922 CAAGAAGAACAAGAAGACGAAGACGAAGA
orf19.1446 379 396 AGCAACAACAATAACAAC
orf19.145 194 230 TAAAAGAAAGAAAACATAATAAAAATAAAAATAAAAC
orf19.145 245 274 GTAATAATAATAATAGTAGTAGTATTAGTA
orf19.145 439 476 GATGACGACGACGACGACGATGACGATGACGATGATGA
orf19.1451 1245 1265 TGAAAATGAAAGTGAAAATGA
orf19.1451 1693 1733 GGATCAGCGCCAGGACCAGCGCCAGGACCAGCGCCAGGAAC
orf19.1451 2101 2116 GACGAAGAAGAAGAAG
orf19.1451 2119 2140 GAGGAAGAAGAAGAAGAAGAAA
orf19.1453 238 257 GAGGAAGAAGAAGAAGATGA
orf19.1453 259 281 GAGGAGGAAGACGAGGAAGACGA
orf19.1453 364 389 GAGGAAGACGAAGATGAAGAAGCAGA
orf19.1456 397 408 AAAAAAAAAAAA
orf19.1462 1351 1373 GAAGATGATAATGATGATGATCA
orf19.1462 1657 1680 CCAAGGTCACCAGGGTCACCAAGG
orf19.1462 2134 2168 TATGATGAGGATGATTATGATGAAGATGAAGATGA
orf19.1462 2197 2231 GAGGATGATTATGATGATTATGATGATGATGAAGA
orf19.1468 1213 1256 AATGACGACGATGACGACGATGATGATGACGATGACGATGAAGA
orf19.1468 1319 1334 ATGATGATGACGATGA
orf19.147 27 51 TTCTAATTATAATTATAATTTTAAT
orf19.147 83 107 TACCTCCACCACCACCTCCACCAAC
orf19.147 136 155 CACCAACAACAACAACAGCA
orf19.147 309 337 ATCATCTTCATCATCTGCATCATCTTCAT
orf19.147 453 476 AAGTAGTAGTAATAGTAGTAGTAA
orf19.147 505 535 AACAATAATAACAATGATAATAATACTAATG
orf19.147 810 829 TCAACAACAACAACAACAAG
orf19.147 842 872 CTACTGCTGCTGCTGCTGCTGCTGCTGCGGC
orf19.147 925 945 CAATATCAACAATATCAACAA
orf19.147 2000 2022 CAACACCACCACCACCACCATCA
orf19.147 2025 2040 AACAATAATAATAATA
orf19.147 2153 2174 TAATAGTAGTAGTAGTAGTAAT
orf19.147 2176 2194 ATCATAATAATAATCATAA
orf19.1474 418 441 CATCAACAGCAACAACCACAACAG
orf19.1474 683 703 GAGAAGAGGAAGAAGATGAAG
orf19.1474 3448 3460 CAACAACAACAAC
orf19.1476 1574 1594 GTACTACTGCTACTACTAGTA
orf19.1479 118 161 GAAAATGACCAAAATGACCAAAATAACCAAAATAACCAAAATGA
orf19.1479 1135 1154 CAGCAACAACAACAACACCA
orf19.1479 1281 1314 CCAACAACAACAACAGCAACAGCAACAACAACAA
orf19.1479 1547 1575 ATCAACAACAGCAACAACAACAACAACAG
orf19.1481 1406 1430 CAACATCATCATCATCATCATCAAC
orf19.1481 1883 1900 GTTGTGGTGGTGGTCGTG
orf19.1483 361 381 AAACAACAACAGCAACAACAA
orf19.1484 290 309 GATCATCATCATCATCATCG
orf19.1484 597 648 TAGTGGTGGTGGTGGTGATAGTAATAGTAATAGTAATAATAATAATAATACT
orf19.1486 242 272 TACAACTACAACAACAACAACAGCAACAGCA
orf19.1486 340 369 TATGATTATGATGATAATGACGATGATGAA
orf19.1488 350 385 GCACCATCACCACCACCACCACCAACAACAACAACA
orf19.149 49 83 GGGGGGGGGGGGCAAGAAAGAAAGAAAGAAAGAGA
orf19.149 221 247 TCCCTCCCCACCACCACCACCACCACT
orf19.149 292 317 CTTTCTCTCTCTCTCTCTTTCTCTCT
orf19.1490 350 369 CTGTTGCTGCTGCTGCTGCA
orf19.1490 4138 4166 ATGATGATGATGAATAACAACAACAACAA
orf19.1491 1447 1469 ACAAACACCAACACCAACACAAA
orf19.1491 1530 1555 ATCAACAACAACAACAACAACAACTA
orf19.1492 519 544 TAACAACAACAACAACAACAACAATA
orf19.1492 1078 1093 AATAACAACAACAACA
orf19.1492 1224 1248 ACAACTGCAACTGCAACTGCAACTA
orf19.1492 1620 1699 CAATAATAATAATAATAATAATAATAATAATAATAATAATAATAATAATAATAATAATAATAATAATAATAATAATAATA
orf19.1492 1934 1956 CCACTACTACTACTACTATTACT
orf19.1493 409 428 AGTAGCAGTAGCAGTGGCAG
orf19.1494 132 180 ATCAACAACAACAACATCATCATCATCAGCACCTGCACCAGCACCTGCA
orf19.1494 203 220 AGCAACAACAACCACAAC
orf19.1494 540 563 AGCTGCTGCTGCTGCTGCTGCTGG
orf19.1494 589 605 GGAGCTGGAGCTGGAGC
orf19.1494 859 880 GGTGCTGCTGCTGCTGCTACTG
orf19.1495 477 497 ATCAACAACAACAACAATAAC
orf19.1495 722 741 TTGATGATGATGATGATGGT
orf19.1496 1010 1029 CCACTACTACTACTACTCCT
orf19.1496 1070 1090 ATCAACAACAACAACAACAAG
orf19.1496 1091 1117 TACCGCCACCACCACCACCACCACCAG
orf19.1497 221 234 ATAATAATAATAAT
orf19.1497 366 394 TAGCACCAGTAGCAGCAGCAGCAGCAGTA
orf19.1497 501 522 GAATAATACTAATAATAATAAA
orf19.1499 97 126 ACAAAAATAAACAATAACAATAACAACAAT
orf19.1499 422 454 CAACTACTACTACCACTACCACCACCACCGCCA
orf19.1499 628 647 ACGACTACGACTACAACTAC
orf19.1499 658 689 ACCAACAACAACAACAACAACAACAACAACAC
orf19.1499 747 773 AAACACTTCCAACACTTCCACCACTTC
orf19.1499 2431 2452 CCACAACAACCACAACAACGAC
orf19.1499 2466 2485 GCAACAACAGCAACAACAAG
orf19.1499 2516 2560 AACAATCACAATCACAATCACAACCACAACCACAACCACCACAAC
orf19.1499 2703 2762 TCAAGAACAACAACAACAACAACAACAACAACAACAACAACAACAACAACAACAACAACT
orf19.1499 2821 2845 TATAATAATAATAATAATAACAATA
orf19.15 33 59 GAAGAGTAGGAGGAGGAGGAAGAGAAG
orf19.1500 124 165 GAAGACAAACAAGAACAAGAACAAAAAGAAAAAGAAAAAGAT
orf19.1500 299 334 GTGACGATGATCATGATGACGATGACGATGACGATT
orf19.1500 412 456 AATGATGATGATGATGATGATGATGATGATGATGATGATGATGAA
orf19.1500 500 526 CACAACAACAACAACAAAAACAACAAT
orf19.1500 665 677 ACAACAACAACAA
orf19.1500 932 967 TTGGTAGTGGTGGTGGTGGTGGTAGTGGTGGTGGTT
orf19.1500 1168 1183 ACCACAACAACAACAA
orf19.1500 1218 1247 CAGCAACAACAACAACAACAACAACAAAAG
orf19.1502 274 303 GAACAAGACCAAGACCAAGACCAAGACCAC
orf19.1504 89 110 AAGATGATTATGATTATGATGC
orf19.1504 114 147 TACTACTGCTACTACTGATATTACTGATACTACT
orf19.1504 337 370 AATGATGATGATGATGATGATGATGATGATGATC
orf19.1504 479 495 GTAGTAGAAGTAGTAGT
orf19.1504 1096 1121 AATGATAATGATGATAATGATAATGA
orf19.1504 2283 2311 AGATGTCGATGTCGATGTCGATATCGATG
orf19.1504 2314 2331 GAGGAAGAAGAAGGAGAA
orf19.1504 2443 2496 GATGAAGAAGAAGAAGAGGTTGATGTTGATGATGATGATGATGATGATGACGAT
orf19.1505 214 238 AGTAATAATAGTAACAATAACAATT
orf19.1505 309 343 TGATAATGATAATGATGAAGAAGTAGAAGAAGAAA
orf19.1505 371 396 ATGATTATGATTATGAATATGAATAT
orf19.1505 493 515 AGTAATAATAATAATAATAATAC
orf19.1505 763 793 AATAACCACAACAACAACAACAATAATAATA
orf19.1505 917 940 TTGGTGGTGGTAGTGGTGGTGGTA
orf19.1505 954 988 TGAAATTGAAATTGAAAATAAAAATAAAAATAAAT
orf19.1506 3 25 GACTACGACTAGTACTATTACTT
orf19.1506 75 97 TCTTGTTGTTTTTATTTGTTTAT
orf19.1506 150 192 CTCCTACTACTTCTACTACTACTTCTTGTTGTTGTTCTTGTTC
orf19.1506 336 369 ATTACTACTACTACTACTACTACTACTACTACTT
orf19.1507 197 256 AGCAACAACAACAGCAACAACAAAGAGATAGAAAAAGAAATAAAGATAGAAGAAATAGAC
orf19.1507 579 610 TCAACAACAACAGCAACAACAACAGCAACAAA
orf19.1507 805 831 AATCAACAAAGTCAACAAAATCAACAA
orf19.1507 1391 1433 GTAGTGGTAATGGTAATGGTGGTGGTAATGGTGGTGGTAGTGG
orf19.1507 1921 1948 ATAAATAACAACAACAACAACAACAGCA
orf19.1508 101 124 TAACTCAAACTCAAACTCAAACCC
orf19.1508 176 191 ATTTTTTTTTTTTTTG
orf19.1509 549 586 TAACAACAATAATAATAATAATAATAATAATAATAAAT
orf19.1509 1147 1172 GATGAAGAAGAAGAAGAAGAAGAAGT
orf19.1509 1386 1398 TAATAATAATAAT
orf19.1509 1790 1813 TACAACGACAAAAACAAGAACAAT
orf19.1509 2061 2085 TAATAATAACAACAACAACAACAAT
orf19.1509 2260 2282 CAACAACAAAATAATAATAAAAT
orf19.1509 2441 2461 GTCATCATCATCATCATCATT
orf19.1509 2561 2573 CAACAACAACAAC
orf19.1509 2574 2591 TAGTGGTGGTGGTGATGG
orf19.151 1216 1254 GAGGAAGAAGAAGAAGAAGAAGATGATGATGATGATGAA
orf19.151 1297 1319 AAAGAAGAAGAAGAAGAAGATGA
orf19.1510 541 562 GACGATGATGATGATAATGATG
orf19.1510 696 724 CCATAACAATAACAATAACAATAACAATG
orf19.1510 1188 1205 TGACGATGATGATGAAGA
orf19.1510 1244 1270 CTAATGATTCTGATAATGATTCTGATT
orf19.1510 1410 1430 GCCACCACCACCACAACCACC
orf19.1510 1534 1561 GCAGGTCCAGGTCCAGGTCCAGTTCCAG
orf19.1510 1605 1624 ACCACAACAACAACAACAAG
orf19.1510 1745 1757 ATAATAATAATAA
orf19.1513 1340 1355 CATCATCAGCATCATC
orf19.1513 2579 2630 TTGATGACGATGACGATGATGATGACGACGATGATGATGATGATGATGACGA
orf19.1513 5596 5623 GATAATAATAATAATAATAATAAGAAAG
orf19.1513 6357 6382 ACAACAGCTGCAACAGCTGCAACAAC
orf19.1513 6918 6934 TGGAGGAGGAGGAGGAA
orf19.1516 1925 1938 CTACTACTACTACT
orf19.1519 982 1005 AATGATGATGATGATGATGACGAT
orf19.1522 2961 2993 AGTTGAAGATGAAGATGAAGATGAAGAAGAAAA
orf19.1526 164 255 ACCAACAACAACAACAACAACAACAACAACAACAACAGCAGCAGCAGCAGCAGCAGCAGCAACAACAACAACAACAACAACAGCAACAACAA
orf19.1526 533 553 TACAACAACAACAACAACAGC
orf19.1526 1156 1171 CCACCACAACCACCAC
orf19.1526 1248 1279 GCAACCGCAACCGCAACAGCAACAGCAACAGC
orf19.1526 3510 3529 TTATTTTTGTTTTCTTTTAT
orf19.1526 3856 3872 GACGAAGAAGAAGAAGA
orf19.1526 4177 4198 GATGACAATGACGATGACGATG
orf19.1526 4456 4475 GGAAGAGGCAGAGGCAGAGG
orf19.1529 92 120 GTGGTGGTTTTGGTGGTTTTGGTGGTGTT
orf19.1529 645 663 CCAACAACAACAACAACAG
orf19.1529 671 691 CTCGTCCTCCCCCTCCTCCTT
orf19.153 68 92 CTCCACCACCTCCAGCACCACCATC
orf19.1531 1184 1236 ACGAAGAAGAAGAAGAAGAAGATAACGATAACGATAACGATAACGATAACGGT
orf19.1531 2110 2122 TCATCATCATCAT
orf19.1531 2189 2208 AACAAGAACAAGATCAAGAA
orf19.1532 618 634 AGACGAAGACGAAGACG
orf19.1534 258 302 CAATAGCAATAACAATAACAACAACAACATCAACAACAACAACCA
orf19.1534 533 557 TTCATCATCATCATCAACATCATCA
orf19.1534 809 829 ATAACAACAATAACAACAAGA
orf19.1534 994 1027 GAAAATAATAATAATAATAATAATAATAATAATG
orf19.1534 1107 1129 TAACAACAACAACAACAACAATA
orf19.1534 1178 1216 TTCATTCTCATGCTCATTCTCATGCTCATTCTCATGCCC
orf19.1534 1239 1254 TGATCATCATCATCAT
orf19.1535 15 44 ACAACCACCAACACCAACACCAACACCACA
orf19.1535 46 87 CAATCACAACCACAACCACAACCACAACCACAACCACAACAG
orf19.1535 325 351 TCACCACCACCACCACCACCACCATCA
orf19.1535 358 381 CCATCTACATCTACATCTACATCA
orf19.1535 505 524 AACAATAACAATAACGATAA
orf19.1535 620 632 ATAATAATAATAA
orf19.1535 637 678 AATAGTAGTAATAATAGTAATAATAGTAATAATAGTAATAGT
orf19.1537 141 154 TAATAATAATAATA
orf19.1537 609 632 TGATAATAATAATAATAATACTAA
orf19.1537 665 686 AAGAACAAGACCAAGACCAAGA
orf19.1538 346 369 ATAAATAAATTAAATAAATTAAAA
orf19.1538 607 639 GATGAAGAAGAAAAAGAAGAAGAAGAAGAAGAT
orf19.1538 698 747 CGACAACACCAAGAACAACAACAACAACAACAACAACAACAACAACAAAT
orf19.1538 755 784 ATCAACAACAGCAACAACAACAACAACAAG
orf19.1538 787 808 CAAGTCCAACTCCAACTCCAAC
orf19.1538 1134 1161 TAATTCCAATTCCAATTCCAATTCTAAT
orf19.1539 923 948 CTGATAATGATGATGATGATGATGAA
orf19.1539 990 1012 TAAGAAACAACAAAAGAATAAAT
orf19.1539 1025 1043 ATGAAGAAGAAGAAGATGA
orf19.154 107 144 CACCACCACCACCAGATGATGATGATGATGATGATGAA
orf19.154 637 662 AGCAACAACAACAACAACAACAACCA
orf19.154 920 941 TTGGTGGTGGTGGTGGTGGTGA
orf19.154 1054 1067 GAAGAAGAAGAAGA
orf19.1541 830 870 ATGATAATAATAATAACAACAACAATAACAATACCAATAAC
orf19.1541 955 976 TCAAGTTCAAGTTCATGTTCAA
orf19.1541 1056 1068 ACAACAACAACAA
orf19.1541 1300 1312 AGAAGAAGAAGAA
orf19.1541 2384 2401 AATCATCATCATCATCAG
orf19.1541 2528 2550 CTGCTACTACTACTACTACTTCT
orf19.1542 348 389 CACAAACACAAACACCAACAACAACAACAACAACAATAACAG
orf19.1542 718 736 GCAGGAGGAGGAGGAGAAG
orf19.1542 738 758 AGGTGGTGGTGGTGGTGGTGA
orf19.1543 120 142 ACAAGTACAAGCACAAGTACAAG
orf19.1543 1013 1031 TACAACAACAACAACAACT
orf19.1543 1190 1212 TACAACTGCAACTGCAACTGCCA
orf19.1544 108 133 GAAAAAGAAAAATAAGAAAAAGAAAT
orf19.1544 377 396 AGTCTCTGTCTCTGTCTCTA
orf19.1548 117 136 AGCAACAACAACAACAACTA
orf19.155 41 64 ACAATAGTAATAATAGTAATAACA
orf19.155 70 98 AATAACAATACCAATAACAACAATAACAA
orf19.155 102 124 GAGTGTGAATGTGAATGTGAATA
orf19.1551 338 367 CACTTACTCACTCACTCACTCACTCACTCC
orf19.1553 141 155 TTTTTGTTTTTTTTT
orf19.1553 974 998 AATGATGATGACGATGATGATGATT
orf19.1553 1265 1287 CCAGCAGCAGCAGCAGCAGCATC
orf19.1555 1858 1881 CCTCAACCACAACCACAACCTCAA
orf19.1562 200 220 TATCATCATCATCATCATCAA
orf19.1563 726 744 CGAAGAAGAAGAAGAAGAT
orf19.1565 194 216 CAAGAAATAAGAAGAAACAAAAG
orf19.1573 481 506 GAAGGAGAAGGAGACGGAGAAGGAGA
orf19.1574 1018 1040 GATGAAGAAGAAGACGAAGAAGA
orf19.1574 1246 1279 GATGAAGAAGAGGAAGAGGAAGAAGAGGAAGACG
orf19.1574 1294 1313 GAAGAGGAGGAGGAGGAAGA
orf19.1574 1648 1671 GAAGATGGAGATGAAGATGAAGAT
orf19.1576 580 600 AGTGGTAGTAGTAGTAGCAGT
orf19.1576 615 635 AAATAATCATAATAATAATTA
orf19.1576 887 903 AGCAACAGCAACAGCAA
orf19.1576 1812 1832 ACCTCCTCCTCCTCCTCCTTC
orf19.1577 213 253 TGTTGCTACTGCAGCTGCTACTGCTACTGCTACTGCTCCTG
orf19.1577 786 818 TAATAAGAAACAACAACAACAACAGCAACAACA
orf19.1577 977 998 CACCGCAACCGCAACCGCAATC
orf19.1577 1010 1032 CACAACACCAACAACTACAACCA
orf19.1578 441 466 CGAAGAAGAAGAGGAAGAAGAAGAAA
orf19.1578 3952 3978 GAAGATAATGATGATGAAGATGTTGAA
orf19.1578 4000 4018 GGAGAAGAAGAAGAAGAGG
orf19.1578 4055 4083 AAGAAGAAGAAGATGATGATGATGATGAC
orf19.1580 62 80 AAAACAACAACAACAACGA
orf19.1580 2034 2085 TGGTGGGGGTGGGTGTGGAGGTGGTGGAGGTGGGGGGTGCGGTGGAGGAGGA
orf19.1580 2086 2105 TGTGGTGGTGGAGGTGGTGG
orf19.1585 344 367 CTTTGTTCTTTTTATTTTTCTTTG
orf19.1590 722 745 AACCACCATCACCATCACCACCAT
orf19.1590 885 908 ATCAAATTCAAATTCAAATTCAGA
orf19.1590 1130 1185 TAGAAGAAGAAGAAGAAGAAGACGAGGACGAGGACGAGGATGATGATGATGATTAT
orf19.1591 1150 1162 GGTGGTGGTGGTG
orf19.1592 162 182 CAAAACCAAACCCAAACCCAA
orf19.1594 886 898 TATTATTATTATT
orf19.1595 328 350 AGTGGTGGTGGTGGTGGTAGTGG
orf19.1595 486 503 TAGTGGTGGTGGTGGTAG
orf19.1595 565 582 ACGACAACAACGACAACA
orf19.1595 995 1017 ATCAATATCAAAATCAATATCAA
orf19.1595 1447 1480 TCAACGACAACAACAACAACAACAACAACAACTA
orf19.1595 1622 1639 CCACCGCCACCACCATCA
orf19.1598 472 497 ATTATTTGTTTTTTGTTTTCTTTTAT
orf19.1599 154 173 AAACCAACCCAAACCAAACC
orf19.1600 977 994 ACCAACAACAACAACATC
orf19.1600 1160 1178 GCAACAACAACAACAACGA
orf19.1601 251 271 TGGTTGTTGTTGGTGTTGTTG
orf19.1604 63 78 ACAACCACCACCACCA
orf19.1604 80 97 TAGCAGCAGCAGCAGTAG
orf19.1604 123 149 ACCACCATTACAGCCACCATTACAGCA
orf19.1606 79 118 AGCAACAACAACAACAACAACAACAACAACAACAACAACT
orf19.1606 180 207 TAACAATAAAATAAATAATAACAAGAAT
orf19.1606 423 550 GAAATCAAAATCAAAATCAAACTCAAACTCAAACTCAAACTCAAACTCAAACTCAAACTCAAACTCAAACTCAAACTCAAACTCCAAACCAAAACCAAAACCAAGACCAAAACCAAAACCAAAACCAG
orf19.1606 785 822 ATGAAGGAGAAGATGAAGAAGAAGAAGAAGAAGAAAAT
orf19.1606 866 895 CTTCAAATTCAAATTCAAATTCAAATTCAC
orf19.1606 1005 1027 TGATAACAATAATAATGATAACA
orf19.1606 1030 1043 GAGGAGGAGGAGGA
orf19.1606 1081 1099 TCCTCTTCTTCTTCTTCTG
orf19.1606 1272 1302 AACAGATATGACAGATATGACAGATATGAGA
orf19.1606 1429 1450 GAAGTGGAAGTGAAAGTGGAAG
orf19.1607 173 194 AAAAACAACAACAACAACATCA
orf19.1607 431 461 TTGCAATTCCAATTCCAATTCCAATTCCAAC
orf19.1607 703 744 ACCGCCACTGCCACTGCCACTGCTACTGCTGGTGGTGGTGGT
orf19.1607 1252 1268 TCTGGATCTGGATCTGG
orf19.1607 2039 2061 TACAACAACAACAACAACAACAG
orf19.1607 2063 2082 CCCCACCACCACCACCACCT
orf19.1607 2146 2170 GGTGGAGGAGTAGGAGTAGGAGGAA
orf19.1607 2196 2224 AAATAATACTAATACTAATACTAACACTA
orf19.1607 2245 2258 CAACAACAACAACA
orf19.1608 1255 1271 GGTGATGGTGATGGTGA
orf19.1609 39 69 AGCTGCTGCTGCTGCTGCTGCTACTGCTACT
orf19.1609 193 214 TTATCATCATCATCATCATCAG
orf19.1609 593 622 ATGATAGTGATAGTGATAGTGATAGTGATG
orf19.1609 1281 1299 GGATGATGATGATGATGAA
orf19.1609 1324 1364 GATGAAGAAGACGAAGAAGAACAAGAAGAGGAAGAGGAAGA
orf19.1609 1902 1948 CAAGTCAAAGTCAAAGTCAAAGACAAAGTCAAAGACAAAGACAAAGA
orf19.1610 748 769 ATTACTACTACTACTACTACCA
orf19.1611 94 112 TCTACTACTACTACTACTC
orf19.1611 271 287 AACAATAACAACAACAA
orf19.1611 374 400 CTTCAAATTCAAATTCAAATTCAAGTT
orf19.1611 553 581 GATACTAATAATAATAATAATAATAATGA
orf19.1611 661 679 AAAGAAGAAGAAGAAAAAG
orf19.1611 719 731 ACAACAACAACAA
orf19.1614 1381 1399 CATCAACAACAACAACAGC
orf19.1616 1845 1857 AACAACAACAACA
orf19.1616 2282 2297 CAACAACAACATCAAC
orf19.1616 2672 2691 AAACAACAACAACAACAACT
orf19.1616 3146 3167 CAGCACCAGCACCACCACCACA
orf19.1617 85 108 TCAACTACAACCACAACTACAACT
orf19.1619 414 437 TGGAAATGGAAATGGCAATGGCAA
orf19.1619 1491 1514 GAAAAGAATAAAAGAAGAAGAAGA
orf19.1619 1539 1558 AGCTGCTGCTGCTCCTGCTG
orf19.1621 166 199 CAGCAACAGCAACAACAACCACAATCACAATCAC
orf19.1621 697 715 CAACCACCACCACCACCAA
orf19.1622 321 367 CAAAGAAGAAGAAAAAGAAGAAAAAGACAAAGACAAAGACAAAGATA
orf19.1622 389 412 AAGAAGATCAGGAAGATCAAGAAG
orf19.1622 2090 2110 TTGATGATGATGATGATGATA
orf19.1622 2679 2707 AGGTGGTGGTGGTGCTGGTGGTGGTGGTA
orf19.1623 547 572 CACCAACATCAACAACAACAACAAAA
orf19.1624 5 38 ATTTTTTTTCTTCTTCTTTCTGTATTATTTTTTG
orf19.1626 579 595 AGAAGAACAAGAAGAAG
orf19.163 270 299 TAACAACAACAACAACAACAACAACAAAAT
orf19.1630 873 895 CCACAACAACAACAACAACACCA
orf19.1630 1075 1092 TTGGTGGTGGTGGTGGTA
orf19.1630 1466 1506 ACAACCACCACCACCACCTCAACAACAACAACAACAGCAAC
orf19.1630 2169 2188 TCCTCTTCTTCTTCTTCTGC
orf19.1630 2304 2329 AGAGGAAGAGGTAGAGGTAGAGGTGG
orf19.1633 1451 1478 CACAACAGCAACAACAACAGCAACAACG
orf19.1634 709 734 TGGAGGCGGCGGCGGTGGGGGCGGGT
orf19.1642 569 585 AAGAACAAGAAGAAGAA
orf19.1646 649 667 GAGGAAGAAGAAGAAGAAA
orf19.1649 1080 1097 TGAAGAAGAAGAAGATGA
orf19.1656 311 332 ATCAACAACAGCAACAACACCA
orf19.1656 583 605 AACACTTATTACACTTATAACAC
orf19.1656 976 1008 TCACCACCACCACAACCACCACAACCACGACAA
orf19.1656 1679 1717 CACAACAGCAACATCAACAACAACAGCAACAACAACAGT
orf19.1658 160 185 GATGAAGAAGTAGAAGAAGAAGAACA
orf19.1658 368 384 GAAAAAAAAAAAGAAAA
orf19.1658 677 728 TCCCCCCCCCCTCCTCCTCCTCCTTCAACAACAACAACAACAAAAAAAAAGA
orf19.1658 765 779 TTCTTTCTTTCTTTC
orf19.1659 82 101 ATCACCACCACCACGACCAC
orf19.1659 1493 1530 TTATTGGTAATGGTATTGGTAATGGTAATGGTAAAGGT
orf19.166 138 160 TAATACTTCTACTACTTCTACCA
orf19.166 496 534 CAACAACTGCTACAACTGCTACAACAACAACAACAACAT
orf19.166 799 817 GCTTCTTCTTCTTCTTCTC
orf19.166 2103 2118 TAATTATAATAATAAT
orf19.166 2356 2378 AATTCCAATTCTAATTCTAATTC
orf19.166 2469 2493 AGAACGAGAAAGAGAAAGAGAAAGT
orf19.166 2781 2797 CAATAATAATAATAATG
orf19.166 2808 2823 TAATAATAATAGTAAT
orf19.1661 325 360 GAAGAACCTAAAGAACCTAAAGAACCTAAAGAACCA
orf19.1662 220 241 AGCAACAACATCAACAACAATA
orf19.1662 756 774 GCAACAACAACAAGAACAA
orf19.1663 157 172 CCACAACCACCACCAC
orf19.1663 189 208 AGAACAACAACAACAACAAT
orf19.1663 321 338 ATCCTCCTCCTCCTCCCC
orf19.1664 2227 2273 GAGAAGAAAACAAAAGATAAAGAAGAAGAAGAAGAAGAAGAAGAAAG
orf19.1666 59 85 CACCATCTTCATCAGCATCAACATCAG
orf19.1666 121 148 AAGAACAACGACAACGACAACAACAAAA
orf19.1666 1025 1046 TACAACAACAACAACAACAGCA
orf19.1666 1059 1086 ACAACAACAACCTCAACAACAACCACAA
orf19.1667 1939 1955 GAAGAAGGAGAAGAAGA
orf19.1668 385 404 AATCAAAATCATAATCAAAA
orf19.1669 760 784 GGCGGTGCTGGTGGTGCTGGTGGTC
orf19.1670 756 768 TGATGATGATGAT
orf19.1670 1802 1821 TTGATGATGATGATGATGAC
orf19.1670 2465 2492 ATCAACCACAACCACAACAACAACAACT
orf19.1670 2493 2521 CCAACAGCAACAGCAACAGCAACAGCAAG
orf19.1670 2631 2655 ACAACCACCACCTCCACCACCACAA
orf19.1670 2701 2719 CTACAACAACAACAACTAC
orf19.1670 2721 2741 ACCACAACAACAACAACAACC
orf19.1672 2612 2636 ATAATGATGATGATGATGATGATGG
orf19.1672 3128 3146 ATGTTGATGATGAAGATGA
orf19.1673 486 506 TACAACAACCACAACAACAAA
orf19.1673 514 540 ACAACAAATACAACAACTACAACAACC
orf19.1673 548 563 ATAATAATAAGAATAA
orf19.1673 788 812 ATGGTAAAGGTAAAGGTAAAGGTGA
orf19.1676 86 113 CAACCACCACCACCACCACCGCCACCAC
orf19.1676 628 650 GAAGAAGAAAACAAAAAGAAACA
orf19.1679 25 43 CATCAACAACAACAACAGC
orf19.1679 565 590 GATACAAATACAAATACAAATACCAA
orf19.1679 635 652 GTGGTAGTGGTGGTGATG
orf19.168 78 98 CATCACCACCACCACCAACAC
orf19.168 321 339 TAGTGGTGGTGGTGGTGGC
orf19.1683 40 64 GAACAGCAACAGCAACAAGAACAAT
orf19.169 1846 1865 GGAAGAAGAAGAAGAAGTAG
orf19.1690 485 497 CTGCTGCTGCTGC
orf19.1690 512 537 ACTCTGGCTCTGGCTCTGGCTCTAGC
orf19.1690 1215 1227 TGGTGGTGGTGGT
orf19.1693 108 130 ACCACAACAACAACAACAACAAT
orf19.1693 223 236 CAACAACAACAACA
orf19.1693 795 813 CACAACAACAACAACACCA
orf19.1693 1391 1415 CAGCAACAGCAACTACAACAACATC
orf19.1693 8459 8474 AAAGAAAAGAAAAGAA
orf19.1698 1464 1491 GCCACCTCCTCCACCGCCACCTCCTCCA
orf19.1699 1266 1290 AGGAGGTGGCGGTGGTGGTGGTGCT
orf19.17 175 187 TCTTCTTCTTCTT
orf19.1704 639 671 TGAAGATGAAGACGAAGATGAAGATGAAGATGC
orf19.1706 70 99 CCAACAACAACAACAACAACAACAACAAGA
orf19.1706 1670 1692 AATTGATTAAATTAATTAAATTA
orf19.1706 2339 2366 ATAATGATGATGATGATGATGATGAAGA
orf19.1708 106 139 TCTAAATCAAAATCAAAATCAAAACCAAAACCAA
orf19.1708 221 233 ATAATAATAATAA
orf19.1708 570 595 CAACAACAACAATAAGAAGAAGAATA
orf19.171 2624 2670 GGTAGAGGTGGAAGAGGTGGTAGAGGCGGTAGAGGCGGTAGAGGTGG
orf19.171 2684 2697 GGTGGTGGTGGTGG
orf19.1711 348 366 AGATGATGATGAAGATGAT
orf19.1711 773 790 TTGGTGGTGGTGTTGGTG
orf19.1712 244 269 GCAGAAGAAGATGAAGAAGATGAAGG
orf19.1712 1187 1203 CCATCATCATCATCATT
orf19.1712 1919 1938 GAAAAAAGAAAACAAAAAAT
orf19.1712 3084 3107 ATACTACTACTACTACTACTACCA
orf19.1715 1223 1253 ATGACAAAGAAGTTGACAAAGAAGTTGAAAA
orf19.1717 536 579 GTGGTGGCGGTGGTGGTACTGCTACTACTACTACTACTACTAGT
orf19.1718 1457 1480 ATGAAGAAGAAGAAGAAGAAGATG
orf19.1718 2569 2590 CCAACAACCACAACAACAACCA
orf19.1719 100 121 CTACAGCAACAGCAACAGCAAT
orf19.1719 1083 1100 TAATGATGATGATGATAA
orf19.1720 125 141 AACAACAGCAACAACAA
orf19.1722 72 85 GAGAGAGAGAGAGA
orf19.1722 223 264 TTTATTATTATTATTATTATCTATAAACTCTATAAACTCAAT
orf19.1725 102 114 ACCACCACCACCA
orf19.1725 2060 2097 CTACTGGTACTGGTACTGGTGCTACTACTACTACTACA
orf19.1729 149 168 ATAACAACAACAACAATAAC
orf19.173 144 168 TCAACAATATCAACAGTATCAACAA
orf19.173 483 504 TACTAATAATAATAATAATAAC
orf19.173 978 993 ACAACAACAACCACAA
orf19.173 1071 1093 TCAACAACAGCAACAGCAACAAA
orf19.173 1311 1331 GCAACAACAACAACAACAACG
orf19.173 1355 1384 GACAGCAACAACAACAACAACCACAACAGC
orf19.173 1542 1567 CCAACAACAGCAACAGCAACAGCAAA
orf19.173 1594 1609 ACAACAGCAACAACAA
orf19.173 1658 1685 CAACAACAACAACCACCACCACCATCAC
orf19.173 2144 2164 CAACATCATCAACATCAGCAT
orf19.1732 392 410 CTGATGATGATGACGATGA
orf19.1732 1524 1537 ATGATGATGATGAT
orf19.1732 2661 2691 CTAGTACTAGTACTAGTGGTGGTGGTGGTGA
orf19.1732 3323 3343 AATGTTAAAGTTAATGTTAAT
orf19.1734 240 261 CGCCACCACAACCACCACAACC
orf19.1734 808 824 GCTGTTGCTGCTGCTGC
orf19.1734 1141 1163 CAGCAACAGCATCAACAGCAGCA
orf19.1734 1183 1212 GAAGCTGAAGCAGAAGCAGAAGCAGAACAA
orf19.1734 1806 1823 TGATAATGATGATGAAGA
orf19.1735 181 230 GAACATAAAGAAAAGAAAGAAGAAAAAGAAAAAGAAGAAGAAGAAGAAGT
orf19.1735 247 267 GAGGAAGAGGAAGAAGAGGAA
orf19.1736 148 171 AAAGAAGAAGAAGACGAAGACGAA
orf19.1744 563 585 TAGATAAAGATAAAGATAATGAT
orf19.1746 243 256 TAATAATAATAATA
orf19.1747 1718 1734 AAGAACAAGAAGAAGAA
orf19.1748 464 506 TACAACAACAACAACAACAACAACAACAACAACAACAACAAAC
orf19.1748 1024 1047 CAACCTCCACCAGCACCACCACCT
orf19.1748 1091 1103 CATCATCATCATC
orf19.1748 1543 1558 GCCGCTGCTGCTGCTG
orf19.1750 228 244 GGAGGAAGAGGAGGAGG
orf19.1751 1135 1200 CTACAACAACAACAACAACAACAACAACAACAACAACAACAGCAGCAGCAACAGCAACAACAGCAA
orf19.1751 1437 1452 ACCACAACAACAACAA
orf19.1751 1575 1610 TGATAATAATAATAATAATAATAATAATAATAATAG
orf19.1751 1612 1633 AGTAATACTAATACTAATACCA
orf19.1751 1671 1732 CAATAATAATACCAATAATAATACTACTGCTGGTGCTGCTGCTCCTGGTGCTGCTCCTGGTA
orf19.1753 115 130 AGTGGTAGTAGTAGTA
orf19.1753 417 447 CAAACAACAAGAAAAAGAACAACAACAAAGA
orf19.1753 467 485 ATGGTGGTGATGGTGGTGA
orf19.1753 1135 1157 CATCAACAACAACAACAACAAGA
orf19.1753 2070 2092 GAAAAAAGAACAAGAAAAGAAAT
orf19.1754 1020 1035 TGATGAAGATGATGAT
orf19.1754 1397 1418 GAAAAGAAAAGAAACAAAAAGA
orf19.1755 1405 1422 AATAGTAATAATAATGAT
orf19.1755 1517 1535 ATGCTGCTGCTGCTGCTAC
orf19.1755 1640 1661 CACAACAACAACAACAACAAAA
orf19.1755 2087 2109 AGCATCATCATCATCATCATGAT
orf19.1757 58 90 CATCAACAACAACAACGACAACGACAACAACAA
orf19.1757 433 453 CATCAACAACAACAGCAACAA
orf19.1757 759 797 TGATATTAATAATCATAATAAGAACAACAACAACAAAAG
orf19.1757 1118 1140 GATCAACAGGAACAACAGGAACA
orf19.1757 1167 1186 ATCAGAATCAGAATCGGAAT
orf19.1757 1232 1244 CAACAACAACAAC
orf19.1757 1255 1276 ACTAATAAGAATAACAATAACA
orf19.1757 1547 1565 AAGATGATGATGATGAAGA
orf19.1757 1573 1593 GATGAAGAAGAAGAAGAAGGA
orf19.1757 1632 1644 TAATAATAATAAT
orf19.1757 1673 1703 ATAATGATGACGATGATGATGATGATGAAGA
orf19.1759 11 36 AGCAACAACAACAACAGCAACAACAA
orf19.1759 348 377 TACCACCACCACCACAACAACAACAACAAA
orf19.1759 631 648 ACATCATCATCATCAACA
orf19.1759 668 684 CTGGTGGTGGTGGTGGA
orf19.1759 836 856 AAAATAATAATAATAATAGTA
orf19.1759 1163 1178 CAACCACAACAACAAC
orf19.1760 30 48 TGGAGGTGGTGGTGTTGGT
orf19.1760 527 560 AAAAACAACAACAACAGCAACAACAACAACAAAA
orf19.1760 628 655 CAAATAAATAATAATAATAATAATACTA
orf19.1760 744 766 TCAATCACAATCACAATCACAAA
orf19.1760 767 789 GACAACAACAACAGCAACAACAA
orf19.1762 357 387 ACAGTCACAGTCACAATCACAATCACAATCT
orf19.1762 396 423 AAAATCACAATCACAATCACAATCCCAA
orf19.1764 483 500 TTATGATGATGAAGATGA
orf19.1764 631 663 GAACCACATCAACAAGAACAAGAACAGGAACAA
orf19.1766 1095 1108 TGGTGGTGGTGGTG
orf19.1767 77 89 CTACTACTACTAC
orf19.1767 285 340 TATTAATAATAATAATAATAATAATAATAATAATAATAATAATAATAATAATAACA
orf19.1767 342 354 TAATAATAATAAT
orf19.1767 674 701 AGGAGAAGAAGAAGAAGAAGAAGAAGAC
orf19.1767 720 748 GGATGATGATGATGATGATGATGATGATT
orf19.1767 1171 1208 TTGAACCTGAACCTGAACCTGAACCTGAACCTGAACCA
orf19.1768 104 131 CTACCACCACAACCACCACCACAACCAT
orf19.1768 501 534 TAAACATACAAATATAACAACAACAACAACAAAC
orf19.1768 552 576 TGTTGCCGCTGCTGCTACTGCTGCA
orf19.1768 606 623 CCCACCACCATCACCACC
orf19.1768 624 642 TCAACAACAACAACAACTA
orf19.1768 1005 1026 TCCACCACTACCACCACCACCT
orf19.1768 1031 1061 CTTCTACTACTACTACTACTACTACTACTAA
orf19.1768 2073 2099 GAATTGCAATTGCAATTGCAATAGCAA
orf19.1768 2303 2336 GCAACAACAACAACAACAACAACAACAACAAAAT
orf19.1768 2916 2940 GCCGTCGTCGTCGTCGTCGCCGTCG
orf19.1769 178 221 GATTTAGATGAATTAGATGAATTAGAAGATGAAGAAGATGAAGA
orf19.1769 311 330 AAAATGAATATGAAAATGAA
orf19.1769 749 786 AAGATGAAGATGATGATGATGATGAAGATGATGACGAT
orf19.177 681 708 TAGTGGTGGTGGTGGTGGTGGTGGTAGT
orf19.177 1027 1050 GAAAAATTGGAAGAATTGGAAGAA
orf19.177 1237 1257 TCTGCTTCTGTTTCTGTTTCT
orf19.177 1392 1432 TAGCAGCAGCAGCAGCAGCAACAACAACAACAATAAGAATA
orf19.1771 10 37 TCAACAACAACAACAACAACAACAACAG
orf19.1771 458 492 CAAACAACAACAATAATAATAATAATAATAATATT
orf19.1771 600 619 TGCTAACGCTAATGCTAATG
orf19.1771 890 913 ATGAAGATGAAAATGAAAATGAAA
orf19.1771 1078 1116 AAGAACAAGATCAAGAACAAGACCAAGACCAAGACCAAC
orf19.1771 1889 1917 GCAACAACAACAACAACAACAACAACAAT
orf19.1772 126 161 AAAACACCAACAACAACAACAACAACAACAACAACG
orf19.1772 821 849 ATTCTTCTTCTTCTTCTTCTTCTTCTTCT
orf19.1772 1308 1327 TGGAGGAGGAGGAGGAGGAA
orf19.1772 1339 1355 TCAACAACAACAACAAA
orf19.1772 1359 1381 CAAAATTAAAATTAAAATTAAAC
orf19.1772 1919 1975 TTAATAATAATAATAATAATAATAATAATAATAATAATAATACCACCACCACCACCC
orf19.1772 2183 2200 ATCCTCCTCCTCCTTCTC
orf19.1772 2206 2229 GGTAAAGATAAAGATAAAGATAGA
orf19.1772 2308 2351 CAAAATAATAACAATAACAATAATAGCAATAACAATAACAATAA
orf19.1772 2535 2559 TGGAAATGAAAATGAAAATGAAAAC
orf19.1772 2640 2677 AAATGGAAACGGAAACGGAAACACAAACACAAACACAC
orf19.1772 2917 2944 ATAAAAGAAGAAGAAGAAGAAAACAAAG
orf19.1773 159 179 TCAACAACAACAACAACATCA
orf19.1773 191 207 CATCACCATCATCATCA
orf19.1773 497 520 ATTATGGAACTTATGGAACTTATA
orf19.1773 665 685 TTCCTCTTCCTCCTCCTCATC
orf19.1777 117 137 GCAACAACAAGAACAACAACC
orf19.1777 256 276 GACAACCACAACAATAACAAT
orf19.1777 346 392 GAAGACGACGACGACGACGACGATGATGATGATGATGATGACGATGA
orf19.1777 3067 3092 GACGATGAAGATGAAGATGAAGAAAA
orf19.1778 56 79 TCTCTATCTATCTATCTATCTATT
orf19.1778 184 210 TGGTGTTGGTGGTGGTGTGTGTGTGTG
orf19.178 254 275 CACAACAACAACAACAACAAAA
orf19.178 443 459 CTAATAATAATAATAAA
orf19.1783 1502 1538 AAGATGTTGATGGTGATGGTGATGGTGATGATGAAGA
orf19.1783 2338 2358 GACGAAGACGAAGACAAAGAC
orf19.1783 4002 4038 CAAGAAAAAAAACAAGAAAGACAACAAGAAAGATAAT
orf19.1785 472 509 GCAACAACAGCAACAGCAACACAACCGCAACCGCAACC
orf19.1785 618 639 TCCACCACCACCACCACAACCA
orf19.1785 658 684 AGAAATAACAATAATAACAATAACAAT
orf19.1789 32 55 GATCATCATCATCATCATCATTAT
orf19.1789.1 495 514 TAAAGGTGAAGGTGAAGGTG
orf19.179 783 805 AAATTCTAAAATTTCTAAAAATT
orf19.179 1162 1175 GAAGAAGAAGAAGA
orf19.1791 74 98 GTTCTTCTTCTTCTTCTTCTTCTTC
orf19.1791 970 986 ACAACTACTACTACTAC
orf19.1791 990 1020 TGATGTTGATGATGAAGAAAAAGAAGAAGAT
orf19.1792 10 79 AATCAATCAATCAATACAACAACAACAACAACAACAACAACAACAACAACAACAACAACAACAACAACAC
orf19.1792 705 736 TAGTGGTAGTAGTAGTACTACTACTACTACTG
orf19.1792 2085 2113 TAGTGGTGGTGGTGGTGGTTGTGGTGGTG
orf19.1793 28 56 AACCCAAACACAAACACAAACACAAACAA
orf19.1793 375 405 ATCCGGATCAGGATCAGGATCAGGATCAGGG
orf19.1793 815 838 CAACAAATTCATCAAATTCATCAA
orf19.1793 995 1017 CTACCACCACCACCACCACCACT
orf19.1793 1443 1464 TGGAGGAGGAGGAGGAAGAGGA
orf19.1793 1590 1609 GCAACAACAACAACAACAAT
orf19.1793 1626 1639 AGGAGGAGGAGGAG
orf19.1794 541 567 GAAACTGAAACCGAAACCGAAACCGAT
orf19.1794 740 759 TCGATGTTGATGTTGATGTT
orf19.1795 659 675 ATAATTATAATAATAAT
orf19.1795 1061 1113 TCCCTCCTCCTCCACCTCCACCACCATCACAACAACAACAACAACAACAACCA
orf19.1795 1418 1436 CACCTCCTCCTCCTCCACC
orf19.1795 1440 1467 ACCACAACAACAGCAACCACAACAACAG
orf19.1795 1553 1606 AACATCATCATCATCATAACAACAACAACAATAATAATAATAATAATAATAGTA
orf19.1797 718 766 ATTACTACTACTACTACTACCACTACCAATACTAATACTAATAATAATA
orf19.1797 815 843 CAGCAACAACATCAACAACAACAACAAGA
orf19.1797 1055 1084 GCAGTAGTAATAGTAGTAGTAGTAGTAGCA
orf19.1798 174 189 AACATCATCATCATCA
orf19.1798 434 449 ATAATAATAACAATAA
orf19.1798 1869 1881 ACCACCACCACCA
orf19.1798 2578 2629 CATAAAACAACAACAACAACAACAACAACAACAACAACAACAGCAACAACAA
orf19.1798 3038 3070 CACACCAACAACAACAACAACAACAACAACAAG
orf19.1798 3400 3433 CGTAGTAGTAGTAGTACTACTACTACTAATACTA
orf19.1799 1731 1747 TGATATTGATATTGATA
orf19.1802 1589 1606 AAGATGAAGAAGAAGAAG
orf19.1802 1612 1629 GACGATGATGACGATGAT
orf19.1803 528 548 CAATAATAATAATAATAATAG
orf19.1804 156 168 ACAACAACAACAA
orf19.1804 548 576 ATAAAAAACAACAACAACAAATAAGAAAC
orf19.1804 732 784 TTCATCTTTATCTTTATCTTCATCCTCATCTTTATCTTCATCCTCATCTTTGT
orf19.1805 230 253 CACAACAACAACAACAACAACAAG
orf19.1805 1148 1173 AAGCAGCAGCAGCAGCAGCAGCAACA
orf19.1805 1260 1283 TACTAGTAGTGGTAGTAGTAGTAA
orf19.1805 1329 1341 ACAACAACAACAA
orf19.1806 128 164 ATAACAATAACAACAACAACCACCATCATCATCATCA
orf19.1806 207 227 GCAACAACAGCAACAACAAAA
orf19.1806 266 286 TACAACAGCAACAGCAACAAA
orf19.1806 331 363 CAAAAGAAACAACAACAACAACAACAACAACAG
orf19.1806 620 640 ATGGTGGTGGTGGTGGTGGTA
orf19.1806 665 695 CTTCTGGTGCTGCTGCTGGTGCTGCTGCTGC
orf19.1808 165 189 TACTTGTTCTTCTTTTTCTTCTTTG
orf19.1808 421 464 ACTAGTATCACTAGTATCACCACCACAACCACCACAACCACCAG
orf19.1808 722 750 CTGAACGTGAACGTGAACGTGAACGTCAA
orf19.1808 809 825 TGCAGCAGCAGCAGCAT
orf19.1808 923 944 ATGATAATAATAATAATAATAT
orf19.1809 1806 1835 TGGTGACGATGATGATGACGATGATGAAGA
orf19.1809 1852 1889 GATGAAGAAGAAGAGGAAGAAGATGAAGAAGAAGACGA
orf19.1814 197 216 ATGGTGGTGGTGCTGGTGGT
orf19.1816 1348 1360 ACCACCACCACCA
orf19.182 120 136 ACAACCACAACCACAAC
orf19.182 765 782 TGTTGATGATGATGGTGA
orf19.182 1138 1171 AATGATGCTGATGTTGATGTTGATGTTGATGTTA
orf19.1822 174 191 ACAACTACAACAACAGCA
orf19.1822 217 245 CTACAGCAACAACAACAACAACAACAACT
orf19.1822 884 908 CAGGTGCCGGTGCCGGTGCCGGTGA
orf19.1822 1302 1324 ACCATCATCATCATCATCATCAC
orf19.1822 1445 1465 CTAATAATAATAATAATGATA
orf19.1822 1632 1644 ACCACCACCACCA
orf19.1822 1994 2048 AAGATGATAATGATAATGATAATGATAATGGTCATGGTCATGATCATGATGATGA
orf19.1822 2148 2163 TGGTGGTGGTAGTGGT
orf19.1822 2226 2242 TTCTACTTCTACTTCTA
orf19.1823 2305 2327 TTGGATTTGGATTTAGATTTGGA
orf19.1824 13 29 TTACTATTATTATTATT
orf19.1826 1847 1860 CACCACCACCACCA
orf19.1827 131 154 CAAAAAAGAAGAAAAACAAACAAC
orf19.1828 891 906 TAATTATAATAATAAT
orf19.1828 995 1016 ATTATGATTATGATGGTGATGG
orf19.1831 140 163 ACTTCTTCTTCTTCTTCTTTTTTA
orf19.1831 191 213 CTAATCTTAATCTTAATCTTATT
orf19.1831 221 242 ATACATACATACTTACATACAT
orf19.1832 1446 1477 TAATAAAGAAGAAGAACAAGAAGAAGAAGACG
orf19.1833 1312 1337 AAAAAGGAAAAGAAGGAAAAGAAAGA
orf19.1833 1367 1386 AAAAAGAGAAAAAGAGAAAA
orf19.1834 122 141 ACCAACAACAACAACAACAG
orf19.1835 183 217 GGATGATAATGATAATGATAATAATAATAATACTA
orf19.1835 1340 1355 CACCAACAACAACAAC
orf19.1835 1382 1399 TCACCACCACCACCACCT
orf19.1836 415 443 TCCTCTTCTTCTTCTTCTTCTTCTTCTGC
orf19.1836 1175 1220 GTGATGAGGATGACGATGAGGATGAGGATGAGGATGAGGATGAGAA
orf19.1839 4057 4084 AATGACGATGATGATGAAGATAATGAAG
orf19.184 1017 1049 ACATCATAATCTTCATCATAATCTTCATCATCA
orf19.1840 893 913 ATGTTGGTGTTGGTGTTGGTA
orf19.1841 592 612 AACCACAACCATAACCACAAC
orf19.1841 1021 1040 GATAATAATAATAACAATAA
orf19.1842 176 272 AGCAACAACAACAACAACAGCAACAACAACAACAACAACAACAGCAACAACAACAACAACAACAACAACAACAACAACAACAACAACAACAACAACA
orf19.1843 86 102 GACAACAACAACAACAT
orf19.1843 1161 1182 GTCATCATCATCATCATCATTA
orf19.1844 258 274 TAATAACAATAATAATA
orf19.1849 181 199 GACGAAGAAGATGAAGAAG
orf19.1849 363 380 TGAAGAAGAAGATGAAGA
orf19.1849 1030 1054 GAACAACAAGAAAATAAAAAGAAAT
orf19.185 511 562 TCATCCTCCTCCTCCTCCTCATCATCATCATCAACAACCACCACCACCACAA
orf19.1850 420 436 GAAATTGAAATTGAAAT
orf19.1855 1758 1777 AGAACAAGTACAAGTACAAG
orf19.1856 676 697 GATGGTGGTGGTGGTAGTGGTG
orf19.1859 143 161 CTACTGCTGCTGCTGCTAC
orf19.1864 261 285 GAAGAATAAGAACAATAAAAAGAAG
orf19.1864 309 336 TAATAAGAAGAAACAACAAAACAAAATA
orf19.187 199 223 GAAGAAAGAAAGAATAAAGAACAAC
orf19.187 421 484 CAAGAAATTGAAGAAATTGAAGAAATTGAAGAAACTGAAGAAATTGAAGAAATTGGAGAAATTG
orf19.187 944 968 AAAATAATAATAATAATAATAGTAA
orf19.1878 787 806 GATGACGACGACGACGATGA
orf19.188 531 551 GAATAAGAATGAGAATGAGAA
orf19.188 796 896 AATGAAGAATCGAAGAAAGATGAAGAATCGAAGAAAGATGAAGAATCGAAGAAAGATGAAGAATCGAAGAAAGATGAAGAATCGAAGAAAGATGAAGAAAC
orf19.1885 176 201 CATCACCAGCACCAGCACCAGCAACA
orf19.1893 206 257 ATAGAAAATCAAATACAAAATCAAATACAAAATCAAATACAAAATCAAATTC
orf19.1897 299 324 CACAACAACAACAACAACAACACCAA
orf19.1897 397 423 CCACATCAACAACATCAACAACAACAT
orf19.190 727 747 GAAAAGAAAGAAAAAGAAAAG
orf19.1900 1081 1101 AAAGAAGAAGATGAAGAGGAA
orf19.1901 2098 2118 GAAGAGGAGGAAGAGGATGAG
orf19.1901 2323 2345 CAGCAACAACAGCAACAACAATA
orf19.1903 4269 4302 AACAACAACAACAGCAGCAGCAGCAGCAGCAACA
orf19.1906 22 32 TTTTTTTTTTT
orf19.1907 120 149 TCACCACCACCATCACCACCATCACTACCA
orf19.191 970 992 CATCAGCAGCAGCAGCAGCAGAA
orf19.191 1952 1973 CTACAACAACAACAACAACAGC
orf19.1913 116 135 CATTTGCATTGGCATTGGCA
orf19.1914 207 230 ATCCAGTTTATCATCCAGTTTATC
orf19.1915 11 25 CAAAAAAAAAAAAAT
orf19.1915 299 323 GAGATGAAGAAGAGGAAGAAGAGGA
orf19.1915 347 360 AAGAAGAAGAAGAA
orf19.1915 375 401 AGAGGAAGTCGAGGAAGTCGAGGAAGA
orf19.192 713 733 ACAATAACAATAATAATAGTA
orf19.192 734 751 GTAGTGGTGGTGGTGATG
orf19.192 1061 1084 ATAATTTGATTAATTTGATTAATG
orf19.192 1251 1270 TGGGATTGGAATTGGAATTG
orf19.192 1635 1650 TAATAATAGTAATAAT
orf19.1927 50 65 CAACCACCACCACCAC
orf19.1927 212 234 ATAAACAAGAAGAACAACAAACA
orf19.1927 542 559 ATAAGAAGAAGAAGAAAA
orf19.193 613 651 AACACCAACACTAACACTAACAGTAATAATAACAATAAT
orf19.1934 1380 1400 CGAAGAAGAAGAAGAAGAGGA
orf19.1935 166 201 TCTACTACTACTAGTACTACCAGTACTACTACTACT
orf19.1935 359 379 ACTTCTTTTTCTTCTTCTTCA
orf19.1936 64 87 CACCATCATCATCATCACCATCAT
orf19.1938 550 567 ACCACAACAACAACACCA
orf19.194 885 903 ATCGTCATCATCGTCATCA
orf19.194 1244 1266 ATTATTATTGTTCTTCTTATTAT
orf19.1944 1900 1926 AATGGTAGTGGTAGTGGTAGTGGCGGT
orf19.1944 2410 2425 GATGATAATGATGATG
orf19.1945 1288 1303 GATGAAGAAGAAGAAG
orf19.1948 752 777 CACAACATCAACAACAACAACAACAG
orf19.1958 67 77 AAAAAAAAAAA
orf19.1959 224 241 AAGACGAAGAAGAAGAAG
orf19.1960 1063 1085 AAACATCAACAACAACAACACCA
orf19.1961 439 463 AAGGAGGATGAGGATGAGGAGGACG
orf19.1963 810 840 TAAACAACAACAACAACAACAACAACAACAG
orf19.1963 914 927 AACAACAACAACAA
orf19.1963 1084 1111 GCAACTTCAACTTCAACTTCAACTTCTA
orf19.1970 637 654 GATGCTGCTGCTGCTGCA
orf19.1973 128 145 ATCACCACCACCAACACC
orf19.1973 298 310 CAACAACAACAAC
orf19.1978 1523 1543 CTGTTGATGTTGATGTTGTTA
orf19.1988 555 577 TGAAGACGAAGATGAAGATGAAG
orf19.1990 102 126 TAAATCTAAAAAATCTAAAAAATCA
orf19.1990 398 418 TACAACAACCACAACAACAAT
orf19.1990 495 521 TCAACAGCAACAACAACAACAACAACC
orf19.1990 1497 1537 GGGTGGTAGTGGTAGTGGTAGTGGTAGTGGTGGTAGTGGTC
orf19.1991 1472 1495 GTGATGATGATGATGATGATGAAG
orf19.1992 48 81 TGCTACTGCTACTGCCACTGCCACTGCCACTGCT
orf19.1992 498 532 TAATAGTGATATTGATAGTGATATTGATAGTAATA
orf19.1993 374 413 TTGATGACAATGATGACAATGAAGAAGAAGAAGAAGAAAA
orf19.1994 97 131 CAACCACCACCACCACCACAACAACAACAACAGCA
orf19.1994 233 257 AACATAAGCATAAACATAAACATAA
orf19.1994 1392 1418 TAGTAGTAGTGGTAGTGGTGGTAGTGG
orf19.1994 1451 1473 ACAGTAATAACAGCAATAACAGT
orf19.1994 1735 1769 GAACAACAACAACAACAGTCACAGTCACAGTCCCA
orf19.1995 842 866 TTAAATTTAATAAATTTAATAATTT
orf19.1995 1697 1712 CAACAATAACAACAAC
orf19.1996 967 984 TATTGTTGTTATTGTTGT
orf19.1999 22 37 ATTTTTTTTTTTTTTA
orf19.20 2051 2076 CAATAAACAACAACAATAACAACAAT
orf19.20 2079 2097 TAACAACAATAACAACAAT
orf19.200 118 130 CAACAACAACAAC
orf19.200 135 153 ACCACAACAACAACAACCA
orf19.200 248 286 CAAAAGAACAACAACAACAACAACAACAACAAGAAGAAC
orf19.2000 1469 1495 GTGGTAGTAGTAGTAGTAGTAGTAGTT
orf19.2000 2460 2482 CAATAATAATAATAATAATAGTA
orf19.2002 758 770 CTTCTTCTTCTTC
orf19.2005 206 228 TGGCAGCTATGGCAGCTATAGCA
orf19.2005 1304 1326 CTGATGATGACGATGATGATTAT
orf19.2005 1742 1764 GTTATGATTATTATTATGATTAC
orf19.2005 2065 2083 CCACAACAACAACAACAAT
orf19.2005 2470 2496 TCAGCATCAACATCAACATCAACATCG
orf19.2005 2678 2701 AACAATCACAATCACAATCACAGT
orf19.2005 2751 2776 AGAAGATTCTGAAGATTCTGAAGATG
orf19.2005 2910 2926 TCAAGATCAAGATCAAG
orf19.2005 2936 2958 ATGAACATGAACATGAACATGAA
orf19.2006 196 208 AACAACAACAACA
orf19.2006 737 762 GAGAAGAGGAAGAGGAAGAAGAACAA
orf19.2006 813 829 TAGTAGCAGTAGTAGTA
orf19.2007 159 179 CAATAACAACAACAACAACCA
orf19.2009 1005 1029 AGAAATAAAACAACAAAAGAAAAAG
orf19.201 1238 1255 TTTTATTATTGTTATTAT
orf19.201 2384 2423 GTTTGTTTCTTTCTTTGTCTGTTTGTTTGTTTTTTATGTA
orf19.201 2547 2567 TATTCTATTCTATTTTATTCT
orf19.2012 93 113 CGATGACGATGATGATGACGA
orf19.2012 1085 1103 CACAACAACAACAACAACC
orf19.2021 55 111 CCACAACAACAACAACAACAACAACAACAACAACAACAACAACAACAACAAAAAGAT
orf19.203 732 749 TGACGATGATGATGACGA
orf19.203 1250 1275 TACAGCAACAGCAACAACAACAAAAA
orf19.2037 222 250 GAACAATAACAATAACAATAATAATAATG
orf19.204 100 114 AAAAGAAAAAAAAAA
orf19.204 347 365 CACCAACAACAACAACATC
orf19.2041 1094 1109 ACGAAGAAGAAGAAGA
orf19.2044 1021 1038 GATTATTATTACTATTAT
orf19.2051 2708 2728 TGGGCCAGGGCCAGGGCCAGT
orf19.2055 116 144 AGGATGATGATAATGATGATGATGATGAA
orf19.2055 310 341 GATGACGACGACGACGAAGAAGAAGAAGAAGC
orf19.2060 544 560 TCATCTTCATCATCATC
orf19.2061 219 233 CAAAAAAAAAAAACA
orf19.2062 546 566 CTCTTCTTCTTCTTCTTCGTC
orf19.2063 210 228 AGAAGGAGGAGGAGGAGAA
orf19.2063 1233 1253 TGATGTTGGTGATGTTGGTGA
orf19.2063 2399 2425 TGTTGTTTGTTTATTTTGTTTATTTTA
orf19.2069 5 25 ATCAACAACAACAACAACCAC
orf19.207 273 299 TACTTCATCTTCGTCTTCATCTTCATC
orf19.207 649 710 AGCTCCTCCAGTGAAGTCAGCTCTTCCAGTGAAGTCAGCTCTTCCAGTGAAGTCAGTTCTTC
orf19.207 823 920 AGCTCCTCCAGTGAAGTCAGCTCTTCCAGTGAAGTCAGCTCTTCCAGTGAAGTCAGCTCTTCCAGTGAAGTCAGCTCTTCCAGTGAAGTCAGTTCTTC
orf19.207 973 1026 AGCTCATCAAGTGAAGTTAGTTCATCAAGTGAAGTTAGTTCATCAAGTGAAGTG
orf19.207 1030 1091 AGCTCCTCCAGTGAAGTCAGCTCTTCCAGTGAAGTCAGCTCTTCCAGTGAAGTCAGTTCTTC
orf19.207 1204 1301 AGCTCCTCCAGTGAAGTCAGCTCTTCCAGTGAAGTCAGCTCTTCCAGTGAAGTCAGCTCTTCCAGTGAAGTCAGCTCTTCCAGTGAAGTCAGTTCTTC
orf19.207 1378 1430 TCAAGTGAAGTCAGCTCCTCCAGTGAAGTCAGCTCCTCCAGTGAAGTCAGTTC
orf19.207 1546 1607 AGCTCCTCCAGTGAAGTCAGCTCTTCCAGTGAAGTCAGCTCTTCCAGTGAAGTCAGTTCTTC
orf19.207 1720 1781 AGCTCCTCCAGTGAAGTCAGCTCTTCCAGTGAAGTCAGCTCTTCCAGTGAAGTCAGTTCTTC
orf19.207 1834 1934 AGCTCATCAAGTGAAGTTAGTTCATCAAGTGAAGTTAGTTCATCAAGTGAAGTCAGCTCTTCCAGTGAAGTCAGTTCTTCCAGTGAAGTCAGTTCTTCGAG
orf19.207 2044 2105 AGCTCCTCCAGTGAAGTCAGCTCTTCCAGTGAAGTCAGCTCTTCCAGTGAAGTCAGTTCTTC
orf19.207 2158 2250 AGCTCATCAAGTGAAGTTAGTTCATCAAGTGAAGTTAGTTCATCAAGTGAAGTCAGCTCTTCCAGTGAAGTCAGTTCTTCCAGTGAAGTCAGT
orf19.2073 1799 1825 GTGATGACGATGGTGAAGATGATGATA
orf19.2077 639 665 ATCACAACCACCACAACCACCACCTCC
orf19.2088 516 536 AGATGATGATGATGATGAAGA
orf19.2088 756 783 CGAAGAAGAAGAAGAAGAGGAAGAAGAA
orf19.2090 979 1016 GAAGTAGAAGAAGAAGAGGACGACGACGACGACGATGA
orf19.2090 1021 1041 GAGGAAGAAGAAGAAGAGGAA
orf19.2097 3063 3085 AATTGATAGAATTCATAGAATTG
orf19.210 1336 1363 TCGAACTCGAATTCGAATTCGAATTCGG
orf19.2102 823 841 GACGAAGAAGAAGACGAAG
orf19.211 511 538 CCGAATTCGAATTCGAATTCGAGTTCGA
orf19.2119 220 264 CAACAACAGCAGCAACAGCAGCAGCAACAACAACAACAACAACAT
orf19.2121 701 713 CTACTACTACTAC
orf19.2121 807 822 TGCTACTACTACTACT
orf19.2121 1023 1038 TGCTACTACTACTACT
orf19.2121 1131 1146 TGCTACTACTACTACT
orf19.2121 1349 1361 CTACTACTACTAC
orf19.2121 3025 3044 GCAACAACAACAGCAACAAC
orf19.2125 35 70 CTCCCTTCCTCCCTTCCTTCCTTCCTTCCTTCCTTT
orf19.213 334 353 TTATACTTGTTATACTTGTT
orf19.2133 1 24 ATGTTGTTTTTGTTGTTTTTGTTA
orf19.2135 950 974 GTGATGATGATGATGATGATGACGA
orf19.2135 4233 4245 GTAGTAGTAGTAG
orf19.215 890 911 CGCAGCCACAGCCACAGCCACT
orf19.2154 1447 1470 ATAGGTGCTGCCATAGGTGCTGCC
orf19.216 261 288 TGGTAGTGGCAGTGGCAGTGGCAATGGC
orf19.2163 1811 1831 TGCTGGTGGTGGTGGTGGTTG
orf19.2164 395 408 AAGAAGAAGAAGAA
orf19.2164 2181 2199 AGAACAACAACAACAACAT
orf19.2166 270 286 CTCATCATCATCATCAC
orf19.2167 76 93 GACGAAGAAGAAGAGGAA
orf19.2167 149 167 GTGATGATGAAGATGATGA
orf19.2167 558 587 AGATTCAGATTCAGGTTCAGATTCAGGCTC
orf19.217 80 105 ATCAACAACAACAGCAACAACAACAT
orf19.217 127 142 CAACAACACCAACAAC
orf19.217 187 224 CAGCCACAGCCACAGCAACAACAACAACAACAACAACC
orf19.217 934 967 CAACCACAACAACCACCACAACCACCACAACAAC
orf19.2170 2285 2303 ATCAACAACAACAACAATA
orf19.2173 550 567 ACAACGACAACAACAACA
orf19.2173 1278 1294 GATGACGACGACGACGA
orf19.218 121 138 TCTGCTGCTGCTGCTACT
orf19.2182 616 646 GAAGAGGAGGAGGAAGAGGAAGAAGAGGAAG
orf19.2182 649 667 GAAGATGAAGAAGATGAAG
orf19.2185 1152 1169 AAAAGAAGAAGAAGACGA
orf19.2190 7 45 GCACCACCACCACCACCTCCTCCACCACCACCTCCACCA
orf19.2190 681 718 CCCACCACCACCGCCACCAGCACCACCAGCACCAACAG
orf19.2190 945 974 TCCACCAGCACCGCCAGCACCGCCGGCACC
orf19.2190 1439 1452 CACCACCACCACCA
orf19.2190 1651 1675 GCACCTCCACCCCCACCACCAACAC
orf19.2193 941 960 ATAGTCATAGTCATAATCAT
orf19.2197 632 649 AAGATGATGATCATGATG
orf19.2197 813 826 TGTTGTTGTTGTTG
orf19.2198 1104 1125 GTTTCTTTTGTTTTTTGTTTTC
orf19.2198 1682 1706 TTTTTAATATTATCATTAGTATAAT
orf19.220 559 576 ACTGCTGCTGCTGCTACT
orf19.2203 86 100 TTTATTTTTTTTTTG
orf19.2208 628 650 CTACTGCTGCTGGTGCTGCTGCA
orf19.2208 1711 1728 GTTGATGATGATGATGAA
orf19.2208 1770 1790 ACATCATCATCACCATCACCA
orf19.2208 1948 1982 GACGAAGAGGAAGATGAAGAAGAAGATGAAGACGA
orf19.2208 2512 2554 GAAGAGAGAAAACAAAAAGAAGAAGAAAAGAAACAGAAAGAAT
orf19.2208 2675 2687 ATGATGATGATGA
orf19.2208 2870 2889 AGCAACAACACCAACAACAG
orf19.2208 3516 3540 GAACAACAACAATAACAATAACAAT
orf19.2208 3926 3941 CTCCTCCCCCTCCTCC
orf19.2209 1139 1161 TATTGTTCTTCTTTTTGTTGTTC
orf19.2210 73 94 AACACCAACACAAACACAAACA
orf19.2211 11 32 CATTATTATTATTATTAGTATT
orf19.2215 416 429 AAGAAGAAGAAGAA
orf19.2219 395 407 AAGAAGAAGAAGA
orf19.2219 2181 2199 AGAACAACAACAACAACAT
orf19.2220 255 280 TTCTGGTGCTGCTGGTGCTGCTGGTG
orf19.2222.1 158 177 ACCATCATCATCACCATCAT
orf19.2223 1282 1300 AGTGGTGGTGTTGGTGGTG
orf19.2226 328 349 GAAGATGAAAATGAAGATGAAG
orf19.2227 416 439 TTGATGAGGATGAAGATGGTGATA
orf19.2228 453 475 TAAAAAAGAAGAAGAAGAAGAAT
orf19.2228 547 565 AATCATCATCATCATCATG
orf19.2228 712 734 AGTAATGATAATGATAATAAGAA
orf19.2229 347 366 TAGAAGAAGAAGCAGAAGAA
orf19.2229 596 613 CAAGAAGAAGAGGAAGAA
orf19.2229 678 698 TAATGATGGTGATGATTATGA
orf19.2229 1156 1190 CAAGTGCAACTGCAACTGCAACTGCAACTGCAACC
orf19.2229 1335 1363 GCAACAACACCAACAACAACAACAACAAA
orf19.223 21 44 CACCAATAACAACCACAACAATAA
orf19.223 223 251 AGCAACAACAACAATAACAACAATAAAGA
orf19.223 942 964 CAATAACAACAACAATAATAATA
orf19.223 2107 2128 TCAACTTCAACTTCAAATTCAA
orf19.2231 180 212 AGAACAACAGCAACAACAACAACAACAACAACT
orf19.2231 324 356 TGGTGATGATGACGATGATGATGATGGTGATGA
orf19.2236 419 445 ATGATAATAATAATAATAATAATAATT
orf19.2236 1335 1355 TGACGATGATGATGATGAAGA
orf19.2236 1570 1593 AAACAATTACAACAATTACAACAC
orf19.2236 2251 2270 GCTAAAGCCAAAGCTAAAGC
orf19.2236 2415 2435 GTCCTCGTCGTCGTCGTCTTC
orf19.2236 2438 2456 CAGCAACAACAACAACAAA
orf19.2238 47 73 GTAATAATAATAATAATAATAACAAAG
orf19.2239 118 139 ATTTCTAATTCTAATTCTAATG
orf19.2239 385 401 TTATCATTATCATTATC
orf19.2239 543 558 TACTAATAATAATAAT
orf19.2239 854 896 AAGATGATGACGATGACGATAATGATGACGATGATGATGACGA
orf19.2239 1920 1965 TAGTGGTGATGGTGATGGTGATGGAGAAGGAGAAGGAGAAGGAGAT
orf19.224 3 38 GCTCTGTTGGCTTTGTTGGCTTTGTTGGCTTTGTCG
orf19.224 59 78 TAAAAAAAAAGAAAAAGAAA
orf19.224 191 214 CTTCTTTTTTTTTTTTTGTTTTCT
orf19.224 305 330 TCTTTCCTTCCTTCCTTCCTTCTTTC
orf19.2246 623 645 ATCAACAACAACAACAACATCAA
orf19.2246 668 687 ATCAACAACAACAACATCAA
orf19.2247 1240 1262 AATGATGACGATGACGATGGTGA
orf19.225 489 512 GAAAAACAAGAAGAAGAAGAAAAT
orf19.2250 284 304 TTGGTGGTGGTGATGGTGGTG
orf19.226 215 237 ATCACCATCACCACCACCACCAT
orf19.2260 891 920 TGATGATGATGATAGTGATAGTGGTAGTGA
orf19.2262 106 129 ATTGTTATTTTTCTTTTTCTTTAT
orf19.2266 2458 2483 GTTGATGAAGATGAAGATGAAGAATA
orf19.2268 183 206 CCAACAACAACAACAACAACAAGA
orf19.2268 1515 1533 TGAAGAAGAAGAAGAAGAG
orf19.2270 1017 1040 TGATTATTTTTATCATTATTATAA
orf19.2270 1572 1592 ACAAGAAGAAGAAGTAGAAGA
orf19.2272 1467 1489 ACAAAATCAAAATCAAAATCAAG
orf19.2272 1490 1513 GTCAAAATCAAAATCAAAACCAAA
orf19.2272 1677 1697 TAATGATAATGATAATAATGA
orf19.2272 2148 2178 TATCAATAATAGTAACAATAATAGTAACAGT
orf19.2276 292 312 ATTTTGTTTTTTGTTTGTTTG
orf19.2280 579 627 AACAGCAACAGCAGCAACAGCAGCAACAGCAGCAGCAACAGTAGCAGCA
orf19.229 183 214 TAATGGTGATGGTGATGGTGATGGTGATAGTG
orf19.229 454 488 GATGAAGATGAGGAAGATGATGATGAGGATGATGA
orf19.229 634 667 CATATTAATACTAATAATAATAATAATAATAATG
orf19.229 680 702 ATAATGAAAGTAATGAAAATAAT
orf19.229 707 738 CTGATGATGATGATGAGGAGGAGGAGGAGGAA
orf19.229 859 878 GATGAGGAGGAGGAGGAAGA
orf19.229 1137 1170 AGATAATGATAATGATGATGATGATGATGATGGT
orf19.2296 418 442 GCTGCAGGTGCAGGTGCAGGTGCTG
orf19.2296 1233 1250 TGGTGCTGCTGCTGGTGC
orf19.2296 2129 2149 TTGCTGCTGCTGCTGCTGGTG
orf19.2297 489 523 TGACGACGACGACAACGACAACGACAACGACAACA
orf19.230 1209 1229 TGGTGATGATGATGATTATGA
orf19.230 1760 1808 TACAACAACAACAACAACAACAACAACAACAACAACAACAACAACAAAT
orf19.230 2403 2436 CACTACTACTACTACTACTAATAATAATAATAAC
orf19.230 2462 2496 AATCATCATCATCATCATCATTATTATTATTATTG
orf19.2307 12 30 TCATAATAATAATAACAAT
orf19.2309.2 169 187 ACATCATCATCATCATCTT
orf19.231 1071 1090 AAAATTGGAAAAATTGGAAA
orf19.231 1976 1994 TTGATGATGATGATGAAGA
orf19.231 2176 2195 AACACCACCACCACCACTAC
orf19.2315 148 173 CAGCAACAACAACAACAACCACAACA
orf19.2318.1 648 672 TAGAACAAGAGGAAGAAGACGAAGT
orf19.2319 7 27 AAAAATAATAACAATAATAAG
orf19.2319 1688 1714 ACAAGAAAAATAAAAAGAACAAAAAAG
orf19.232 349 387 ACTTCCACTTCCACTTTCACTTCCACTTCCACTTCCACC
orf19.232 810 835 TACAACAACAACGACAAAAACAACAG
orf19.2320 1263 1291 TGAAGATGATGATGATGAAGAAGAAGAAG
orf19.2326 235 257 AAACACAAGCACAAGCACAAACA
orf19.2326 1136 1160 ATGAAGAGGAAGAGGAAGAGGAAGT
orf19.233.1 120 177 AAAGAACCAACAACAGAACCAACAACAGAACCAACATCAAAACCATCATCAAAACCAA
orf19.2332 195 211 TACTACAACTACTACTA
orf19.2334 894 928 GAAACAAAAAATAATACAAAAGAAACAACAAAAAT
orf19.234 60 75 CCATACCATACCATAC
orf19.2340 33 56 TGATGCTTCTGGTGCTTCTGCTGT
orf19.2344 233 259 CTGGTTCTGGTGCTGGTGCTGCTGGTG
orf19.2344 754 781 GGTACTCATGGTACTCACGGTACTCATG
orf19.2344 861 873 TTCTTCTTCTTCT
orf19.2344 899 926 CAGCTGCTGGTGCTGGTGCTGGTGCAGG
orf19.2355 1665 1680 TGCTACTACTACTACT
orf19.2355 2639 2651 CTACTACTACTAC
orf19.2356 45 60 TACTACTGCTACTACT
orf19.2356 120 140 CACCAACAACAACAACAACAC
orf19.2356 453 465 ACAACAACAACAA
orf19.2356 686 705 TACAACAACAACAGCAACAA
orf19.2356 931 954 CCATCATCAACATCATCATTATCA
orf19.2356 1385 1417 TAGAAGAAGAAGAACAACAAAGACAACAACAAG
orf19.2356 1418 1435 CACAACAACAACAACAAG
orf19.2364 1996 2020 GAAGAAGAAAGAAAAGAACAAGAAG
orf19.2365 3855 3867 AAGAAGAAGAAGA
orf19.2366 2034 2063 CGACGATGATGACGATGACGACGATGATGA
orf19.2367 6 22 AGATATAGATATAGATA
orf19.2368 170 188 TACAACAACAACAACAACT
orf19.2368 343 365 GAGGAAGAAGAAGAAGAAGAGGA
orf19.2368 553 570 GATGCTGATGATGATGAT
orf19.2368 653 674 AAAAATCAAAATCAAAATCAAT
orf19.2368 810 822 TGATGATGATGAT
orf19.2370 783 805 AAATTCTAAAATTTCTAAAAATT
orf19.2370 1162 1175 GAAGAAGAAGAAGA
orf19.2370 1422 1443 CGATGATAATGATGATGATGCT
orf19.2371 936 962 TGAAAAAGAAAAAGAAAAAGAAAAAAC
orf19.2375 936 956 TGAAAAAGAAAAAGAAAAAAC
orf19.2379 1306 1332 CAGCAACAACAACAACAGCAACAACAG
orf19.238 141 171 CAATAACAACAACAATAATAATAACAACAAC
orf19.2389 520 552 CATAATAATAATAATAATAATAATAATAATACT
orf19.239 596 616 CGTCATCATCATCATCATCAA
orf19.239 3515 3532 ATGGTGGTGGTGGTGCTG
orf19.239 3542 3564 TTGATGTTGATGATGATGATGAC
orf19.2394 68 87 AACAAAAAATAAAAGAAAAT
orf19.2397 50 86 AAATTGAAGAATATCAAATTGAAGAATATCAAATTGA
orf19.2398 216 232 CAATAACAATAACAATA
orf19.2399 431 449 ATCATGATGATGATGATAA
orf19.2399 1197 1225 CCACGACGACGACGATGATGATGATGATA
orf19.2399 1705 1725 AAATCAAAATCGAAATCAAAA
orf19.240 70 93 TCAACTACAACTACAACTACAACT
orf19.2400 932 944 ACAACAACAACAA
orf19.2400 1201 1228 GAACAAGAACCAGAACCAGAACCAGAAG
orf19.2400 1251 1277 TGAGGAAGAAGAGGAAGAAGAAGACGA
orf19.2400 1887 1907 GAAATCAAAATCAAAATCAAG
orf19.2406 752 776 AAAATGATAAGAATAAAAATAATGA
orf19.2407 1119 1142 TGAAGTCTTGGAAGTCTTGGAAGA
orf19.2410 279 318 AACAGCAACAACAACAGCAGCAGCAGCAGCAGCAGCAGCC
orf19.2410 1338 1357 TAAAGAAAAAGAAAAAGAAC
orf19.2411 770 786 TATTAATATTATTATTA
orf19.2417 1431 1444 TGCTGCTGCTGCTG
orf19.242 190 213 CAGCAACAACAACAACAACAACCA
orf19.2431 1 18 ATGTTGTTGTTGTTGGTG
orf19.2432 264 279 AGAAAAGAAAAGAAAA
orf19.2432 814 840 CAACCAGAACAACAAGAACAACAACAT
orf19.2432 935 953 CTTCATCATCATCATCAAC
orf19.2433 95 121 CGTCTTCTTCTTCTTCTTCTTCTTCTA
orf19.2433 405 427 TAGTGGTAGTGGTAATGGTAATG
orf19.2434 124 140 AATGGCAATGGCAATGG
orf19.2434 305 339 CCACAACAACAGCAACAAATACTACTACTAATACT
orf19.2435 468 483 TGCTGCTGCTGATGCT
orf19.2435 1219 1241 GATAAAGAAGATGAAGAAGATGA
orf19.2436 742 767 GCCAACACAACCACCACAACCACAAC
orf19.2436 1922 1949 ATAATCATAATAATACTCATAATAATAA
orf19.2437 738 758 CACTACTACTACTAATACTAC
orf19.2439 93 110 CACCATCACCACCATCAC
orf19.244 330 349 ACCAACAACAAAAACAACAA
orf19.2440 734 776 AAATAGAAATAGAAATGGAAATTGATGATGATGATGATGAAGA
orf19.2440 1582 1594 ATTATTATTATTA
orf19.2440 2257 2280 AGAACAACAACAACAACAACAACA
orf19.2442 474 492 TCAACAACAACAACTACAA
orf19.2442 496 513 CAAGAACAACAACATCAA
orf19.2447 134 150 CTGAAACTGAAACTGAA
orf19.2449 892 932 GGTGGTAATAATGGCGGTGGTAATAATGGCGGTGGTAATAA
orf19.2449 934 1002 GGTGGTGGTCATGGCGGTGGTCATGGTGGTGGTCATGGTGGTGGTCATGGTGGTGGTCATGGTGGTGAT
orf19.2449 1444 1473 GAACCAACTGATCCAACTGATCCAACAGAT
orf19.245 1134 1158 CACAACAAAAACAAAAACAACAACC
orf19.245 1317 1336 AGAAAGAGATAGAGATAGAG
orf19.2451 149 165 AAGCAGCAGCAGCAGCT
orf19.2452 192 216 CGATGCAGATGCAGATGCAGATGAA
orf19.2454 211 232 AACACCACCACCACCACCAACA
orf19.2454 896 914 ATGATAATAATAATAACAA
orf19.2454 966 981 TCATGATGATGATGAT
orf19.2454 991 1014 GATGAAGAAGAAGAGGAAGAAGAA
orf19.2455 191 234 ATCAAAAACAACAACAACAACAACAACAACAACAACAACAAAGA
orf19.2455 1033 1056 AATCATAAACATAAACATAAACAA
orf19.2455 1918 1957 GATGAAGAACAAGAACAAGAACAAGAACAAGAACAAGAAT
orf19.2455 3037 3059 ATCTTCTTCTTCTTCTTCTTCTA
orf19.2457 1223 1245 ACCAACAACAACAACAACAACAG
orf19.2457 1295 1315 ATGATTATGATTATAATTATG
orf19.2457 1823 1851 GTGATGATCATGATAATGATAATGATTAT
orf19.2458 1096 1125 TCAGCAACAGCAGCAGCAGCAACAGCAACA
orf19.2459 590 611 AGCATCATCATCATCATCAGCA
orf19.2459 915 932 CCAACAACAACAGCAACA
orf19.2459 1127 1152 TTGGTGGTGGTGGTGGTGGCGGTGGA
orf19.2459 1527 1539 TAGTAGTAGTAGT
orf19.2459 2209 2237 AGTGGTGGTGGTGATGGAGGTGTTGGCGG
orf19.2460 66 88 AGAACAACAACAACAACAAGAAT
orf19.2460 913 935 TCCGGATCTGGATCTGGATCAGG
orf19.2460 1023 1045 GAGAAGAAGAAGAAGAAGAAGAT
orf19.2463 444 463 TAAAGTTACAGTTAAAGTTA
orf19.2465 730 747 GAGGATGATGACGATGAT
orf19.2465 971 992 ATGAAGAAGAAGAAGAAAAAGA
orf19.247 94 106 CAACAACAACAAC
orf19.247 110 122 AACAACAACAACA
orf19.247 258 273 TAATCATCATCATCAT
orf19.247 696 713 AGATGATGATGATGATAA
orf19.2476 630 652 TGCTTCTGCTTCTTCTGCTTCTC
orf19.2476 2767 2796 CAACAACAAGAACAAGAAGAACAACAAAAT
orf19.248 1605 1625 TGACAGCGACAGTGACAGTGA
orf19.248 2104 2134 TCCGAATCCGAATCTGAATCTGAATCTGAAG
orf19.248 2149 2171 GAAGAGGAGGAGGAGGAGGAGAA
orf19.248 2838 2881 GAACAAAAAGAAGAAACAAACAAAGAAGAAAAAAACAAATAAAT
orf19.248 3176 3201 AGAAAAAACTGAAAAAACTGAAAAAG
orf19.2483 375 410 AGAAGGTGAAGGTGAAGGTGAAGGTGAAGGTGAAAG
orf19.2489 1934 1954 TTGATGAAGATGATGAGGATG
orf19.2498 326 350 ATCAACAACAGCAACACCAACACCA
orf19.2498 1655 1672 ATGGTGATGATGATGATG
orf19.2499 760 782 CCAGATCCAGATCAAGATCCAGA
orf19.25 608 628 ACGGTAACAGTAACAGTAACA
orf19.2501 633 645 TGTTGTTGTTGTT
orf19.2501 1235 1247 TATTATTATTATT
orf19.2501 1599 1621 TTCATTTTTATTTTTATTTTTCT
orf19.2504 5 18 AACAACAACAACAA
orf19.2504 1309 1328 GAAGATGATGATGATGACGA
orf19.2504 1738 1776 GATGACGACGACGACGATGATGAAGAAGAAGAAGAAGAC
orf19.2504 2003 2040 GAAAAGAAATAAAAGAAAATAATGATGATGATGATGAA
orf19.2504 2165 2183 AGGAAGAAGAAGAAGACGA
orf19.2504 2269 2282 GAAGAAGAAGAAGA
orf19.2506 209 228 GAGAAGAAGAAGAAGAAAAA
orf19.2506 260 285 CACAACCAGAACCAGAACCAAAACCA
orf19.2506 886 902 GAACCGGAACCGGAACC
orf19.2506 1449 1476 ACAACATCATCAACATCAACAACAACAT
orf19.2507 787 812 GAACAACAACAAAAAGAACAACAAGA
orf19.2507 1200 1227 CAATTCTAATTCTAATTCTAATTCAAAT
orf19.2512 212 236 CAGAAGAAGAAGAAGAAGAAGAACA
orf19.2512 513 538 GGATGATCATGATCATGATCATGATT
orf19.2513 109 137 AATCATAATAATAATAATCATCATCATCA
orf19.2513 390 420 CAAATTTAATAATAAATTTAATAATAAATTA
orf19.2513 522 541 ATTATATTTATATTTATATC
orf19.2513 1383 1425 ACAACAACAACACCAAGAAGAAGAAGAAGAAGAAGAAGAAGAT
orf19.2514 53 100 CAACCACCACCACCACCACCACCACTACTACTACTACTACTACTCCTA
orf19.2515 77 89 CCACCACCACCAC
orf19.2515 379 437 GACAACAAAAACAACGACAACAACATCAACAACAACAACAACAACAACAACAACAACCA
orf19.2515 595 626 TCAACAACAACAACAACAACAACAACAACAGC
orf19.2515 737 797 AGGTTGAACCTGAAGTTGAACCTGAAGTTGAACCTGAAGTTGAACCTGAAGTTGAAACTGA
orf19.2515 1076 1105 GTACTGGTGGTATTGGTGGTATTGGTGGTG
orf19.2515 1110 1133 CGACCACCGCCACCACCACCATCA
orf19.2515 1469 1488 CAGCACCACCACCACCACAA
orf19.2515 2293 2314 ACTTCTTCTTCTTCTTCTTCTG
orf19.2515 2342 2357 ATAATGATAATAATAA
orf19.2515 2522 2542 ATGCCGATGCCAATGCCGATG
orf19.2516 437 470 ATGAGGAGGAGGAGGAGGAGAAGAAGGAGAAGAA
orf19.2516 474 501 AAGTAGTAGTAGTGGTAGTAGTAGTAAT
orf19.2527 1231 1266 GACAAAAAGAAAGATAAAAAGAAACATAAGAAAGAC
orf19.2528 362 395 ATGCAAATGAAAATGAAAATGAAAATGAAAATGC
orf19.2530 84 99 TTGCTGTTGTTGTTGT
orf19.2530 172 187 GATAGAGAGAGAGAGA
orf19.2532 1564 1590 TAATAAAAAGAACAACAACAACAACAG
orf19.2534 302 318 AACAGCAACAACAACAA
orf19.2534 375 410 TACTAATAATAATAATGTTAATGTTAATGTTAATGC
orf19.2534 579 611 TAGTAATAACAATAACAATAACAGTAACAATAA
orf19.2534 1034 1057 AAAGAGAGAAAAGGGAGAAAAGAG
orf19.2534 1545 1583 TCAACAACAGCAACAGCAACAACATCAACATCAACATCC
orf19.2534 1758 1781 ACCACAACAACAACAGCAACAGCA
orf19.2534 1871 1939 ATCAACAACAACAGCAACAGCAGCAACAACAAGCTCAACAACAAGCTCAACAACAACAACAACAACAAT
orf19.2534 2076 2113 TCAACAGCAACAACAACAACAACAACAACAGCAACAGC
orf19.2534 2343 2362 TACCACCACCACTACCACCA
orf19.2534 2424 2464 CTTAGGATTAGGATTAGGAGGAGGTGGAGGAGGAGGAGGAA
orf19.2534 2498 2526 TTACTACTACTACTACTACTACTACTAAT
orf19.2537 23 45 ATTTTCTTTCTTTTTTTTTTCTT
orf19.2537 51 97 CTTTCTCTCTCTCTCTCTCTCTGTGTGTGTGTGTTGTGTGTTGTGTA
orf19.2537 109 131 CTGTTGTTGTTGTTGTTGTGGTT
orf19.2537 257 269 ACCACCACCACCA
orf19.2538 176 203 CAGAACAAGATGAAGATGAAGAAGATGA
orf19.2538 1169 1184 AACAACAGCAACAACA
orf19.2538 1321 1346 AGTGGTAGTGGTCGTGGTAGTGGTGC
orf19.2538 1348 1365 AGTGGTAGTAGTAGTGGT
orf19.2538 1633 1655 GATGAAGAAGAAGAAGGAGAAGA
orf19.2538 1676 1705 ATGAAGAAGAAGAAGAAGAAGAAAAAGAAG
orf19.2539 14 38 CTTTTTTCTTTATTTTTTTTTTTCT
orf19.2539 70 110 GCGTGTGTGTGTGTGTGTGTGTGTGTGTGTGTGTGTGTTTG
orf19.2539 222 238 GTTTTTTTTTTTTTTTG
orf19.2539 249 273 ATCGATCTATCTATCTATCTATCTT
orf19.254 772 793 ACTGCTGCTGCTGTTGCTGCTG
orf19.2540 567 625 GGAGACAGAGACAGAGACAGAGACAGAGACAGAGACAAAGACAGAGATAGAGACAGAAT
orf19.2540 1952 1972 ATGGTGGTGGTGGTAGTGGTG
orf19.2540 2040 2088 AGATGATGATGATGATGATGATGATGATGATGACGATGATGACGATGAG
orf19.2541 354 372 CAGTAGTAGTAGTAGTAGC
orf19.2542 345 364 AGAACAAAAACAAAAACAAA
orf19.2542 669 700 AGCATCATCCTCATCATCATCATCATCATCAC
orf19.2542 713 734 CAAAAAAGAAAAAAAAGAAAAA
orf19.2544 160 185 GACGAAGAAGAAGAAGAAGAAGATGA
orf19.2545 450 469 TAGCAGTAGTAGTAATAGTA
orf19.2545 1648 1671 GACGATGATGATGATGATGATGTT
orf19.2545 1684 1700 GATGACGATGATGATGA
orf19.2546 623 642 TTGAAAAAGTTGAAAAAGTT
orf19.2549 224 245 ACGATGAAGATGATGATGAAGA
orf19.255 981 993 TAGTAGTAGTAGT
orf19.2564 187 204 AATAACAATAATAAGAAT
orf19.2564 561 588 GAAGAAGAAATCTAAGAAGAAATCTAAA
orf19.2568 487 510 CAGCAACAACAACAACAACCACAA
orf19.2568 633 662 TTACCAAGATGGTTATCAAGATGGTTATGA
orf19.257 272 296 AGAAAAAAATAAAACAAAAAAAAAC
orf19.2571 551 569 TTGGTGGTGTTGGTGGTGC
orf19.2574 700 720 GATTATGATGAAGATGATGAA
orf19.258 287 303 TTGATGATGATGATGAC
orf19.2582 2270 2293 GTGACGATAATGAAGATGATGGTG
orf19.2582 2569 2595 GAAAGAAAAAAGAAACAAAAAGAAAGA
orf19.2583 1877 1894 GAGAAGAAGAAGAGGAAG
orf19.2585 197 215 CAAAAAAAATAAAAATAAA
orf19.259 328 354 GAAGAAGAACAACAACAACAACAAAAG
orf19.26 974 996 AGCAACAGCAACAACAACAAGAA
orf19.2606 62 84 AAAATCAAAGTCAAAATCAAAAT
orf19.2606 2272 2298 AATGGCAATGGAAATGGAAATGGTAAT
orf19.2609 42 61 TGGGAATGCGAATGGGAATG
orf19.2611 143 170 TACAACTACAAAAACAACAACAGCAACG
orf19.2614 619 643 TACAAAAACAACAACAGCAACAGCA
orf19.2614 664 680 GACAACAACAACAACAG
orf19.2616 167 182 ACGACGATGACGACGA
orf19.2616 594 645 AATAACAAGAACAAAAACAGCAACAACAGCAACACCGACACCGACACCGACC
orf19.2616 657 681 TACAGATGTCACAGATGTCACAGAA
orf19.2616 1651 1667 GAAGAGGAAGAAGAAGA
orf19.2616 4453 4479 GATGAAGAAGAAGAAGAAGAAGAAAAT
orf19.262 2524 2562 CAAAAGCAACAGCAACAGCAACTACAACTACAACAAGAA
orf19.262 3252 3270 AATGATGATGATGATGATA
orf19.262 3680 3702 TCAACAACAACAACAGCAACAAC
orf19.2620 4 21 CAGCAACAACAACAGCAA
orf19.2620 304 332 CAACCACAACCACAACCTCAACCTCAACC
orf19.2622 622 645 CAAGAAAAGAAGAATAAGAATAAC
orf19.2623 486 521 ACAAGAACAACAAGAACAGCAGCAAGAACAGCAACA
orf19.2624 1445 1461 ATCAATATCAATATCAA
orf19.2624 1601 1621 TGTCACTGCCACTGTCACTGT
orf19.2625 241 251 TTTTTTTTTTT
orf19.2629 1412 1454 AGGAAGAAGAAGAAGAAGAACAACAACAACAACAACAAGAAAT
orf19.2630 50 73 ATGAAGAAGAAGAAGAAGAAGAAT
orf19.2630 143 164 AAGATGATGATGATGATGATGG
orf19.2634 555 577 TGAAGACGAAGATGAAGATGAAG
orf19.2639.1 79 89 TTTTTTTTTTT
orf19.2639.1 106 143 CAAGACAACAACAACAATACAGAAGAAGAAATAACAAT
orf19.264 6 33 TACAACTACAACAACTACAGCAACATCA
orf19.264 692 704 ATAATAATAATAA
orf19.264 707 729 AGAACAACAACAACAATAATAAT
orf19.2646 316 342 TACAACAACCACAACCACAACCACCAT
orf19.2646 345 368 CCAGCAGCAGCAGCAGCAGCACCA
orf19.2646 497 526 TACCGCCACCACCACCGCCACCTCCACAAC
orf19.2646 797 819 TACCACCACCTCCACCACCACCT
orf19.2647 678 695 TTCTTTTTCTTCTTCATC
orf19.2647 753 769 TTATTTTTATTATTATT
orf19.2647 1448 1486 CACAACAGCAACAACAACAACAAGAACAAGAAAAACAAC
orf19.2649 647 669 CAAGTACAAGTACCAGTACAAGT
orf19.2649 896 934 ACAACAACAACAATGGTGGTGGTGGTGGTGGTAGTGGTG
orf19.2649 1020 1040 TACCACCACCACCACCACAAC
orf19.265 89 114 CAGCAACAGCAACAACAGCAACAACT
orf19.265 1054 1078 AAAAATCATATTAATATTAATAGTA
orf19.2650 268 293 GAAAATGAGGGAAATGAGGGAAATGT
orf19.2650 393 440 AACTAAATCAACTAAATCAAATGATAATAATAATAATAATAATAATAG
orf19.2650 826 852 CAAATTTATCAAAATTTATCAAAATTA
orf19.2650 1572 1608 CAATGAAAATGAAAATGAAAATGATAAAAATGATAAA
orf19.2650 2042 2060 ACGAAGAAGAAGAAGAGGA
orf19.2651 641 662 CAAAGAAAGAAAAAAAGAAAGA
orf19.2651 710 735 CAGCTGCTGCTGCTGCTGCTGCTACT
orf19.2653 27 39 ACTACTACTACTA
orf19.2653 399 411 TAATAATAATAAT
orf19.2653 2978 2998 AACAAAAACAGAAACAGAAAC
orf19.2653 3196 3228 CAAATAAAACAAGAACAACAGAAACAAAAAGAT
orf19.2654 682 704 GAAGATGACGATGACGATGAAGA
orf19.2654 1231 1256 GAACAACAACAACAACAAGAAAAAGA
orf19.2658 63 88 ACAAGAAGAACAAGCAGAAGAAGGAG
orf19.2659 500 512 AAGAAGAAGAAGA
orf19.2660 158 177 ACCATCATCATCACCATCAT
orf19.2660 394 430 ACTAAGAATCATACTAATAATAAGAATAAAAAAGAAT
orf19.2664 1142 1154 AAGAAGAAGAAGA
orf19.2664 2005 2045 CAACAGCAACAGCAGCAGCAGCAGCAACAGCAGCAACAACA
orf19.267 2232 2253 TGTTGATATTGATATTGATATC
orf19.2673 54 78 TGAAGAGGAAGAAGAAGAAGAACAA
orf19.2674 150 179 TCAACAACAACACCAACTACAACAACAAAA
orf19.2674 505 530 CTACAACAACCACAACCACAACAGCA
orf19.2674 547 564 GTAGCAGCAGCAGCATCA
orf19.2674 922 941 GATGACGACGACGACGTCGA
orf19.268 912 931 AATTAATAAATTAATTAATT
orf19.2680 1072 1092 ATCAACAACAACAACAATAAC
orf19.2680 5156 5171 AAGACGAAGAAGAAGA
orf19.2682 169 192 GATGAAGAAGAAGAGGAAGAAGAA
orf19.2682 662 674 AAGAAGAAGAAGA
orf19.2684 2114 2131 AACAAGAACAACAAAAAC
orf19.2685 743 768 CTACTGTCACTGTTACTGTCACTGCT
orf19.2688 406 421 AGAAAAGAAAAGAAAA
orf19.2690 384 414 TGGGGGAGGGGGAGGAGGCGGCGGTGGTGGA
orf19.2690 505 522 GAGGAAGAAGATGAAGAA
orf19.2691 346 373 CAGCCTCAGCCCCAGCCCCAGCTCCAGC
orf19.2694 1076 1099 CAAAACAAGAAAAGAAAAAGAAAG
orf19.2699 396 413 TGGTGCTGCTGCTGGTGC
orf19.2699 1214 1234 TACCACCAGCACCACCAGCAC
orf19.2699 1378 1399 GAGGAAGAAGAAGAAGAAGAGG
orf19.2699 1674 1698 AGCCCCAGCTCCAGCTCCAGCGCCA
orf19.27 1104 1130 CGAAGAAGAAGAGGAAGAAGAGGAAAA
orf19.270 90 107 GTCATCGTCGTCGTCATC
orf19.2704 271 295 CAAAAAAAGAACAAAAAGAAGAAAC
orf19.2706 965 989 CTTCATCATCATCATCATCATCTTC
orf19.2707.1 165 181 TGAAGGTGAAGGTGAAG
orf19.2709 1013 1032 AAGCTGCTAAAGCTGCTAAA
orf19.2711 1331 1346 GATATGATATGATATG
orf19.2711.1 72 86 TTCTTTTTTTTTTGT
orf19.2712 68 80 AAGAAGAAGAAGA
orf19.2712 1993 2036 GAAAGACAAAAGAGACAAGAAAAGAAGAGAAAAAGAAAAGAAAT
orf19.2715 41 60 TATCTTCATCTTCATCTTCT
orf19.2717 200 233 AAGAAGACGAAGAAGAGGAGGAGGAGGAGGAAGA
orf19.2717 237 257 GGAAGAAGAAGAAGAAGAGGA
orf19.2717 475 490 CAGCAACAACAACAAC
orf19.2717 1285 1305 GATAATGACAATGACAATGAC
orf19.2723 150 192 ACCACAACAACAACAGCAAACCACTACTACCACTACTACCACC
orf19.2724 257 285 TAGATGAAGAAGATGAAGAAGAAGAAGAT
orf19.2724 924 944 CAATAACAACAACAACAATAA
orf19.2724 1110 1129 ACCACACCCACAACCACAAC
orf19.2724 1297 1314 AATAGTAGTAGTAGTAAT
orf19.2724 1407 1432 TCAACAACAACAACAACATCAACAAC
orf19.2725 182 215 GACAAAGAGAGAGAGAACAAGAAAAAAAAAATAT
orf19.273 259 293 ACTGCTACTACTACTACTTCTTCTTCTTCTTCCTC
orf19.2733 252 287 TGAGGATGATGAAGATGATGAATATGAAGATGAAGA
orf19.2736 29 41 ATGATGATGATGA
orf19.2739 376 398 CAAAAACAAGAAGAAGAAAGAAG
orf19.2739 434 450 AAAAGGAAAAGGAAAAG
orf19.274 84 96 ACAACAACAACAA
orf19.274 99 123 AGCAGAAGAGGAAGAAGAAGAGGAA
orf19.274 265 283 AATGATGATGGTGATGATG
orf19.274 406 426 GAAGATGATTATGATGAAGAT
orf19.274 1776 1802 TGAAGAAGAAGAAGAAGAAGAAGAGGA
orf19.274.1 355 381 TCCTCTTCTTCTTCTTCTTCTTCTTCA
orf19.2747 4 16 ACAACAACAACAA
orf19.2747 115 160 GAACAACAACAGGCACAACAACAGGCACAACAACAAGCACAACAAC
orf19.2747 529 562 CCACCACCACCACAACAACAACAAAAACAACAAT
orf19.2747 677 710 CTAATAATAATAATAATAACAATAACATTAACAA
orf19.2747 897 925 TGTTGGCGGTGGCGGTGGCGGTGGTGGTT
orf19.2747 1357 1415 CAGCAACAACTGCAACAACTGCAACTACAACTACAACAACCACCACCACCTCCACCATC
orf19.2747 1928 1959 TTAATGTTGATGTTGATGTTGATGTTGATAAT
orf19.2747 2101 2140 ATTAATAACAATAACAATAATAATAATAATAATAATAATT
orf19.2747 2292 2328 TCATAATAATACTAATAGTAATAATAATAATAATGAT
orf19.2747 2426 2441 CATCAACAACAACAAC
orf19.2747 2457 2476 CATATCTAACATATCTAACA
orf19.2747 2583 2603 CACCAACAACAACAATAACAA
orf19.2747 2623 2644 AATTCAAATTCTAATTCAAATT
orf19.2747 2749 2772 CCAACAACAACAAAAACAACAATA
orf19.2747 2778 2806 TGATCTTGATCTTGATATTGATATTGATA
orf19.2747 2951 2986 ATGATGTTGTTGATGTTGATGATGATGTTGATGATA
orf19.2748 1118 1164 CAGAAGAAGAAGAAGAACAAGAAGAACAAGATGATGATGATGATGAG
orf19.2748 1386 1414 TGAACAAGAACAAGAAAAAGAAGAACAAC
orf19.2748 1831 1878 GAGGAAGAAGAAGAAGAAGAGGAGGAAGAGGAGGAAGAAGAAGAAGAT
orf19.2748 2088 2108 TGTTGGTGGTGGTAGTGGTGG
orf19.2748 2359 2383 CCCATCACCATCACCACCACCACTA
orf19.2748 2560 2590 CTGAAGCAGAAGCAGAAGCAGAAGCAGAAAC
orf19.2748 2767 2798 ATTAATAATGATAATAATAATAATAATCATAA
orf19.2749 46 77 CAACCACCACCACCACCTCCTCCTCCTCCTTC
orf19.2749 1155 1179 CGAAGAAGAGGAAGAAGAAGAAGAT
orf19.2749 1183 1199 GAAGGAGAAGAAGAAGA
orf19.275 507 543 TGAAGAAGACGAAGAAGAAGAACAAGAAGAAGAAAAT
orf19.2751 149 179 TAATCACACGATCAATCACACGATCAACCAC
orf19.2751 830 848 AAAAGAAGAAGAAGAAGAT
orf19.2752 246 264 TGCAGCAGCAGCAGCAGCG
orf19.2752 568 599 GACGATGATGATGACGATGATGACGACGATGA
orf19.2752 1367 1385 CTCATCATCATCATCAACA
orf19.2752 1387 1407 CAACAGCAGCACCAGCAGCAC
orf19.2752 3452 3477 TCAACAACAACAACAACAATAACAAT
orf19.2752 3891 3911 AGCAGGAGGAGGGGGAGGAGG
orf19.2752 3914 3933 TTAACAATAACAATAACAAC
orf19.2752 4009 4025 AATACAAATACAAATAC
orf19.2752 4030 4056 AATACTATTACTACTACTACTACTACA
orf19.2753 356 376 ACGAAGAAGAAGAAGAACAAG
orf19.2753 2232 2254 ACCACAAGCACAACAAGCACCAC
orf19.2753 2261 2278 TACCACCACCACCGCCAC
orf19.2753 2556 2579 CCCCAACCACAACCACAACCCCAA
orf19.2753 2586 2611 CCACAGTCACAGTCACAGTCACAGTA
orf19.2754 15 43 CTCATCCTCATCATCATCATCATCATCAG
orf19.2757 62 80 CCTCATCATCAACATCATC
orf19.2758 94 116 TCATGTTCATCTTCATCTTCATC
orf19.2758 752 771 CTTCTGCTGCTGCTGCTGTT
orf19.2758 996 1041 AGCTACTGCTACTGCTTCTGTTGCTACTTCTGTTGCTACTTCTGGT
orf19.2760 490 518 GAGGAAGAAGAAGAAGAAGAAGACGAAGA
orf19.2760 520 539 GATGAAGATGAAGGTGAAGA
orf19.2760 1385 1409 AAGATGATGACGATAATGATGACGA
orf19.2760 1430 1450 AAGAGGAAGAAGAAGAAGAAA
orf19.2760 2261 2277 CACCACCTCCACCACCA
orf19.2760 3887 3906 TTCCTCCTCCTCTTCCTCCT
orf19.2761 351 384 TATTAATAATAATAATAATAATAATAATAACAAT
orf19.2763 42 54 TGATGATGATGAT
orf19.2763 283 305 CAAGAAAAACAACAACAAGAAGA
orf19.2763 315 332 TGACGATGATGATGAAGA
orf19.2763 459 486 TGGTGATGAAGATTATGAAGATGATGAA
orf19.2763 1072 1096 CAGCAACAACAACAACAACAACAAT
orf19.2763 1560 1576 CAGTAGTAGTAGTAGTC
orf19.2763 1909 1928 ACTTCTTCTTCTTCTTCATC
orf19.2763 2142 2174 TGATAATATTAATATTAATATTAATAATATTAA
orf19.2763 2280 2300 TAGTACTACTACTACTACTAG
orf19.2766 82 103 TGGTTGGTTCGTTGGTTGGTTG
orf19.2768 1458 1475 TGGTGATGGTGGTGGTGG
orf19.2768 2110 2133 CATGATGATGATGATGATGATGAA
orf19.2768 2234 2254 ACGATGATGATGATAATGATG
orf19.2769 131 150 CTACTAATACTAATACTAAA
orf19.2770 143 159 TACCACCACCACCACCT
orf19.2770.1 241 256 CTTTTCTTTTCTTTTC
orf19.2771 283 305 CCTGAACCAGAACCTGAACCAGA
orf19.2771 921 942 TACTGGAACTGGAACTGGAAGT
orf19.2771 1017 1032 TAGAAGTAGTAGTAGT
orf19.2771 2712 2733 ACATCAACAACAACAACAACCA
orf19.2771 3158 3175 ATCAACAACAACAACAAG
orf19.2781 849 892 GAATAATAATAATAATAATAATAATAATAATAATAATAACAATA
orf19.2781 918 943 CGGTTCAGGTTCAGGTTCAGGTTCAA
orf19.2781 1288 1326 CAAAGACAACAAAAACAAGAAGAAGAAGAAGAAGAAGTA
orf19.2781 1340 1366 CTAATCATAATAAGAATACTAATATTA
orf19.2781 1421 1436 AAGAAAAAGAAGAAGA
orf19.2781 1624 1641 CAAGAAGAAGAAAAAGAA
orf19.2781 1677 1694 AGATGAAGAAGACGAAGA
orf19.2781 1724 1747 ATGATTCTGATTCTGATTCTGATG
orf19.2781 1751 1771 ATGTTAATGTCAATGTCAATG
orf19.2781 1919 1947 ATGAAGAAGAAGAAGAAGAAGAAGAAGAT
orf19.2781 2116 2155 TATACAACAACAAATAACAACAACAATAATAATAATAGTA
orf19.2781 2384 2399 CCTCATCATCATCATC
orf19.2782 45 63 GTCATCATCATCATTATCA
orf19.2783 386 422 GTAGTGGTGGTGGTGATGATGATGATGATGATGACGA
orf19.2783 572 608 ATGAAGAAGAAGAAGAAGAAACACAAGAACAACAGAT
orf19.2783 793 811 GATCATCATCATAATCATC
orf19.2783 879 912 TGAACAAGAAGAACAAGAACAAGAACAAGAGCAA
orf19.2784 156 180 GAATAATAATAATAATAATACTAAT
orf19.2784 334 358 ACTACAACTACAACGACAACGACAA
orf19.2784 568 589 AATGATGATAATGATGATGATT
orf19.2786 1683 1705 GCAACACCAACAGCAACAACCAC
orf19.2786 2196 2220 TGAAGAAGAAGAAGAAGTAGAAGAA
orf19.2786 2266 2319 ACCGCCGCCGCCACCACCACCACCACAACAACAACAACAACTAATAATAATAAT
orf19.2787 122 159 CTGCAGCTGCTCCTGCTGCTAATGCTAATGCTAATGTT
orf19.2787 181 197 GCTCCAGCTCCAGCTCC
orf19.2787 369 396 GTCATCATCATCATCTTCTTCTTCTTCA
orf19.2787 470 493 CACAACAACAACAACAACAACAAG
orf19.2787 621 652 TGGCTCTGGTTCTGGCTCTGACTCTGACTCTG
orf19.2787 731 783 CTTCTTCTTCCTCCTCATCTTCATCTTCCTCCTCATCTTCATCTTCATCATCG
orf19.2791 1000 1026 GAGGAAGAAGAAGAAGAAGAAGAGGAA
orf19.2791 1572 1612 ACCGCCACCTCCACCGCCACATCATCCTCATCCTCATCATA
orf19.2791 1705 1743 GTTCCTGCTCCTGCTCCTGCTCCTGCTCCTGCTCCTACT
orf19.2791 1812 1836 TGAAGAGGACGAAGAGGACGAAGAA
orf19.2791 1922 1945 CAGCTCCACCTCCACCTCCACCAA
orf19.2791 1974 1990 TCCACCACCACCACCAA
orf19.2792 2125 2142 TCTACTACTACTGCTACT
orf19.2792 2406 2433 AAAATCAACATCAACATCAACATCAGCA
orf19.2792 2502 2519 AAACAACAACAACAACAG
orf19.2794 67 93 TCTTCAACTTCAACTTCAACATCAACT
orf19.2795 919 939 GAAACTGAAACTAAAACTGAA
orf19.2796 467 484 CTACCACCACCACCGCCA
orf19.2803 153 165 TGGTGGTGGTGGT
orf19.2805 1251 1270 TACTAATAATAATAACAATA
orf19.2808 1614 1667 CAAACAAGACAGAAAGAAGAAAGATAAAGATAAAGACAAGGATAAAGACAAAGA
orf19.2808 1669 1691 CACCATCATCATCATCATCACCA
orf19.2808 2650 2672 GAAGATGAGGATGATGATGATCA
orf19.2808 2848 2867 AATGGCAATGGCAGTGGCAA
orf19.2808 3003 3023 GCCACCACCACCACCACCAGC
orf19.2809 2254 2276 GACGAAGACGAGGACGAGGACGA
orf19.2809 2483 2510 TACAACAACAACAACAACAACAAAAATA
orf19.281 516 535 TACCACCACCACCACCACGA
orf19.2812 46 66 CCACAACAACAACGACAACAA
orf19.2813 803 833 ATTTAAGAGAGAGTGATTTAAGAGAGAGTGA
orf19.2815 120 149 TAACAACAACAACAACAACAACAACAAAAT
orf19.2818 6 21 TATTTTTTTTTTTGTT
orf19.2818 230 253 ATGATCTTGATCTTGATCTTGATG
orf19.2819 513 533 TAATGATGATGATGATGACGA
orf19.2820 200 225 ATCAACAACAGCAACAACAACAACAG
orf19.2820 481 509 CAGCAACAACAACAACAACAACAACAACT
orf19.2820 712 736 CAACCGCAACAGCAACAGCAACAGT
orf19.2822 608 627 ACAATAACGATAACGATAAC
orf19.2823 300 322 GGCTGCCGCTGCCGCTGCTGCAG
orf19.2823 369 391 TCAACAACAACAACAACAACAAT
orf19.2823 559 607 CACAATAATAATAATAATAATAACAACAACAACAATAACAATAATAAAT
orf19.2823 938 964 AGTGGTAGTGGTGGTGGTGGTGGTAGT
orf19.2823 1041 1071 ATCTACAACAACAACTACAACAACAACAGCA
orf19.2823 1176 1199 ATGGAGGTGGAGGTGGAGGTGGTA
orf19.2823 1489 1520 TCAACAGCAACAACAACAACAACAACAACAAT
orf19.2823 1758 1779 ATCAACAACAACAACAACATCA
orf19.2825 98 120 ATAATAACAATAACAACAACAAT
orf19.2825 381 426 TATAATAGAAGAAGAAGAAAAAGAAAAAGAAAAAGAAGAAAACAAT
orf19.2825 613 649 ACTAATAATAATAATAATAATAATAATAAAAGAAAAT
orf19.2825 728 744 TTGATGATGATGATGAA
orf19.2825 774 791 TAACAACAACAACAACAC
orf19.2825 862 876 AAAAAAAGAAAAAAA
orf19.2825 1014 1041 AAAACAGCAACAACAACAACAACAACAG
orf19.2826 188 218 AACAACAACTGTCACAACAACTGTCACAACT
orf19.2826 426 453 AGATAATGATGGTGATGATGATGATGAC
orf19.2826 507 524 TGGTGATGATGAAGATGA
orf19.2826 794 816 CTCCACTACCACCTCCACCACAA
orf19.2826 833 856 TACCACCACCACCTCCACCTCCAC
orf19.2826 919 954 TCACCACCACCACCACAACAACCACAACAACAACCA
orf19.2826 1167 1201 AACCACCACCACCACTACTACTACTACTACTAATA
orf19.2826 1350 1393 TGGTGATGATGGTGATGATACTGAAGATGAAACTGAAGATGATA
orf19.2827 71 102 CCAACAACAACAACAACAACAGCAACAACAAC
orf19.2827 251 268 CACAACAACAACAACAAT
orf19.2827 527 547 ATCAACAACAACAACAACAAG
orf19.2827 576 588 ACAACAACAACAA
orf19.2827 1045 1090 GATGAAGAAGAGGAAGAACAACAACAACAACAACAACAACAACAAG
orf19.2827 1106 1123 GCGGTGGTGGTGGTGGGG
orf19.2827 1702 1736 CAAGAAGAAGAAGAAGAAGAAGAAGAAGAAGAAGA
orf19.2827 2313 2347 GAAAAAAGAACAACAACAACAACAACAACAACAAG
orf19.2828 203 225 CTGATGATGACGATGATGATGAA
orf19.2828 311 353 TACAACAACAACACCAACAACACCAAGAAGAAGAAGAAGAAAA
orf19.2828 792 821 TGCTGATGATGATGATGATGATAATGATGA
orf19.2830 100 119 CCAACACCTACACCTACACC
orf19.2830 1087 1107 CAGGAGGAGGAGGAGGCGGAG
orf19.2831 11 35 GAGGTGGTGGTGGTAGTGGTGGTAG
orf19.2831 275 301 ATGAAGAAGAAGAAGAAGAAGAAGGAG
orf19.2831 357 375 TGGTAGTAGTAGTGGTAGT
orf19.2831 767 792 TTGAAGATGAAGATGATGATGATTAT
orf19.2831 810 859 CGATGATGGTGATGACGATGATGGAGGTGATGATGGAGGTGATGATGAAG
orf19.2832 1341 1358 ATTATCATCATCGTCATC
orf19.2832 1468 1486 GACGATGATGATGATGAAG
orf19.2833 206 225 CAGCCGCTTCAGCCGCTTCA
orf19.2833 377 401 TTTCATCATCTTCATCATCTTCTTC
orf19.2834 148 166 ATTATGAATTATGAATTAT
orf19.2834 1292 1304 ATGATGATGATGA
orf19.2834 1359 1388 TAATGGAAATGGGAATGGAAATGGGAATGT
orf19.2835 647 695 ATAGTAGTAGTAGTAGCACCACCACAACCACAACCACAACCACAACCAA
orf19.2842 217 236 GAACAACAACAACAACAGCA
orf19.2842 254 271 AACCACCACCACCACCAG
orf19.2842 800 835 ACCACCACCACCAACATCATAATCATCATCATCATT
orf19.2842 1501 1546 CAAGACAACAACAACAATAACAACAACAATAACAACAACAATAACG
orf19.2842 1827 1842 ACAACAACCACAACAA
orf19.2842 1860 1884 TAACAACAACAACAACAATAATAAT
orf19.2842 2088 2115 CAATGGTAATGGTAATGGTAATGATAAT
orf19.2843 407 426 GACAACAACAACAACAACCA
orf19.2844 1893 1910 TAGTGGTGGTGGTAGTGG
orf19.2844 2009 2031 TTGGTGGTGGCGGTGGTAGTGGT
orf19.2847 1096 1123 TCTACTTCCACTTCCACTTCTACTTCCA
orf19.2848 1474 1494 GGCGGTGGCGGTGGTGGTGGA
orf19.2848 1687 1719 CACCAACATCAACAACAACAACAACAACAACAG
orf19.2849 408 433 GGCTGCTGCTGGTGCCGCTTCTGCTA
orf19.2850 882 899 CGAAGAAGAAGAAGACGA
orf19.2850 1050 1082 CGAAGAAGAAGAAGAAGAAGAAGAAGAAGAGGA
orf19.2850 2103 2120 AAAAGAAGAAGAAAAAGA
orf19.2850 2377 2419 GAAGTGGAAGATATTGATGAAGTCGAAGATATTGATGAAGTGG
orf19.2850 3068 3083 ATGAAGAAGAAGAAGA
orf19.2850 3987 3999 TGATGATGATGAT
orf19.2850 4017 4051 GGAATCAGAATCAGAATCAGAATCAGAATCAAAAT
orf19.2853 647 675 AAGAACAGGAAGAAGAGGAAGAAGAAGAC
orf19.2853 801 819 TAATGATGATGATGATGGT
orf19.2857 892 905 GATGATGATGATGA
orf19.2859 76 94 ATCTCTCTCTCTCTCTCTT
orf19.2859 562 590 GACGAGGAAGACAAGGAAGACAAGGAAGC
orf19.2859 603 627 CAAAGACAGCGAAGACAGCGAAAAC
orf19.2867 217 251 CAAGATGAAGATGAAGATGAAGAAGACGAAGATGA
orf19.2873 4038 4055 TGATGACGATGATGACGA
orf19.2877 1044 1060 TCCAGTTCCAGTTCCAG
orf19.2879 2902 2919 CCATCATCATCATCATCT
orf19.2879 3152 3177 ATTCTGCTTCTGCTTCTTCTTCTACT
orf19.2879 3614 3639 CTTTAACTTCAACTTCAACTTCAAAT
orf19.2881 527 546 ATTCTTCTTCTTCCTCTTCT
orf19.2881 920 944 AGCAACAACAACAACAACAAGAAGA
orf19.2882 856 873 GTTGCTGCTGCTGCTGGT
orf19.2883 326 362 CTACAACAGCAACAGCAACAGCAACAACAACAGCAAC
orf19.2884 437 460 ATAACAACAACAACAACAACAATA
orf19.2884 1208 1249 CAAATGATAAAAATGATAAAAATGATAAAAATGATAATAAGA
orf19.2884 1399 1423 GAAAATAATAATAACAATAATAAAC
orf19.2884 2179 2202 CAATCACAACCACAATCACAATCA
orf19.2884 3069 3109 TGATGGTAGTGGTGGTGGTGATGATGATGATGATGATGATT
orf19.2885 64 91 GCTACTACTACTACTACTACTACTACTT
orf19.2885 1591 1623 GGTAGTAGTAGTAGTAGTAGTAGTAGTAGTACT
orf19.2886 27 49 TCAACAGCAACATCAACAACAAA
orf19.2886 61 92 CAAGCTCAGGCTCAGGCTCAGGCTCAAGCTCA
orf19.2886 95 123 CACAACAACAACAACAACAACAACAACAG
orf19.2886 124 146 GCAGCAGCCGCAGCCGCAGCAGC
orf19.2886 161 176 CTACTTCTTCTTCTTC
orf19.2886 991 1015 AATACTAGTACTAGTACTAGTAATA
orf19.2887 435 459 ACAAAATAACAACAACAACAACAAT
orf19.2888 135 182 TGAAGAAGAAGAAGAAGAAGAAAAACAAGAAGAAAAACAAGAAGGAAA
orf19.2888 289 320 GAACAACAACAACAACAACAACAACAACAAGA
orf19.2888 447 468 TAATGATAATGGTAATGGTAAT
orf19.2888 588 613 TAATGACGATGATGATGGTGATGATA
orf19.2890 221 244 ATGATAATAATCATAATAATAATC
orf19.2890 260 279 ATGGTGATGATGATGATGAG
orf19.2890 597 619 CACTAACCCTAACCCTAACCCTG
orf19.2891 556 604 CAACACAACAACAACAACAACAACAACAACAACAACAACAACAACACCA
orf19.2891 611 624 GTGGTGGTGGTGGT
orf19.2891 1439 1482 CGGAGGAGGAGGAGGAGGAGGAAGAAGACGAAGAAGACGATGAA
orf19.2892 306 338 TCAACAACAACAACATCATCATCATCATCAACA
orf19.2892 615 634 ACAACCACCACCACAACCAC
orf19.2892 949 975 TATGGTAATGGTAATGGTAATGGTAGT
orf19.2892 1156 1200 GAGGAAGAAGAAGAAGAAGAAGGAGAGGAGGAGAAGGAGAAGGAG
orf19.2893 2190 2215 CACCGCCACCGCCGCCGCCACCACCA
orf19.290 4282 4310 GGAGAACAAGAAGAACAAGAACAAGAAAG
orf19.2901 147 171 ACCATCCTCATCATCATCATCATCT
orf19.2901 581 602 ATCAACATCAACAACCACAACG
orf19.2901 927 979 TGCTACTACTACTACTACTACTACTAATAATAATAATAATAATAATAATGATA
orf19.2901 1121 1138 AATCATCATCATCATCAG
orf19.2901 1502 1549 CACAAGAGAATAACAACAACAACAACAACAACAACAAAAACAATAGAT
orf19.2901 1567 1608 AATAGTACTAGTACTAGTACTAATACTACTACTACTACTAAT
orf19.2901 1673 1690 CCACTACCACCACTACCA
orf19.2906 43 75 GTTGCTGCTGCTGCTACTACTACTACTACTGCT
orf19.2906 668 691 GTGGAAACAGTGGAAACAATGGAA
orf19.2906 717 736 TAGTGGTGGTGGTGGTGTTG
orf19.2907 415 458 ACTTCATTCACAAAGTATAGTTCATTCACAAAGTATAGTTCATC
orf19.2911 38 80 CCCAACCTCAACCTCAACCTCCACCTCAACCTCAACCTCAACA
orf19.2915 1570 1603 ATTTTTGTTTTGTTGTTGTTATTCTTTTTGTTTC
orf19.2919 3193 3210 GATGACGACGACGACAAC
orf19.2925 176 205 CAAAAAACAACAACAACAATAACAACAACA
orf19.2926 76 109 CAACGGCAACAGCAACAGCAACGGCAACGGCAAC
orf19.2926 292 350 TCCACCAGCACCACCAACACCACTACTACTACTACCACAACAACAACAACAACAACCAC
orf19.2926 466 485 TCGTCTTCTTCTTCTTCATC
orf19.2926 585 622 CAAAACCAATACCAATACCAATACCAATATCAATACCA
orf19.2926 730 754 CCTTCTTCATCTTCATCTTCATCCT
orf19.2926 1084 1115 GAGGAAGAAGAAGAAGAAGAAGAAGAAGAAAT
orf19.2926 1187 1197 TTTTTTTTTTT
orf19.2926 1961 1992 ATCAACAACAACAACAACAAAAAGAAGAAACA
orf19.2926 2006 2028 CTGGTAGTGGTGGTGGTGGTGGA
orf19.2926 2179 2201 AAAACCAAGACCAAAACCAAGAC
orf19.2927 524 546 GTTCTTCTTCTTCTTCTTCTTCA
orf19.2927 825 845 TATGAATATGAATATAAATAT
orf19.2928 66 91 AATATCATTATTATTATTAGTATTAA
orf19.2928 687 719 AGCAACAACAACAACATCAACAACAACAACAAA
orf19.2930 1406 1438 GAGGTGGTGGTGCTGGTAGTGGTAGTGGTGTTG
orf19.2930 1715 1762 CTACTCCTGCTCCTCCTGCTCCTACTCCTGCTACTGCTACTGCTGGTG
orf19.2934 435 465 TCAACAACAACAGCAACAACAACAGCAAGAA
orf19.2936 49 62 AACAACAACAACAA
orf19.2936 173 188 CATCATCATCATTATC
orf19.2936 196 220 GAAGAACAACAACAACAACAACAAG
orf19.2938 939 971 TAATTCTAATTCAAATTCTAATTCTAATTCTGA
orf19.2940 402 420 TCAACAACAACAACAGCAA
orf19.2941 146 173 CTGCTGCCCCTGCTGTTGCCCCTGCTGC
orf19.2941 230 243 CTGCTGCTGCTGCT
orf19.2941 305 327 CGGCTGCTCCAGCTGCTCCAGCT
orf19.2941 345 389 AGCTTCTGCTGCTGCTGCTCCTGCTGTTGCTGTTGCTGTTGCTCC
orf19.2941 470 494 GATCATCATCTTCATCTTCATCTGC
orf19.2941 614 635 CTTCTGCTACTGCTGCTCCTGC
orf19.2941 701 724 TTGGTGGTGGTAGTGATGGTGGTA
orf19.295 516 535 TACCACCACCACCACCACGA
orf19.2951 999 1019 AGGTGCTGGTGCTGGTGCTGA
orf19.2956 760 775 AAGAAGAAAAAGAAGA
orf19.2962 456 475 CAATACCAATACCACTACCA
orf19.2968 401 431 CTAAGAAACAAGATAAGAAACAAGATAAGGA
orf19.2968 455 502 ACAACAAACGCAACAAACACAACAAGAACAGCAAAAACAGCAAAAGCA
orf19.2969 283 295 AAGAAGAAGAAGA
orf19.2971 109 127 TATAATAATAATAATAAAA
orf19.2972 193 227 ACTACCACCACCACCACTACTACTACTACTAATAC
orf19.2973 266 285 ATCAACAACAACAGCAACAA
orf19.2973 638 658 ACCAACAACAACAACAACAAT
orf19.2973 697 724 CAAAACCAAAATCAAAATCAAAATCAAT
orf19.2973 891 917 TCAACAACTGCAACAACTGCAACTACT
orf19.2973 1288 1304 TCTTCTACTTCTTCTTC
orf19.298 71 85 ATTTTTTTTTTTCTT
orf19.298 178 192 CAAAAAAAAAAAAAC
orf19.2980 148 170 GAGGAAGAAGAAGAAGCAGAAGA
orf19.2987 387 405 TGTTTTTTTGTTTTTTGTT
orf19.2992 194 235 CAGCTGCCGCTGCTGCTGGTGGTGCTGCTGGTGGTGGTGCTG
orf19.2992 252 275 TGAAGAAGAAAAAGAAGAAGAAGC
orf19.2995 465 482 AGATGATGATTATGATGA
orf19.2996 2101 2120 CCTATTCCAATTCCAATTCC
orf19.2998 475 494 GAAAAAGAAGAAGAAGATGA
orf19.30 2854 2873 GCTGAAGCTGAAGATGAAGC
orf19.30 3098 3131 GTATTTTATTATCTGTGTGTTTCTTATCTATTTC
orf19.3007.2 229 241 AGAAGAAGAAGAA
orf19.3009 312 335 CAATACTAATAATAATGATAATGA
orf19.3009 1216 1243 TCATCCTCGTCCTCCACCTCGTCCTCTT
orf19.301 394 416 CCTACTACTGCTACTGCTACTCC
orf19.3010.1 1049 1061 CTTCTTCTTCTTC
orf19.3010.1 1139 1155 GTTCTTCTTCTTCTTCA
orf19.3012 530 549 CTTCATCATCATTATCATCA
orf19.3012 869 882 ATCATCATCATCAT
orf19.3012 1523 1540 ATCAACAACAACAACAGC
orf19.3012 1603 1623 TCTGCTGCGGCTGCTGCTGCC
orf19.3012 3115 3131 GATTTTGATTTTGATTT
orf19.3037 561 588 TGAAACTGCTGAAGCTGCTGAAGCTGCC
orf19.3037 1552 1575 CAGCAACAACAACAACAACAACCA
orf19.306 229 260 GCTTCTTCTTCTTCTTCTTCATCATCATCATC
orf19.3062 748 767 CTAAATTTAAATTTAAATTA
orf19.3062 2842 2864 GGAGAAGAAGAAGAAGAAAAAGA
orf19.3064 285 304 ATCACCAAAATCACCAAAAT
orf19.3066 263 280 CACAACAACAACAACAAA
orf19.3066 425 446 CTCCTACTACTACTACTACAAC
orf19.3066 2005 2021 GATAATGATAATGATAA
orf19.3068 1227 1251 TGCTACTACTGCTACCACTACCACT
orf19.3068 1654 1669 AATAGTAATAATAATA
orf19.3068 2165 2188 CTGACGATGACGATGATAATGATA
orf19.3068 2272 2301 CAACCACCACCACCACAACAACAACAACAG
orf19.3071 615 640 TAACAACAACAACAATAATAATAATA
orf19.3071 2056 2077 TCGTCATCATCATCATCATCAA
orf19.3071 2145 2174 GCCACCACCGCCACCACCAACAACAACAAC
orf19.3074 309 350 AGAAGAGGCCAAGAAGGCAGAGGAGGCCAAGAAGGCAGAGGA
orf19.3077 230 245 ACGACCACCACCACCA
orf19.3077 945 968 ACACCACCACCACCACCGCCACCA
orf19.3077 1017 1036 AAAACCACCAAAACCACCAA
orf19.3077 1655 1702 AACCAGCACCAGCACCAGCACCAGCACCACCGCCACCACAACCACCAA
orf19.3077 1796 1826 TGCAACAACAACAGCAACAACAACAGCAGCA
orf19.308 1511 1527 AAAAGGAAAAGGAAAAG
orf19.3088 36 53 TATTTTTTTTTTTTTGTT
orf19.3091 2191 2218 AAAACTGAAACTGAAACTGAAACTGAAG
orf19.3091 2293 2339 TCGGAAAGTGAATCTGAAAGTGAATCTGAAAGTGAGTCTGAAAGTGA
orf19.3098 153 172 AGAACCAGAATCAGAACCAG
orf19.31 715 741 GAGGAAGAAGAAGAAGAAAAGAAAAAG
orf19.3102 524 556 CGCAACAACAACAGCAACAACAACAGCAACAGC
orf19.3103 1005 1018 TGGTGGTGGTGGTG
orf19.3111 5 31 ATTATTTATTGTTTTGTTTATTTTTTG
orf19.3113 54 73 TAGCAGCAGCAGTAGCAGCA
orf19.3117 50 70 ATGCTGCTGCTGCTCCTGCTG
orf19.3122.2 205 217 GATGATGATGATG
orf19.3127 64 83 CAATCACAACCACAACCACA
orf19.3127 321 348 CCAACAACAACAACAACAACAACAACCA
orf19.3127 597 620 AGAACAACAGCAACAGCAACAACC
orf19.3132 1300 1336 CATTCACATGGTCACTCACATGGTCACTCACATGGTT
orf19.3135 1750 1779 GACGAAGAAGAAGAAGAGGAAGAAGAAGAA
orf19.3141 870 887 TGGTGTTGGTGGTGGAGG
orf19.3141 1198 1213 CACCAACAACAACAAC
orf19.3141 1758 1787 AGAACAACAGCAAGAACAACAACAAGAACC
orf19.3146 82 109 GCACCTTCAGTACCTTCAGTACCTTCAT
orf19.3146 299 330 TTGATAATGATATTGATATTGATATTGATAAT
orf19.3147 91 114 TTATTATTATCATTATCATCATCA
orf19.3147 477 501 TACTAGTAGTAGTAGTAGTAGTAAT
orf19.3148 39 64 GGATGATAATGATAATGATTATGATC
orf19.3148 158 181 ATCAACAACAACAACAACAACAAT
orf19.3148 340 379 ACTAATAATAATAATAATAACAACAACAACAACAACAATA
orf19.3148 570 595 TATTAATAATAATAATAATAATACTA
orf19.3148 597 620 TACTAATAATAATAATAGTAATAA
orf19.3148 859 885 AATGATGATGATGATGATGATGATAAT
orf19.3148 970 1006 GTTGACGATGATGATGACGATGACGATGATGAAGATT
orf19.3148 1156 1194 GATGACGATGACGATGAAGAAAAAGAAGAAGAAGAAGGA
orf19.3148 1794 1821 ACCGCCTCCACCACCACCACCACCACAA
orf19.3148 2078 2173 TACAACAACAACAACAACAGCAACAACAAATCCAACAAATCCAACAAATCCAACAACTACAACAATTACAACAATTGCAACAACAACAACAACAAA
orf19.3148 2231 2254 GAAAACAACAACAACAACAACAAT
orf19.3148 2286 2305 AATGACAATGACAATGTCAA
orf19.3148 2394 2412 TACTAGTAGTAGTAATAGT
orf19.3149 61 78 CCACCTCCACCACCATCA
orf19.3149 832 852 GATGAAGAAGCAGAAGAAGAT
orf19.3151 698 721 ATGGTGGTGGTGCTGGTGCTGGTG
orf19.3152 3 32 GTCATCATCATCATCATCATCATCATCAAC
orf19.3154 246 270 CTCTTCTTCTTCTTCTTCTTCTTCA
orf19.3154 494 518 GTAGTGGTAGTGGTGGTGGTAGTGG
orf19.3154 1420 1448 GAAAACAAGAACAAGAACAAGAACAAGAG
orf19.3156 273 302 ACTACAGCAACAACAACAACAGCAACAACC
orf19.3156 343 362 CACCAACAACAACAACAATA
orf19.3156 981 997 TTCATCTTCATCTTCAT
orf19.3156 1055 1078 CACAACAACAACAACAACAACAGC
orf19.3156 1208 1244 GTAATAATAATAATAATAATAATAATAATAATAATAC
orf19.3156 1395 1419 TAGTGGTGGTGGTGGTAGTGGTAGT
orf19.3156 1734 1764 TTCAAGTTCAGGTTCAGGTTCAGGTTCAGGG
orf19.3156 1812 1840 ACCATCATCATCAACATCATCATCATCAA
orf19.3156 1877 1893 CATTATCATCATCATCA
orf19.3156 2126 2152 GTAGTAGTGGTGGTAGTGGTGGTGGTA
orf19.3156 2158 2180 AAGAAAAGAAGGAAAAGAAAGAA
orf19.3156 2184 2208 GAAAAAGAAGAATAAAAAGAAGAAT
orf19.3156 2261 2280 TATCATCATCAACATCATCA
orf19.3156 2372 2423 CTGGTTCTGGTTCCGGCTCTGGCTCTGGTTCCGGCTCTGGCTCTGGTTCAGG
orf19.3156 2465 2485 ATCGTCGTCGTCGTCGCCGTC
orf19.3156 2642 2666 ATGGTGGTGGTAGTGGTGGTGGTGT
orf19.3156 2761 2796 GATAAGAAGAAAAATAATAAAAAGAAGAAGAATAAT
orf19.3156 2932 2955 GAAGAAAAAAATAATAATAACAAT
orf19.3156 2961 2993 TAAATTGAAATTGAAATTGAAATTGAAATTAAA
orf19.3156 3070 3112 TCACCATCACCACCACCACCACCACCTCCTCCTCTTCCTCCTA
orf19.3156 3170 3205 TTGGTGGTGATGGTGATGGTGATAATGATGATAATG
orf19.3158 116 135 CGTCATCATCATCATCAACA
orf19.3158 356 383 ATGACGACGACGACGACGACGACGATGA
orf19.3158 674 691 GTGATGATGATGATGCTG
orf19.3158 1394 1410 TTATTAATATTATTATT
orf19.3159 1119 1145 CATCACCACCACCACCACCACCACCAA
orf19.3159 2744 2765 ATTCTTCTTCTTCTTCTTCATC
orf19.3159.4 58 81 AAACACACACAGACACACACACAA
orf19.3170 982 1002 GACGAAGAAGAAGAAGAAGAC
orf19.3170 1921 1940 GAAGATGAAGATGACGATGA
orf19.3178 1131 1152 CGATGACGATGATAATGATGAC
orf19.3185 1817 1832 AGCAACAACAACAACA
orf19.3186 238 260 AGGAAGCGAAGAAAGCGAAGAAA
orf19.3187 2470 2498 TGCAGCAGCAGTAGCACCAGTAGCAGCAA
orf19.3190 128 148 AATCATCATCGTCATCATCAG
orf19.3190 2530 2543 TCATCATCATCATC
orf19.3190 2789 2833 TGCAGCAGCAACAGCAACAGCAACAACAGCAACAGCAACAACAGC
orf19.3190 2844 2864 TACTCCTCCACCTCCTCCACC
orf19.3190 2905 2924 CAGCAACAACAACAGCAACA
orf19.3193 503 523 GTAATAATAATAATAATAATG
orf19.3196 29 45 CTTTTTTTTTTTTTTTG
orf19.3201 351 363 GAAGAAGAAGAAG
orf19.3202 74 86 CATCATCATCATC
orf19.3202 589 604 AACAATAATAATAATA
orf19.3202 1675 1694 AAATCAAAACAAATCAAATC
orf19.3203 626 648 TAAATAACAACAACAACAATAAT
orf19.3203 1991 2025 CACAACAACAACAACAACAACAACAACAAACAGAT
orf19.3204 1759 1780 GCCACCACCACCACCACCACTA
orf19.3205 399 416 CGAAGAAGAAGAAGAGGA
orf19.3205 431 458 CTAAAGAAGGTAAAGAAGGTAAAGAAGA
orf19.3205 464 488 AAGTTGAAGGTGAAGGTGAAGTTGA
orf19.3207 815 835 AACAAAAGAAACAAAAGAAAG
orf19.3207 1389 1408 TGAAGATGAAGATGAAAATG
orf19.3207 1862 1877 GTAGTAATAGTAGTAG
orf19.3207 2015 2035 ATCAACAACAACAACAACAAG
orf19.3207 2054 2069 ATCAACATCATCATCA
orf19.3209 48 82 ATTATATTATATTTTATTGTTTGTATTTTTTGTTC
orf19.3209 99 116 TGTTGTAGTTGTTGTCGT
orf19.3209 215 237 TGTTTTTGTTTTTTTTTTTTTTC
orf19.3209 267 315 ATTTTCCAATCTTCCAATCTTCCAATCTTCCAATCTTCCAATCTTCTAA
orf19.3210 493 510 GACAACAACAACAAGAAC
orf19.3211 721 742 GATGAAGAAAAAGAAGAAGATG
orf19.3212 115 133 ATTAATAATAATAATAACA
orf19.3212 501 520 GACCACCACCACCACCAACA
orf19.3213 37 63 AATACTACTACTACTACTACTACTGCT
orf19.3213 509 542 CTGGTAGTGGTAGTGGTAGTGGTGGTGGTGGTGC
orf19.3213 2123 2142 CAACATCATCATCATCACCA
orf19.3213 2200 2219 CCAACAACAACAACAACATC
orf19.3213 2231 2247 CACCATCATCATCATCA
orf19.3213 2426 2460 CAAAAGATAAGAAAACAAAGAAGAAGAAAAAGAAG
orf19.3214 4 33 AATATATATATATATATATATATATATATT
orf19.3214 106 154 ATTTTTTTTATTTTATTTTATTTTATTTTATTTCATTTCATTTCACTTC
orf19.3214 176 195 GATTATTATTAATATTATTA
orf19.3214 616 631 ACCACTACTACTACTA
orf19.3214 847 877 ACCAACAACAACAACAACAACAACAACAATA
orf19.3215 69 84 ACAACAACCACAACAA
orf19.3215 144 163 TAGTGGTGGTGGTGGTGGTC
orf19.3215 244 257 GGTGGTGGTGGTGG
orf19.3215 263 287 ATCAACAACAACAACAACAACAACC
orf19.3216 66 95 TACAACTACTACTACTAATAATAATAATAT
orf19.3216 345 374 GCAACTGCAACAGCAACAGCAACAACAACT
orf19.3216 534 558 CCCATCACCACCACCACCACCAGCA
orf19.3216 569 581 AACAACAACAACA
orf19.3216 826 848 CAAGAAGAAGAAGAAGAAGAAAT
orf19.3216 1074 1092 TAGTGGTGGTGGTGGTGGC
orf19.3216 1540 1558 AATACTACTACTACTAATA
orf19.3216 1566 1598 AGATGATGATGATGATGATGATGATGATGACGA
orf19.3216 1788 1819 AGCAACAACAACAACAACAACAACAACAACCA
orf19.3216 2330 2359 GAACAACAACAACAACAACTACTACTACTA
orf19.3218 303 332 TGATAACAATAATAATAATAATAATAATAT
orf19.3218 686 768 CCAACAACAACAACAACAATAACAACAACAATAACAACAATAACAACAACAATAACAACAATAACAATAACAATAATAATAAT
orf19.3219 444 464 TTCATCATCATCATCATCATA
orf19.3219 840 857 TAGTGGTGGTGGTGGTGA
orf19.3219 1180 1217 GAAGATAATAATAATAATAATAATAATAATAACAAAAT
orf19.3219 1566 1590 ATTATCATCGTCATCGTCATCGTCC
orf19.322 157 185 TTTTTGCTTTTGCTTTTGCTTTTGCTTTA
orf19.322 236 255 TTGTTTTTCTTTTTTTTTCT
orf19.322 319 337 GAAAAAAAAAAAAAAAACA
orf19.3220 90 103 CAACAACAACAACA
orf19.3220 117 139 GGGTGGTGGTAGTGGTGGTGTTG
orf19.3222 196 215 GAAGACGAAAACGAAGACGA
orf19.3222 219 242 AGAACAACAACAACAAGAACAACA
orf19.3222 435 464 ACCATCACCATCATCATTATCATTATCATA
orf19.3222 803 822 GTAATAATAATATTAATAAT
orf19.3225 793 822 GTAACAGAAACAGAAACAGAAACAGAAATA
orf19.3225 2975 3002 ATGAGCAAGAGCAAGAGCAAGAGCAACA
orf19.3225 3019 3038 CAAGAAGAAGAAGAAGAAAA
orf19.3227 147 209 AAATAATAATAATAATAATGATAATAATGATAATAATGAGAATGAGAATGAGAATGAGAATGC
orf19.3227 684 744 TTTTAGTTTTAGTTCTAGTTCTAGTTCTAATTCTAATTCTAATTTTAATTCTAATTCTAAT
orf19.3228 1343 1363 ACAATAACAACAACAACAACT
orf19.3228 1566 1612 TGGAAATTATGCAAATTATGCAAATTATGCAAATTATGCAAATTATC
orf19.3229 89 114 TTTGTGTGTTGTGTGTGTTGTGTGCG
orf19.3229 130 156 TCGCTCTCTCTCTCTTTCTTTCTTTCT
orf19.3229 191 211 TCTTTTTTTTTTTTTTTTCTT
orf19.323 1415 1438 ATTTTATTTTGTTATTTGTTTTAT
orf19.3230 553 583 ACTAATAATAATAATAATAATAATAATAATG
orf19.3230 651 667 TCAATATCAATATCAAT
orf19.3230 1549 1573 ACCAACAATAACAATAACAATAACG
orf19.3230 1746 1765 CAATAACAACAACAATAACA
orf19.3230 3213 3234 TGGAGGAGGAGGAGGAGGAGTA
orf19.3230 3302 3327 ATAACAACAACAACAACAACAACAAT
orf19.3231 43 69 TCAACCTCAACCTCAAACTCAAACTCA
orf19.3231 98 116 CCACAACAACAACAACCAC
orf19.3231 169 188 AATTCTAATCCTAATCCTAA
orf19.3231 583 595 AACAACAACAACA
orf19.3231 1201 1217 GCGGCAGCAGCAGCAGC
orf19.3231 1356 1416 GCACAACCAGCACCACAACCACAACCACCATCAACAACAACAACAACAACAACAACAAACA
orf19.3233 1193 1213 CACAACAACAACAACATCAAC
orf19.3235 594 615 TAGTAATAATAATAATAATAGT
orf19.3237 295 315 GAAGACGACGATGACGACGAT
orf19.3237 586 610 GAGGAAGATGAAGATGAAGATGATC
orf19.3237 2235 2259 TGTAGATGAAGATGAAGATGAAGAG
orf19.3237 4115 4140 GTGATGTTGATGTTGATGTTGATGAA
orf19.3238 291 314 ATTTATTGTTGTTCTTATTTTTTG
orf19.3244 55 80 AATACTAATACTACTGCTACTACCAC
orf19.3247 1433 1457 ATCAACATCAACAACAACAACAACT
orf19.3247 1690 1707 GGAGAAGAAGAGGAAGAA
orf19.3247 2713 2733 AAATCCAAATCTAAATCCAAA
orf19.3247 3929 3945 AATTATTATTATTATTC
orf19.3248 558 574 TCAACAACAACAACAAG
orf19.3249 4 21 TCATCGTCATCATCTTCA
orf19.3249 1175 1201 GTGATGATGAAGATGAAGATGAAGATA
orf19.325 1280 1295 AGAAAAGAAAAGAAAA
orf19.3250 45 60 TTATTATTATAATTAT
orf19.3252 122 141 ACTACAACAACAACAACAAT
orf19.3252 224 251 ATCAACAACAACAACATCATCATCATCA
orf19.3252 311 333 TTTCTTCTTCGTCTTCGTCTTCA
orf19.3252 2388 2418 CACTACTACTACTACTGCTACTGCTACTACT
orf19.3252 2490 2512 GAATAATAATAATAATAATAATT
orf19.3254 81 104 CAATAATAATAATAATAATAGTAA
orf19.3254 1004 1026 ATCAACATCAACAAGAACAAAAA
orf19.3254 1172 1197 CACAACAACAACAACAACAACAACAG
orf19.3254 1342 1359 TCACCATCATCATTATCA
orf19.3256 1184 1224 CTTCTGGTTCTGGTTCTGGTTCTGGATCTGGTTCTGGATCA
orf19.3256 2283 2310 CCACAACAACAACAATAACAACAAAAAT
orf19.3256 2668 2687 CCTTCTTCTTCTTCTTCCTC
orf19.3256 3507 3525 TGATGGTGGTGGTGGTGTT
orf19.3256 3673 3697 ACTACAACAACAACAACAACAACAG
orf19.3260 69 85 TACCACTACTACTACTA
orf19.3260 1804 1826 GAAGAGGAGGAGGAGGAGGATGA
orf19.3260 1846 1943 GATGACGACGATGACGATGACGATGATGATGATGATGACGATGATGATGATGATGACGATGATGACGATGATGATGATGATGACGATGATGACGATGT
orf19.3261 310 332 ATTTCTTTATTTGTTTTATTTGT
orf19.3264 252 267 ATCAACATCATCATCA
orf19.3264 658 671 AATAATAATAATAA
orf19.328 1678 1710 TACGACGACGACGACGATGATGATGATGATGAC
orf19.3281 56 81 AAAAAGAAGACGAAGATGAAGAAGAC
orf19.3281 955 979 ACAATAACAAAGAATAAAAAGAAGA
orf19.3287 624 639 ATCCATCCATCCATCC
orf19.3289 504 519 AAAGAAAAGAAAAGAA
orf19.329 1004 1037 TACCACCACCACCACCTCCACCACCACCTCCAGC
orf19.329 1074 1104 TCCTCCACCGCCTCCACCTCCACCCCCACCG
orf19.329 1164 1203 ACCTCCTCCACCGCCACCGCCACCGCCACCGCCTCCTCCT
orf19.3296 1150 1169 GATATAGAGATAGAGATAGA
orf19.3298 586 620 TCAAACACAAACACAAACACAAACAAAAACAAAAG
orf19.3300 776 805 AACAATCACAATCACAATCACAATCACAAG
orf19.3301 96 120 ACCACAACCACAACCTCAACCACAA
orf19.3301 901 920 GAACAACAACAACAACAGCA
orf19.3301 1735 1758 TCAACAACAACAACAACAACGACA
orf19.3301 1765 1789 GCAGCCACAGCCACAGCCACAGCAA
orf19.3301 1883 1898 CTACTACTGCTACTAC
orf19.3302 484 496 GATGATGATGATG
orf19.3302 601 622 CAACGTCAACGACAACGACAAC
orf19.3302 2016 2040 TGGTAATAGTAGTAGTACTAGTGGT
orf19.3306 1471 1492 GGTGGCCGTGGCCGTGGCCGTC
orf19.3310 553 573 CAGCAACAACAACAACAACAG
orf19.3311 111 127 TGAAGATGAAGATGAAG
orf19.332 713 725 ACGACGACGACGA
orf19.3320 66 86 GGGTGGTGCTGGTGGTAGTGG
orf19.3320 183 205 GTTTTTCTTTTTGTTTTTTTTTC
orf19.3325 1897 1912 GAAGAGGAAGAAGAAG
orf19.3328 252 274 CAATAACAACAACAAAAATAAAG
orf19.3328 631 677 CAACTGCAACAACAGCAACAACAGCAGCAGCAGCAGCAGCAGCAGCT
orf19.3334 38 75 GAAGAAGAGGTGGTAGAAGAGGTGGTAGAAGAGATGGT
orf19.3337 88 106 CAGCAACAACAACAACCAC
orf19.3337 108 139 TCAACAACAACAACAACAACAACAACAACAAT
orf19.3337 494 514 ACCAACAACATCAACAACAAG
orf19.3337 600 621 TGCTAGTGCTAGCGCTAGTGCT
orf19.334 43 58 AACAACAACAGCAACA
orf19.334 313 332 TCATCGTCGTCGTCGTCGCC
orf19.3342 311 327 ATGACAATGACAATGAC
orf19.3342 1015 1034 GAAGATGATGATGATGATGG
orf19.3344 1061 1081 CAAATAAAATAAAAAACAAAT
orf19.3345 2286 2307 TCAACAACAGCAACAACAGCAA
orf19.3345 2382 2398 ACAGCAACAGCAACAGC
orf19.3345 2448 2464 GCAACAGCAACAGCAAC
orf19.3345 2466 2489 ACTACAGCAACAACAACAACAACT
orf19.3345 2740 2768 CCACAACAACAACAGCAACAGCAACATCA
orf19.3345 2774 2810 ATCAACAACAGCAACAGCAACAACAACAACAACAACG
orf19.335 1797 1821 TGAAGAGGAAGAAGAGGAAGAAGAT
orf19.3351 261 279 TAGTAATAATAATAATGAT
orf19.3355 473 494 ACCAACAACAGCAACAACAAAA
orf19.3356 3934 4006 AGCAACAACAACAACAACAACAACAACAACAACACCAACAACAACAACAACAACAACAACAGCAACAGCAACA
orf19.3359 169 194 TCTACTACCACTAATACTGCTACTAA
orf19.3359 236 261 AATCTTCATCTTCATCATCTTCATCT
orf19.3359 588 612 CAAACAACAACAACAACAAAATAAT
orf19.3359 755 767 ATGATGATGATGA
orf19.3360 188 201 CTTCTTCTTCTTCT
orf19.3360 1160 1177 CCCCACCACCACCACAAC
orf19.3360 1197 1227 ATCTACAACTACAACTACAACTATAACTACA
orf19.3360 1894 1916 ACTACAACTACAACAACAACAAG
orf19.3365 689 706 AACCACCACCATCACCAC
orf19.3369 663 702 AGCAGAAGAAGAAGAAGATGATGACGATGATGATGAAGAT
orf19.3370 338 357 AAAGGAAAAGGAAAAGAAAA
orf19.3370 424 442 GATGAAGAAGAAGAAGAAA
orf19.3370 545 564 CAGAAGAAGAAGAAGAAGAT
orf19.3370 589 617 CAAGAGGAAGAAGAGGAAGAGGAAGAAAA
orf19.3370 706 728 GACGAAGAAGATGAAGAAGATGA
orf19.3370 768 795 TGGTGATGAAGATGATGAAGATGTTGAA
orf19.3370 822 846 CGATGATGACGATGAAGATGAAGAT
orf19.3370 916 950 GAAGAGGAGGAGGAAGAGGAAGAGGAAGAGGAGGA
orf19.3371 885 903 ATAGTAATAATAATGATAA
orf19.3371 1280 1302 GAAGAGGGAGAGGGAGAGGGAAA
orf19.3373 1634 1657 CTGCTGCTGCTGCCGCCGCCGCCG
orf19.3373 1659 1676 AGCCGCCGCCGCCGCTGC
orf19.3374 99 127 TGCTCCAGCTGCCCCAGCTGCTCCAGCTG
orf19.3380 778 800 GATACAGAAACAGAAACAGAAAG
orf19.3380 1510 1528 TATTCTTCTTCTACTTCTT
orf19.3384 2 28 CTTTGGGTTTGCTTTTGGGTTTGCTTA
orf19.3384 537 552 TGGTGTTGTTGTTGTT
orf19.3388 700 717 ACTGCTACTACTTCTACT
orf19.3388 814 843 ACCCAGGCTGACACTCAGGCTGACACTCCG
orf19.3393 3 26 GTCAACATCAGCATCATCTTCATA
orf19.3393 986 1014 AAGATGATAATGAAGATGGTGATGAAGAT
orf19.3399 258 277 GGAAAATGAAAATGAAAATA
orf19.3399 312 336 CGAAGAAGAAGAAGAAGAAGAAAAC
orf19.34 54 78 TCATAATAACAATAATAATAAAAGA
orf19.3402 823 843 AGAAAAGAAAAAAGAAAAACA
orf19.3409 2205 2240 TGAAACCCCTTCTACTGAAACCCCTTCTACTGAAAC
orf19.3412 1751 1772 ACGATGATGATGATGATGACGA
orf19.3413 76 89 ACCACCACCACCAC
orf19.3415 217 240 AATCATAATCATCACCATCATCAG
orf19.3419 52 72 TCAGCAGCAGCAGTAGCAGCA
orf19.3420 362 383 ATTTTCTTTTGTTTTTTTTTTA
orf19.3422 2180 2203 CTGATTTTGATTTTGATTTTGATG
orf19.3422 3815 3836 AACACAAACATAAACATAAACA
orf19.3423 214 234 GGTTCTGGTTCTGGTTTTGGT
orf19.3423 710 726 AATCATCATCATCATCT
orf19.3423 1175 1194 AACCACAAAAACCACAAAAA
orf19.3423 1218 1251 TGAAGGAGAAGATGAAGATGAAGAAGAAGACGAA
orf19.3425 513 533 ACGAAGAAGAAGAAGAAGAGG
orf19.3425 735 762 TGATAATAATAATAATAATAATAATATT
orf19.3425 883 945 ATTAATAATAATAATAATAATAATAATAATAATAATAATAATAATAATAATAATAATGATAAT
orf19.3425 1288 1318 AATGAAGATGATGATGAAGATGACGATGATT
orf19.3425 1651 1679 CAGCAACAAGATCAACAACAAGATCAAGA
orf19.3427 150 187 TAGACAGAACAAAACAAAACAAAACAAAATAAAACAAT
orf19.3427 273 299 TGGCGGCGGCGGCGGTGGCGGTGGGGA
orf19.3428 428 446 AGGAAGAAGAAGAAGAAGT
orf19.3428 1432 1452 ACTACAACTACAACCACAACT
orf19.3429 421 452 CCAACAACAACAACAACAATAACAACAACAAC
orf19.3429 611 624 AACAACAACAACAA
orf19.3429 998 1037 GAAACAATAATAATAATAATAATAATAATAATAATAATAT
orf19.3429 1130 1164 GACAAAATAGAGAAGAACAAATAATAGAAGAAGAG
orf19.3429 1193 1231 CAGAAGAAGAAGAAGAAGAAGGAGAAGAAGGAGAAGAAA
orf19.3429 1587 1612 TACTAATAATAATAATAATAATAAAC
orf19.3429 2047 2083 AAAGATGATAATGATGATAATGATGATGATGATAATG
orf19.3429 2249 2278 ATTCAAATTCTAATTCTAATTCTAATTCCA
orf19.3429 2334 2364 TGGTGGAGGAGGAGGAGGAGGAGGAGGAGAA
orf19.3429 2594 2615 CTAATACTACCACTACTACGAC
orf19.3429 2667 2687 AGCAACAACAACAACAACAAG
orf19.3430 187 215 GAAGATGAAGATGATGATGATGATGAAGA
orf19.3430 256 299 GAAGATGAGGATGAGGATGATGAAGAGGAAGAAGAAGAAGAAGC
orf19.3430 307 329 GATGAAGAAGAAGAAGAAGACGA
orf19.3431 68 101 GAAGAAGACAACAACAACAACAACAACAACAACT
orf19.3431 109 125 CAACTACAACAACAACA
orf19.3431 956 980 TGGAAGAGGAAGAGGAAGAAGAAGG
orf19.3431 3440 3474 TACAAGAAGATAATAACAAGAAAAGAGAAATAAAG
orf19.3431 3508 3529 ACTACCACCACCACCACCACAA
orf19.3432 299 314 TATCATTATTATTATT
orf19.3434 265 278 ACAACAACAACAAC
orf19.3434 295 315 AAAAACAACAGCAACAAAAAC
orf19.3434 440 476 ATCAGCAACAGCAGCAGCAGCAACAACAACAACAATA
orf19.3434 625 638 CAACAACAACAACA
orf19.3435 35 71 CACAACAACAACAACAACAACATCATCATCATCGTCA
orf19.3435 319 352 GCCACCACCACCACCACAACAACAACAACAACAG
orf19.3436 341 377 AGGAAGAAGAAGAACAAGAAGAAGAACAAGAAGAAGC
orf19.3437 331 352 ACATCATCATCATCATCATCAC
orf19.3438 343 365 GGTCATGGACATGGACATGGTCA
orf19.3439 713 768 TAGAAGATGAACAAGAAAAAGAAAAAGAAAAAGAAGTAGTAGAAGTAGAAGAAGAA
orf19.344 211 227 TCCTCATCATCATCATC
orf19.344 691 710 TACGGTTATGGTTATGGTTA
orf19.3440 65 93 ACCATCATCATCATCATCATCATCATCCT
orf19.3442 1181 1201 AAGAAAAAGAAAGAAAAAAAT
orf19.3445 449 474 ATGATGAAAAATTTGATGAAAAATAT
orf19.3446 279 305 TAAACAACAACAACAAGAAGAAGAAGA
orf19.3446 313 328 GAAGATGATGATGATG
orf19.3447 127 147 ACCATCACCACCACCACCACA
orf19.3447 731 752 CTACCACCATCACCACCACCAA
orf19.3447 992 1024 TATTTGAATTTGAATTTGATAATGATAATGATA
orf19.3447 1258 1283 AATTCCGACAATTCCGGCAATTCCGG
orf19.3448 307 327 TTTTCTTCTTCTTCTTCTTCC
orf19.3449 160 184 TCCATCACCACCACCACCACCATCA
orf19.3449 670 703 GATGGAAATGGAAATGGAACTGGAACTGGAAATG
orf19.3449 1499 1532 TTAATAATAATAATAATAATAATAATAATAATAT
orf19.3449 1750 1776 TCGTCATCATCATCATCATCACCATCA
orf19.3449 1810 1831 GCAGGAGGAGGAGGAGGAGGAT
orf19.3450.1 250 265 GAAAAAAAAAAAACAA
orf19.3451 419 438 ATTTGGTTGATTTGGTTGAT
orf19.3451 2091 2108 TGAAGAAGAAGACGAAGA
orf19.3451 5073 5090 TCCTTCTTCTTCATCTTC
orf19.3453 2498 2533 TTCCAGTACCAGTACCAGTACCAGTACCAGTATCAG
orf19.3455 335 360 CTTCTTCTTCTTCATCATCTTCATCA
orf19.3459 252 278 CAACAACAACAATAATAACAACAAAGA
orf19.3463 883 907 GGTAGTAGTAGCAGTAGCAGTAGAA
orf19.3463 920 940 ATGCTGCTGCTGCTGCTGTTG
orf19.3463 1992 2035 GAATAAAAAACATAACAAGAAGAATAAGAAACAAGATAAGAAAG
orf19.3466 764 776 ATAATAATAATAA
orf19.3466 986 1024 ATACCACTGCTACCACTACTACCACTACTATTACTACCA
orf19.3467 1930 1951 GGAGAAGTAGAAGAAGAGGAAG
orf19.3467 2298 2317 ATCATTATTATTACTATTAT
orf19.3467 2790 2815 AGCAGAAGAAGAAGAAGAAGAAGATG
orf19.3469 761 791 CTTCAATACTGCAATCTTCAATACTGCAATC
orf19.3469 798 834 ACCATCACAATCACAATCACAATCACAATCACAAACA
orf19.3469 841 868 ACTAGTGCTAGTGCTAGTGCTAGTGCGA
orf19.3469 908 932 CTTCTTCCTCTTCATCCTCTTCTTC
orf19.347 117 129 TAATAATAATAAT
orf19.347 458 470 AACAACAACAACA
orf19.347 473 489 AACAACATCAACAACAA
orf19.3470 113 209 ATCAACAACAACAACAACAACCACCACAACCACAACAACAACAACAACAACAACAACAACAACAACAACAACAACAACAACAACAACAACAACAACT
orf19.3470 391 416 CAGCAACAACAACAACAACAACAACG
orf19.3470 575 594 TTGATGATGATGTTGATGAT
orf19.3470 1122 1134 TGGTGGTGGTGGT
orf19.3470 2326 2361 GAACAACAACAACAACAACAGCAACAACAGCAAGAA
orf19.3471 252 274 TCAACAACAGCAACAACAACAAA
orf19.3473 324 357 GAAACAAAAAAGACAACAAGAACAACAAGAAAAT
orf19.3473 370 388 AATAACAACAACAACAATA
orf19.3473 486 505 TAATGGCAATGGTAATGGTA
orf19.3473 598 632 GCTGCCGCCGCCGCCGCGGCTGCTGCTGCTGCTTC
orf19.3473 686 708 GTACTACTACTACTACTACTGCT
orf19.3473 1181 1208 ATCATAATAATAATAATAATAATAATCA
orf19.3473 1212 1250 GCAAAATCAATCGCAGAATCAATCGCAGAATCAATCGCC
orf19.3473 1499 1530 ATCAACAACAACAGCAACAACAGCAACAACAA
orf19.3473 1541 1597 GACAAAGACAACAACAACAACAAAAACAACAACAACAACAACAACAACAACAAATAT
orf19.3474 52 64 AACAACAACAACA
orf19.3474 66 88 TAACAACAACAACAACAACAACG
orf19.3474 214 250 AACACCGCCACCACCACCACCACCAACAACAACAACA
orf19.3474 315 339 CTCATCATCATCATCATCATCATCG
orf19.3474 668 687 CCTCATCATCATCATCATCC
orf19.3474 1176 1205 AAATCAGAATCAGAATCAGAATCAGATTCA
orf19.3475 127 149 GATGCTGCTGCTGCTGCTGCTGA
orf19.3475 186 211 TGCTACTGCTACTGCCACTGCCACTG
orf19.3475 245 278 AAGCTGAAGCCGAAGCTGAAGCTGAAGCTGAACC
orf19.3476 941 959 ATCAACAACAACAACAAAA
orf19.3476 963 990 TCAAAATCAAACTCAAACTCAAAATCAA
orf19.3476 1031 1056 CACAACAACAACAACAACAACAGCAA
orf19.3476 1091 1130 CACAGCAACAACAGCAACAACAGCAACAACAACAACAACT
orf19.3477 546 567 AGCAACAACAACAACAACATCA
orf19.3479 57 82 GAAAAAAAAAAAAAAAAAAAAAAGAA
orf19.3479 245 281 ATACTACCACTACCACTACCACTACCACCACCACAAC
orf19.3479 305 326 AATCATCACCATCACCATCAGC
orf19.3480 35 79 TTGCTGCTGCTGCTGCTGCTTCTTCTTCTTCTTTTTCTTTTCTTA
orf19.3481 68 100 TAAAATCACCAAAATCACCAAAACCAAAACCAA
orf19.3485 434 449 ATGAAGATGATGATGA
orf19.3485 676 698 GAAGAAGAACAACAACAAGAAGA
orf19.3486 110 129 AACCTGAAACTGAAACTGAA
orf19.3486 637 659 GAAGACGACTACGACGACGACCA
orf19.3486 1037 1055 GAACAACAACAACAACAAA
orf19.3486 1489 1527 AATACTACTACTACTACTACTAATGATGATGATAATGAT
orf19.3486 2007 2025 AAAACAACAACAACAACAT
orf19.3486 2101 2129 GCTGCAGCAGTAGCGGCAGCGGCAACAGT
orf19.3486 2223 2248 TCCACCACCACCACCACCTCCACCAC
orf19.3486 2264 2281 CTGGTGCTGCTGCTGGTG
orf19.3486 2332 2361 TCTGCTGCTGCTGCTACTGCTGCTACTACT
orf19.3492 235 258 GATTCAGATGCAGATGCAGATGGA
orf19.3493 472 497 ATTATTTGTTTTTTGTTTTCTTTTAT
orf19.3494 444 473 GAATGAAAACGATAATGAAAACGATAATGG
orf19.35 23 42 AAGCAGCAGCAGCAGCAACA
orf19.35 66 94 GCAAGAACAACTACAACTACAAGAACAGC
orf19.35 227 240 AACAACAACAACAA
orf19.35 296 320 CAACACCAACACCCACACCAACACC
orf19.35 741 784 AGAAAAAGAAGAAGAAGATGACGAAGAAGAAGAAGTAGAAGAAT
orf19.35 1294 1318 AACAATAATGATACTAATAACAATT
orf19.35 1331 1354 ACAATAACAATACTAATACTAATG
orf19.35 1393 1405 TCATCATCATCAT
orf19.35 1465 1491 GTTTCAGGTTCAGGTTCAGGCTCAGGT
orf19.35 1787 1804 CTAATAATAATAATAATT
orf19.35 1844 1866 CAAGAACAAGAAGGAGAAGAAGT
orf19.35 1899 1920 GCAACAACAACAGCAACAACAA
orf19.3501 253 265 TCATCATCATCAT
orf19.3501 1182 1195 ACAACAACAACAAC
orf19.3501 1820 1832 AACAACAACAACA
orf19.3501 2465 2491 TTGATGATGATGATGATAATGATAATG
orf19.3505 1624 1658 CAGCAACAAAAACAACAGCAACAGCAGCAACAGCA
orf19.3505 1736 1776 ACCAACAACCACAACAGCAACAGCAACAGCAACAACAACAA
orf19.3505 1916 1941 ATCAACAACCACAACAACAACAGCAA
orf19.3505 2059 2085 AAACAACAGCAGCAACAACAGCAGAAA
orf19.3509 88 115 CATCAACACCCTCAACACCCTCAACAGC
orf19.352 38 53 GAAAAAAAAAAAGAAA
orf19.3520 430 449 CTTGATTTTGATTTTGATTC
orf19.3526 1506 1526 ATTTTTCTTTGTTTATTTCTT
orf19.3529 1710 1722 TGATGATGATGAT
orf19.3531 256 280 AGTGGTGGTGTTGGTGGTGGTGGTA
orf19.3533 68 94 AGAAAAGAAGAAAAGAAATAACAAAAT
orf19.3535 206 234 CTGTGGGTGCCATTGTGGGTGCCATTTTG
orf19.3535 770 800 CACAACAACAGCAACAACAACAACAACAACT
orf19.3540 336 409 TGAACAAGAAGAAGAAGAAGAAGAAGAAGAAGAAGAAGAAGAAGAAGAAGAAGAAGAAGAAGAAGAAGAAGAAT
orf19.3540 2297 2319 CAAAGAATAAAAACAAAAAAATA
orf19.3541 1280 1298 ATTATGATGATGACGATGA
orf19.3545 449 475 AGCAACAACAGCAACAGCAACAGCAAT
orf19.3547 241 266 GAGGAAGATGAAGAAGAGGAAGAGGA
orf19.3550 89 114 CTTCTTCATCATCATCTTCATCATCT
orf19.3550 770 801 CAAGCTCAAGTTCAAGTTCAAGTTCAGGTTCA
orf19.3550 852 871 AACCAAAGAAACCAAAGAAA
orf19.3550 1157 1174 CACAACAACAACAAGAAC
orf19.3551 307 338 CAAGACGAAGAAGAAGCAGATGAAGAAGAAGG
orf19.3555 458 484 AACCACTACCACCAGCACCACCACAAC
orf19.3555 1328 1350 CAAAGAATAACAACAACAATAAG
orf19.3555 1657 1679 GAAGACGAAGCCGAAGACGAAGA
orf19.3555 1701 1716 AGAAGTAGAAGAAGAA
orf19.3555 1851 1871 TGACGATGATTATGATGACGA
orf19.3556 1186 1205 GACGATGATGATGATGACGA
orf19.3557 328 349 CCACAACCACAACCGCAACCAC
orf19.3557 752 779 AACAAGAAGAAGAAGAAGGAGAAGAAGA
orf19.3561 382 406 GCAGGACGAGGAGGAAGAGGAGTAG
orf19.3561 426 443 AGAGGAAGAAGAAGAGGA
orf19.3561 1129 1147 ACTACCACCACCACCACAA
orf19.3561 1915 1957 CAAAATCAAACTCAAACTCAGGAAGAAGAAGAAGAAGATGAAG
orf19.3563 99 148 ACCAACAACAAGAACAACAACCACAACCGCAACCGCAACCACAACCACAA
orf19.3563 164 188 CAGACACAAACACAAACACAAGCAC
orf19.3563 683 704 ACCAACAACAACAACAACAACC
orf19.3563 1308 1327 AAACACAAACGCAAACACAA
orf19.3565 301 320 AAATTACAATTACAATTACT
orf19.3567 857 883 AACAAGAACAAGAAGGAGAAGAACAAG
orf19.3568 371 396 ATCAACCACAACAGCAACAACAACAT
orf19.3568 578 590 AACAACAACAACA
orf19.3568 706 737 CACCATCATCATCATCATCACCATCACCATCA
orf19.3569 470 498 ACAACAAAAATAACAATAACAATAATAGT
orf19.3569 616 652 CAACAGCAACTGCAACTGCAGCAACAACAACCACAAC
orf19.3572 314 336 CTCCACCACCTCCACCACCAGCA
orf19.3572 343 366 TCGTCATCATCATTATCATTATCA
orf19.3572 386 406 CTACCACCACCACCACCACTA
orf19.3572 556 576 AATGATAATATTAATAATGAT
orf19.3572 1174 1190 CATCAACAACAACAACA
orf19.3573 939 962 GACAGAAACAGAAACAGAAACAGT
orf19.3573 1723 1748 GGATTGAATTTGATTGAATTGGATTG
orf19.3573 3368 3400 AGCAACAACAGCAAGAACAGCAACAAGAACATC
orf19.3583 108 150 AGAAGAAGAGAAGGAAGAAGAGAAAGAAACAAAGAAAGAAAAC
orf19.3583 413 425 CATCATCATCATC
orf19.3583 599 622 AAAACGACAATAACACCAACAACG
orf19.3584 489 512 GAAAAACAAGAAGAAGAAGAAAAT
orf19.3586 623 647 AAATACAAATACAAATGCAAATACA
orf19.3586 807 824 ACATCATCATCAACATCA
orf19.3591 167 189 AAAACAACAACAACGACAACAAC
orf19.3592 1374 1403 TCAACAACAGCAACAACAGCAACAACAACG
orf19.3592 1757 1779 TTGGTGGCGGTGGCGGTGGTGGA
orf19.3599 257 279 ATAACAACAACAACAACAACAAC
orf19.3599 330 347 TAGTGGTGGTAGTGGTGG
orf19.3599 452 474 ACCAACAGCAACCACAACAGCAA
orf19.3599 900 924 GGCTGCTGCTGCTGCCGCTGCCGCT
orf19.3599 939 968 AACTAAAGAAGAAACAAAAGAAGAAACAAC
orf19.3599 1349 1386 AAACCGAAACCGAAACTGAAACTGAAACTCAAACTGAA
orf19.3599 1917 1962 ACGAGGAGGAGCAGGAGCAGGAGCAGGAGCAGGAGCAGGAGGAGAA
orf19.3599 3024 3063 GAATAATAACAATAATAACAACAACAACAATAATAATAAT
orf19.3599 3232 3252 GGTGATGACGATGAAGATGAA
orf19.36 717 743 TGATAATAATAATAATAATAATGATAA
orf19.3600 465 486 TGATAATAATGATAATATTAAT
orf19.3600 503 531 ATGACAATGATGATAATGATGATGATGAA
orf19.3601 17 41 AAACTAAAACTAAAACCAAAACCAA
orf19.3601 321 363 GCAAAAAAACCAAAAAAACCAAAAAAACCAAAAAAACCAAAAC
orf19.3601 643 662 TATGATGATGATGATGAAGA
orf19.3601 828 853 AAATTATAATAATAATAATAATAATT
orf19.3601 942 981 TTATAATAATAATAAGAATAAGAATAATAAGAATAAGAAT
orf19.3601 1154 1181 CTGATGATGATGATGATGATGATGATGC
orf19.3601 1506 1522 TGGTAGTGGTAGTGGTA
orf19.3603 51 74 TCAACAACAACAACAACAACAAAT
orf19.3603 203 229 CACAACAACAACAACAACAACAACAAT
orf19.3603 256 276 GCAGCTGCTGCTGCTGCTGCA
orf19.3603 352 388 AATAACAACAACAACAGCAACAACAACAACAACAAAA
orf19.3603 543 583 ACCACAACAACAACAGCAGCAACAACAACAACAGCAACAAC
orf19.3603 819 839 CCAACAACAACAACAACAGCA
orf19.3603 1234 1293 AGTAATAATAACAATAACAATACTAATACTAATACTAATAATAGTAATAACAATAATAAG
orf19.3603 1887 1931 ACAAGCTCAAGCTCAAGCTCAAGCTCAGGTCCAGGCCCAGGCCCA
orf19.3603 1993 2048 CGACAACAACAACAACAACAACAACAGCAGCAGCAGCAACAACAGCAACAACAACT
orf19.3603 2080 2146 AATAACAGTAATAACAATAATAACAATAATAGCAATAACAACAATAATAACAATAATAATAACAATG
orf19.3604 4 25 GCACCACCTCCACCACCACCAA
orf19.3604 52 73 GATGCCGATGCTGATGCTGATG
orf19.3604 125 161 TAGATGAAGAAGAAGAAGAAGAGGAGGAGGAGGACGA
orf19.3604 219 239 TGAAGAAGAAGAAGACGAAGA
orf19.3604 436 493 GACGAAGAAGAAGAAGAAGAAGAAGAAGATGATGATGATGATGAAGAAGATGAAGAAG
orf19.3604 726 751 TGATGGTGTTGGTGTTGGTGGTGATG
orf19.3604 752 779 ACAAAAATAATAATAAAAAAAAAAAAAC
orf19.3604 841 863 CAACAACAACAAGAAGAAGAAAC
orf19.3605 348 366 TGATAATAATAATAATAAA
orf19.3605 590 615 ATGGTGGTAGTGGTGGTGGTGGTGTT
orf19.3606 188 215 ATCAACAACAACAACAACAACAACAACG
orf19.3606 307 335 GACCACCACCACCACCATCATCATCATCA
orf19.3606 374 402 CTAATAATCATAATAATAATAATAATAAC
orf19.3607 269 288 ATCAACAACAACAACAACAT
orf19.3607 762 807 TGAGAATGAAAACGAAAATGAAAATGAAAACGAAAATGAAAACCAA
orf19.3607 816 841 TAATGATGATGATGATGATGATGATA
orf19.3607 1195 1210 AATAATATTAATAATA
orf19.3608 102 135 ATCACCACCACTACCACCACCACCACCACCACCT
orf19.3608 715 745 TTATCATCATCATCATCATCATCATCATCAG
orf19.3608 1017 1057 TGAAAATGGAAATGAAAATGAAAATGAAAATGAAAATGAAG
orf19.3608 1542 1561 TAACAACAACAACAACAACC
orf19.3608 1719 1731 TATTATTATTATT
orf19.3608 2348 2364 ATATTAATATTAATATT
orf19.3609 1102 1125 ATAACTAATAAAACTAATAAAAGT
orf19.361 767 787 AGCAACAACAACAACAACACC
orf19.3610 260 279 GTGGTAGTAGTAGTGGTAGT
orf19.3610 284 301 ATGAAGAAGAAGAAGACG
orf19.3610 615 630 AGTAGAAGAAGAAGAA
orf19.3610 650 669 AATCCAAATCTAAATCTAAA
orf19.3610 746 763 CTCCACCACCACCACCAT
orf19.3610 892 923 CCAACAACACCAACAACACTACCACCACCACC
orf19.3613 707 741 TAAAACAACAACAACAACAACAACAACAACAAAAT
orf19.3613 1307 1349 ATGAAGGAGAAGATGAAGAAGAAGAAGAAGAAGAGGAAGAGGA
orf19.3613 1351 1384 GAACAACAAGAAGAAGAACAACAACAACAAGAAG
orf19.3615 286 316 GATGAAGGTGAAGGTGAAGGTGAAGATGAAG
orf19.3615 617 639 AATTATTTGAACTATTTGAATTA
orf19.3615 707 748 GAAATTCTCAAAATTCTCAAAATTCTCAAAATTCTCAAATTT
orf19.3615 1247 1259 AAGAAGAAGAAGA
orf19.3615 1285 1301 AATAATTATAATAATAA
orf19.3615 1308 1333 TCAATCTAAATCTAAATCTAAATCAA
orf19.3615 1381 1403 CCAACAACAACAACAACAACAAT
orf19.3616 1311 1330 TTTAATTTTAAGTTTAATTT
orf19.3617 408 427 TAATTTAATTGAATTTAATT
orf19.3617 500 575 TACAACAGCAACAGCAACAGCAACAGCAACAGCAACAGCAACAGCAACAGCAACAGCAACAGCAACAGCAGCAACA
orf19.3618 618 643 TTCTGCCGCTACTGCTACTGGTGCTA
orf19.362 349 401 GAAGCAAAGAAGGCAGAAGCAGCAAAGAAGGCAGAAGCAGCAAAGAAAGCAGA
orf19.362 416 438 AGTTTGACGACTTTGACGACTTT
orf19.3621 500 515 CTGCTACTACTACTAC
orf19.3621 956 978 CCGCTGCTGCTGCTGCTGCTGTT
orf19.3624 3025 3048 AAACAACAACAACAGCAACAACAA
orf19.3624 3181 3215 AAAAACAACTACAACCACAACCACAACCACAACCC
orf19.3625 166 184 GCAACAACAACAACAACAT
orf19.3626 104 129 ATCAACATCAACAACAACATCAACAA
orf19.3626 359 386 AAGATTATGATGATGATGATAATGATGG
orf19.3626 1875 1900 CTTCTACTACTACTACTACTACTCCT
orf19.3627 36 63 CTCTTCTTCTTCATCTTCATCTTCATTT
orf19.3627 280 306 GGTAGTAGTAATAGTACTAGTAGTAAT
orf19.3627 592 616 GAAGAGGGAGAGGGAGAGGGAGATG
orf19.3627 619 636 GTTGATGATGATTATGAT
orf19.3628 666 693 AGGAGCAGCTGGAGCAGCTGGAGCAGCA
orf19.3629 131 159 GTACTACTACTACTACTACTACTACTACA
orf19.3629 592 612 AATGATGATGATGAGGATGAT
orf19.3629 1423 1438 ACAACCACAACAACAA
orf19.3629 1729 1753 ATTAAGAATAATAATAATAATACTA
orf19.3629 2091 2117 TACCTCCACTACCACCACCACCACCAA
orf19.3630 70 111 GAAAAAAAGAATAAAAACAAGAATAAGAATAAGAACAAAAGA
orf19.3630 1160 1176 AGAAAAAGAAAAAGAAA
orf19.3630 1182 1197 TGAAGATGATGATGAT
orf19.3631 529 554 TATAACAACTACAACAACTATAACAA
orf19.3631 975 1001 GCAACAACAACAACAACAACAACAGCA
orf19.3631 1181 1198 ACGATGATGATGATGATA
orf19.3635 1837 1854 CAGCAACAACAAGAACAA
orf19.3635 2548 2560 CCACCACCACCAC
orf19.3635 3091 3103 CCACCACCACCAC
orf19.3635 3885 3903 GGCAGCAGCAGCAGCAGCG
orf19.3635 4401 4418 GGGTGGTGGTGGCGGTGG
orf19.3635 4450 4463 GGAGGAGGAGGAGG
orf19.3642 376 399 GAATCTCAATCTCAATCTCAATCA
orf19.3642 410 430 GTGGTTCTGGTTCTGGTTCTA
orf19.3643 100 123 CTGCAGCAGCAGCAGCAGCAGGAG
orf19.3643 528 555 GCCACAACCACCGCCACCACCACCTCCA
orf19.3644 718 735 CAACAGCAACAACAACAA
orf19.3644 1344 1359 TGATAATAATAATAAT
orf19.3648 122 144 TATTTTTTGTTTGTTTGTTTTTG
orf19.3648 703 720 TGACGACGACGACGATGA
orf19.3661 1507 1535 GAAGAAGATGACGATGAAGATGACGAAGA
orf19.3661 1595 1619 CAGATGAAGAAGAAGAAGAAGATGA
orf19.3663 484 506 GATGATGACGACGATGACGATGA
orf19.3667 532 551 AATGGGAACGGGAATGGGAA
orf19.3669 311 328 AGCAACAACAACAACAAA
orf19.3669 814 831 AATAACAATAATAACAAT
orf19.3669 1598 1619 ATGAAGAGGAAGAGGAAGAGTA
orf19.3669 1631 1650 AGCAACAACAACAACAGCAA
orf19.367 2284 2316 GAGAGTGCCGACGAGGAGAGTGCCGACGAGGAG
orf19.3676 399 420 AAATCAAAATGAAAATGAAAAT
orf19.3677 697 713 TCATCTTCTTCTTCTTC
orf19.3678 934 957 AGTGGTGGTGGTGGTGGTGGTGCT
orf19.3678 1440 1457 AAACAACAACAACAACTA
orf19.3678 1514 1553 CAAGAAGAAATAAAGAGACAAACACAAATATAAACATAAT
orf19.3679 47 69 GATCATCAGCATCAGCATCAGTA
orf19.3679 73 89 ACATCTACATCTACATC
orf19.3680 754 777 AATGATTATGATGAAGATGAAGAT
orf19.3680 1178 1213 ATGATAATAATAATAATAATAATAATAATAATAATG
orf19.3680 1480 1501 AACAATAATAATAATAATAATG
orf19.3680 1833 1892 CAATAATAATAATAATAATAGAAATGGATATGGATATGGACATGGTCATGGACATGGACA
orf19.3681 2601 2614 ACAACAACAACAAC
orf19.3682 181 201 TTAATTAATGAATTAATTAAT
orf19.3683 618 639 TAACAACAACAACAACAACAAT
orf19.3683 642 673 CAATAACAATAATAATAATAATAATAATAATA
orf19.3683 1103 1124 ACGATGATGATGATGATGATAA
orf19.3685 1398 1419 AGTAGAAGAAGAAGAAGAAGAT
orf19.3685 1641 1660 TGGGTCAGGGTCAGGGTCAA
orf19.3685 1685 1715 CCAATGCCAATGCCAACGCCAATGCCAACAC
orf19.3685 2011 2023 TCCTCCTCCTCCT
orf19.3685 2318 2357 TAAACAACAACAACAACAATAATAATAATAATAATAGTAA
orf19.3685 2477 2500 TTAATAGTAATAGTAATAGTAATG
orf19.3685 2533 2558 GAAAACAACAACAACAACAACAAAGA
orf19.3685 2692 2720 GATGAAGAAGATGAAGCAGAACAAGAAGG
orf19.3685 2823 2851 TGCTACTACTACTACTACTACTACAACTA
orf19.3686 67 81 AGAAAAAAAAAAAAA
orf19.3686 740 759 TTAATGAATTTAATGAATTT
orf19.3688 266 290 ATGGTGGTGGTGGTGGTGGTGGTGA
orf19.3689 9 45 ATCAACAACAACAACATCATCACCATCAGCATCAACA
orf19.3689 858 874 TGAAGAAGAAGAAGAAT
orf19.3689 1132 1161 TAAAACAACAACAACAACAACAACAAGAAG
orf19.3690.2 66 87 GAAAAGAAAAAAAAAAAAGAAA
orf19.3690.2 178 188 TTTTTTTTTTT
orf19.3690.2 366 389 AAAATCAAATCAAATCAAATCATA
orf19.3691 174 203 TCTTCATCATCATCATCATCATCATCATTA
orf19.3691 218 255 CAGCTCCACCTCCACCTCCACCTCCACAACCACCACAA
orf19.3693 97 130 GATAACAACAACAACAACAACAACAACAACAACG
orf19.3693 750 769 AGATGAAGATGAAGATAAAG
orf19.3693 1194 1226 ATCTTCTTCTTCTTCTTCTTCTTCTTCTTTTTG
orf19.3693 1602 1619 AAAAGAAGAAGAAAAAGA
orf19.3693 1693 1709 AAAGGAAAAGGAAAAGG
orf19.3693 1743 1772 TGAAGAAGAAGAAGAAGAAGAAGAAGAGGA
orf19.3694 1 18 ATGACCATGACCATGACC
orf19.3694 776 805 ATAATGATGATGATGATGATGATGCTGATG
orf19.3694 917 969 CACCAACAACAAGAACAACCACCACCACCACCACTACTACTACTACTACTACA
orf19.3694 1064 1086 TTACTACCACTACTACTACTCCT
orf19.3694 1196 1216 TAGAAGAAGAAGAAGAAGAAA
orf19.3694 1412 1430 TCAACAACAACAACAATAA
orf19.3694 1828 1862 AATACTACTACTACCACTACCACCACCACCACCAA
orf19.3694 2110 2131 GCTACTACCACTACTACTAATA
orf19.3694 2169 2181 AGAAGAAGAAGAA
orf19.3694 2345 2379 CAGAACAACAACAACAACAAATAATAGAAGAAGAT
orf19.3694 2641 2666 GATGAAGAAAAAGAAGAAGAAGAAGT
orf19.3694 3012 3029 TAACAACAACAACAACAG
orf19.3694 3087 3108 GCCACCACCACCACCACCACGA
orf19.3694 3247 3269 GTTGATGACGATGATGACGATGA
orf19.3694 3412 3432 GAACAACACCAACAACAAGAA
orf19.3694 3530 3561 ATAATAGTAATGGTAATAGTAATGGTAATGGT
orf19.3695 282 307 ATTTGATGGATGTGATGGATGTCATG
orf19.3695 426 438 ATTATTATTATTA
orf19.3696 107 123 CTGATGATGATGATGAA
orf19.3697 221 243 ATTCTTCTTCTTCTTCTTCTTCT
orf19.3697 414 432 TAACAACAACAACAACAAA
orf19.3697 1636 1670 AATGATGATGATGATGATGATGATGATAATGATGA
orf19.3697 2890 2949 GATAATGATGATGATAATAATACCAATACTAATACTAATACTAATACTAATGATACTAAC
orf19.3698 257 281 ATTCATCTTCTTCTTCTTCTTCATC
orf19.3698 362 397 CACAACCAATACAACCAATACAACAACAACAACAAG
orf19.3699 451 474 TATCAAAAATATCATAAATATCAT
orf19.3699 991 1012 AATGGTCATGGTCATGGTCATC
orf19.37 3 15 ATTATTATTATTA
orf19.37 84 104 CTCCACCACCACCACCACCAA
orf19.37 273 313 ACAACCACCACCACCACAACAACAACAACAACAACAACAAG
orf19.37 1082 1121 CAAAGCAAAAGCAAAAGCAAAAACAAAACCAAAACCAAAA
orf19.37 1368 1387 TACCACCACCACCACCACAA
orf19.37 1395 1411 TGATGTTGATGATGATG
orf19.3700 173 189 CTTCTTCCTCTTCTTCT
orf19.3700 190 203 AAGAAGAAGAAGAA
orf19.3700 246 281 TTCTACTTCTTCTTCTACTACTACTACTACTACCAC
orf19.3701 171 198 TAATAACAATAAGAAGAAGAAAGAAAAG
orf19.3701 495 514 GCAACAACAACAACAGCAAC
orf19.3701 832 858 GTATCACAGGCATCACAGGCATCACAA
orf19.3701 1691 1722 CTCCACCACCAGCACCAGCACTAGCACCAGCA
orf19.3703 6 32 TACAACAACAACAACAACAACAAAAAT
orf19.3703 646 669 AGTACTGCTACTACTGCTACTAAT
orf19.3703 817 852 ACTGAAAATGAAAATGAAAATGGAAATGAAAATGAA
orf19.3703 865 899 AAGGACGAGGATGAGGATGAGGATGAGGACGAGGT
orf19.3703 1118 1157 TAAGAAATAAAGAACAACAACAACAACAACAACAACAACT
orf19.3703 1339 1371 AATCATAATGATAATGATAATGATGATGATGAA
orf19.3703 1449 1488 TGAACAAGAACAAGAACAAGAGCAAGAGCAAGAGCAAGAT
orf19.3704 118 138 GAGGAAGAAGAAGAGGAAGAA
orf19.3704 194 212 CAGAAGAAGAAGATGAAGA
orf19.3711 630 649 TGAAGAAGAAGAAGAAGATG
orf19.3711 1525 1549 AATGATGATGGTGATGGTGATGGTT
orf19.3712 19 40 ATCAACAATAACAACAACAATA
orf19.3712 62 86 CTTCACCATCATCACCATCATCAAC
orf19.3712 317 337 CTAGTAGTACTAGTAGTAATA
orf19.3712 359 384 AAGATCATGTTGAAGATGATCATGTT
orf19.3713 60 84 AAAAAGAAGAATAAGTAGAAAAAGG
orf19.3713 217 229 ATATATATATATA
orf19.3713 388 399 TTTTTTTTTTTT
orf19.3713 429 457 CAAGAAAAGAAACAACAACAATAACAAAT
orf19.3714 100 126 ACCCCTCCTCCTCCTCCTCCTCCTCCA
orf19.3714 201 219 TGAAGAAGAAGAAGAAGAT
orf19.3714 465 500 TGAAGAAGAAGAAGAAGACGATGACGATGACGACGA
orf19.3714 533 556 ATGAATCTGAATCTGAATCTGAAC
orf19.3714 992 1007 ATGATAATGATGATGA
orf19.3714 1125 1153 ACTACAGCAACAACAACAACAAAAACCAC
orf19.3714 1155 1204 AGCACAACCACAACCACAACCACAACAAACATCATCATCATCATCATCAA
orf19.3715 508 530 GAGGAAGAAGAAGAAGAAGAGGA
orf19.3715 547 591 GAGGAAGAAGATGAAGATGAAGAAGACGATGATGACGATGAAGAC
orf19.3716 9 44 TAAAGAAGAAAAAATACAGAAGAGAGAAAAAAAAAT
orf19.3720 1053 1074 AGAAAATGAAAATGAAAATGTA
orf19.3722 110 122 ACCACCACCACCA
orf19.3728 1871 1891 CACCAACAACAACAACAACAG
orf19.3728 2375 2398 CAACCACCACTACCACAACCACAA
orf19.3728 2703 2742 GTTTTTTCTTTTTGTTTATTTGTTTATACATATATATATA
orf19.3734 2222 2242 TTGATGATGATGATGGTGATG
orf19.3734 2395 2414 TTAACAAATTTAACAAATTT
orf19.374 1758 1781 TTTTGATAACTTTGATAATTTTGA
orf19.3740 374 397 CTTCTGGTGCTGCTGGTGCTGCTA
orf19.3740 586 608 TCAGGCTCAGGCTCCGGCTCCGG
orf19.3744 1691 1721 CAGAAGGAGATGAAGATGAAGACGAAGAGGA
orf19.3751 1320 1339 AGCAACAACAACAACAACCA
orf19.3751 2393 2413 CACAACAACAACAGCAACAAC
orf19.3751 2578 2597 GAAAATAAAGAAAATAAAGA
orf19.3751 2878 2899 TCCTCATCGTCATCAACATCAA
orf19.3752 81 103 TGAAGCAGAAGAAGACGAAGATG
orf19.3753 2375 2393 CACAACAACAACAACAAAA
orf19.3756 18 39 AAAAGCAAAATCAAAAGCAAAA
orf19.3756 1554 1586 TATAAAACAAAAGAGAAAACAAAGACAAGATAT
orf19.3756 1608 1644 AAAACAAGAATCCAAACAAGAATCCAAACAAGAATCT
orf19.3761 167 198 CTCAAAGTCAAAGTCAAAGTCAAAGTCAAAGA
orf19.3763 130 165 CATCAACAACAACAACAAGGTCAAAGTCAAGGTCAA
orf19.3763 826 847 ACTACCACAACCACCACCACCG
orf19.3763 1096 1140 GAAGAAGATAATAACAATAACAACAACAATAACAACAATAACAAT
orf19.3764 360 379 TAGTAATAATAATAATAATG
orf19.3764 872 884 ATAATAATAATAA
orf19.3764 1164 1180 TAATAGTAATAATAATA
orf19.3764 1239 1265 GAATTCAAATTCAAATTCAAATTCAAC
orf19.3764 1474 1486 CAACAACAACAAC
orf19.3764 1491 1515 ACTACAACTACAACTGCAACTGCAA
orf19.3764 1940 1966 TACAACCACAACCACAAAAACAAGAAC
orf19.3764 1967 1991 GAGAAGAAGAACAAGAAGAAGAGGA
orf19.3765 3838 3869 ACTGGTTCTGGTTCTGGTTCCGGTTCCGGTTC
orf19.3767 2257 2290 GACAATAATAATAATAATAAAAATAAAAATAAAC
orf19.3767 3886 3904 AATGATGATGATGATGATT
orf19.3767 4213 4258 GTAGAAGAAGAAGAAGAAGAACGTGAAGGTGAAGGTGAAGGTGAAC
orf19.3767 4292 4317 TTGATGATAATGAAGATGAAGATGAA
orf19.3768 2625 2642 TTCATCATCATCATCGTC
orf19.3769 680 704 CCAACAATAACAACAACAACAACAG
orf19.3772 347 368 AGACGACCACGACCACGACAAC
orf19.3772 597 618 CCAACAACAACAACAACAACCA
orf19.3772 673 697 CTACAACAACCACAACAACCACAAC
orf19.3774 961 981 GGTGATGATGATGATGATTAT
orf19.3775 59 86 AAAATAATGACAATAATGACAATAAAGA
orf19.3775 730 749 GAAGATGATGATGATGAAGA
orf19.3778 271 284 AATAATAATAATAA
orf19.3781 308 343 CTCCACCACCACCACCTCAACAACAACAACAACAGC
orf19.3781 1277 1330 ATTATAATAGTAATAATAATAAAAATAAAAATTCACATTCACATTCACATTCAT
orf19.3792 618 662 TCAACAGCAACAGCAACAGCAACAACAGCAGCAACAGCAGCAACC
orf19.3792 835 854 CCACAACAACAACAACAGCA
orf19.3792 863 882 ATCACCATCATCATAATCAT
orf19.3793 857 890 TCAACAACAACAACAATAATAATTATAATAACAA
orf19.3794 788 810 AGCAACAGAAGCAACAGAATCAA
orf19.3794 1491 1507 TCATATTCATATTCATA
orf19.3801 577 628 CAACAGCAGCAACAGCAACAGCAACAAGAACAAGAACAGCAGCAACAGCAGC
orf19.3801 1059 1071 TGATGATGATGAT
orf19.3806 1149 1161 ACAACAACAACAA
orf19.3809 1278 1310 CCATCACCACCATCATCACCACCACCATCACCA
orf19.3809 2117 2154 CACAACAACAACAGCAACAGCAGCAGCAGCAACAGCAA
orf19.381 209 228 TCCCCCCCCCCCCCCCCCAC
orf19.3812 1422 1434 AGAAGAAGAAGAA
orf19.3813 1 49 ATGTCTGTTTTTTATATTTTATTTTTTTATTCTTTATTTTTTTTTTGTC
orf19.3815 1356 1375 TCCACCACCACCACCACAAC
orf19.3823 174 194 AAACAATAACAACAACAGCAA
orf19.3823 413 434 AGCAACAACAACAACAACAACC
orf19.3823 1576 1592 TCACCTTCACCTTCACC
orf19.3823 2809 2831 CGACAACAACCACAACAACAACG
orf19.3823 3544 3563 GAACCTGAACTTGAACTTGA
orf19.3827 76 92 ACATCATCATCATCATT
orf19.3831 559 670 AAGAAGGAAAAGAAGAAAAAGAAGGAAAAGAAGGACAAGAAGGACAAGAAGGACAAGAAAAACAAGAAAGACAAGAAAGACAAGAAGGACAAGAAGGACAAGAAGGACAAAA
orf19.3833 1042 1064 GAAGATGGTGATGATGATGACGA
orf19.3836 139 163 CAAAAGAAACAAGAACAACAAAAGA
orf19.3838 239 259 TTTTATTTATTTATTTATTAA
orf19.3838 590 609 TTCTGCTGCTGCCGCTGCTG
orf19.384 1196 1215 CAGCATCGGCATCAGCATCA
orf19.3840 325 344 CACCTACACCAACACCAACA
orf19.3843 698 725 AGGAAGAAAAAGAACAAGAACAAGAAGC
orf19.3843 767 792 CAAAGAAAAAGAAAAAGAATAACAAG
orf19.3848 362 374 CTACTACTACTAC
orf19.3848 578 593 AGCAGCAACAGCAGCA
orf19.3848 1177 1205 ACAGAAACGGAAACGGAAACGGAAACCGA
orf19.3848 1212 1228 AACAGGAACAGGAACAG
orf19.385 147 169 TAATAAAAACAAAATAAAGAAAT
orf19.385 2064 2076 TGGTGGTGGTGGT
orf19.3851 327 347 AGCATCATCTTCATCATCAAC
orf19.3854 65 85 AGCAACAACAACAACAGCAAC
orf19.3854 119 141 CGCCACCACAACCACCACCTCCA
orf19.3854 822 841 GCAACAGCAACAACAACAGC
orf19.3856 650 675 AAATTTTCCGAATTTTCCGAATTTTA
orf19.3858 96 118 TCGTGGTAGTGGTGGTGGTGGTT
orf19.3865 440 479 GACAATCACAGTCACAATCACAGTCACAATCACAGGCACA
orf19.3867 511 536 GATGAAGAACAAGAACAAGAAAAAAC
orf19.3868 89 118 GAACAAAAAGAAAGAAAGAAAGAAAGAGAG
orf19.3868 208 247 CTTCTCTTCTCTTGTTTTATTTTATTTTGTTTTGTCTTTA
orf19.3872 760 785 GAAAAACAACAACAAGAACAAGAAGA
orf19.3877 2104 2124 GATTATGATGATGGTGATGAT
orf19.3884 82 107 CAACACCACAACCACAACCACCACAA
orf19.3886 939 968 GAATAATAATAATGATAGTAATAATAATGA
orf19.3895 313 328 GGTGGTGGTGTTGGTG
orf19.3912 499 516 TCGTCATCATCATCAGCA
orf19.3912 1155 1176 GTCGGCATCGGCATCGGCATCT
orf19.3912 1313 1333 GAACAACACCAACAACTACAA
orf19.3914 70 85 TCATCAACATCATCAT
orf19.3914 98 118 CATCAACATCAACAACACCAA
orf19.3914 344 367 CAAGAAATAAAAAGAAAGAACAAG
orf19.3914 419 436 AGCAACAACAACAACAAA
orf19.3914 695 710 ATAATAATAATGATAA
orf19.3914 1229 1262 ATAACAGCAATAACAGCAACAGCAACAGCAACAC
orf19.3923 154 194 TCAAGCAGTGGCTCTAGCAGTGGCTCTAGCAGTGGTTCTAG
orf19.3923 343 361 ACAGCAGCAGCAGCAGTAG
orf19.3923 458 481 CATCAGCAGCTGCAGCTGCAGCCG
orf19.3928 286 305 GACGAAGAAGAAGAAGAGGA
orf19.3932 268 290 GGTGCTGCTGCTGCTGCTGCCGC
orf19.3932 292 312 GCTACTACTACTACTACAACT
orf19.3944 2052 2080 CCAACAACAGCAACAGCAAGAACCACAGC
orf19.3949 117 133 AGATGAAGATGAAGATG
orf19.3949 813 833 TAGAAGCAGAAGAGGAAGAAC
orf19.3949 3366 3397 TCAACAACAACAACAACAACAACAACAACAAG
orf19.3949 3690 3710 TGAATCTGAATCCGAATCTGA
orf19.395 363 378 TGCTGCCGCTGCTGCT
orf19.3959 191 214 AGCAAAAACAGCAACAACAACAAT
orf19.3959 546 558 ATCATCATCATCA
orf19.3959 1602 1627 ACCAGCACAAGCAGCACAAGCAGCAA
orf19.3964 806 829 TGAAAAAGAGGAAAAAGAAGAAAA
orf19.3969 279 310 TAATAACAACAACAACAACAACAACAAAGAAG
orf19.3969 584 617 TACCACCACCGCCACCGCCATCACTACCTCCACA
orf19.3969 673 701 CCGCCAGCACCACCAGCACCACCACCACA
orf19.3969 859 889 CAACCACCACTACCACCACCACCACCACAAC
orf19.3969 1626 1641 ATCATCATTATCATCA
orf19.3969 1698 1723 TAGTGTTGGTGGTAGTGGTAGTGGTC
orf19.3969 1728 1747 TTCTACATCTACATCTACAA
orf19.3969 1878 1901 GACAACAACAACAACAACAACTAC
orf19.3969 1941 1958 GCAACAACAACAACAACC
orf19.3970 339 366 ATCAACAACAACAACAACAACAACAACT
orf19.3970 475 493 CATCAACAACAACAACAAT
orf19.3970 580 629 GAGGATGATGATGATGACGAAGAGGATGATGATGACGAAGAGGATGACGA
orf19.3973 133 160 CGACCACCACCACCACCACCACCATCAC
orf19.3973 170 189 CATCTTCTTCTTCTTCTTCA
orf19.3973 698 720 CACCACCACCGCCCCCTCCACCA
orf19.3974 400 419 GCTGCTAAAGCTGCTAAAGC
orf19.3976 313 339 ACGGCTTCGGCTTCGGCTTCGGCTTCA
orf19.3976 715 740 TTAGATATAGATATAGATATAGATAA
orf19.3976 769 805 AAAACAACAACAACAATTACAACAACAACAATTACAA
orf19.3977 153 165 TGGTGGTGGTGGT
orf19.3978 93 112 TAAAATAAAAAAGAAAATAA
orf19.398 173 207 ATCAACAACAACAACAACAGCAGCAGCAACAGCAA
orf19.3980 5405 5425 ATGGTGATGGTGATAGTGATG
orf19.3983 1234 1261 ACCACTACTACTGCTACTACTACTACAA
orf19.3983 1585 1612 CATTCTCATGCTCATGCTCATGCTCATA
orf19.3983 1942 1965 AATGATGATGATGATGATGATGAA
orf19.3984 281 304 ATCAACAACAACAACAACAACAAT
orf19.3984 358 379 GGTTCAAGTTCAGGTTCAGGTT
orf19.3984 659 696 GAGAACAACAACAACAACAAGAAGAAGAAGAAGATAAT
orf19.3984 826 849 CCTTCTTCTTCTTCTTCTTCTTCA
orf19.3984 1294 1315 TATAATAATAATAATAATAACA
orf19.3984 1746 1766 GGGTGGTGGTGGTGGTGGTGT
orf19.3984 1861 1881 TCATCGTCATCGTCGTCGTCA
orf19.3984 1891 1921 TCCGATTCCAATTCCGATTCCGATTCCGATA
orf19.3984 1925 1949 CATCAATTGAATCAATTGAATCATT
orf19.3984 2316 2341 GAAAAAAAGAAATAATAAAAGAAATA
orf19.3986 58 77 CCATCATCATCATCTTCATC
orf19.3986 765 780 TAATAGTAGTAGTAGT
orf19.3986 1374 1391 TGATTATTATTATTATAA
orf19.3986 1393 1442 AACCACCACCACCACCACCACCACGATGATGATAATGATGATAATGAGGA
orf19.3986 2097 2145 TCCTTCTTCTTCTTTTTCGTCTTCTTCTTCTTTTTCGTCTTCTTCTTCC
orf19.3986 2272 2284 AATAATAATAATA
orf19.3988 934 951 GCTTCTGCTGCTCCTGCT
orf19.399 110 129 CCTCAACATCAACATCAACA
orf19.3990 420 475 ACAAGAAGAAGAAGAAGAAGAAGCAGGAGAAGGAGAAGGAGAAGGAGAAGAAGATG
orf19.3995 1183 1198 CTGCTGCTGCCGCTGC
orf19.3997 69 88 TACAGCAACAGCAACAGCAG
orf19.3997 225 242 TACAACAACAACAACAAA
orf19.4000 1096 1121 CAGCCACAACCACAACCACAACCGCA
orf19.4000 1320 1342 CGCCACCACCACCACCACCAACA
orf19.4000 1461 1481 CACCAACAATAACAACACCAA
orf19.4000 1879 1902 AGCAATAACAACAACAACACCAAT
orf19.4000 1984 2001 CACCAACAACAACAAAAA
orf19.4001 785 801 TTGGTGGTGGTGGTGGC
orf19.4002 131 155 TAGAACAAGAACAAGAACAACAACA
orf19.4010 518 561 ATCAGCAACAGCAACAGCAGCAACAACAACAACAACAACAAAAG
orf19.4015 129 141 GTTGTTGTTGTTG
orf19.4043 500 523 GACCACCAACACCGCCACCAACAC
orf19.4045 53 71 ATTTTTTTCTTTTTCTTTT
orf19.4056 29 42 CTACTACTACTACT
orf19.4056 540 565 TCAACAGCAACAACAACAACAACAAG
orf19.4056 1059 1074 AAAACAACAACAACAA
orf19.4056 1219 1259 CAACCACCACCACCACAACAACAACAACAACAACAACCACA
orf19.4056 1261 1281 CCACAACAGCAACAACAACAT
orf19.4061 720 743 CATCACCATCACCACCACCACCTC
orf19.4069 210 236 TAAACCTAAACCTAGACCTAAACCTAA
orf19.4069 243 290 TCCCGAGCCCGAGCCCGAGCCTGAACCTGAACCTGAACCTGAACCTAA
orf19.407 1678 1691 GAAGAAGAAGAAGA
orf19.407 2172 2190 TGATGAGGATGATGAGGAT
orf19.4072 2733 2773 TGGTTCAGGTTCAGGTTCAGGTTCAGGTTCAGGTTCAGGTA
orf19.4072 2830 2849 GGATCAGGATCAGGCTCAGG
orf19.4072 2926 2951 GATAATGGATCAGGTAATGGATCAGG
orf19.4072 2967 2999 CGGATCTGGTAATGGATCTGGTAATGGAACTGG
orf19.4076 1919 1945 AAGCTGAAGCTGAAACTGAAGCTGAAG
orf19.4077 1419 1487 CAATAATAATAATAATAATAATAATAATACTAATGATAATACTAATAATGTTAATAATATTAATAATAG
orf19.4077 1561 1588 TCATCTCCTTCATCTTCTACTTCTTCAT
orf19.4079 128 150 CTCCTCCACCACCGCCACCTCCA
orf19.4079 227 242 CAACAACAACATCAAC
orf19.4084 305 353 AACAGCAACAGCAGCAGCAGCAGCAACAACAACAACAACAACAACAACC
orf19.4085 258 272 ACAAAAAAAAAAGAA
orf19.4089 1035 1047 TGATGATGATGAT
orf19.4093 1405 1424 GACGAAGAAGAAGAAGAAGT
orf19.4093 1459 1482 GAGGAAGAGGAAGAAGATGAAGAC
orf19.4094 467 482 AACAAAAAAAAAAGAA
orf19.4100 134 164 TGTCGTCATCGTCATCGTCGTCGTCGTCTTC
orf19.4102 620 641 TTGGTGGTGCTGGTGGTGCTGG
orf19.4109 1379 1406 CAAAGAAAGAAAAGAATAAAAAAGAAAT
orf19.411 106 128 CAACAGCTGCAGCAACAGCATCA
orf19.411 388 407 GAAGAGGAGGAGGAGGATGA
orf19.4110 2895 2920 ACTACAACAACAACAACAACAACAGC
orf19.4117 24 47 ATCATCTTCATCTTCTTCATCATC
orf19.4119 415 435 GAGGATGATGATGAAGATGAT
orf19.4119 808 830 AATGATAATGATGATGATGACGA
orf19.4119 1565 1590 CGTCATCGTCATCATCTTCATCAACA
orf19.4119 5196 5228 TGAAGAAGAAGAAGACGAAGATGAAGATGAAGA
orf19.4120 1353 1373 AGATGATGATGATGATGAAGA
orf19.4123 3660 3685 CAAAGAAGAAGAAGAAAAGAAAAAAC
orf19.4123 3726 3747 CGGTGGTAGTGGTGGTGGTGCT
orf19.4123 4553 4576 TCCCGCCACCACCGCCACCACCAT
orf19.4125 42 59 ATCTTCTTCTTCTTCATC
orf19.4125 876 903 GGAAGAAGATGAAGAAGATGAAGAAGAT
orf19.4127 339 360 TGCTGGTGCTGGTGTTGGTGGA
orf19.4127 1148 1160 CATCATCATCATC
orf19.4128 963 995 AGGAGAAGAAGAAGAAGAACAACAACAACAATA
orf19.413 1910 1934 TCAATAACAACTACAACAACAATAA
orf19.414 829 842 GAAGAAGAAGAAGA
orf19.4142 181 203 GAAGAACAACAAGAAGAAGAACA
orf19.4144 203 228 AATCATCAACATCATCATCATCATCT
orf19.4145 3163 3190 GAAAATAATAACAATAATAACAATAACA
orf19.4148 662 689 TTGATGATGATGATGATGATGATGAAGA
orf19.4148 1298 1313 ATGCTGATGATGATGA
orf19.4149 4 41 TACAAATATACACATATACATATATATATATATATATC
orf19.4149 68 90 TGTTTTGTTTTTCTTGTTGTTGT
orf19.4150 273 296 TAATAAAGACACTAATAAAGACAC
orf19.4151 258 302 ACTACAACAACAACAACAACAACAACAAAGAAATAAATACAAGAG
orf19.4151 362 401 GCACCAGTAGTAGCAGCAGTAGTAGCAGTAGTAGTAGTGG
orf19.4152 1273 1291 GAAGATGAAGAAGATGAAG
orf19.4152 3042 3058 TAAGAAGAAGAAGAAGT
orf19.4153 1223 1266 GTAGTGGTGGTGGTAGTGGTAGTAGTAGTGGTAGTAGTGGTGGT
orf19.4161 430 445 GATGAAGAAGAAGAAG
orf19.4162 783 800 TAATTATAATAATAAAAA
orf19.4163 2098 2113 AGTAGCAGTAGTAGTA
orf19.4166 191 212 CCACTACTACTACTACTACCAC
orf19.4166 706 718 GCTGCTGCTGCTG
orf19.4167 443 461 ACGAAGAAGAAGAAGAAGT
orf19.4168 421 441 GATGACGACGACGACGACGAA
orf19.4169 297 317 TCAACAACAACAACAACCACA
orf19.4170 352 369 AAGAAAAAGAAGAAAAAG
orf19.4170 795 813 CAAAAAAAACAAAAAGAAA
orf19.4171 1762 1787 GCTGATGATGATGATGAAGATGAAGA
orf19.4173 980 1005 CAATCAAAGAGGAAATCAAAGAGGCA
orf19.4176 295 310 GAAGAAGAAAAAGAAG
orf19.4184 963 981 CCAACAACAACAACAACCA
orf19.4184 1245 1263 ACAGCAGCAGCAGCAACAG
orf19.4184 1409 1437 TACAGCAACCACAACAACCACAACAGCCA
orf19.4184 1675 1691 CAAAATCAAAATCAAAA
orf19.4184 1942 1961 CAACAGCAGCAGCAACAGCA
orf19.4187 20 43 AAACAACAGCAACGACAACAAAAA
orf19.4187 979 1003 AATGATGAAGATGAAGATGATGGTG
orf19.4188 2788 2810 GATGAAGGAGAAGGAGAAGAATA
orf19.4189 313 336 GAATCACAATCAGAATCAGAATCA
orf19.4190 52 73 CACCAACAGCAACAACAACAAT
orf19.4191 489 506 TGAAGAAGAAGAAGAAGG
orf19.4191 551 574 ATGAAAGTGAAAGTGAAAGTGAAC
orf19.4192 1530 1548 GACAACAACAACAAAAACA
orf19.4194 924 956 ATATGTGTGTTCTGTTTGTTTATGTATTATGTC
orf19.4195 17 39 GAGAAGAAAAAGAGGAAGAAGAG
orf19.4199 238 256 TACAACAACAATAACAACA
orf19.4200 247 277 TGTTTGTTGTTGTTGTTGTTGTTGTTGTTTG
orf19.4200 282 297 AAATAAAAAAAAAATA
orf19.4201 763 789 ATTATTGGTATTTTTATTGGTATTTTA
orf19.4201 1782 1799 CAACATCAACAACAATAA
orf19.4208 43 73 CAACAACCTCAGCAACCTCAGCAACCTCAAC
orf19.4208 1120 1143 CAACAACAACAAAAAGAAGAAAAC
orf19.4208 1498 1513 AACAATAATAATAATA
orf19.4210 151 171 ACAGCAACATCAACAGCAACA
orf19.4212 1780 1800 GATTTGGATGTGGATTTGGAT
orf19.4212 1813 1830 GACGAAGAAGAAGCAGAA
orf19.4214 66 85 GCATGGCATAGCATGGCATG
orf19.422 114 175 TCAGCAGCAGCAGCAGCAGCAACAACAACAACAACAACAACAACAGCAGCAGCAGCAGCAAC
orf19.422 1917 1932 ACAACAAAAACAACAA
orf19.422 2037 2080 ACAGCAGCAGCAGCAACAACAGCAACAACAACAACAACAACAAG
orf19.4225 2715 2730 ACAACAACCACAACAA
orf19.4231 382 399 GAACAAGAAGAAGAGGAA
orf19.4231 632 647 AACACCAACAACAACA
orf19.4231 717 732 CAACAGCAACAACAAC
orf19.4231 848 892 TTTCTTCAAATTCTTCAAATTCTTCAAATTCTTCAAATTCTTCAT
orf19.4235 655 674 AATAGTAACAGTAACAGTAA
orf19.4239 1143 1162 AAGAAAAAGGAAAAGGAAAA
orf19.4242 106 129 TCTGGACCTGGACCTGGACCTGAA
orf19.4242 323 351 ATAACAATAACAACAACAACAACAACAAC
orf19.4242 857 873 CAGCACCACCACCACCA
orf19.4242 1714 1733 AGTGGTGGTGGTGGCGGTGG
orf19.4243 182 202 CAAAACCAATACCAATACCAA
orf19.4245 64 85 TCACCACAACCACAACCACTAC
orf19.4245 514 545 CAGCAACAACAACAAGAAGAAGAAGAAGAGGA
orf19.4245 899 915 CACAACCACCACCACCA
orf19.4245 1107 1129 TCAACAACAACAACAACAACAAT
orf19.4245 1318 1340 CAAAAAAAGAAACAAAAAGAAAT
orf19.4246 1226 1253 GTGAAGATGATGAAGATGATGAAGATGC
orf19.4247 345 374 TCAAAGACAAGGACAAAGACAAGGACAAGG
orf19.4251 1 18 ATCAACAACAACAACAAA
orf19.4253 1825 1843 AACAATAATAACAATAATA
orf19.4253 2225 2249 TTAACAATCATAATAATAACAATAT
orf19.4257 301 320 CCACAACAACAACAACAACT
orf19.4257 679 694 CCACCAACACCACCAC
orf19.4257 844 868 ACTAATAATAACAATAGTAAGAATG
orf19.4257 3832 3852 GAAAAGCAAAAGCAAAAGCAT
orf19.4257 4947 4973 TCAACAACAACAACAACAACAACAAAG
orf19.4258 13 25 GATGATGATGATG
orf19.4258 177 200 ATCAGGTTCAGGTTCAGGTTCAGA
orf19.4258 668 690 CTAATGGTACTAATGGTATTAAT
orf19.4258 709 760 CAACAGCAACAGCAGCAGCAACAACAACAACAACAACAACAACAACAACAGC
orf19.4258 847 899 ATGCCTAATATGGCCAACATGCCAAATATGGCCAACATGCCAAATATGGCTAA
orf19.4261 542 568 GAAATAATAATAATAATAATAATAATG
orf19.4261 579 607 CAATGGTGAAAATGGTGAAAATGGTGAAG
orf19.4261 609 637 TTATGAAGATGATGATGAAGATGATGATT
orf19.4261 1227 1250 TGAAGAAGAAGAAGAAGAAGAAAG
orf19.4262 1021 1065 CCACCACCGCCACCACAACAGCAACAGCAACAGCAACAGCAGCAA
orf19.4262 1144 1165 CAACAGCAGCAGCAACAGCAGC
orf19.4262 1304 1322 TACAACAACAACAACAGCA
orf19.4262 1324 1344 CAGCAACAACAACAACAACAG
orf19.4263 745 762 ATTACTACTACTACCACT
orf19.4263 965 990 TACAACAACAACAACAACAACAACCA
orf19.4263 1026 1061 GAACCATAACCACAACCATAACCACAACCACAACCA
orf19.4264 780 798 TATTACTACTACTACTACA
orf19.4264 881 903 CAAGAAGAAAGAAACAAAAAAAG
orf19.4266 91 126 AAACAAAACAAAACCAAACAAACAAACAAAAAAAGA
orf19.4266 439 461 TGTTTGTTTTTTTTTTTTTTTGT
orf19.4266 1027 1066 TGATGCTGGTGCTGATGCTGATGCTGATGCTAATGCTGAT
orf19.4268 939 964 AGGTCATGGTCATGGTCATGGTCAAG
orf19.4269 118 169 AGACCTAAACCTAAACCTAAACCTAAACCCAAACTCAAATTCAAACTCAAAC
orf19.4269 1329 1357 CAATGCAAATGCAAATGCAAATGCAAATA
orf19.4270 704 742 TGAAATTGGAATTGAAATTGAAATTGAAATTGAAATTAA
orf19.4270 1212 1239 CCCACCATCACCACCACCACCACCACAA
orf19.4273 281 293 GTGGTGGTGGTGG
orf19.4273 1366 1384 ACAACCACCACCACCACTA
orf19.4273 1433 1456 CAAAACAACAACAACAACAACAAT
orf19.4273 2127 2165 GAAAAAGAAAAATAATAATAATAATAATAATAATAAATA
orf19.4273 2375 2397 TGTCAGTATCAGTATCAGTATCT
orf19.4273 2523 2551 TGGAGGAGGAGGAGAAGGAGAAGGAGAAT
orf19.4274 65 85 TTACTACTACTGCTACTGCTA
orf19.4274 1103 1126 TAAATCAAAATCAAAATCAAAATG
orf19.4275 89 113 TAGGTCAAGGTCAAGGTCAAGTTCA
orf19.4275 1010 1025 ATAATAATAAAAATAA
orf19.4275 1162 1181 TTGATGATGATGATGATGAC
orf19.4275 1357 1384 CAAATAATAATAATAATAATAATAATAG
orf19.4275 1452 1475 CCATTATCATCTTCATCACCATTA
orf19.4275 1480 1501 AAAAATTAAAATTAAAATTGAA
orf19.4275 1511 1546 GGAAGTAGAAGAAGAGGAAGAAGAAGAAGAAGAAGT
orf19.4275 1645 1664 GAGGTGGTGGTGGTGGTGTT
orf19.4275 1770 1797 GATGAGGAAGAGGAGGAGGAGGATGAGG
orf19.4275 1802 1861 CGAAGATGACGATGACGACGATGATGACGATGACGACGATGACGACGATGACGACGACAA
orf19.4275 1997 2015 TGAAGAAGAAGAAGAAGAC
orf19.4275 2580 2598 ACCAACAACAACAACAATA
orf19.4275 2782 2810 AACGAGAACGAAAACGAAAACGAAAACAA
orf19.4278 434 462 AGGAAGAAGAAGAAGAAGAAGAAGAAAAC
orf19.4278 823 844 GAAAAACAAAATAAAAAAAACA
orf19.4278 1074 1091 TGATGAAGATGATGAAGA
orf19.4278 1112 1145 ATGAAGAACAAGAAGAAGAAGAAAAAGAAGAAGG
orf19.4278 1868 1889 ATGAGGAGGAGGAGGAGGAGAA
orf19.4280 360 414 TAACGATAATAATGATAATAATAATAATGGTGATGATGATGATGATGATGATGGT
orf19.4281 40 76 GCTGATGACGATGACGATGACGATGATGATTATGATA
orf19.4282 214 234 GACGATGAAGATGATGATGAA
orf19.4282 306 339 CGATGACGACGACGATGATGACGATGATAACGAT
orf19.4282 577 595 GAAGATGATGATGATGTTG
orf19.4283 664 685 AATACCAACACCAATACCAATA
orf19.4284 950 990 AGCAACCACAACCACAACCACAACCACAACCACAACAACAT
orf19.4286 162 205 CCAACAACAACAACAACAACAACAACAACAACAACAACAACCAC
orf19.4286 669 705 ATCAACAACAACAACAACATCATCATCATCATCAGCA
orf19.4288 206 243 CACAGCCACAACCACAACCACAACCACAACCACAAGCA
orf19.4294 109 128 GACAACAACAACAACAACGA
orf19.4294 1223 1251 ATTATGATGATGATGATGATGATGATGAA
orf19.4295 1250 1276 CAACTACTACTACTACTACTACCACTA
orf19.4295 1350 1367 TGATGGTGATGATGAGGA
orf19.4295 2422 2439 AGTGGTGGTGGTGGTGGC
orf19.4297 734 749 ATAATAATAACAATAA
orf19.4301 814 834 ACGTCGTCGTCGTCGTCATCG
orf19.4301 2345 2357 ATGATGATGATGA
orf19.4308 1830 1854 ACTACCACCTCCACCTCCACCACCT
orf19.4308 3406 3443 GAAGACGACGAGGACGAGGACGAAGAAGAAGAAGATGA
orf19.4308 3826 3842 CCAGCACCACCACCACC
orf19.4312 60 86 TGAAGAAGAAGAAGAAGAAGACGAAGA
orf19.4312 265 277 GAAGAAGAAGAAG
orf19.4312 334 366 GAGGAAGAAGAAGAAGAAGAAGAAGAAGAAGAT
orf19.4312 1501 1523 GAAGAGGAAGAGAAAGAGGAAGA
orf19.4315 154 177 ACCAAGACAAAGACAAAGACAAAT
orf19.4315 290 312 ATAACAACAACAACAACAACATC
orf19.4315 720 766 CAGCAATAACAACAACAACAACAACAACAACAGTAGTAGTAGTAATA
orf19.4315 1501 1539 CAAGAAACAGAAACAGAAACAGAAACAGAAACAGAAGAT
orf19.4315 1646 1665 AACAAGAAGAAGAGGAAGAA
orf19.4315 1670 1694 CACAATCAATACAATCAATACAATA
orf19.4315 1963 1978 AATAATAATAGTAATA
orf19.4315 2043 2064 GAATAACAATAATAATAATACT
orf19.4317 83 109 ATTCTTTTTCTTTTTATTTTTATTTTA
orf19.4318 554 575 ACCAACAACAACAACAACAATA
orf19.4318 592 616 CCACAACATCAACAACAGCAACAAA
orf19.4318 782 803 CACAACAACAACAACAACAGCA
orf19.4318 1122 1144 TACAAACAATACAAACAACACAA
orf19.4318 1151 1172 CTAATACTAATAATAATAATAT
orf19.4321 13 47 ACTCTCCTCCCCCACCCTCCCCCCACACACACACT
orf19.4325 234 264 CCACAACAGCAACAATAACAATAACAACAAT
orf19.4325 772 801 AGTAATAATACTAATACTAATAATAATAGT
orf19.4325 1705 1737 GACAACAACAACAACAATAATAATAATAATGAT
orf19.4325 2002 2039 GAAGAGAAAGAAAAAGAACAAGAAGAACAAGAACATAG
orf19.4325 2435 2457 AATCATCGTCATCGTCATCTTCA
orf19.4325 2638 2656 CCAACAACAACAACAACCA
orf19.4325 3219 3238 TACTAGTAGTAGTAGTATTA
orf19.4325 3350 3374 CTTCATCATTATCATCATCCTCATC
orf19.4326 176 194 CTACAACAACAACAACAAA
orf19.4326 560 577 ACGATGATGATGAAGATG
orf19.4326 688 713 AGAAGAAATAATAAAGAAGAAGAAGA
orf19.4326 813 828 ACTACCACCACCACCA
orf19.4326 1050 1070 TGATGATATTGATGATATTGA
orf19.4326 1212 1236 GAAAAACAACAACAATAATAATAAT
orf19.4326 1335 1360 TGCTGATGATGATGATGAGGATGATG
orf19.4326 1907 1933 ATAAAAATAAAAAGAAACAAGAACAAT
orf19.4326 1937 1956 AGAAGCAGCAGCAGCAGCAA
orf19.4326 1982 1997 CAACAACATCAACAAC
orf19.4328 3533 3561 GAAGAGGAGGGGGAGGAGGAGGAGGAAGA
orf19.4330 479 501 CTCCTGCTCCTGGTCCTGCTCCT
orf19.4330 578 590 ATGATGATGATGA
orf19.4330 901 945 GGAAAAGGTGGTAAAGGTGGTAAAGGTGGTAAAGGTGGTAAAGGC
orf19.4330 1232 1328 ATGAACATGAAAAAGAGAAGGAACATGAAAAAGAGAAGGAACATGAAAAAGAGAAAGAACATGAAAAAGAGAAGGAACATGAAAAGGAAAAGGAAAA
orf19.4330 1336 1364 GGAAAGGAAAAAGAAAAGGAAAAAGAACA
orf19.4330 1411 1512 AAGGACCATGAGAAAGAAAAGGATCATGAGAAAGAAAAGGATCATGAGAAAGAAAAGGATCATGAGAAAGAAAAGGATCATGAAAAGGAAAAGGAAAAGGAT
orf19.4330 1710 1733 TGATAAAAATAATAAAAATAATCA
orf19.4330 1827 1891 AGGACCCAAAAGTGGACCCAAAAGTGGACCCAAAAGTGGACCAAAAGGTGGTAAAGGTGGAAAAG
orf19.4330 1930 1951 GAATCTGAATCTGAATGTGAAT
orf19.4332 39 60 GAATCTGAATCTGAATGTGAAT
orf19.4334 265 288 CCAGCTACCCCAGCCACCCCAGCT
orf19.4334 385 401 GCTCCAGCTCCAGCTCC
orf19.4337 33 45 AGAAGAAGAAGAA
orf19.4337 96 109 TGATGATGATGATG
orf19.4337 484 503 GACGAAGAAGAAGAAGAAAA
orf19.4337 1898 1922 AAAGAAGAGGAAGAAGAAGAAGAAT
orf19.4339 318 338 AGATGATAATGATGATGCTGA
orf19.4342 162 179 AAACAACAACAACATCAA
orf19.4342 530 557 CAATCACAACCACAACCACAACAACCAC
orf19.4342 996 1026 TATTACTACTACTCCTACTACTACCACTACT
orf19.4346 155 181 AGCAACCAGATCAACCAGATCAACCAA
orf19.4346 277 294 CAACCACAACAACAAGAA
orf19.4346 1040 1055 AAAAACAACAACAACA
orf19.4346 1695 1712 GCAACAACAACAACAGCA
orf19.4346 1732 1752 GCACCACCAGCACCACCACCG
orf19.4346 1982 1997 CTCCACCACCACCACC
orf19.4346 2266 2288 CAACAGCAGCAGCAGCAGCAACA
orf19.4346 3796 3811 CAACCACAACAACAAC
orf19.4346 4125 4142 TCCACCACCAACACCACC
orf19.4346 5347 5369 ACTGGAACCGGAACCGGAACTGG
orf19.4346 5554 5583 GAAGAAGATGATGAAGATGATGAAGATGAA
orf19.4346 5647 5664 GAACAACAACAACAAAAA
orf19.4346 5690 5705 GTGGCGGTGGTGGTGG
orf19.4346 5875 5892 CCACCTCCACCACCTCCA
orf19.4347 575 595 CAAAGAAAGAAAAACAAAAGA
orf19.4348 1256 1292 ATGACAATGACAATGATAATAATGATACTAACAATAC
orf19.4348 2303 2323 TTGATGTTAATGTTGATGTTG
orf19.4348 2771 2789 ATAATGATAATAATGATAA
orf19.4348 2855 2868 CTACTACTACTACT
orf19.4348 3082 3101 ACCAACAACAACAACAATAA
orf19.4348 3470 3490 ATCAACAACAACAACAACCAC
orf19.4348 3594 3617 TCAACAACAAGAACCACAACAAAA
orf19.4349 867 879 TAATAATAATAAT
orf19.4349 1081 1100 GACGAAGAAGAAGAAGACGA
orf19.4349 1769 1794 TACAACAACAACAACAGCAACAGCAA
orf19.4349 1953 1975 TGATGACGACGATGACGATGATG
orf19.4349 2199 2211 TGGTGGTGGTGGT
orf19.4354 483 506 AGATGATGACGATGATGAAGATGA
orf19.4354 554 571 AAAGAAGAAGAAGAAGAG
orf19.4354 2351 2376 TAAATAAACAAAAAGAACAAGAAATA
orf19.4363 844 866 GAAGATTTTGAAGGTTTTGAAGA
orf19.4365 10 20 AAAAAAAAAAA
orf19.4369 398 413 ACAACAACAACGACAA
orf19.4369 2095 2113 CCTACTACTAATACTACTA
orf19.437 404 427 ACAAAAAGAAAAGAAAGAAGAAAG
orf19.4374 455 479 ACAATTATAAAAATGATAACAATGA
orf19.4381 664 711 AATGGTGATGACGATGACGATGACGACGATGATGATGATGAAGATGAC
orf19.4381 1768 1790 GAGGATGAGGATGAAGATGAGGA
orf19.4382 148 160 CAACAACAACAAC
orf19.4384 533 554 ATTTTTTTTGTTTGTTTGTTTA
orf19.4384 704 719 GGTGGTGGTGTTGGTG
orf19.4391 1759 1786 AGTTCAAGTTTGAGTACAAGTTTGAGTT
orf19.4394 317 345 CACCACCGCCTCCACCACCACCACCGCCA
orf19.4396 141 174 TCCACCACCGCCGCCACCACCACCTCCACCTCCA
orf19.44 116 144 CACAACAACAACAACAACAACACCAACAA
orf19.4403 1432 1445 GAAGAAGAAGAAGA
orf19.4404 466 501 GAAAATGAGAATGAAAATGAAAATGAAAATGAAAAC
orf19.4404 698 723 TCAAATCCAAATCCAAATCCAAATCA
orf19.4405 356 382 AGCAACAACAGCAACAGCAACAAAAAC
orf19.4405 2363 2382 AAGATGAAGATAAAGATGAA
orf19.4405 2523 2543 GTCTTCTTCATCTTCTTCATC
orf19.4405 2614 2648 TCATTAATGGAATTATTAATGGAATTATTAATTGA
orf19.4405 2731 2749 AACAATAATAATAATAAAA
orf19.4407 1198 1227 GAAGAAGACGAAGACGACGAAGACGAAGAA
orf19.4423 631 652 TCACCACAACCACAACCACCAA
orf19.4423 2704 2716 GAAGAAGAAGAAG
orf19.4427 218 238 AAGATGATGAAGATGAAGATG
orf19.4428 1165 1187 GATGAAGCAGAAGAAGAAGAAGG
orf19.4428 1229 1253 GAGAAGGAGAAGAAGAAGAAGAATA
orf19.4430 158 170 ACAACAACAACAA
orf19.4430 1242 1264 GGATAGTGATAGTGATAGTGCTA
orf19.4432 1076 1098 ACGATGATGACGATGATGATGAC
orf19.4432 1195 1218 ACACCGGTAACACCAGTAACACCA
orf19.4432 1533 1550 TTATAATAATAATAACAA
orf19.4432 2385 2408 CTCTACTTCTTTTTCTACTTCTTG
orf19.4433 1358 1373 CTGGTGCTGCTGCTGC
orf19.4433 1660 1690 CACCAACAACAACAGCAACAACAACAACAAA
orf19.4433 1718 1754 GACAACAACAACAACAACAGCAGCAGCAGCAGCAACA
orf19.4437 28 51 TTTATTATAATTTTTATTTTTATA
orf19.4437 3097 3119 TAAAAACAAAAAACAAAAACAAA
orf19.4438 69 117 TAACAGCAACAGCAACAGCAACAACAACAACAACAACAATAATAATAAC
orf19.4438 756 789 CATCAACAACAACAGCAACAGCAACAACAACAAA
orf19.4439 176 191 GTTTTTTTTTTTTTTG
orf19.4441 1713 1731 GGAAGAAGATGAAGAAGAC
orf19.4455 199 214 AATACTAATAATAATA
orf19.4455 309 329 TGAAAATGATGAAAATGATGA
orf19.4457 362 387 AAGAAGAAACAGAAGAAACAGAAAAA
orf19.4457 573 594 CAATAATAATAATAATAGTAAT
orf19.4457 906 929 TGTTGGTAGTGCTGGCGGTGGTGC
orf19.4457 1140 1157 CACTACTACTAATACTAC
orf19.4457 1320 1339 TTATAATAATAATTATAATA
orf19.4457 2509 2532 GACGATGATGATGATGATGATGAC
orf19.4457 2747 2759 ATGATGATGATGA
orf19.4457 4101 4128 TAATGATGATGATGATGGTGATGATGAT
orf19.4457 4167 4187 TGAAGATGAAGATGATGATGC
orf19.4457 4292 4309 ATACTAATAATAGTAATA
orf19.4457 4721 4750 CTCCACCACCACCACCGCCGCCACCACCAC
orf19.4459 137 160 ATACTGCTGCTACTGCTGCTACTA
orf19.4459 1383 1399 TGATACTGATACTGATA
orf19.4459 1436 1452 AACATCAACAACAACAA
orf19.446 251 285 AACAACAACAACATCACCACCATCACCACCACCAT
orf19.4461 2 27 TGGTTGTTGTTGTTGTTGTTGTTTCT
orf19.4463 22 45 CCAACAGCAACAGCAACAGCTACA
orf19.4463 101 115 GTTTTTTTTTTGTTT
orf19.4464 3 32 GACATCAACAACAACATCAACTACAACAAA
orf19.4465 56 76 ACCAACAACCACAACAACAAG
orf19.4465 368 389 TCTTATTATTATTATTATTAGT
orf19.4465 1012 1044 CAAAATAATAATAATAATAATAATAATAATAAC
orf19.4465 1307 1345 TTGATGATGATGATGATGATGAAGAAGAAGAAGAGGAAG
orf19.4465 1394 1406 AAGAAGAAGAAGA
orf19.4465 1496 1522 ATGATAATGATAACAATAATGATAATT
orf19.4465 1712 1734 CTGATGATAATGATGATGATGAA
orf19.4465 1814 1858 ATGAAGACGAAGAAGAAGAAGAAGACGAAGAAGAAGAAGAAGAAG
orf19.4465 1861 1886 TATGATCAAGATGATCAAGATGATGA
orf19.4466 29 42 ATGATGATGATGAT
orf19.4466 250 289 CATCAACAACAACAACAACAACAACAACAACAACAACTAC
orf19.4466 741 769 AACTATTACTACTACTACTACTACTACCA
orf19.4466 863 887 CCAATAATGACAATAATGACAATAC
orf19.4467 884 916 TATCTCAATCTCAATCTCAATCTCAATCTCAAG
orf19.4468 44 66 AATCATCATCATCATCATCATTA
orf19.4468 171 184 ACCACCACCACCAC
orf19.4470 93 148 ATCGTCATCATCATCATCATTGTCGTCGTCATTGTCGTCGTCATTGTCGTCGTCGT
orf19.4470 375 407 TATTAATAATAATAATAACAACAACAACAGCAA
orf19.4471 79 115 AATCACAACCACAATCACAATCATCATCACCATCATC
orf19.4471 171 190 AGAACAACAACACCAACAAC
orf19.4471 291 306 TAATAGTAGTAGTAGT
orf19.4471 957 993 TGATAATTATAATTATAATAATAATAATAATAATAGT
orf19.4471 1150 1187 GACCATGACCATGACCGTGACCGTGACCGTGACCATGA
orf19.4471 1749 1785 ACGACAACAACAACAACAACAACAACAACAACAACAG
orf19.4471 1997 2020 ATGAAGAAGAAGAAGAAGAAGGAG
orf19.4471 2180 2199 CACAACAACAACAACAACAT
orf19.4471 2289 2307 TCAACAACAACAACATCAA
orf19.4471 2468 2494 AATCATCATCATCATCATCATCATCAC
orf19.4471 2511 2533 TAAAATTGAAATTGAAATTGATA
orf19.4472 1 49 ATGGTATTGTATTGTATTGTATTGTATTGTATTGTATTGTATGGTATTG
orf19.4474 251 268 ATGGTGGTGGTGGTGGTA
orf19.4474 455 472 AAAAGAAGAACAAGAAGA
orf19.4475 427 440 CCACCACCACCACC
orf19.4479 535 574 GAGAAGAAGAAGAAGCAGAAGAAGAAGAAGCAGAAGAAGA
orf19.4479 1953 1975 ATAAAACAACAAGAACAAGAATA
orf19.448 579 591 TGGTGGTGGTGGT
orf19.4481 45 63 TGTTGCTGCTGCTCCTGCT
orf19.4482 40 77 TATGTTGATGATAATGATGATGAAGAAGAAGAAGAATA
orf19.4488 64 81 GAACAACAACAACAACCA
orf19.4488 140 156 ATGAAGATGAAGATGAA
orf19.4488 161 182 AGGAAGAAAAAGAAGATGAAGA
orf19.4488 347 365 AAGATGATGATGATGCTGA
orf19.4488 860 894 CAGAAGAAGAAGAAGAAGAAGAACAGAAAAAAAAT
orf19.4488 1156 1184 GAGGAAGATGAAGAAGATGAAGAAGATGA
orf19.4488 1186 1209 CAAGAAGAGGAAGATGAAGATGAA
orf19.4488 1752 1797 ACAACCACCACCACCACAACAACCACCACAACAACAACAAAAACAA
orf19.4488 1826 1843 TAGAAGAAGAAGAAAAAG
orf19.4488 2265 2290 CAATGGTGGTAATGGTGGTAATGTTG
orf19.4488 2595 2616 AAATAACAATAACAATAACACT
orf19.4492 108 126 AGTAGAAGAAGAAAAAGAA
orf19.4492 272 299 AACAAGAGGAAGAAAAAGAAGCAGAAAA
orf19.4492 304 338 GAGGAAGAAGAAGAAGAAGATGATGATGATGACGA
orf19.4492 370 386 AGTGAAAGTGAAAGTGA
orf19.4492 1067 1092 ATGGTGGTAGTGGTAGTGGTGGTGAT
orf19.4494 68 85 TTCTTTTTTTTTTTTTTC
orf19.4496 237 273 GTCATCGTCATCATCATCATTATCATCATCATCATCT
orf19.4498 644 676 ATGAAGAGGAAGAGGAAGAGGAAGAAGAAGGAG
orf19.4499 211 233 AAACCAAAACCTAAACCTAAACC
orf19.450 21 43 ATTCTTTTTTTTTTATTTATTTG
orf19.4502 5007 5030 TCAACAGCAACAACAACAACAACT
orf19.4502 5586 5599 TGGTGGTGGTGGTG
orf19.4506 311 336 CTGGGGTTGATGGGGTTGATGTGGTT
orf19.451 26 46 CACAACAACAACAACAGCAAC
orf19.451 85 104 GCTACTGCTGCTGCTGCCGC
orf19.451 589 608 CACCATCATCATCATCATAA
orf19.451 1473 1491 CCAACAACAACAACAACCA
orf19.451 2104 2120 ACTAGTACTACTACTAC
orf19.4513 604 623 ACAACTACTACTACTACAAC
orf19.4515 708 731 GGAAGAAGAAGAAGAAAGAAAACA
orf19.4518 2116 2139 AGTCAATTGAGTAAATTGAGTCAA
orf19.4518 2197 2222 GACGATGATGATGATTATGATGATGA
orf19.4518 2738 2763 GAAATAACAACAATAATAATAATAAC
orf19.4520 3 19 GACAACGACAACGACAA
orf19.4522 33 71 AGCATCATCATCATCCTCCTCCTCCTCCTCCTCCTCCCG
orf19.4529 65 77 CAACAACAACAAC
orf19.4529 101 124 TATCTAAAAAATCTAAAAAATCAA
orf19.4529 450 467 AACTACTACTACTACTTC
orf19.4529 471 504 TAAAAAGAAGAACAAGAAGAAGAAAAAAAAGAAT
orf19.4533 1494 1517 GAAAAAGAAGAAAAATAAAAAATA
orf19.4536 558 577 TGCTGGTGCTGGTACTGGTG
orf19.4537 266 285 CTGGAACAGGAACAGGAACA
orf19.454 563 583 ATCAACAACAACAACAACAAT
orf19.454 881 931 CACAACAGCAACAGCAACAGCAGCAGCAGCAGCAGCAGCAGCAGCAGCAAC
orf19.454 1341 1361 ACAGCAACAACAACAACAGCA
orf19.454 1924 1947 CGACAACAACAACAACAACAGCAA
orf19.4545 430 446 GCTGCAGCAGCAGCAGC
orf19.4545 844 875 CAGCAACAACAACAACAGCAGCAGCAGCAACA
orf19.4545 2221 2241 CCACTCCCACTCTCACTCCCA
orf19.4546 989 1009 CACAACAACAACAACAACAAG
orf19.4548 334 352 GATAATAATAATAATAAAA
orf19.4549 2048 2072 GTGATGACGATGATGATGATGACGA
orf19.4549 2074 2112 GACGATGATGACGATGATAATGATGACGATGATGAAGAT
orf19.4550 1853 1879 AAGATAATGAAGATGATGAAGATGATC
orf19.4551 1658 1678 AGCAACAACAACAACAACACC
orf19.4553 12 32 ACCAAATCCAAATCCAAATCA
orf19.4553 184 205 TCACCACCTCCACCACCACCAA
orf19.4553 439 468 TACCACCACCACCACCACAACAACAACAAC
orf19.4553 717 733 TGAAGAAGAAGAAGAAA
orf19.4553 760 785 GAGGAAGAAGAAGAAGAAGACGAAGA
orf19.4553 1082 1108 GCAACAATAACAATAACAATAACAATA
orf19.4553 1256 1293 CAACGACAACGGCAACGGCAACGGCAACGGCAACGACA
orf19.4555 1346 1358 CTACTACTACTAC
orf19.4555 1452 1467 TGCTACTACTACTACT
orf19.4555 1670 1682 CTACTACTACTAC
orf19.4555 1884 1899 TGCTACTACTACTACT
orf19.4555 1994 2006 CTACTACTACTAC
orf19.4555 2208 2223 TGCTACTACTACTACT
orf19.4555 2318 2330 CTACTACTACTAC
orf19.4555 2750 2762 CTACTACTACTAC
orf19.4555 3074 3086 CTACTACTACTAC
orf19.4555 3506 3518 CTACTACTACTAC
orf19.4555 3614 3626 CTACTACTACTAC
orf19.4555 3830 3842 CTACTACTACTAC
orf19.4555 5498 5535 AGAACTACAGCAACAACAACAGCAACAACCACAACAAT
orf19.4557 58 89 GATAACAATAATAATAATAATACTAATACTAA
orf19.4557 125 148 ATAACAACAACAACAACAACAATA
orf19.4557 565 590 CAAGAGGAAGAAGGAGAAGAAGAGGA
orf19.4557 945 967 AAAAGAACAAGAGGAAGAAGAAC
orf19.4557 1648 1660 ACAACAACAACAA
orf19.4557 1715 1747 GAGAAGAAAGAAAAGAAGAAGAAAAAGAAACAG
orf19.4560 820 850 GAAGAAAAACAACAAAAGAAGAAAGAACAAG
orf19.4560 1237 1259 GAAGAAAAACAAGAAGAACAAAC
orf19.4563 573 592 GAAAAAGAAAAACAAAAAGA
orf19.4568 419 431 AAGAAGAAGAAGA
orf19.4574 1205 1222 ATGAGGATGATGAAGATG
orf19.4577 1350 1376 TAATACTAATACCACTGCTACTACGAC
orf19.4585 352 371 GAAGAAAAGGAAGAAAAGGA
orf19.4590 92 120 TACAGCAACAACAACCACAACAGCAAGAA
orf19.4590 123 155 TCAACAACAACAACAACAGCAGCAGCAACAGCA
orf19.4590 3120 3137 AAAACAACAACAGCAACA
orf19.4594 238 258 TATGATGATGATGATGATGAG
orf19.4596 673 696 GCAAGAACAAGAACAAGAAGACGA
orf19.4601 1483 1504 GAGGAAGAAGAAGAAGAAGAAA
orf19.4614 2972 2995 ACAATGAAAATGAAAATGAAAATA
orf19.4615 301 337 AATGAGGATGATGAGGATGACGAAGAGGATGACGAAT
orf19.4615 646 671 GAAGAAAAAGAAAATAATAATAAAGA
orf19.4621 913 942 GACGAAGAAGAAGAAGAAGAAGAAGAAAAG
orf19.4623 195 222 CAACAGCATCAACAACATCAACAACAAA
orf19.4623 235 253 CACAACAACAACAACAATA
orf19.4623 367 386 TTGCTGCTGCTGCTGCTGCC
orf19.4626 776 818 ATGGTGGTGGTGGTGATGGTGGTGACGACGACGACGACGATGA
orf19.4627 3241 3253 ACAACAACAACAA
orf19.4628 369 390 TCAACAACAACAACAACAGCAA
orf19.4628 1326 1345 GCCACCACCACCACCACCAA
orf19.4628 1442 1476 TTAATAATAATAATAATAATAATAATAGTAATAAT
orf19.4629 161 185 TTTCCAATTCCAATTCCAATTCTAA
orf19.4629 463 492 ACTCCTCCTCCTCTTCCTCCTCCTCCTGCT
orf19.4629 1494 1509 TGATAATAATAATAAT
orf19.4629 2066 2137 TAGATAATAATAATAATAATAATAATAATAATAATAATAATAATACATCATCTTCTACTTCTTCTTCTTCAT
orf19.4629 2613 2653 GAGTAATAGTACTAGTACTAGTAATAGTAATAGTAATACTA
orf19.4629 2664 2689 TAACAACAACAACAACAACAACAATA
orf19.4630 31 54 ACTGCTGCTGCTGCTGCTGCTACT
orf19.4634 899 928 ATAAGAATAAAAATAAGAACAAGAAGAAAT
orf19.4634 946 970 GAACAAGAAAAACAAGAACAAGAAG
orf19.4635 2459 2495 AACAAAACCAAAACCAAAACCAACAACAACAACAAAA
orf19.4635 2497 2521 CAGCAACAACAACAACAACAACAAT
orf19.4636 81 99 GGAGGGGGGGGGGGGGGGA
orf19.4636 108 126 TGTGGTGGTGGTGGTGTTG
orf19.4636 244 279 TACAATAATAATAATAATAATAATAACAACAACAAT
orf19.4637 413 443 ACCATCATCATCATCATCATCATCATCATGA
orf19.4639.1 406 429 GAACAAGAAGAAAAGAAAGAAAAT
orf19.4639.1 537 555 TGAAGAAGAAGAAGAAGAT
orf19.4639.1 1779 1815 CAAGAAAAAGAAGAAGAAGATGATGATGATGATGAAG
orf19.4640 406 429 GAACAAGAAGAAAAGAAAGAAAAT
orf19.4640 537 555 TGAAGAAGAAGAAGAAGAT
orf19.4640 1779 1815 CAAGAAAAAGAAGAAGAAGATGATGATGATGATGAAG
orf19.4642 314 346 ATGAAGAAGAAGAAAAAGAAAAAGAAAAAGAAG
orf19.4643 85 123 GAAAGAAAACAACAACAACAACAACAACAACAACAAAAG
orf19.4643 193 222 AAAGCTCAAGCTCAAGCTCAAGCTCAAGCC
orf19.4643 576 596 ACGACAACAACAACAACAACT
orf19.4643 867 906 CGCCACCACCACCACCAACAACAATAACAATAACAATAAC
orf19.4643 993 1015 TATTACTACTACTACTACTACTC
orf19.4643 1260 1287 TGATAATAATAATAATAATAATAATGAT
orf19.4643 1457 1476 ACGATGATGATCATGATGAT
orf19.4643 1806 1854 ACCATCACTTCCATCACTTCCATCACCTCCACCACCTCCACCACCACGA
orf19.4643 1993 2031 CAACAACAACAAAATAAAGATAAAGATAAAGACAATAAT
orf19.4643 2049 2071 TGATAATGATAACGATAATGATA
orf19.4643 2368 2387 CCAGAACCTGAACCTGAACC
orf19.4643 2509 2536 GAACTTGAACTGGAACTGGAATTGGAAC
orf19.4643 2544 2631 ACAACCACAACCAGAACCACAACCAGAACCACAACCAGAACCACAACCAGAACCACAACCAGAACCACAACCAGAACCACAACCAGAC
orf19.4643 2719 2738 CAACCACAATCACAATCACA
orf19.4643 2920 2944 TCTTCACCTTCACCTTCACCTTCAT
orf19.4643 4293 4310 AGATGAAGAAGAAGATGA
orf19.4643 6264 6293 CGATGATAATGATGATGATGATGATGGTGA
orf19.4643 6838 6857 GAATCAGATGAATCAGATGA
orf19.4645 214 230 GATGATGTTGATGATGA
orf19.4645 386 412 TTCAACATCAACATCAACATCAACAAG
orf19.4645 1334 1370 TACAACAACAACAACAACAACAGCAACAACAGCAATA
orf19.4645 1469 1488 CATCACCACCACCACCACAA
orf19.4646 98 113 TCGTTGTTGTTGTTGT
orf19.4646 154 171 TTCTTTTTTTTTTTTTTA
orf19.4646 316 370 GAAATAACAACAACAACAACAACAACAACAACATTAATATTAATATTAATATTAT
orf19.4647 33 52 ATCAAAAGAATCAAAAGAAT
orf19.4647 373 394 GGAGAAGAAGAAGAAGAAGAAC
orf19.4647 481 501 GATGAAGATGAAGAAGAAGAT
orf19.4647 620 637 CACAACAACAACAACAAT
orf19.4647 760 780 CAATATCAAAATCAAAATCAA
orf19.4649 202 246 CAACCACAGCAACAGCAACAGCAACAGCAGCAACAACAGCAACAG
orf19.4649 498 520 ACCACAACTACAACTACAACCAC
orf19.4649 536 613 CATCACCACCACCACCAGTACAACAACCAGTACAACAACCAGTACAACAACCAGTACAACAACCAGTACAACAACCGG
orf19.4649 1010 1042 CACAACAACAGCAACAACAGCAACAACAACATC
orf19.4649 1163 1182 AAGATATTGAAGATATTGAA
orf19.4649 1500 1525 TGATGATGATGATAATAATAATAATT
orf19.4649 2495 2516 ATACTGCTACTGCTACTGCTGT
orf19.4649 2736 2768 AAACCCAAACCCAAACACAAACACAAACACAAC
orf19.4649 2838 2869 TGGTTCAGCAACAGGTTCAGCAACAGGTTCAA
orf19.4649 3012 3036 TGAATATGATTATGATTATGATAAT
orf19.4649 3041 3063 AGCAACAACAACAACAACAACCA
orf19.4649 3344 3368 ATTCTTCTTCTTCTTCTTCTTCTTC
orf19.4649 3550 3570 CATCAACAACAACAACAACAG
orf19.4651 182 212 CTTCTAGTACTACCACTACCACTACTGCTAA
orf19.4651 250 271 TCTACTACTACTACTTCTACTA
orf19.4651 284 306 CTTCATCATCTTCATCTTCATCT
orf19.4651 357 382 TTCTGTTGCTGCTGCTGCTGCTGTTG
orf19.4654 183 201 TACAACAACAGCAACAACA
orf19.4656 170 202 CAAATCAAAATCAAAATCAAAATCAAAATCAAT
orf19.4656 318 351 CAATAAAAAAGACACACACAAAGATAAAGAAAAG
orf19.4656 619 656 TCCTCAAGCTCATCAAGCTCATCAAGCTTATCAAGCTC
orf19.4656 1092 1118 CACAGGGACAGGGACAGGGACAGGGAG
orf19.4656 1726 1758 GATAATAATAATAATAATCATAATAATCCTAAT
orf19.4657 95 115 CAGAAGAAGAAGAAGAGGAAG
orf19.4657 242 302 ACGAAGAAGAAGAAGAAGAAGAAGAAGTAGACGAAGAAGAAGAAGAGGAAGAGGAAGACGA
orf19.4657 658 679 GCCACCACTACCACCACCACTA
orf19.4658 982 1014 AAAGAAGAAAAAGAAAAAGATGAAGAAAAAGAC
orf19.4658 1142 1204 ACGATGAAGAAGAAGACGATGAAGAAGAAGAAGATGAAGACGATGAAGAAGAAGAAGATGAAG
orf19.4658 1995 2048 CGAAGAAGAAGAAGAAGAAGAGGAGGAGGAGGAGGAGGAAGAAGAAGAAGAGGA
orf19.4658 2221 2246 GATGAAGATGAAGAAGACGAAGATGA
orf19.4662 495 520 ACCTCCACCACCGCCTCCACCACCTC
orf19.4662 1118 1169 ATCAACTACAACTACAAGAACAACAACAGCAACAGCAACAGCAACAGCAAAA
orf19.4662 1446 1580 ACTGCAACAACTGCAACAACAACAACAACAACAACAACAACAACAACAACAACAACAACAACAACAACAACAACAACAACAACAACAACAACAACAACAACAACAACAACAGCAACAACAGCAACAACAGCAGCA
orf19.4664 248 274 CAGAAGAAGAAGAAGAAGAAGAAGAAC
orf19.4666 192 212 TTCTGATTCTGATTCCGATTC
orf19.4668 437 463 TACCACCCCCACCATCACCACCACCAG
orf19.467 652 725 CAACAACAGCCTCAGCAACAGCAACAGCCTCAGCAACAGCAACAGCCTCAGCAACAGCAACAGCCTCAGCAACC
orf19.467 1461 1485 ACCACCTCCACCGCCTCCACCACCT
orf19.467 1619 1644 ATCAACAGCAACAACAACAACAACAT
orf19.467 1720 1743 CAACAGCAACAGCAGCAGCAGCAT
orf19.467 1870 1889 CAACAGCAGCAGCAGCACCA
orf19.4670 289 315 CAGCAACAGCAACAACAACAACAACAG
orf19.4670 369 390 CCAACAACAGCAACAACAACAT
orf19.4670 1192 1237 CAGCAACATCAACAACAACAACAACAGCAGCAACAACAACAACAAT
orf19.4670 1629 1646 ACAAGAAGAAGAACAAGA
orf19.4670 2070 2093 CAATAATGATAATGATAATGATAG
orf19.4670 2125 2140 GACGACGACGATGACG
orf19.4672 4 14 AAAAAAAAAAA
orf19.4672 117 147 TTCACCTTCAACTTCAACTTCAACTTCAGCT
orf19.4672 168 185 TTACTACTACTACTACTT
orf19.4672 213 267 ATTTTTTTATATATATTTTTATATTTCTTTCTTTCTTTCTTTCTTTCTCTTTCTA
orf19.4673 23 48 CCATATCATTATTCATATCATTATCC
orf19.4673 467 484 GTGATGGTGGTGGTGGTG
orf19.4673 869 887 AAACAACAACAACAACGAC
orf19.4673 2191 2219 AGTACTACTACTACTACTACTACTACTAA
orf19.4674 1018 1046 AGTACTACTACTACTACTACTACTACTAA
orf19.4675 962 979 AGCAACAACAACAACAAA
orf19.4675 1110 1125 TGATGATGAAGATGAT
orf19.4675 1373 1393 CTTCTGCTGCTGCTACTGCTG
orf19.4675 1398 1417 TGTTGATGATGATGATGATA
orf19.4675 1625 1645 ATGGAGATGAAGATGGAGATG
orf19.4675 1695 1722 AACAAAAGATTTATCAAAAGATTTAACA
orf19.4676 5 20 TGATGTTGTTGTTGTT
orf19.4676 201 215 AGAAAAAAAAAAAGA
orf19.468 1 18 ATGTGTGTGTGTGTGGGT
orf19.468 23 45 TTTCGTTTTTTTTGTTTTTTTTG
orf19.4681 1175 1208 CAGAACAAAGAAGAGAAGAAAACAATAAGAGAAG
orf19.4683 99 122 ACCAGCTCCAGCTCCAGCTCCAAC
orf19.4683 123 135 AGAAGAAGAAGAA
orf19.4683 650 672 AACAATTACAAGAATTACAACAA
orf19.4683 5043 5075 AGAACAACTACAACAACAACAACAACAACATCA
orf19.4683 5237 5264 CTGCATCTGCACCTGCACCTGCACCTAC
orf19.4685 81 113 TAATAGAAAAAAAAAGAAAAGAAAAAGAAAGAG
orf19.4686 434 457 CACAACAGCAACAGCAACAGCAAT
orf19.4686 490 502 CAACAACAACAAC
orf19.4686 1617 1690 TCAGCAACAGCAACAGCAACAGCAACAGCAGCAGCAACAACAACAACAGCAACAAATTCAACAAATTCAACAAC
orf19.4686 2879 2898 TTGGTGGTGGTGGTGGTGCT
orf19.4688 135 157 AGCTGCTACTGCTACTGCTACTC
orf19.4688 239 254 ATAATAACAATAATAA
orf19.4688 394 423 ACTTCTTCTTCTTCTTCTTCTTCTTCTTCG
orf19.4689 177 207 TTCAAGTAGTGGAAGTTCAAGTAGTGGAAGT
orf19.4689 365 388 CATCAGCAGCAGCAGCAGCAGTAG
orf19.4690 79 102 ACAACTACAACTAAAACTACAACT
orf19.4697 10777 10808 ACATCATCATCATCATCATCATCATCATCAGC
orf19.4697 11294 11316 GTACTTCTACTTCTACTTCTGCT
orf19.4697 12408 12433 TAATGATGTTGAAGATGATGAAGATT
orf19.4697 12486 12506 AGATGAAGAAGAAGAAGAAAA
orf19.4697 13032 13052 TGAAGAAGAAGAAGAAGAAGG
orf19.4697 13128 13148 TGAAGAAGAAGAAGAAGATGA
orf19.4697 13345 13361 AATGACAATGACAATGA
orf19.4697 13538 13567 ATCAACAACAACAACAACAACAACAAAAAT
orf19.4697 13570 13583 GAAGAAGAAGAAGA
orf19.4697 13706 13727 CAGAAGAAAAAGAAGAAGAAAA
orf19.4697 14037 14053 AGATGATGATGATGATA
orf19.4697 14709 14731 TGGTAGTAGTAGTAGTAGTACTA
orf19.4697 14866 14909 ACTACCACCACCACCACCACAACTTCCGGTACTTCCGGTACTAC
orf19.4698 174 204 TAATAATAATAACAACAACAACAACAACAAT
orf19.4698 1022 1045 GTAATAATAATAATAATAATAATG
orf19.4699 505 522 AATAATGATAATAATGAT
orf19.4699 1237 1267 ACCAACAGTGGTGGAACCAACAGTGGTGGAA
orf19.4699 1345 1363 TCTACTACTACTACAACTA
orf19.4699 1564 1600 GATAAGAATAATACTAATACTAATACTAATACTAATG
orf19.470 231 271 GCAACAGCAACAACAACAACAGCAGCAGCAGCAGCAGCAAC
orf19.470 279 310 ACAACAGACTCAACAGCAGACTCAACAGCAAA
orf19.470 949 983 CGACAGCAACAACAGCAACAGCAACAGCAACAGAA
orf19.470 1003 1019 CAGAACCAGAACCAGAA
orf19.470 1021 1066 CAAAACCAAAACCAAAACCAAAACCAAAACCAAAACCAAAACCAAA
orf19.470 1134 1146 ACAACAACAACAA
orf19.470 1177 1192 CAGCAACAACAACAAC
orf19.4701 81 98 AACCACCACCACCACGAC
orf19.4701 373 391 GAACAACAACAACAACAAT
orf19.4703 1226 1257 ATAATGGAAATGATATTGGAAATGATAATGGA
orf19.4703 1407 1422 TGATGACGATGATGAT
orf19.4707 36 49 TGCTGCTGCTGCTG
orf19.4711 232 251 GAAGACGACGACGATGACGA
orf19.4711 650 677 GTGATGATGAAGATGACGATGATGATAA
orf19.4713 744 767 TGAAGCAGAAGAAGAACAAGACGA
orf19.4719 740 752 ATGATGATGATGA
orf19.4724 543 563 CGATGACGATGATGATGCTGA
orf19.4725 70 94 ATAAATAACAACAATAAGAACAAGA
orf19.4725 187 219 GACAAAAACAACAACAACAACAACAACAACAAT
orf19.4728 474 496 TAGCAGCAGCAGCAGCAGCAGAA
orf19.4728 3237 3265 CTCCTCCGCCACCACCACCACCACCACCT
orf19.4728 3411 3424 AAGAAGAAGAAGAA
orf19.473 362 384 ACGAAGAAGAAGAAGAGGAAGAA
orf19.473 2004 2038 CAAAAAGAAAAACACAAATAGAACACAAGAACAAT
orf19.4732 88 100 CAACAACAACAAC
orf19.4739 1888 1907 TATAATAATAATAATAATAG
orf19.4746 1222 1245 AATGATGAAGATGTTGATGACGAT
orf19.4746 1491 1508 AGAAGATGAAGAAGAAGA
orf19.4749 1284 1296 AGAAGAAGAAGAA
orf19.4749 1600 1640 GATACCAACACCAATACCAACACCAATACCAATACCAATAA
orf19.4750 1657 1674 GCCACCACCACCACCACT
orf19.4751 845 863 GACAACAACAACAACAAGA
orf19.4752 282 307 GCAACAACAGCAAGAACAACAACAAT
orf19.4752 333 363 ACAACCACCACCACCACCACAACAACAACAA
orf19.4752 478 500 TCGTCATCAACATCATCATCGTC
orf19.4752 797 815 CACAACAACAACAACAGCA
orf19.4752 1062 1091 TCAACAACAACAACCACAACCACAACAACA
orf19.4752 1182 1200 GCAACAACAACAACAGCAA
orf19.4752 1540 1555 ACTGCTACTACTACTA
orf19.4752 2000 2023 CTAATGGTAATGGTAATGGTAATT
orf19.4752 2250 2269 AAGAAAAGAAAAGAAAAAAT
orf19.4753 139 161 CCACAACCACAACAACAACCACA
orf19.4753 439 455 GATGAAGAAGAAGAAGA
orf19.4753 962 992 ATGATGATTATGATGAAGAAGAAGACGAAGA
orf19.4753 2242 2259 GATGAAGAAGAAGAAAAA
orf19.4753 3219 3242 AAACAACTACAACAACAACAACAC
orf19.4755 2004 2023 AGAAAAAGAAAAACAAAATA
orf19.4755 2047 2066 AGTACTACTACTGCTACTAC
orf19.4755 2215 2237 AATTCTGATTCTGATTCTGATAC
orf19.4755 2267 2291 AAGACAATGACAATGACAATGGCAA
orf19.4755 2466 2484 TGACGATGATGAAGATGAT
orf19.4755 2671 2693 GATGAAGAAGAGGAAGAAGAGGA
orf19.4756 561 627 AAATTCTAATTCTAATTCTAATTCTAATTCTAATTCTAATTCTAATTCTAATTCTAATTCTAATTAT
orf19.4756 861 884 TGATGGTGGTGGTGGTGGTGGTGC
orf19.4756 1479 1496 TCAACAACAACAACATCA
orf19.4756 1548 1578 TGAAGAAGAAGAAGAAGAAGAAGAAGAAGAC
orf19.4757 90 107 TACCACCACCACCACCAA
orf19.4757 818 851 ATGAAGAAGAAGAAGAAGAAGAAGAAGAAAAAGA
orf19.4757 1315 1336 AACACCACCACCACCACCACAA
orf19.4757 1536 1553 TACCACCACCACCACCAG
orf19.4757 1646 1668 AATCATCATCATCATCATCACCA
orf19.4758 108 153 AGCTGCTGCTGCTGCTGCTTCCATCACCACCACCACCACCACCACT
orf19.4760 29 69 ATGATTTTAGTGATTTTAGTGATGATGATGATGATGATGAA
orf19.4760 329 352 AAGAGGAGGAGGAGGAGGAGGAAG
orf19.4760 492 514 TGGTAGTGATAGTGATAGTGATG
orf19.4760 778 813 AATGATGATGATGATGATGGTGGTGGTGGTGGTGAT
orf19.4760 1098 1150 TAGTAAGAATAATAATAATAATAATAATAATAATAATAATAATAATAATAAAT
orf19.4760 1237 1266 AATGATAATGATGATGATGATAATGATGAC
orf19.4761 61 81 GAAGATGATGATGATGATGAA
orf19.4761 201 219 CTCATCATCATCATCATCT
orf19.4761 238 343 GACGAAGAGGAAGAGGAAGAGGAAGAGGAAGAGGAAGAGGAAGAGGAAGAGGAAGAGGAAGAGGAAGAGGAAGAGGAAGAGGAAGAGGAAGAGGAAGAGGAAGAAT
orf19.4761 518 569 CTGACGATGATGACGATGATGACGATAAGGATGACGATAAGGATGACGACAA
orf19.4761 1392 1419 CAAAAAGAAAAAGAAAAAGAAAAACAAA
orf19.4761 1438 1457 GAGGAAGAGGAAGAGGGAGA
orf19.4763 144 156 ATCATCATCATCA
orf19.4763 176 201 GTAGCAACTATAGCAACTATAGCAGC
orf19.4763 317 339 ATCAACAACAACAACAACAACCA
orf19.4764 941 959 CTACAACAACAACAACTAC
orf19.4764 1431 1457 ATCAACAACCACAACCACAACCACCAA
orf19.4764 2173 2200 ATTAATAATAATAATAATAATAATAATC
orf19.4764 2463 2482 GAAATCAAAATCAAAATCAG
orf19.4764 2550 2571 GAAATATAAATATAAATATGAA
orf19.4764 2796 2832 AACCACCACCACCAACACCACCACCAACACCACCACG
orf19.4765 527 546 GTTCTTCTTCTTCATCTTCT
orf19.4766 74 93 CACAACCACAATCACAACCA
orf19.4766 344 378 AAAATAATAATAATAGTAAAAATAATAATAATAGT
orf19.4766 656 685 CCACTACTACTACTACTACTACTACTACTG
orf19.4766 753 770 TACCACCACCACCACTAC
orf19.4766 957 980 TAGTAATAATATTAATAATAATAC
orf19.4766 989 1005 ATACTCATACTCATACT
orf19.4766 1015 1036 ACCAACAACAACAACAACAATA
orf19.4766 1268 1291 ATTATTCCAATTTTTCCAATTTTT
orf19.4766 1353 1397 TGATCATGATCATGACCATGACCATGATGAAGATGAAGATGACGA
orf19.4766 1510 1544 GAACAACAACAACAACAACAACAACAACAACAACA
orf19.4766 1547 1566 AACATCATCATCATCATCAA
orf19.4766 1901 1934 TACACAACAAAAGAAACAACAAAAGAAACAAAAC
orf19.4766 2214 2230 TGGAATTGGAATTGGAA
orf19.4766 2304 2324 TGCTACTACTACTACTACTGC
orf19.4766 2406 2431 CAAAACAACAACAACAACAACAACTA
orf19.4766 2728 2755 GAACAACAACAACAACAACAACAAAATA
orf19.4767 317 342 CAGCATCATCGTCATTATCATCATCT
orf19.4768 751 780 CAAGATGAAGAAGAAGAGGAAGAAGAAAAA
orf19.4769 476 494 ATAGTAGTAGTAGTAATAG
orf19.4771 411 432 GGATGATGATGAAGATGAAGAT
orf19.4771 723 746 CCGCCAACACTACCACAACCAACA
orf19.4771 1806 1830 TACTAATACTAATAATAATAACAAT
orf19.4772 461 483 ACAATGCCAATAATGCCAATAAT
orf19.4772 720 748 CAATAATAATAATAATAATAATAATAATA
orf19.4772 872 890 ATGGTGGTGGTGGTAGTGG
orf19.4774 42 54 AACAACAACAACA
orf19.4775 466 485 GAACAACAACAGCAACAACA
orf19.4775 681 704 TCAACAACAACAACAACGACAACA
orf19.4775 2036 2056 AAAAACAACAGCAACAACAAG
orf19.4776 521 541 TACCACCACCACCACCAGCAC
orf19.4776 692 720 ACCCTCCTCCTCCACCGCCTCCCCCTCCT
orf19.4777 161 176 GTGGTGGTGGTGCTGG
orf19.4778 396 414 AAATAATAATAACAATAAT
orf19.4793 229 252 GATGAAGATGAAGAAGAAGGAGAA
orf19.4796 498 518 AGATGAAGATGATGATGACGA
orf19.48 37 55 TCATTATCATCATCATCAT
orf19.48 404 426 ATCACCATCACCACCACCACCAT
orf19.48 822 842 TCAACAACAACAACAACAAGA
orf19.48 1605 1630 TGGTAAAGGTAAAGGTAAAGGTAAAA
orf19.4800 2223 2239 CCAACAACAACAACAAG
orf19.4809 1030 1047 GGTGCTGGTGGTGGAGGT
orf19.4818 286 323 GAAGAAGATGATGAAGATGATGACGACGACGACGATGA
orf19.4818 856 883 GCCAACACCACCACCACCACCACCACTA
orf19.4819 83 115 GTTATTTTTGTATTGTTTTTGTTTTGTTTTATG
orf19.4819 148 184 ACTATTATTGTTATTATTATTATTATTATATTTTATG
orf19.4819 199 214 CATTCATTCATTCATT
orf19.4826 1203 1218 TACTGCTACTACTACT
orf19.4834 513 533 CAAAACAAAGAAAAACAAATA
orf19.485 112 139 ACCAACATCAACAACAACAATAACAACT
orf19.4850 562 584 GAGGATGATGATGAAGATGAAGA
orf19.4850 1773 1800 AGATTATGATGATGATGATGACGATGAC
orf19.4851 1138 1166 GAAGATGACGACGATGACGACGATGAAGA
orf19.4853 931 964 GAAGATGATGATGATGATGAAGAAGAAGAAGATG
orf19.4853 1325 1345 ATCAACAACAACAACAACAGC
orf19.4853 1667 1689 ATAATAAAGAAAAAAGAAAGAAT
orf19.4858 180 213 GGATGAGGACGAGGAAGAGGAAGAAGAGGAAGAG
orf19.4861 104 131 CTACGTCAACGTCAACGTCAACTTCAAC
orf19.4861 424 440 ATGAACATGAACATGAA
orf19.4862 441 469 TGAAAATGGAAATGGAAATGGAAATGCAA
orf19.4863 2010 2038 TGGACAAGGACAAGGACAAGGACAAGAAC
orf19.4863 2055 2075 TCAACAACAACAAGAACAACA
orf19.4863 2077 2094 CAGCAACAACAACACCAA
orf19.4863 2252 2298 CGCCAGTGCCAGTGCCAGTGCCAGTGCCAGTGCCATCAGTGCCATCA
orf19.4864 735 757 TACTAATGATAATATTAATGATA
orf19.4866 1122 1156 CAACAACAAAAATAACAAAAACAATAATAACAATA
orf19.4867 122 137 AACACCAACAACAACA
orf19.4867 1789 1801 AACAACAACAACA
orf19.4869 123 146 CGACCACCATCACCACCACCAGCA
orf19.4870 109 165 AAAGATAAAAAGGATAAAAAAGACAAGAAGGAAAAGAAGGAAAAGAAGGAAAAGAAA
orf19.4870 334 346 TCATCATCATCAT
orf19.4871 1445 1462 ATCAACAACAAAAACAAC
orf19.4878 120 141 ATCAACAACAACAACAACAACG
orf19.4878 2428 2450 GATGAAGAAGAAGTAGAAGAAGA
orf19.488 11 26 GAGGAAGAGGAGGAGG
orf19.4882 97 135 CCATCATCACCATTATCATCATCAACCACAACAACAACA
orf19.4884 287 306 ACAAGAAGAAGAAAAAGAAG
orf19.4884 891 916 TCAACAACAACAACAACAACACCAAC
orf19.4884 1341 1365 GCAACAACAACAACAACTACAACAA
orf19.4884 2175 2202 AAGTGGTAGTGGTAGTGGTGGTAGTGGC
orf19.4888 104 119 GTCGTGGTGGTGGTGG
orf19.4888 363 378 TGATGATGATAATGAT
orf19.4890 82 101 GGTTCTAGTTCTGGTTCTGG
orf19.4890 103 131 TCAGGTTCTGGTTCTGGTTCGGGTTCTGG
orf19.4890 1166 1189 GTAATAATAATAATAATAACAACA
orf19.4890 1194 1211 TAACAATAATAATACTAA
orf19.4890 1376 1401 CACAACAACAACAACAACAACAAAAG
orf19.4890 1425 1446 CCAACAACAACAACAACAACCA
orf19.4893 3459 3474 TGATGAAGATGATGAT
orf19.4893 3520 3542 CCACAACAACGACAACAACAAGA
orf19.4893 4141 4166 GATGACGACGACGACGACGACGAAGA
orf19.4896 512 540 AAGAAGAAGAAGAGGAGGAGGAGGAAGAG
orf19.4896 637 665 GAAAAGAAAGACAAGAAAGACAAGAAGGA
orf19.4896 667 699 AAAAAAGACAAAAAGGACAAAAAGGATAAAAAG
orf19.4903 660 679 AACTACTACTACTACTATTA
orf19.4904 310 334 ACATCATCATCATCATCATCATCAC
orf19.4905 142 169 ACTGCCACCACTTCCACCACTTCCACTA
orf19.4905 800 834 AAAACGACAACAACGACAACAACAATAACGACATC
orf19.4906 373 422 CAACAATCACAACAGTCACAACAATCACAACAATCACAACAATCACAACC
orf19.4906 822 841 CAGCCCCAGCCCCAGCTCCA
orf19.4906 905 928 CTAGTTCCAGTTCCAGTTCCAGTG
orf19.4906 966 985 TAGTTCAAGTTCAAGTTCAT
orf19.4906 1040 1056 CATCTACATCTACATCT
orf19.4906 1509 1526 AGATGATGATGACGATGA
orf19.4907 1293 1310 GAACAACAACAACAACAC
orf19.4908 25 53 AGCCATTGGCCATTGGCCATTGGCCATTC
orf19.4909 74 95 TACAGCAACAGCAACAGCAGCT
orf19.4909 580 598 CAGCAACAACAACAACAGC
orf19.4909 618 655 CCAGCAGCAGCAGCAACAACAACAACAGCAACAACAGC
orf19.4911 73 95 CTACAACAGCAACAACAACATCA
orf19.4912 923 935 CATCATCATCATC
orf19.4913 2066 2096 AGCAACAACAACAACAACAACAACAAGAACA
orf19.4913 3143 3186 CGTCTTCTTCTTCTTCTTCTTTTTCTTTTTCTTCTTCTTCTTTG
orf19.4914 134 161 CAAATAACAAGAATAATAATAATAATAT
orf19.4916 1369 1389 GGAGGTGGTGGTGGTTGTGGT
orf19.4916 1402 1421 GGAGGTGGTGGTGGTTGTGG
orf19.4916 1439 1464 GTGGCGGCGGAGGAGGAGGTGGTGGT
orf19.4918 16 27 GGGGGGGGGGGG
orf19.4918 1537 1557 GTTGATATTGATATTGATAAT
orf19.4921 2045 2065 GTAGTGGTGGTGGTGGTGGTA
orf19.4921 2069 2084 GTAGTGGTGGTGGTGG
orf19.4921 2105 2168 GTGGCGGTGGCTGTGGTGGTGGAGGTGGCTGTGGTGGTGGAGGAGGTGGTTGTGGTGGAGGTGG
orf19.4924 3040 3052 AATAATAATAATA
orf19.4924 3586 3603 AACGACAACAACAACAAC
orf19.4927 3148 3192 GCACCTCCACCTCCGCCTCCGCCTCCACCTCCTCCGCCACCGCCA
orf19.4927 3227 3264 CAGCACCACCGCCACCGCCACCACCACCTCCTCCACCA
orf19.4928 1423 1448 TCTTCATCGTCAACATCATCATCCTC
orf19.4928 1698 1719 CCAACAACAACAGCAACAACAA
orf19.4928 2059 2081 AGTAATAATAATACTAATAATAA
orf19.4928 2229 2254 TAGTAATGGTAATGGTAATGGTAATT
orf19.4931 44 59 CATCAACAACAACAAC
orf19.4934 533 551 CAGCTGCTGCTGCTGCTCC
orf19.4936 369 379 AAAAAAAAAAA
orf19.4937 274 296 CAAGAGGAAGAAGAAGACGAAGG
orf19.4937 3505 3527 AAAACAGCAACAACAGCAACAAT
orf19.494 1170 1195 CAAAAAGAAAAAGAAAAATAAAAAGA
orf19.494 1368 1387 TCAACAACAACAACAACAAT
orf19.494 1593 1617 CCAAGAACAACAACAACAACAACAG
orf19.4941 36 54 TAACAACAACAACAACAAT
orf19.4943 755 783 ACAACGACAGCAACGACAACGACAACAGC
orf19.4948 691 706 ACCACCACCAGCACCA
orf19.4949 164 185 ACAAAGAAAAGAAAAAAGAAAG
orf19.4951 153 175 TGAAGATGAAGAAGACGAAGAAA
orf19.4951 272 295 ATGATGATTATAATGATTATGATG
orf19.4951 481 532 ACTACCACTGCCACTGCCACTGCTACTGCTACTGCTACTGCTACTGCCACTG
orf19.4952 565 587 AACGATAATAATGATAATAACGA
orf19.4952 593 615 ACGATGATGATGATGAAGATGAT
orf19.4952 865 888 GTTGAAGATGATGACGATGATGAA
orf19.4952.1 136 154 CCTCCCCCCCCCCCCCCCT
orf19.4952.1 517 541 ATAAAGAAGAACAAGAAGAAGAAGT
orf19.4955 1066 1091 ACTCCAACTACAACTACAACTACTAA
orf19.4956 1906 1934 GAACAACAACAACAACAACAAAATAAAGA
orf19.4956 1956 1975 AGGAGAAGAAGAAGAAGATG
orf19.4956 2070 2104 TAGTAGTAGTAGTGCTGCTGCTGCTGCTGCTGCAG
orf19.4956 2138 2154 AAGAAGACGAAGAAGAA
orf19.4956 2157 2172 AGACGAAGAAGAAGAA
orf19.4958 1239 1277 AGTAGTAATAGTAGTAATGATGATGATGATGATGAAGAT
orf19.4958 1329 1364 GACAATAATAACAACAACAACAACAACAACAACAAT
orf19.4958 1384 1412 CGAGTACTAGTACTAGTACTAGTACTAAT
orf19.4959 131 175 CACAACAACAACAGCAACAACAACAGCAACAACAACAACAACAAT
orf19.4959 288 305 AGCTGCTGCTGCTGCTGA
orf19.4959 332 350 TACAACAACAACAACATCA
orf19.4959 381 403 TCAACAACAACAACAACAACAAT
orf19.4959 417 439 TCAACAACAACAACAACAACATC
orf19.4959 761 779 ATAAAAAAAACAAAAAAAT
orf19.4959 1198 1235 GCTGCTGCTCAAGCTGCTGCTGCTCAAGCTGCTCAAGC
orf19.4959 1377 1436 CCAACAACAACAACAACAACAACAACATCAACAACATCAACATCAACAACATCATCAACA
orf19.4959 1442 1469 CACAACAACAACAACAGCAACAGCAACA
orf19.4959 1512 1528 AGCTGCTGCTGCTGCTC
orf19.4959 1607 1619 CTGCTGCTGCTGC
orf19.4959 1647 1665 TCAACATCATCATTATCAT
orf19.4961 31 61 AAACAACCACAACCACAACCACAACCACATC
orf19.4961 178 207 GACAACAACAACAACAACATCAACATCAAC
orf19.4961 217 237 AATAACAATGACAATAACAAT
orf19.4961 490 517 CCACAACAACAACAACAACAACAAGAAG
orf19.4961 540 565 CGAAAGTAATGAAAGTAATGAAAGTC
orf19.4961 1278 1310 TCAACAACAACACCAACACCAACACCAACATCA
orf19.4961 1671 1740 TCAACAGCAACAACAACAACAACAGCAGCAGCAGCAGCAGCAACAACGACAACATCAACAACAACAACCA
orf19.4962 178 229 ACCACAACCACTACAACCACTACTACAACCACTACCACTACCACTACCACGA
orf19.4962 765 792 TGAAGAAGAAGAAGAAGAAGAAGAAGAT
orf19.4962 809 837 AAAAATCAAAATCAAAATCAAAATCAACA
orf19.4962 903 927 ATCAACTTCAACTTCAACTTCAACA
orf19.4962 985 1030 AGTAAAACTAAAACTAAAACTAAAACTAAAACTAAAACTAAAACTT
orf19.4963 314 332 TAGAAGAAGAAGAAGAAAA
orf19.4963 638 673 AACAAGAAGCAGAAGAAGAAGAAGAAGAAGAAGATG
orf19.4963 1131 1155 TAATGATGATGATGATGATGATGAA
orf19.4964 613 628 ACCACTACCACCACCA
orf19.4965 107 132 CCCCATCCTCATCCTCATCCTCCTCA
orf19.4965 1044 1056 TGGTGGTGGTGGT
orf19.4965 1332 1370 TGTTAATGATAATGATAATGATAATGATAATGATAAGGA
orf19.4965 1458 1470 AACAACAACAACA
orf19.4965 1824 1868 CACCACTACAACCACTACCACCACTACCACCACCACCACCACCTC
orf19.4965 1976 2006 ATGATAATGATAATGGTAATAATGGTAATGA
orf19.4966 2016 2052 ATTATCACCATCACCATCGTCATCATCATCATCATTA
orf19.4967 277 294 GATCATCATCATCATCTT
orf19.4969 3859 3876 CCTCCACCACCGCCACCA
orf19.4969 4033 4078 TCACAACCACCGCCACCACCACCACCGCCATCACAACAACAACAAC
orf19.497 755 791 AGACAGAAGAAGAGGCAGAAGAAGAGGAAGAAGAAGG
orf19.497 839 884 GTGAAGATGAGGATGGTGAAGATAATGAAGATCAAGATGAAGATGA
orf19.4972 1141 1158 CCTCCACCACCGCCACCA
orf19.4972 1191 1207 TCAACAACAACAACAAT
orf19.4972 1484 1503 TTGGTGGTGGTGGTGGTGAT
orf19.4975 1701 1729 TGCTACAACTACAACTGCTACTAGTACTG
orf19.4975 1856 1883 ATGGTTCTGGTTCTGGTTCTGATTCTGG
orf19.4975 1916 1936 ATGGTTCTGGTTCTGGTTCTA
orf19.4975 1942 1964 GGTTCCGGCTCCGGTTCCGGTTC
orf19.4975 2026 2049 GGATCTGGTTCTGGTTCTGGCTCT
orf19.4975 2101 2121 TCCGGCTCAGGCTCAGGCTCA
orf19.4975 2329 2350 GCTGGTTCTGGTTCTGGTTCCG
orf19.4976 23 37 TCTTTTTTTTTTTTT
orf19.4976 97 117 CTTCTACTACTACAACTACTA
orf19.4976 276 290 TTTTTTTTATTTTTT
orf19.4979 111 132 TCACCATCACCATCATCATCAC
orf19.4979 144 167 GCAACAACAACAACAACAACAAAT
orf19.4979 600 627 GAATAAGAATAATAATAACAAGAAAAAG
orf19.4979 1867 1891 ATTTTGTTTTATTATTATTTTGTTG
orf19.4981 1330 1365 TATAACAATAGTAATAACAATAATAACAATAATAGT
orf19.4981 1508 1534 TGTTAATATTTTTATCATTATTATTAG
orf19.4982 317 334 GTCATCATCATCATCATA
orf19.4982 634 654 AGCAACAACAACAACAATAAC
orf19.4983 17 39 ACAATAGTAATAATAATGATAAC
orf19.4983 649 671 CAACAAGAACAAGAAGAAAAAAT
orf19.4987 290 312 ACCAACAACAACAGCAACAACAA
orf19.4987 591 616 AAATACTGCAAATACTGCCAATACTG
orf19.4987 700 715 ACCACAACAACAACAA
orf19.4987 742 772 CAGCAACAACAGCAACAGCAACAACAACAAA
orf19.4988 178 200 GAACAACCACAACCACAACAACT
orf19.4988 476 489 ACAACAACAACAAC
orf19.4988 1213 1238 CACATCAATAACAATAACAATAACCA
orf19.4991 150 168 CCAACAACAGCAACAACAG
orf19.4991 2202 2224 TAACAACAACAACAATAACAATA
orf19.4991 2462 2483 CACAACAACAACAACAACAGCA
orf19.4991 2740 2758 CAGCAACAACAACAGCAAC
orf19.4993 72 84 ACAACAACAACAA
orf19.4993 117 136 TAGAGCTAAAGCTAGAGCTA
orf19.4993 1024 1043 TTGAAATTCAAATTGAAATT
orf19.4995 653 665 CACCACCACCACC
orf19.4995 673 694 CAACTCCAACTGCAACTGCAAC
orf19.4995 697 713 CCGCCACCACCACCACC
orf19.4995 925 953 ATTGATGTTGATGTTGATGTTGATGTTGC
orf19.4996 530 545 ATAATAACAATAATAA
orf19.4997 789 822 GCAACAGCAACGACAACCACAACAACAACAGCAA
orf19.4997 1312 1344 AGTACTACTACTACTGCTACTACTACTACTACA
orf19.4997 1832 1872 CGTCATCATCATCATCTGGTTCTGGTTCTGGTTCTGGTTAT
orf19.4997 1983 2005 TGGTAGTGGTAGTAGTAGTAGTG
orf19.4998 132 150 ATCTTCTTCTTCTTCTTCC
orf19.4998 1501 1534 CAACAGCAGCAGCAACAGCAACAGCAACAGCAGC
orf19.4998 1555 1583 CACCAACAAGAACAAGAACAACAAGAACA
orf19.4998 1816 1904 CAAGAAGAAGGAGAAGAACAGCAACAGCAACAACAACAACAAGAGCAAGTTCAACAAGAGCAAGTTCAACAAGAGCAAGTTCAACAAGA
orf19.50 80 102 AATCAACTAATCAAATAATCAAC
orf19.50 1637 1655 GACAACAACAACAACAACT
orf19.50 1790 1810 ATGAAGATGAAGAAGAAGAAT
orf19.5000 445 461 GACGATGATGATGATGA
orf19.5001 1512 1532 CAATAACAACAACAACAACGA
orf19.5003 561 588 TGGTGATAATGATGATGATAATGATAAT
orf19.5003 989 1018 TTGATGATGATGAAGATGAAGATGAAGATA
orf19.5005 1611 1623 TTCTTCTTCTTCT
orf19.5005 1630 1648 GCTCCTCCTCCTCCTCCAC
orf19.5006 509 527 TAGAAGAAGAAGAAGAAGG
orf19.5007 288 310 TTTGATTGATTGATTGATTGATC
orf19.5007 558 577 CAACACAAACACAAACACAG
orf19.5007 579 593 AAGAAAAAAAAAAAA
orf19.5008.1 278 295 AAAACAACAACAACAAGA
orf19.5009 123 144 CGATGATGATGAAGATGATGAT
orf19.5009 1182 1201 AAATGATAATGATAATGATG
orf19.5009 1203 1215 AGAAGAAGAAGAA
orf19.5009 1506 1523 AGATGAAGAAGAAGATGA
orf19.5009 1594 1627 GAGGAAGAAGACGAAGAAGACGAAGAAGAAGAAA
orf19.501 564 580 TGAAGAAGAAGAAGAAA
orf19.5011 60 84 CCCTCTTCCTCCTCCTCCTCCTCCA
orf19.5011 1092 1107 TGGCGGTGGTGGTGGT
orf19.5012 43 75 CGACAACAACAACAACCACTACTACTACTACTC
orf19.5012 562 590 CAAGAAAAGAAAGAAAGAAAAGAAAAACA
orf19.5013 296 312 CTTCTCCTTCTCCTTCT
orf19.5020 439 457 CAGCAACAACAACAACAAA
orf19.5023 127 139 GAAGAAGAAGAAG
orf19.5026 1207 1228 CCACAACAACCACAACAACAGC
orf19.5026 1291 1319 GAACAACAACAACAGCAACAGCAACAACA
orf19.5026 1564 1596 CATCAACAACAACAACAACAACAGCAACAACAA
orf19.5029 836 862 ACAATAAACAACAACAACAACAACAAT
orf19.5030 499 516 ACCAACAACAACAACAAT
orf19.5030 827 846 ACGAAAAGAAAAGAAAAGAA
orf19.5030 934 963 GAGGAAGAGGAAGAAGAAGAAGCAGAAGAG
orf19.5031 131 179 CAGCAACGGCAGCAGCGGCAGCAGCATCAGCATCAGCATCAGCATCAGT
orf19.5031 789 809 GAACAACAACAACAACAACAG
orf19.5031 1116 1131 TAATAATAATAGTAAT
orf19.5032 162 188 CGCTTCTTCTGGTGCTTCTTCTGGTGA
orf19.5033 20 44 CTGAAGATGACGATGACGATGATGT
orf19.5034 268 293 AAAATTTTGAAAATTTTTGAAAATTT
orf19.5035 1096 1120 GAAAAGGAGAAGGAGAAGGAGAAGC
orf19.5036 107 129 AAACAACAACCACAACAACCACA
orf19.5036 529 554 TCATCTTCGTCTTCATCTTCTTCATC
orf19.5038 449 468 TTACTACTACTACTACTGCT
orf19.5038 500 522 ATTATTTGTTGTTGTTATTTTTG
orf19.5038 2488 2511 AAAGATGAAGAAGAAGAAGAAGAT
orf19.5038 3635 3665 ATGAAGAAAAAGAAGAAGAAGAAGAAGAGGA
orf19.5039 213 230 GGAAGAAGAAGAAGAACA
orf19.5039 889 912 GAAGATAATGATGATAATGATGGT
orf19.5040 74 102 TACAACAGCAACAACAGCAACAACAACAG
orf19.5040 206 233 ATCAACAACAACAACAACAACAACAACC
orf19.5040 491 513 CCAGTGGCAGTGGCAGTGGCATT
orf19.5040 1133 1165 CCAACAGCAATAACAACAACAACAACAACAATA
orf19.5040 1464 1484 TAACAAAAACAACAACAACAG
orf19.5040 1528 1551 ACTACAACAACAACAACAACAACT
orf19.5040 1635 1654 TAGTACTACTACTAATACTA
orf19.5040 1704 1726 TAACAATAATAATAAAGAAAAAT
orf19.5041 373 399 TATAGTAATAATAATAATAATGATAAC
orf19.5041 659 703 CTAATATTAATAACAATAATAATAATAACAATAATAATAATAATT
orf19.5041 924 945 ACATCAACAACAACAACAACTA
orf19.5042 62 78 ATTTATATTTATATTTA
orf19.5043 460 472 CAACAACAACAAC
orf19.5043 481 498 AATGATGATGATGATGAG
orf19.5043 698 717 ATAATGATGATGATGATGGT
orf19.5043 870 893 GAACAACAACAACAACAACAACGA
orf19.5043 1072 1108 GGTGATGATAGTGATGATAGTGATGATAGTGATGATG
orf19.5043 1117 1132 GAAGAAGAAGAACAAG
orf19.5045 47 70 ATCAACAACAACAACAACAACAAT
orf19.5045 153 179 TAATAACAACAATAACAACAACAACAC
orf19.5045 256 283 ATTAATTATAATAATAATAATAATAGTA
orf19.5045 584 627 ATACTACTACTACTACTAATACTAATACTAATATTAATAATAAT
orf19.5045 830 847 CCAACAACAACAACAATA
orf19.5045 946 985 AATAATAATAATAACACCACCAGCACCACCACCAGCACTA
orf19.5045 1216 1234 AATAGTAGTAGTAGTATTA
orf19.5045 1237 1253 ACTACCACCACCACCAC
orf19.5045 1287 1300 TAATAATAATAATA
orf19.5045 1306 1323 AATGATGATGATAATGAT
orf19.5045 1461 1496 TACAAACAACAACAACAATAACAACAACAACAACCA
orf19.5045 2004 2026 AAGGACAATGACAAGGACAAGGA
orf19.5045 2032 2095 CAGAAGTTGATGGAGAAGTTGATGGAGAAGTTGATGGAGAAGTTGATGGAGAAGTTGATGGAGT
orf19.5046 274 299 AATGATGAGGATGAGGATGAGGACGA
orf19.5046 459 473 AATCAATCAATCAAT
orf19.5046 1005 1027 AAGTAGTAGGAGTAGGAGTAATA
orf19.5046 1416 1451 AGAAGAAGAAGAAAGAGGAGGAGGAAGAGGAGGAGA
orf19.5047 453 472 TAAAAAGAAAAAAGAAAAAT
orf19.5049 145 171 AATACTACTACAACTACCACTACCACT
orf19.5049 486 525 TAAAAAAGACAAGAAGAAAAACAACAAGAATAATAAAAAG
orf19.505 863 891 CTCCACCACCACCACCACCTCCACCTCCA
orf19.5051 1114 1142 GAAAGTGCAGGTGCAAGTGCAGGTGCAAC
orf19.5056 144 187 CCACCATCACCATCACCATAATCATCCTCATAATCATAATCATT
orf19.5056 268 296 GATGATGAAGAAGATGAAGAAGAAGATGA
orf19.5057 856 887 TCACCACCACCACCGCCACCACTGCCACCACC
orf19.5058 1171 1188 AAACAACAACCACAACAA
orf19.5058 1668 1695 TGAACCTGAACCTGAATCTGAATCTGAA
orf19.5059 1740 1763 GAACAATAACAATAACAATGACAA
orf19.5059 1797 1815 TTCTACTACTACTACTAAT
orf19.5061 1326 1349 CTAGTTCTGGTTCTGGTTCTGGTG
orf19.5065 223 268 ACCAACATCAACACCAACAACAACCATAACCATAACCATAACCAAA
orf19.5066 367 394 CAAGAAGATGAAGAAGGAGAAGGAGAAG
orf19.5066 768 789 GAAATCAAAATCAAAATCAAAG
orf19.5067 344 366 AACAAGAAGAAGAGGAAGAAGAA
orf19.5067 604 629 AATCTGAAACTGAAACTGAAACTAAA
orf19.5068 103 130 CAGCAACAGCAACAACAACAACAACGAC
orf19.5068 1161 1185 AAATACTAATACTAATAATAAAAAT
orf19.5068 1936 1959 GAAACTGATACTGAAACTGAAACT
orf19.5068 2950 2979 AATAGCAATGGCAATGGCAATGGCAATGGT
orf19.5069 248 277 AGAACAACAACAATAATAATAATAATACTA
orf19.5069 427 452 AAAGGCAAAGACAAAGACAAAGATAA
orf19.5070 1110 1127 ACAGCAACAACAACAACA
orf19.5071 905 931 ATAACAATAATAATAACAACAACAATA
orf19.5071 1295 1318 GCAACCACAACCACAACCACAATA
orf19.5071 2040 2057 GCAACAACAACAGCAACA
orf19.5074 1764 1781 AGATGATGATGACGATGA
orf19.5081 1044 1063 GGAAGAAGAAGACGAAGAAG
orf19.5085 1017 1043 TGAAGACGAAGACGAAGAACAAGAATA
orf19.5085 2481 2501 TGAAGAAGACGAAGAAGAATA
orf19.5087 520 545 CAACAGCAGCAGCAGCAGCAGCAACA
orf19.5087 1186 1212 ACTGTTGCTGCTTCTGCTTCTGCTGTT
orf19.5097 654 677 TGATGAAGAAGATGAAGAAGATAA
orf19.5097 832 849 CTACAACAACAGCAACAA
orf19.5097 1837 1852 GACGACTACGACGACG
orf19.51 293 321 ATAAACAAGAAGAACAAGAAGAACAAGGA
orf19.51 541 568 GAAAAAGAACAACAAGAAAAAGAAGAAT
orf19.51 1611 1630 AGAACCAGAATCAGAACCAG
orf19.51 1749 1766 ATTATCATCATCATCTTC
orf19.51 2057 2079 AAAACCAAGACCAAGACCAAGAA
orf19.51 2415 2442 TGAAGAAGAAAAAGAAAAAGAAGAAAAG
orf19.51 3848 3881 TAAAAAGACAACAACAACAACAACAACAAGAAAC
orf19.51 3889 3909 AAATCTAAAACTAAAACTAAA
orf19.510 1264 1284 CTACAACAACAACAACAACTA
orf19.510 1308 1326 AAAACAACAACAACAACCA
orf19.5100 1702 1724 TGTGCCACCTATGCCACCTATGC
orf19.5101 112 131 CAACAGCAGCAGCAACAGCA
orf19.5101 384 406 TCAACAACAACAGCAACAGCAAC
orf19.5105 319 351 CCACAACAACGACAACAACAGCAGCAGCAGCAA
orf19.5105 492 520 GCAACAACAACAACAACCACAACCACAAC
orf19.5105 609 626 TGGTAGTGGTGGTCGTGG
orf19.5105 926 952 CTAATAATAATAATAATAATATTAATA
orf19.5105 1107 1145 ACAGCAGCAGCAGCAGCAAAAACAACAACAACAACAACC
orf19.5105 1477 1509 CAACAGCAGCAGCAGCAACAACAACAACAACAG
orf19.5105 2212 2234 CAGCAACAACAACAACAACAAAA
orf19.5105 2412 2472 ACCACAACTACAGCAACAGCAACCACCACCGCCACTACCACCTCAACAGCAACAACAACAA
orf19.5105 2565 2597 GCAACAACAACAGCAACAGCAACAACAACAACC
orf19.5106 1158 1173 ATACCATACCATACCA
orf19.5110 785 808 CACAACAGCAACCACAACAACAAT
orf19.5118 214 237 CAACATTATCTTCATCACCATCCT
orf19.5118 1499 1525 ATGCTGCTGCTGCTGCTGCTGCTGCCG
orf19.512 3102 3127 TAAGAAATCAAAGAAATCAAAAAAAT
orf19.5124 2382 2427 CTCTGGTTCTGGTTCTGGTTCTGGTTCTGGTTCTGGTTCTAGTTCT
orf19.5124 2478 2507 TACTGTTGCTGCTGCTTCTGCTTCTGCTGG
orf19.5125 67 83 TCATCTTCTTCTTCTTC
orf19.5126 736 756 GAACAACAACAACAACATCAA
orf19.5126 935 950 ACACCAACAACAACAA
orf19.5126 1572 1584 ACTACTACTACTA
orf19.5130 801 825 CACTTATATGACTTATATGACTTCT
orf19.5130 1616 1640 AGGAAGAAGAAGAAGAAGAAGAAGC
orf19.5131 1426 1441 CAACAACAACAGCAAC
orf19.5132 52 68 CTTTTTTTTTTTTTTCT
orf19.5132 157 184 CTTTTCTTTTTTTTCTTTCTTTTGTTTC
orf19.5133 3018 3036 CGGTGGTGGTGGTAGTGGT
orf19.5137 4 23 GGAGAAGAAGAAAAAGAAGA
orf19.5137 109 134 CAAACAAACAAAACAAACAAACAAAA
orf19.5137 256 270 ATTTTTTTTTTATTT
orf19.5137 272 309 CTTTATTATATCTTTTTCTTTCTTTCTTTCTTTTGTTA
orf19.5137.1 91 112 TGTTTTGTCTTGTTTTGTTTTG
orf19.5137.1 130 148 TTTGTTTTTTTTTTTTGTT
orf19.5138 2052 2094 TGATGATTTCGATGATTTCGATGATGATGATGATGATGATGAC
orf19.5138 2215 2245 GGTGACGATGATGAAGATGATGATTATGACG
orf19.5147 1480 1507 GATGAAGAAGACGAAGCAGATGAAGATG
orf19.5160 390 452 TAAAGAAAAAGGAGATGAAAAAGAAAAAGGAGATGAAAAAGACAACGAAGACGATGACGATGA
orf19.5160 1535 1580 ATGATAATAATAATGATAATAGCAATAACAACAACAACAACAACAC
orf19.5160 2136 2165 TGGTGATGAAGATGATGAAGACGATGAAGA
orf19.5160 2388 2405 TGAGGATGATGAAGATGA
orf19.5161 79 106 TCTACTACTACCACTATTACTACTACAA
orf19.5162 55 80 GTTTATTCTTCTTCTTCTTCTTCATC
orf19.5162 476 503 AAGATCATGCCCGAGATCATGCCCGACA
orf19.5166 165 210 TCAACAGCAACCACAACCACAACCACAACCACAACCACAACAAGAA
orf19.5168 588 605 CGAAGAAGAAAAAGAAGA
orf19.5171 2564 2597 AGCAACAACAAGAACAACAACAAGAACAAGAACA
orf19.5174 376 395 GATGACGACGACGACGATGA
orf19.5174 471 491 GAAAAAGAAAAAGAAGAAAAA
orf19.5175 714 726 AGCAGCAGCAGCA
orf19.5175 1003 1028 GAAGAACAACAAGAAGAAGAAGATGA
orf19.5175 1065 1085 GGCAGCGGCAGCAGCAGCAGG
orf19.5175 2503 2520 ACCACAACAACAACGACA
orf19.5180 8 34 ACAAAAAACAAACAAAAAAAAAAAAAT
orf19.5184 426 455 TAATGATGATGATGACGACGACGACGATGA
orf19.5198 661 690 AAAGATGAAGAAGTAGAGGAAGAAGAAGAC
orf19.5198 703 722 GAGGAAGAAGAAGAAGCAGA
orf19.5198 745 761 GATGAAGAAGAAGAAGA
orf19.52 142 171 ACGACAATAACAACAACAACAACAACAACT
orf19.52 259 279 TCACCACCACCACCACCACCT
orf19.52 328 350 CATTCACATTCGCATTCGCATTC
orf19.52 803 826 CTCATGGTCATGGTCATGGTCCTG
orf19.52 1498 1518 GAAGATGATGATGATGATGAA
orf19.5203 381 401 ACAAAACAAAAAGAAAAAGAA
orf19.5203 652 670 GAAGATGAAGAAGAGGAAG
orf19.5203 844 860 CATAATAATAATAATAG
orf19.5203 1323 1368 GCAATCACAATCACAATCAGAACGCCAATCAGAACGCCAATCACAA
orf19.5203 1806 1839 TCAACATCAAGAACGACAACGACAACGACAAGAA
orf19.5204 561 584 ACAACAAGTGCAACAAGTACAACA
orf19.5204 633 658 ACAGCAGCAGCAGCAACAACAACAAC
orf19.5213 2220 2265 ACCACCTCCACCGCCTCCGCCACCGCCACCGCCTCCACCTCCACCA
orf19.5219 6899 6918 GTGTTGCTGTTGCTGTTGCC
orf19.522 430 468 GATAACAATAATAATAACAACAACAACAACAACAATAAC
orf19.522 2437 2476 CAACAAGAACAAGAAAAAGAAAAAGAAAAAGACGAAGAAA
orf19.5221 694 715 TGATAGCGATAGTGATAGTGAT
orf19.5223 42 60 GGCAGCAGCAGCAGCAACA
orf19.5223 273 291 CTTTTTTTTTTTTCTTTTT
orf19.5225 286 305 AACAGTAACAGTAATAGTAA
orf19.5227 70 90 ACATCATCATCATCATCAACA
orf19.5230 106 128 ACTACCACCACCACCACCACAAC
orf19.5230 188 211 ACCAACAACCACATCAACAACAAA
orf19.5231 993 1021 TGACGATGATGATGAAGAAGAAGAAGAAT
orf19.5231 1150 1188 GAAACAACAACAACAACAAATAATAATAACAATAATAAC
orf19.5232 599 629 TTGAAGATGATGAAGATTATGATGTTGATCA
orf19.5234 220 239 CAACAGCAGCAGCAGCAGTA
orf19.5234 1675 1706 TCTAATTCCAATTCCAATTCCAATTCCAATCC
orf19.5239 129 171 CAAAGACAAACAAAACAAAAACAACAACAACAAAAAGAAAGAC
orf19.5239 617 671 AACATGGACATGGACATGGACAAGAGCATGAACATGAACATGAACATGAACATGC
orf19.5241 434 450 CAGGTCCAGGTCCAGGT
orf19.5241 463 482 TCTTCATCATCATCGTCATC
orf19.5241 719 734 GTGGTGGTGGTAGTGG
orf19.5241 982 1007 GATGAAGAAGAGGAAGAAGAAGATGA
orf19.5241 1726 1746 CAACAGCAGCAGCAGCAACAG
orf19.5241 1748 1765 ATCAACAACAACAACAAT
orf19.5241 2438 2459 AGAAAAAGAAACAAAGAAAAGA
orf19.5247 716 739 TTGAAGATGAAGATGATGAAGATT
orf19.5248 212 234 CACAACAACAGCAACAACAGCAA
orf19.5251 526 557 CAACAGCAGCAGCAGCAGCAGCAGCAACAGCA
orf19.5265 2072 2090 ATCAACAACAACAACAGCA
orf19.5265 2138 2167 ATGATGGTGATGATGAACAAGAAGAAGAAG
orf19.5265 2327 2349 AACCACCACAACAACCACAACAA
orf19.5266 969 992 TACTGCTTCTGTTGCTGCTGCTGG
orf19.5269 1252 1277 AATGAAGATGAAGATGAAGATGATGG
orf19.5271 559 587 AGCAATAATGACAACAATAATGACAACAT
orf19.5271 987 1003 ACAATCACAATCACAAT
orf19.5271 1410 1427 TCAACAACAACAACATCA
orf19.5274 2320 2345 CCGCAACCACAACCACAACCACAATC
orf19.5274 2360 2388 ACCAACAACAACAACAACAACAACAACCA
orf19.5274 2440 2459 CAGCAACAACAACAACAACT
orf19.5274 2578 2603 CCACAACAGCAACCACAACAACAACC
orf19.5274 2862 2891 CCAACAACAGCAACAGCAACAGCAACAGTA
orf19.5274 2941 2971 CAGCAACAACAACCACAACAACAACCGCAAC
orf19.5275 797 812 AAGGAGAAGAAGAAGA
orf19.5275 1193 1218 TAAGAAAACAAGAAGAAGAAGAAGGA
orf19.5277 88 108 CCAACAACTACAACAACAACT
orf19.5280 1619 1645 AAGTTGAAGCTGCAGTTGAAGCTGAAG
orf19.5281 65 88 ATGAAGAAGAAGAAGAAGAAGTAG
orf19.5282 14 36 TACCACCTCCACCACCACCTCCA
orf19.5288 107 143 GTCAACATCAACATCAACATCAACAACAACAACAACC
orf19.529 344 368 ATAGCAATAACAATAACAATAATAG
orf19.5290 113 149 CGCTGCTTCTGCTGCTGCTGCTGCTGCTGTTGCTGCA
orf19.5291 262 307 ACAACTAATACTACTACTACTAATAATAATAACAACAACAAACAAG
orf19.5291 712 758 AGTGGTAATGATAATGGTAATGATAATGGTAATGGTAATGGCAATGG
orf19.5292 1277 1299 CTGCTTCTGCTTCTTCTTCTTTT
orf19.5292 1437 1461 TAAAAGAAGAAAGAACAAAAATAAT
orf19.5292 1463 1485 AAAATAATACTAATGATAATGAT
orf19.5292 1542 1568 TGCAGGTGCCGGTGCCGGTGCTGGTGC
orf19.5292 2286 2315 TAAACAACAACAACAACAACAACATCAACA
orf19.5292 2494 2513 CCAACCACAACCACAACCAA
orf19.5292 2524 2543 AATAACAACAACAACAACCA
orf19.5293 133 156 TCTGATGCTGCTGATGCTGCTGCC
orf19.5295 141 165 ACACCACCACCATCACCACCACCAA
orf19.5295 954 978 AGATGATGATAATGATAATGATAAA
orf19.5297 68 86 ATGGTGGTGGTGGTGGTGA
orf19.5297 197 225 CTCCAACTCCAGCTCCAGCTCCAGCTTCA
orf19.5297 863 894 CTGGTGGTGGTGGTGGTGGTGGTGGTAGTGGT
orf19.5299 508 536 GAGGAAGAAGAAGAAGAAGAAGAAGAAAC
orf19.5300 1599 1618 TGGTAGTAGTAGTAGTATTA
orf19.5302 95 110 TTCTTTTTTTTTTATT
orf19.5302 660 687 ATCTGCTTCTTCTTCTTCTTCTTCTGCT
orf19.5303 804 816 TGCTGCTGCTGCT
orf19.5311 257 269 CATCATCATCATC
orf19.5311 272 290 CATCGTCGTCGTCATCGTC
orf19.5311 807 829 AGAAACAAGAACAACAAGAAAAG
orf19.5311 1457 1483 CAGCCCCAGCTCCAGCCCCAGCCCCAG
orf19.5311 1828 1850 CCACAACAACAACAACAACAACC
orf19.5311 2153 2175 GACCATCACCACCACCTCCACAA
orf19.5312 193 214 CACAACAACGACAACAGCAACA
orf19.5312 263 290 GTAGCCATAGCCATAGCCATAGCCAAAG
orf19.5312 760 779 AATGTTAATGTTAATGCTAA
orf19.5313 39 88 CACTAGTACTAGTACTAGTAGTAGTGCTGGTGGTTGTGGTGGTGGTGGAG
orf19.5314 395 414 ATCCTCCTCCTCCTCCTTCT
orf19.5318 44 73 AAACAAAAGAAGCAAAAGAAGCAAAAGAAA
orf19.5320 169 192 AATGATGATGAAGATAATGATGAA
orf19.5326 237 260 GAAAAAGAAGAAAGAAGAAACAAC
orf19.5326 298 321 CCCAAACTTCCCCAACTTCCCAAA
orf19.533 3 31 GAATTATGTGCTACGAATTATGTGCTACG
orf19.5334 295 317 GAACAGCAACAACAACAACCACA
orf19.5338 483 499 CATCACCACCACCACCA
orf19.5338 689 708 ATTCTTCTTCTTCTTCTCCT
orf19.5339 121 137 ACAAAAAAAAAAAAAAG
orf19.5343 804 821 CCCACCACCACCACCACA
orf19.5343 923 939 CACAACAACAACAACAG
orf19.5345 228 240 TGCTGCTGCTGCT
orf19.5345 847 866 CCTGCTGCTGCTGCTGCTCC
orf19.5351 372 389 TGCTGATGATGATGAAGA
orf19.5353 104 118 TTTATTTTTTTTTTG
orf19.5358 472 484 GATGATGATGATG
orf19.536 125 147 TACAACAACAACAACAACAACAG
orf19.536 517 543 AAAGAGTTGAAACAGTTGAAAGAGTTG
orf19.5367 11 21 TTTTTTTTTTT
orf19.5368 329 351 AAGACGACGACAACGACGACGAA
orf19.5368 1052 1067 CACCACCGCCACCACC
orf19.5370 470 485 TGGTGGTGGCGGTGGT
orf19.5371 171 198 TAATAACAATAAGAAGAAGAAAGAAAAG
orf19.5372 936 956 TGAAAAAGAAAAAGAAAAAAC
orf19.5376 1227 1251 TGCTACTACTGCTACCACTACCACT
orf19.5376 2165 2188 CTGACGATGACGATGATAATGATA
orf19.5376 2272 2301 CAACCACCACCACCACAACAACAACAACAG
orf19.5380 62 77 CTACCACCACCACCAC
orf19.5380 586 598 ACCACCACCACCA
orf19.5381 175 195 CCAGTACCAGTACCAGCACCA
orf19.5382 270 290 CCAGTACCAGTACCAGCACCA
orf19.5383 112 132 GATGAAGAAGAAGAAGAGGAA
orf19.5384 57 72 TGACGATGATGATGAT
orf19.5384 269 286 TACAACAACAACAACAGC
orf19.5384 649 666 GATGCTGATGATGACGAT
orf19.5384 873 898 CGATGGTGATGATGATGACGATGATT
orf19.5387 2771 2795 GTGATGATCATGATCATGATCATGT
orf19.5388.1 223 233 TTTTTTTTTTT
orf19.5389 581 596 AGCAACAACAACAACA
orf19.5389 1168 1201 CAGCAACAAAAACAACAACAACAACAACAAAAAC
orf19.5389 1376 1395 ATCAACATCAACAGCAACAT
orf19.5390 165 219 CAATAATAATAATAATACTAATAATACTAATACTAATACTACTAATAATAATAAT
orf19.5391 32 46 CAAAAAAAAAAAAAT
orf19.5399 1101 1118 TGCTACTACTAGTACTAC
orf19.54 206 222 AAGGAGAAGAAGAAGAA
orf19.5400 266 283 TGCTACTACTAGTACTAC
orf19.5406 357 377 GGATGAAGATGAGGATGAGGA
orf19.5406 663 701 TGAAGATGATGATGAAGAAGAAGATGAAGACGAAGACGA
orf19.5425 926 945 AGGATTTGGATTTGGATTTA
orf19.5426 2665 2691 GGTGATGACGATGACGATGATGATGAC
orf19.5430 129 166 TGAAGAAGAAGAAGAAGACGATGACGATGACGATGACT
orf19.544 7 41 AAAGGTAAAGGCAAAGGCAAAGGCAAAGGCAAAGA
orf19.5440 1358 1368 TTTTTTTTTTT
orf19.5441 76 90 ACAAAAAAAAAAAAT
orf19.5441 876 898 AGATAACGATAACGATAACGATT
orf19.5457 1140 1160 GGTGGATTTGGTGGATTTGGT
orf19.5459 1409 1431 TGCAGCAGCAGCAGCAACAGCAG
orf19.5462 144 167 ACTGCTGTTGCTGCTGCTGCTGCA
orf19.5465 374 389 AAGAAGAGGAAGAAGA
orf19.5466 312 353 CAGACAACAAAGAAAACAAAAGAAGAACAGAGACAAGAAGAT
orf19.5487 930 949 TGAAGAAGAGGAAGAAGAAT
orf19.5490 26 42 CCAGACCCAGACCCAGA
orf19.5490 49 74 AATCAAAAACAAAAACAAAAACAAGA
orf19.5490 259 271 GAAGAAGAAGAAG
orf19.5490 360 385 GGAAGAAGAAGAAGAAGAAGAACAAG
orf19.5492 314 333 ACGATGATGACGATGATGAG
orf19.5495 2644 2669 GAAGATGATGAAGATGAAGATGACGA
orf19.5498 126 149 TCCTCAACATCACCATCAGCATGA
orf19.5498 259 287 CAGCAACAGCAACAACAACAACAACAGCA
orf19.5498 826 845 CTGCAGCAGCAGCAGCAACA
orf19.5498 1101 1124 ACAGCAGCAACAACAGCAACAGCA
orf19.5498 1772 1787 ATGAAGAAGAAGAAGA
orf19.5498 1849 1892 GACGAAGAAGAAGAAGACGACGATGATGATGATGATGATGACGA
orf19.5499 1211 1245 CAAAACCAAAACCTAAACCAAAACCTAAATCAAAA
orf19.55 266 283 TTATATTATATTATATTA
orf19.5500 592 622 GATGAACAAGAAGAAGAAGATGAAGAAGAAT
orf19.5500 776 795 AATCATCATCATCATCATCC
orf19.5500 865 880 AAGAAGAAAAAGAAGA
orf19.5502 45 94 TAATACCACTCCTACTGCTACTGCTAATCCTACTGCTAATCCTACTGTTA
orf19.5502 271 303 ACTAGTTCTAGTTCTAGTTCTAGTTCTAGTTGT
orf19.5502 414 477 TAGTAGTGGTGGTGGTAGTAGTGGTGGTGGTAGTAGTGGTGGTGGTGGTGGTGGTGGTTGTGGT
orf19.5503 218 261 CTCCTTCTTCTCCCTCCTTCTTCTCCCTCCCTCCCTCCATCCCT
orf19.5504 50 93 TACAACAACAGAAACAACAGAAACAAAAAGATAAAGATAAACAT
orf19.5504 121 141 AGTAATAGTAGTAGTAGTAAT
orf19.5504 235 264 TATGAAGATGATGAAGATGAAGATGATAAT
orf19.5504 366 392 ACCCCACCACCACCACCACCACCAGCA
orf19.5504 434 451 AACCACCACCACCACCAT
orf19.5504 588 603 ACCACCACCACAACCA
orf19.5504 662 691 CATTATCATCATCACCATCACAATCACAAT
orf19.5504 894 918 AACAGGGACAGGGACAGGGACAGGC
orf19.5504 1027 1053 CTTTCTTCTTCTTCTTCTTCTTCTTCA
orf19.5504 1229 1254 ATTTATTATTAAAATTTATTATTAAA
orf19.5504 1364 1390 TAAGATATTTAATTAGATATTTAATAA
orf19.5504 1635 1669 ACCAACAACGACAACAACAACAACAACAACAACAG
orf19.5504 2053 2075 TCCACCACCACCTCCACCACCGC
orf19.5505 333 363 AGATAATGATGATAATGATGATGATGATGAG
orf19.5505 766 802 AACCCAACCCCAACCCCAACCCCAACCCCAACTCCAA
orf19.5505 960 975 ATTATCATCATCATCA
orf19.5506 52 71 AACGACAATGACAATGACAA
orf19.5506 274 302 TTATCATCATCATCATCATCATCGTCATC
orf19.5506 1334 1346 TACTACTACTACT
orf19.5506 1548 1560 TGATGATGATGAT
orf19.5506 1852 1870 AACACCACCACCACCACCG
orf19.5506 2239 2279 ACTACCACCACCACCACCACTACTACTACTACTACTACTGC
orf19.5507 101 124 GATCATCATCATCATCATCATCAC
orf19.5507 327 347 TGAAGAAGAAGAAGAGGAAGA
orf19.5507 363 380 TGAAGAAGAAGAAGAAGT
orf19.5507 555 578 CCAACAACAACAACAACAACAAAG
orf19.5507 1213 1232 GAAAATATGGAAAATATGGA
orf19.5510 552 581 CGAAGAAGAAAAAGAAAAAGAAAAAGAAAC
orf19.5510 949 971 GAGGATGAAGATGAAGATGAAAA
orf19.5510 1691 1714 CACAACAACAGCAACCACAGCAAA
orf19.5510 2003 2031 ATAATGATGAAGATGAAGATGATGATGAA
orf19.5510 2060 2091 GTGAAAATGAAAATGAAAATGAAAATGAAGAT
orf19.5510 2328 2346 TAACAACAACAACACCAAC
orf19.5510 2368 2398 AACAGCAACAGCAGCAGCAGCAGCAGCAACA
orf19.5513 359 436 AAAATCCAAATCCAAATCCAAATCCAAATCCAAATCCAAATCAAGAACAACAACAACAACTGCTGCTGCTGCTGCTGA
orf19.5515 906 928 TAAACAAAAAACAAAAGAAGAAT
orf19.5516 725 747 AAAGTTTGGAAATTTTGGAAAGT
orf19.5516 1872 1897 TAATAATAAAAAGAAAAAGAAGAAAG
orf19.553 58 79 GAAACAGAAGCAGAAACAGAAA
orf19.5530 2001 2017 ACCACCGCCACCACCAC
orf19.5530 2298 2318 TTATAATAATAATAATAATTA
orf19.5531 1167 1188 CGAAGAAGAAGAAGAAGAAGCA
orf19.5534 956 982 TTGAAGATGATGATAATGAAGATGATC
orf19.5537 234 259 ATCAACAAGTTCAACAAGTTCAACAT
orf19.5537 555 579 CTCAAGTTCAAGTTCAAGTTCAAGC
orf19.5537 590 606 CATCTACATCTACATCT
orf19.5537 1112 1138 CCAACAATAACAACAATAACAATAATA
orf19.5537 1155 1172 CAATAACAACAATAACAA
orf19.5539 95 113 CCACAACAACAACAACAGC
orf19.5539 787 819 ATTGTTATATTTGTTGTTATGTTGTTATTTATA
orf19.5541 175 191 CAGCAACAACAACAACA
orf19.555 293 310 GTGATGATGATGATGAAG
orf19.555 321 333 TGATGATGATGAT
orf19.5551 517 533 ACCAATACCAATACCAA
orf19.5551 795 810 ACCATCACCACCACCA
orf19.5556 172 191 CAAAAGAAAAAAAAAAGAAA
orf19.5556 209 224 TTTTTATTTTTTTTTT
orf19.5556 274 293 GTGGTAGTAGTAGTAGTCGT
orf19.5557 171 197 CAACAACAATAAACAACAAGAACAACA
orf19.5557 300 312 ACAACAACAACAA
orf19.5558 332 374 GACAGGCTCAAGCACAGGCTCAAGCACAGGCTCAAGCCCAGGC
orf19.5558 1012 1083 GAACAGCAGCAACAGCAGCAACAGCAACAACAGCAACAACAGCAACAACAGCAACAACAGCAACAACAACAC
orf19.5563 1606 1621 AAGAAAAAAAAAAAAA
orf19.5563 2082 2092 TTTTTTTTTTT
orf19.557 12 31 TCAACAACAACAACAACAAT
orf19.5572 959 978 ATCAATGGGATCAATGGGAT
orf19.5575 85 110 CTACAACAACAACAGCAACAGCAACA
orf19.5575 131 156 AGCAACCACACCAACAGCAACAACAG
orf19.5575 305 334 TAGAACTTGAACTTGAACTTGAACGTGAAC
orf19.5575 413 436 CCAACAACAACCACAACAACAACG
orf19.5575 521 543 ATTACAATGACAATGACAATAAC
orf19.5579 363 381 ACAGCAACAACAGCAACAA
orf19.5586 198 231 TATAAAAGACAATAACAAGACACAACAACAAGAT
orf19.5588 427 458 AAAGTAGAAAAAGAAGAAGAGGAAGAAGAATA
orf19.5589 76 86 TTTTTTTTTTT
orf19.5592 2001 2021 GGGGGTGGTTGTGGTGGTGAT
orf19.5595 90 116 AGATGAATTAACTGATGAATTAACTGC
orf19.5595 1172 1191 GCAACAACAACATCAACAAC
orf19.5595 1309 1364 AACAACTATAACAACAACAACTATAACAACAACAACAATAATAATAACAATAACAG
orf19.5595 1406 1429 TTAACAATTATAATAACAATAATG
orf19.5595 1487 1514 ATAATAACAACAACAACAACAACAGCAA
orf19.5596 519 535 CACCACTACCACCACCA
orf19.5597 2294 2317 TAGTGATATTGATAGTGATAGTGA
orf19.5599 295 317 CAAAAACAAGAAAACAAAAAAAC
orf19.5601 1113 1129 TGGTGGAGGTGGTGGTG
orf19.5604 237 272 CGACAACAACAACAATAATGATAATGATGTTGATGG
orf19.5605 2579 2616 ATGAAACTGAAACTGAAACTGAAGAAGAAGAAGAAGAT
orf19.5609 500 512 CCACCACCACCAC
orf19.561 194 216 CAAGAAATAAGAAGAAACAAAAG
orf19.5612 1421 1443 ATAACAACAACAACAACAACAAC
orf19.5612 2042 2070 AGGAGAAGGAAGAGAAGGAGAAGGAGGAA
orf19.5612 2280 2312 TGGTGAAGATGATGGTGATGGTGATGGTGAAGA
orf19.5614 234 284 TTCTGGTGGTTATTCCGGTGGTTATTCCGGTGGCTATTCCGGTGGCTACTC
orf19.5617 105 131 GGAAGAAGAAGAAGAAGAGGAAGAGGA
orf19.5617 150 170 AGGAGAAGACGAAGAAGATGA
orf19.5617 967 990 GCTGGCGCTGGTGCTGGTGCTGGT
orf19.5617 1039 1068 ACAAACAATAATAATAATAACAACAAAAAG
orf19.5618 1449 1470 TCAAAACCAAAATCAAAATCAA
orf19.5619 584 607 CTGATGATGATGATGATGATGAAG
orf19.5620 347 384 CTAATAATAATAATAATAATAATAATAATAATAGTAAT
orf19.5621 1754 1766 ACAACAACAACAA
orf19.5621 2294 2314 CTGGTGGTGGTGGTGGTGGCG
orf19.5622 364 399 AACCACGACCACGACCACCACCACCACCACCACCAA
orf19.5623 697 715 ACATCATCATCATCATCAC
orf19.5623 811 833 ACTACCACCACCACCACCACCAA
orf19.5623 1028 1040 ATGATGATGATGA
orf19.5625 139 183 ATCACCACCACCACCACCATCACAACAACAACAACAACAACGACA
orf19.5625 433 456 AATGATGATTATGATGATTATGAT
orf19.5626 92 131 CACTGCAACTGCAACTGCAACCACAACCACAACCACAACT
orf19.5626 159 186 GCATAATCATAATCATAATTATAATCAT
orf19.5626 200 228 ATAACAATAACACCAACAACAACAACAAT
orf19.5626 544 569 GATGAAAATGAAAATGAAAATGAAAT
orf19.5626 578 597 AAATTGAAAATGAAAATGAA
orf19.5626 776 845 TTAATAATAATCATAATCATAACCACAATAACAACCACAACCACAACAATGCCACTGCTACTGCTACTGC
orf19.5627 63 81 TCAACAACAACAACAGCAA
orf19.5627 99 121 TCAACAACAACAACAACAACAGC
orf19.5627 762 835 TCATAGCCATAGCCATAGCCACAACAACACCAACAACACCAACATCAATAACAATAACAACAATAATAATAATA
orf19.5628 116 132 GTTTTTTTTTTTTTTTA
orf19.5628 851 871 CTGGTGGTGGTAGTGGTGGTG
orf19.563 262 282 GAAGATGAAAATGAAAATGAA
orf19.5630 163 193 ACTGCCACTACCACTACCACTACCACTACAA
orf19.5630 472 508 AAAAATCAAAATCAAAATCAAAATCAAAATCAAAACC
orf19.5631 43 69 AACCAAAACAAAAACAAAAACAAAACA
orf19.564 1070 1100 TGTCGTCATCGTCATCGTCGTCGTCGTCTTC
orf19.5640 507 531 TCAACAACAACAACAACAACAACAT
orf19.5655 24 39 AGCAGCACCAGCAGCA
orf19.5655 821 835 TGTTTTTTTTTTTTT
orf19.5657 339 380 TCAACAGCAACAGCAACAGCAACAGCAACAACAGCAGCAACA
orf19.5657 1120 1139 CCAGCACCAGCACCGGCACC
orf19.567 842 860 ATGGTGGTGGTGGTGGTGT
orf19.5671 716 739 CAAACAATAAACAAAGAAGAAATA
orf19.5671 1568 1583 CTCCACCACCACCACC
orf19.5675 623 639 ATGGCAATGGCAATGGC
orf19.5676 1770 1792 TAAAAAGAAAAAGAAAAAGAAGT
orf19.568 581 603 CTACAACAACAACAACAACAACT
orf19.570 1068 1090 TACTACCAGTACTGCCAGTACTG
orf19.570 1136 1148 CAACAACAACAAC
orf19.570 1746 1876 TACAGCTACAGCTACAACTACTGGTACTGGTACTGGTCCTGACAACAACAACAACAACAATAACAACAATAACAACAATAACAACAATAACAACAATAACAACAATAACAACAATAACAACACTAACAACA
orf19.570 2002 2038 CCTTCTTCTTCTTCTTCTTCTTCTTCTTCTTCTTCTG
orf19.5701 942 954 TAGTAGTAGTAGT
orf19.5702 4140 4166 CAGTGGCGGTGGCGGTGGCGGTGGCGA
orf19.5702 4655 4676 ATTATGATGATAATGATGATCA
orf19.5704 414 434 GCCACCACCACCTCCACCACC
orf19.5710 3095 3123 CTACTGCAGCTCCTGCTGCTGCTGCTCCT
orf19.5710 3264 3289 TACTGGTGTTGCTGGTGTTGCTGGTA
orf19.5710 3387 3412 TTCTGGTGTTCCTGGTGTTCCCGGTG
orf19.5711 751 783 CAACAGCAGCAGCAGCAACAGCAACAACAACAA
orf19.5722 285 321 GAAAAAGAAGAAAAAGAAAGATAAAAAGAAAGACAAG
orf19.5722 349 440 AAGGAAAAGAAGAAAGAAAAGAAAAAGAAGAAAGAAAAGAAAAAGAAGAAAGAAAAGAAAAAGGATAAAAAGGATAAAAAGAAGAAGAAGAA
orf19.5732 852 863 TTTTTTTTTTTT
orf19.5732 1260 1296 ATCTTATCTTTTTCTTATATTGTTATTGTTGTTGTTC
orf19.5734 29 78 TACAACAACAACAACAACAACAACAGCAACAGCAGCAACAGCAACAACAG
orf19.5734 408 447 TCAACAACAACAACAGCAGCAACAGCAACAGCAACAACAG
orf19.5735 31 51 GAAGATGAGGATGATGATGAC
orf19.5736 3138 3175 TGAACTTATTACTACTGAACTTATTACTACTGAACTTA
orf19.5749 416 444 TTGGTGGACCTGGTGGACCTGGTGGAGCT
orf19.5749 552 575 AGCTGGTGGTGCTGGTGGTGCTGC
orf19.5749 586 613 GGTGAAGAAGGCGAAGAAGGCGATGAAG
orf19.575 1045 1060 ACAATAACAACAACAA
orf19.575 1819 1872 GCTAGTGAAACCCCAGCTAGTGAAACCCCAGCTAGTGAAACCCCAGCTAGTGAA
orf19.575 2839 2873 GATAATGGCTCCAATAATGGCTCCAATAATGGTTC
orf19.575 3018 3072 AGGTTCTGATAATGGTTCTGATAATGGTTCTGATAATGGTTCTGATAATGGTTCC
orf19.575 3254 3300 ACAATGGTTCTAATAATGGTTCTAATAATGGTTCTAATAATGGTTCA
orf19.5752 816 837 ACCAACACCAACATCAACACCA
orf19.5752 1059 1081 TATTTCTTCTAATTCTTCTAATT
orf19.5752 1751 1769 ATACTACTACTACTAATAC
orf19.5753 1146 1171 TATTTATTTGTTTATTGTTTTCTTTG
orf19.5754 214 231 GAACAACAACAACAAAAA
orf19.5754 242 260 ATGGTGGTGGTAGTGGTGG
orf19.5754 469 488 GATAGTGATAGTGATAATGA
orf19.5755 148 168 CATCAACAACAACAACAACCA
orf19.5755 214 234 CGACAACGACAACGACGACAA
orf19.5755 507 530 AAATGATAATAATATTAATAACAA
orf19.5755 1102 1139 GAGGATGACGACGACGAGGATGACGACGACGAGGATGA
orf19.5758 241 260 AGCAACAACAACAGCAACAA
orf19.5759 1840 1862 ATTTGTTATTTGTTTGTTATTAT
orf19.5760 518 561 CTACTGCTGCTGCTGGTGCCGCTGCTGGTACCGCTGCTGGTACA
orf19.5760 1075 1094 TCTGGTTCAGGTTCTGGTTC
orf19.5770 613 625 GAAGAAGAAGAAG
orf19.5772 478 497 CAACAGCAACAGAAACAGCA
orf19.5776 895 923 AAGGAAAACGAAAAGGAAAAGGAAAAAGA
orf19.578 570 598 TAACAACAACAACAACAACAACAACAACA
orf19.578 1397 1430 GTCGTAGTGGTAGTGGTAGTGGTGGTGGTGGTGA
orf19.5782 1939 1962 GAAGAAAGAACAAACAAAGAAAAT
orf19.5784 45 60 TGCTGCTCCTGCTGCT
orf19.5796 24 38 CAAAAAAAAAAAATA
orf19.58 2123 2154 CAAATAAAAAGAATAATAACAACAACAAAAAG
orf19.580 286 302 GATAACGATAACGATAA
orf19.581 634 709 ACCAACAACAACAGCAACAACAACAGCAACAACAACAACAACAACAACAGCAGCAACAGCAACAGCAACAGCAACG
orf19.581 1894 1949 CCACAACAACAACAACAACCACCACCACCACCACAACCACCACAACCACAACAACC
orf19.581 2061 2086 GCAACAGCAACAACAGCAACAACACC
orf19.5812 42 68 CAAAAAACAAAAGAAAGAACAAGAACA
orf19.5813 298 329 AGCACTACCACCACCACCACAACCACCACCAA
orf19.5823 733 760 GGTGCGGGTGCAGGTGCAGGCGCAGGTG
orf19.5824 61 84 CAGACATCACAGACGTCACAGACA
orf19.5828 364 385 GAAGGGCAAGGGCAAGGGCCAG
orf19.5831 265 282 TCGTCTTCTTCCTCTTCT
orf19.5839 94 113 ACAAGCACAAGCACAAACAC
orf19.5840 3 21 GAAAAAAAAAAAAAACAAA
orf19.5849 565 605 CAACAACAGCTACAACAGCAACAGCCACAGCCACAGCCTCA
orf19.5849 981 994 ACAACAACAACAAC
orf19.5850 231 258 TAAAGAAAAGAATAAGAACAAGAACAAG
orf19.5850 300 321 TGAAGAGGAAGATGAAGAAGCA
orf19.5850 450 467 TGATGAAGATGATGACGA
orf19.5850 2068 2096 GAACAAAAGAAAAAAGAAGAAGAAGAGGA
orf19.5852 2416 2435 CTTGATTTTGATTTTGATTC
orf19.5855 407 426 AAAAGCAAAAGGAAAAGCAA
orf19.5855 2041 2058 CAGCAACAGCAGCAGCAG
orf19.5858 249 272 TCAAGCTCAACAAGCTCAACAAGA
orf19.5858 375 397 TGAAGACGAAGAAGAAGACGAAG
orf19.5864 176 198 AGCAACAACAACAACAGCAACAA
orf19.5865 333 353 GAACAACAACAACAACAATAA
orf19.5865 603 624 TGAAGAAGAAGAAGAAGAAGAG
orf19.5865 1795 1807 TTATTATTATTAT
orf19.5866 234 259 CCAATTCCAATTCCAACTCCAATTCC
orf19.5867 356 376 CTAGTTCCAGTTCTAGTTCTA
orf19.5867 602 620 CTTCATCATCATCATCAAC
orf19.5867 773 805 ATAATGATGAGGATGAAGATGAAGAAGAAGAAT
orf19.5869 547 559 ATCATCATCATCA
orf19.5869 1479 1513 AGCAACAACAACAACAACAACAACACCAACACCAA
orf19.587 116 139 CAAAACGAAACGAAACGAAACCAA
orf19.5871 212 245 TACAACAACAACAACAGCAGCAGCAGCAGCAACA
orf19.5874 7 30 CTTTTGACTATTTTGACTATTGTG
orf19.5880 774 794 AACAGCAACAGCAGCAGCAGG
orf19.5886 292 306 TTCTTTTTTTTTTTA
orf19.5892 155 171 GGTGTGTGTGTGTGTGG
orf19.5892 188 204 CTTTTTTTTTTTTTCTT
orf19.5892 571 581 TTTTTTTTTTT
orf19.59 13 28 ATTTTTTTTTTCTTTT
orf19.59 94 109 TCTCATCTCATCTCAT
orf19.59 195 211 AATAACAACAACAACAA
orf19.59 569 591 AAGAACAACAGCAACAACAAAAA
orf19.5901 2196 2221 TCAACAAGTACAACAAGTACAACAAC
orf19.5903 298 340 CATCAACAACAACAACAACTGCAACAGCAACAGCAACAACAAG
orf19.5905 267 289 CAAGAATAAGAATAAGAAAAAGA
orf19.5908 365 413 AGCAACAACAACAACAACCACAGCAACAACAACAACAACAACAACAACT
orf19.5908 1917 1939 GCAACAACAACAACAACAACAGC
orf19.5912 390 410 TGAAGAAGAAGAAGAAGAAGC
orf19.5912 423 442 TGAAGAAGAAGAAGAGGAAG
orf19.5912 504 520 TGAGGAGGAGGAGGAGA
orf19.5912 2673 2690 TGATAATGATGATGACGA
orf19.5912 3054 3072 TGAAGAAGAAGAAGAGGAA
orf19.5917 710 731 ATTCTTCTTCTTCTTCTTCTTA
orf19.5917.3 169 191 CCTGCTGCTGCTGTTGCTGCTGC
orf19.5917.3 723 733 TTTTTTTTTTT
orf19.5917.3 1159 1169 TTTTTTTTTTT
orf19.5917.3 1494 1511 CAACAAAAACAACAATAA
orf19.5918 155 190 TAGATACAAAACAAAAAAAAAAGAGAAAGAAACAAC
orf19.5918 270 298 CAATAAACAAAAAAAAAACAAAAATAATA
orf19.5924 762 790 ATCACCTCCACCACCACCACCACCTCCGC
orf19.5924 848 886 TTCCTCCTCCTCCTCCTCCACCACCGCCGCCGCCACCGC
orf19.5924 920 954 ACCCACCACCACCGCCACCGCCACCGCCACCTCCT
orf19.5924 1014 1048 GCCACCAGGTCCACCAGGTCCGCCAGGTCCGCCAC
orf19.5924 1153 1172 GGACATCGACATCGACATCA
orf19.5924 1192 1225 CATCCTCCTCCTCCTCACCACCACCACCACCATC
orf19.5925 305 320 ACAACAACAATAACAA
orf19.5928 267 290 TGAAGAAGAAAAAGAAGAAGAAGC
orf19.593 119 147 TACAGCAACAACAACAACAACAACAAAGA
orf19.5930 1074 1086 ACCACCACCACCA
orf19.5931 199 215 GAAATGGAAATGGAAAT
orf19.5933 943 961 CATCAACAACAACAGCAAC
orf19.5933 1060 1090 CAGGACCAGAACCAGAACCAGAATCAGAACC
orf19.5934 1857 1885 TAACAACAACAACAACAATAATAATAATA
orf19.5949 358 384 CCTGCTGCTGCCGCTGCCGCTGCTCCT
orf19.5953 341 370 CACAACAACAACAGCAACAACAACAACAAA
orf19.5953 811 833 CAGCAACAACAACAACAACAGCA
orf19.5956 686 712 ACCAACAACCACAGCAACCACAACAAT
orf19.5959 1460 1503 CAACCACCATCACCACCACCACCACAACAACAACAACAACAAAA
orf19.5965 1430 1446 CTCCTACTCCTCCTCCT
orf19.5965 3191 3211 ATAATGATGAAGATGAAGATG
orf19.5966 177 194 AAAACAACAACAACAACC
orf19.5967 748 776 GAAGAGGAGGAGGAGGAGGAAGAGGAGGA
orf19.5967 893 914 ATCAACAACAACAACTACAACA
orf19.5967 1166 1190 GTAAAAATAATAATTATAGTAACAA
orf19.5971 1470 1482 TGATGATGATGAT
orf19.5974 267 292 GCAACACCAACAACAACAACAACAAG
orf19.5974 362 382 ATTCTGATTCCGATTCTGATT
orf19.5974 732 744 TTATTATTATTAT
orf19.5974 1944 1971 TTCTAATTCAAATTCAAATTCAAATGCA
orf19.5974 2595 2614 ACCACAACAACAACAACATC
orf19.5975 691 717 TCTACTACTACAACTAGTACTACCACT
orf19.5976 935 962 AACAATCATTTTATCAATCATTTTATAA
orf19.5986 802 821 CCAATTTCCAATTTCCAATT
orf19.5989 197 219 TCCCACCTCCACCTCCACCGCCA
orf19.5989 417 440 CCCACCACCGCCACCACCAGCACC
orf19.5989 999 1019 GCAACAGCAACAACAACAGCA
orf19.5989 1024 1052 CAACAAGCACAACAGCAAGCACAACAACA
orf19.5992 110 136 CTACTACTGCTGCTACTGCTACTACTG
orf19.5992 507 523 ACCACAACAACAACAAC
orf19.5992 529 550 CAACCACCACCACCACCACCGC
orf19.5992 1075 1098 CAGCAACAACAACAACAACAACAG
orf19.600 1408 1433 GAGGAAGATGAAGATGAAGATGAACA
orf19.600 1439 1460 GTGATGACGATGATGATGGTGA
orf19.6002 756 774 AGCTGCTGCTGCTGCTGTT
orf19.6003 154 178 TATAATAATAATAATAATAATATTA
orf19.6003 347 368 ATAATGATACTGATACTGATAC
orf19.6003 854 869 CATCAACATCATCATC
orf19.6003 1141 1188 GAAGAAGAAACAGAAGAAACAGAAGAAACAGAAGAAACAGAAGAAACT
orf19.6003 1212 1244 CCATCACCATCAACATCATAATCATCATCATGA
orf19.6005 92 111 ATAATGATGATGACGATGAT
orf19.6005 120 139 TACCACCACCACTACCACCA
orf19.6005 246 271 TACTAATAATAATAATAATAATAATC
orf19.6005 340 377 AAAGATGAAGATGAAGAGGAAGAGGAAGAAGAAGACGA
orf19.6005 413 431 GTGATGATGATGATGAAGA
orf19.6005 587 618 GATTTGTTAGTTTATTTGTTAGTTTATTTGGT
orf19.6005 2079 2099 TGGTACCGGTACCGGTACCAG
orf19.6007 740 758 ATTCATTTATTCATTCATT
orf19.6008 317 336 TTGGTGGTGGTGATGGTGGT
orf19.6008 707 735 AGAATAATAATAATAATAATAATAATAAT
orf19.6008 2080 2106 AATACTACTACAACTACTACTACTAAT
orf19.6008 2587 2610 AAACAACAACAACAACAACAGCAA
orf19.6008 2756 2776 CAACTACTCCTACTACTACAA
orf19.6008.3 89 112 GTTTGTTTATTTGTTTGTTTTTGT
orf19.6009 1866 1881 TGATGATGATGAGGAT
orf19.6009 1908 1928 TGAGGATGAAGATGAAGATGA
orf19.6009 2106 2123 TGAAGAAGAAGAAAAAGA
orf19.6010 124 143 CAAAAACAAAAGAAAAAGAA
orf19.6010.1 81 110 ATTTGATTTTGATTTTGATTTTTTTTTTTT
orf19.6011 2629 2651 TTGTTACAATTTTTACAATTTTT
orf19.6016 181 202 GATCATCACCATCATCATCAAC
orf19.6016 243 266 TAAACGTGAACGTGAACGTGAAAG
orf19.6017 123 145 TCAACAACAACAACAACAACAAT
orf19.6017 317 339 CTCAAGCTCAAACTCAAGCTCAA
orf19.6018 450 472 GAAAGATTTGAAAAATTTGAAAG
orf19.6020 295 320 GATGAGGAAGAGGAAGAGGAGGACGA
orf19.6020 889 908 AAAGAAGAAGAAGAAGAAGG
orf19.6021 33 57 AGCAACGACAACAACGACAACAACT
orf19.6022 287 312 TGTCGTCATCGTCGTCGTCGTCGTCT
orf19.6022 458 485 ACTACAACAACAATAACAACAACAACAT
orf19.6022 1378 1411 ACCAATAACAATAACAACAACAATAACAACAATA
orf19.6024 559 590 CATCAACAACAACAACAACAAGAAAATAAATA
orf19.6024 827 857 CACCAACATCAAAAACAACATCAACAACAAA
orf19.6024 974 989 ATAATAAGAATAATAA
orf19.6025 240 259 TGACGACGACGACGACGAAG
orf19.6025 556 579 TGGAATCAATTGAATCAATTGATT
orf19.6027 182 212 CTGATGTTGAAGATGGTGATGATGATGACGA
orf19.6027 502 524 GATAATAATGATAATGATAATCA
orf19.6027 666 700 TAATACTACTACTACTACTACTACTACTACTCCTA
orf19.6027 894 951 GGATAAGGTTGATAAGGTTGATGAGGTTGATGAGGTTGATGAGGTTGATGAGGATGAT
orf19.6028 41 67 CACAACAAAAACAACAACAACAACATC
orf19.6028 818 839 CTGCCAATGCCAATGCCAATGA
orf19.6028 1219 1247 CCAACAACAACAACAACAACAACAACATC
orf19.6028 1449 1493 GAATTATTCCAATTATTCCAATTATTCCAATTATTCCAATTCTTC
orf19.6028 1510 1531 ACTAATAATAATAATAACAATA
orf19.6028 1631 1646 ACCACCACCATCACCA
orf19.6028 1797 1839 TGCTACTACTACTACTACTACTAATAATAATAATAATAATAGT
orf19.6028 1899 1911 ACCACCACCACCA
orf19.6028 1934 1952 AGCAACAACAACAACAAAA
orf19.6028 2060 2079 TTTCTTCTTCTTCTTCTTCA
orf19.6028 2125 2151 TATGATGATGACGATGATGATGATAAT
orf19.6028 2256 2283 TGGTAATGGTAAAGGTAATGGTAATGGT
orf19.6030 61 79 ACACCACCACCACCACCAA
orf19.6031 532 548 GATAATAATAATAATAG
orf19.6031 923 947 ACAACGACGATGACAACGACGAAGA
orf19.6031 994 1016 GCTGGTGGTAGTGGTAGTGGCGG
orf19.6031 1304 1339 CACAACCACCACCACAACAACAGCAGCAGCAGCAGG
orf19.6031 1704 1729 CCAACAACAACAACAGCAACAACAAC
orf19.6031 1790 1807 CACAACAACAACAACAGC
orf19.6031 2013 2030 TGAAGATGATGATAATGA
orf19.6032 99 119 CACTACCACCACCACTACCAC
orf19.6032 1185 1214 TAACAACAACAACAACAACAACAACAAAAC
orf19.6033 1448 1463 ATGATGGTGATGATGA
orf19.6034 67 79 TTGTTGTTGTTGT
orf19.6036 2085 2109 AACATCATCATCATTATCATCATTA
orf19.6036 2335 2352 AAAGAAGAAGAAGAGGAA
orf19.6040 511 531 AAAGAACAAGAACAAGAACAT
orf19.6040 621 644 AGTAGAAGAAGATGAAGATGAAGA
orf19.6045 180 192 TTATTATTATTAT
orf19.6049 1922 1942 AAAGGATCAAAAGGATCAAAA
orf19.6055 2234 2256 AAAGTACAGTAAAGTACAGTAAA
orf19.607 3141 3162 GCAACAACAACAACAACAACCA
orf19.6072 23 43 GAAAAATAAACAAACAAAATA
orf19.6072 61 71 TTTTTTTTTTT
orf19.6074 654 680 TGAAGAAGACGAACAAGAAGAAGAGGA
orf19.6079 33 52 TCAAGCTCAAGGTCAAGCTC
orf19.6081 1486 1505 TCTTCCTCCTCCTCCTCTTC
orf19.609 129 154 TGTTTGTTGTTTGTTCTTTTTTTTGT
orf19.609 193 221 GCTTACTGCTTGCTGCTTGCTGCTTGCTC
orf19.609 274 288 TCTTTTTTTTTTTTG
orf19.6090 199 216 GATGAAGAAGAAGTAGAA
orf19.6090 1049 1078 ATAACACCAACAACAACAACAACAATAATA
orf19.6092 426 438 CAACAACAACAAC
orf19.6092 2896 2920 AACGACGACGACGACGACGAAGACG
orf19.6094 1961 1978 TGGAGGAGGAGGAAGAGG
orf19.610 251 284 GACAACAACAACAACAGCAGCAGCAGCAGCAACA
orf19.610 997 1021 GCTCCTCCACCTCCACCTCCACCCG
orf19.610 1316 1345 TACAACAACAACAGCAACAACAACAACAAA
orf19.6102 315 355 GCCACCACCACCGCCGCCACCACAACCACAACCACAACTAC
orf19.6109 282 338 CCAACAACAACAGCAACAGCAACAACAGCAACAACAACAGCAACAGCAGCAACAACA
orf19.612 9 44 TAAAGAAGAAAAAAAACAGAAGAGAGAAAAAAAAAT
orf19.6121 940 959 CAGGCCCAGGCCCAAGCCCA
orf19.6121 961 980 CAGCAACAACAACAACAACT
orf19.6121 1934 1951 AGCAACAACAGCAACAAC
orf19.6124 1137 1177 ACCACAACCACAACCAAAACAACAACAACAGCAACAGCAAC
orf19.6124 1425 1478 ACAACCGCAACCACAACCACAACCACATCAACAGCAACATCAACAGCAACAGCA
orf19.6124 1598 1628 TCCAGAACCAGAACCAGAACCAGAACCAAAA
orf19.6129 744 767 GAAACAACAACAAGAACAAAAATA
orf19.6134 429 459 TGCTGATAATGATGATGATGATGATGATGAG
orf19.6138 1929 1947 GGAAGAAGAAGAAGAAGAT
orf19.6143 596 622 TTGGGTCTGGTGCTGGGTCTGGTGTTG
orf19.6146 672 695 GCCACAACCACCACCACCACCTCC
orf19.6147 237 266 CGATGATGATGATGAAGATGAAGATGATGA
orf19.6147 445 465 GAGGAAGAAGAAGAAAAAGAA
orf19.6155 303 327 GAGTAGTAGTAGTAGTAGTAGTAAT
orf19.6163 108 126 ACTACAACAACAGCAACAA
orf19.6163 134 153 GACAACAACAACGACAACAA
orf19.6164 131 155 CTTTTTCTTTTCTTTTTTTTTTTCT
orf19.6173 190 203 TCATCATCATCATC
orf19.6178 117 132 GTTGTCGTTGTTGTTG
orf19.6179 637 652 CAACAACAACGACAAC
orf19.6186 657 672 CAACACCACCACCACC
orf19.6193 243 261 AAACAACAACAACAACCAC
orf19.6193 532 547 GATGATGATAATGATG
orf19.6195 201 216 AGAAGAAGACGAAGAA
orf19.6195 2187 2205 TAGTGGTGGTGGTGGTGGA
orf19.6197 1363 1383 CCACAACAACAACAGCAACAA
orf19.6197 1410 1431 TCAACAACAACAACAACAACCA
orf19.6199 1360 1388 TCATCGTCGCCGTCGTCGTCGTCGTCCTC
orf19.62 535 579 ATCAACAATAACAACAACAATAACAATAACAACAACAACAACAAT
orf19.62 1083 1112 TATTATGAAAATGATTATTATGAAAATGAT
orf19.620 10 35 TCTCTCCTTCTCTCTTCTTCTCTCTC
orf19.6200 475 502 AAACCGCAACCGCAACCGCAACCGCAAG
orf19.6203 696 709 ACAACAACAACAAC
orf19.6203 2327 2350 ACAATAATAATAACAACAACAACA
orf19.6203 2352 2374 TAGCAGCAGAAGCAGTAGCAACA
orf19.6205 628 640 CCACCACCACCAC
orf19.6205 730 755 CCTCAACAACTTCAACAACCTCAACA
orf19.621 794 818 CCTCTCTCCTCTATCCTCTATCCTC
orf19.6217 2386 2422 GCTCCTCCTGTTCAAGCTCCTCCTGTTCAAGCTCCTC
orf19.6217 2435 2470 TGCAACAGCAACAGCAACAACAACAGCAACAGCAAC
orf19.6217 2725 2738 GCTGCTGCTGCTGC
orf19.6217 3248 3266 CTCCACCACCACCAGCACC
orf19.6222 2457 2476 AATCATGGAATCATGGAATC
orf19.6225 500 521 CACAACAGCAACAGCAACAGCC
orf19.6225 838 860 AACCATCACCACCACCACCAACA
orf19.6227 69 96 AAAACATCAACCACAACACCAACACCAA
orf19.6227 955 970 GATGAAGAAGAAGAAG
orf19.6229 1340 1363 ATGCTGCTGGTGCTGATGCTGCTA
orf19.6244 1889 1908 CAGAAGAAGAAGAGGAAGAA
orf19.6244 2160 2180 TGAAGAAGAAGAACAAGAAGA
orf19.6247 1006 1029 GAAGAGGAAGAGGAGGAGGAGGAA
orf19.6247 1456 1472 AGTGGCAGTGGCAGTGG
orf19.6249 1795 1816 CAAGAACAACAACAACAACAAG
orf19.6250 283 302 CCACAACAACAGCAACAACA
orf19.6250 391 407 ACAACATCAACAACAAC
orf19.6250 649 667 CAACAGCAACAACAGCAAC
orf19.6250 898 914 AGAGGTAGAGGTAGAGG
orf19.6260 2163 2180 CGACAACGACGACGATGA
orf19.6260 3671 3820 AGGAACAAGAACAGGAACAGGAACAGGAACAGGAACAGGAACAAGAGCAAGAGCAAGAGCCAGATCAAGAGCCAGATCAAGAACAAGAGCCAGATCAAGAGCCAGATCAAGATCAAGATCAAGAGCCAGATCAAGAGCCAGATCAAGATC
orf19.6261 271 294 GATGAAGAAGAGGAAGAAGAAGAT
orf19.6261 325 347 ATTCTTATTTTTATTATTTCTTC
orf19.6261 1322 1342 TTAACAATAACAATAACAATG
orf19.6268 309 329 TGAAGATGACGATGACGATGA
orf19.6268 471 486 ACAACCACCACCACCA
orf19.6268 597 625 ACAACCACAACCACAATCACAACCACAAC
orf19.6268 659 683 GACAACAACAACAACAGCAACAACA
orf19.6268 938 955 TACCACCACCACCACCGC
orf19.6269 21 53 TAGTAATAATAATAATAATAATAATAATAATAC
orf19.6269 123 145 TAATACTACTACTACTACTACAA
orf19.6269 252 271 ACATCAACAGCAACAGCAAC
orf19.6269 590 613 CTGATGATGATGATGACGATGATG
orf19.6269 853 878 TCAAAATCAACATCAACATCAACAAA
orf19.6269 1178 1200 GAAGACGACGACGACGGCGACGA
orf19.6271 154 182 AATGGTAAAGGTAAAGGTAAGGGTAAGGG
orf19.6271 533 554 CAGCTGCTGCTGCTGCTGCCGC
orf19.6271 1026 1043 CAACAGCAGCAGCAGTAG
orf19.6271 1044 1070 TAACAACAACAACAACAATAAGAAAAC
orf19.6272 221 241 ATAACAACAACAACAACAACT
orf19.6272 266 283 ATGATAATAATAATGATA
orf19.6272 644 667 ACAATAATAATAATAATAATAATA
orf19.6275 149 204 ATGAAAAAGAAAAAGAAGAAGAAGAGGATGATGATTATGATGATGAAGATGATGAC
orf19.6275 377 404 GTGGAGGAGGAGAAGGAGGAGGAGGAGA
orf19.6275 600 635 AGATGATGATGATGAGGAGGAGGAGGTGGTGGTGGC
orf19.6275 1528 1566 CCTCCACTACCACCACCACCACCTCCTCCTCCTCCTCCA
orf19.6276 109 129 GAAGAGGAGGAGGAGGAGGAA
orf19.6276 250 285 ACTCCTCCGCCACCTCCACCTCCACCGCCACCGCCA
orf19.6276 667 700 GAACCACAACCACAACCACAACCACAGCCACAAC
orf19.6276 1080 1096 AAGCAGAAGAAGAAGAA
orf19.6276 1323 1347 ACCACAGCAACAGCAACAGCAAGAA
orf19.6276 1349 1369 TAGAAGAAGAAGAAGAAGAGG
orf19.6276 1520 1544 TCACTACCACCACCACCACTACCAA
orf19.6276 1640 1655 CAACAACTACAACAAC
orf19.6276 1810 1832 GATGAAGATGAAGATAAAGATGA
orf19.6276 1833 1852 TGTTAGTGTTAATGTTAGTG
orf19.6276 2027 2068 ATCAACAACAACAAAAACAAAAACAAAAACAAAAACAACAAC
orf19.6276 2154 2194 TTCATCGTCATCATCATCTTCCTCTTCTTCTTCCTCTTCAT
orf19.6276 2345 2401 TCAAAAACAACAACAACAACAATAATAACAATAATAATAATAATAATAATAATAGTA
orf19.6276 2417 2437 ATGGTGGTGGTGGTGGTGGGG
orf19.6276 2495 2519 CAATAACAAAGAAAAAGAATAAACA
orf19.6277 3 29 GTCATTATCAACATCAACATCAACAAA
orf19.6277 66 89 AACATCACCATCTTCACCATCATT
orf19.6277 189 223 TACAACAACAACAACAACAACAACAACAACAACAC
orf19.6277 234 251 CTCATCATCATCATCATT
orf19.6277 286 309 CCCAAAACACCAAAAACACCAAAA
orf19.6277 403 441 TCCTCATCATCATCATCATCAACATCAACACCAACATCA
orf19.6277 529 559 GAGGAAGAAGAAGAAGAAGAAGAAAAAGAAG
orf19.6277 826 866 CTACTGCTGGTGCTGCTGCTTCTGCTGCTTCTGCTGCTGCC
orf19.6277 921 956 ATCACCACCACCACCACCACCATCATCATCATCACC
orf19.6277 1144 1186 CAATATAATAATAATAATAATAATAATAATAATAATAATAATG
orf19.6277 1187 1211 CTAATAATATTAACAATAAAAATAC
orf19.6277 1426 1449 TTAATAATAATAATAATAATAAAG
orf19.6277 1641 1663 ACTACAAAAACACCAACAACTAC
orf19.6277 1929 1989 AACAATAATAGTAATAATAATAATATTAATAATATTGATGATGATGATGATGATGATGATA
orf19.6277 2076 2111 CAAAACAAAGAAGACAACAACAACAACAACAACAAT
orf19.6277 2147 2166 ATTATCATCATCATCATCTT
orf19.6277 2332 2368 ATTATAATCATAATCATAATCATAATCAACATAATCG
orf19.6277 2461 2486 CAGGAAGAGGAGGAAGAGGAGGAGAA
orf19.6277 2574 2592 TCATCTTCTTCATCTTCTT
orf19.6277 2781 2834 GCTTCTTCTTCTTCTTCTTGTTGTTGTTGTTGTTGTTCTTCTTCTTCTTGTTGT
orf19.6277 2929 2950 ATGATCATCAACATCATCAACA
orf19.6277 3038 3057 CACTGATACTGATACTGATT
orf19.6277 3201 3251 AATGATAATGATGAGGATGAGGATGAGGATGAGAATGAGGATGAGAATAAG
orf19.6280 48 68 CAATAGTAATAGTAATAGTAT
orf19.6280 111 121 AAAAAAAAAAA
orf19.6281 328 340 ACCACCACCACCA
orf19.6281 463 490 AGCAACAGCAACAACAACAACAACAATA
orf19.6281 659 688 CTCAACCACAACCACAACCACAACAACCAC
orf19.6282 456 474 AAAACAACAACAACAACAT
orf19.6282 550 578 GCTGCAGCAGTAGCGGCAGCGGCAACAGT
orf19.6282 672 693 TCCACCACCACCACCACCTCCA
orf19.6283 434 449 ATGAAGATGATGATGA
orf19.6283 676 698 GAAGAAGAACAACAACAAGAAGA
orf19.6286 343 359 AAGGATAAGGATAAGGA
orf19.6294 458 480 CCAACAGCAACAACAACAACAAA
orf19.6296 257 301 GTGGTACTAGTAATAGTAATAGTAGTAGTAATAGTAGTAGTAATT
orf19.6297 14 31 CAAAAAAAAAAAAAAAAC
orf19.6302 9 41 ATTTCTTCTTCTTCTTCTTCTTATTATTATTCT
orf19.6302 342 357 TACTACCACTACTACT
orf19.6302 360 416 ATCTGTTTCTGCTTCTGTTTCTGCTTCTGTTTCTGCTTCTGTTTCTGCTTCCGTTTC
orf19.6302 646 666 TTATCATCATCATCATCATCC
orf19.6304 379 425 CCATCTTCATCTTCATTATCATCATCATCATTGTCATCATCATTATC
orf19.6306 1216 1228 GTTGTTGTTGTTG
orf19.6307 688 745 AATGATCATGATGATGATAATAATAATAATAATAATAATAATAATAATAATAAAATAC
orf19.6307 927 964 ACCAGAACAAGAACAAGAACAAGAAGAACAACAACAAT
orf19.6308 417 443 CAATGAAAATGAAAATGAAAATGAAGA
orf19.6309 378 396 TCAACAACAACAACAACAG
orf19.6309 400 417 CAACAGCAGCAGCAACAG
orf19.6309 435 460 CCAACAACAGCAACAACAACAACAAT
orf19.6309 498 519 CCAACAACAACATCAACAACAA
orf19.6309 684 706 TCAACAACAACAACAGCAACAAC
orf19.6309 734 803 TACAGCAACAGCAACAGCAACAACAACAGCAACAACAACAACAGCAACAACAACAACAACAACAACAACG
orf19.6309 953 976 GAAACAACAACAACAACAACAATA
orf19.6309 1103 1148 CACAACAACAACAACAACAACAACAACTGCAACTGCAACTGCAACA
orf19.6309 1204 1219 ACTAATACTACTACTA
orf19.6309 1278 1320 TCAACAACAACAACAACAACAACCCCAGCAACAACCCCAACAA
orf19.6309 1436 1454 AAGAACAACAACAACAACC
orf19.6309 1458 1505 GCAACCGCAACCACAACCGCAATCGCAATCGCAATCACAATCACAATC
orf19.6309 1514 1547 CAAATAATAACAATAACAATAACAATAAACAAGA
orf19.6309 1634 1657 ATAATGGTAATGGTAATGGTAATA
orf19.6309 1843 1855 GATGATGATGATG
orf19.6310 231 257 GAATAGTAATAATAATAATAATAATAT
orf19.6310 361 400 CAACACCAAAACCAAAACCAAAACCAAAACCAAAACCAAT
orf19.6310 460 489 CAACATCATCATCATCATCATCATCATCAA
orf19.6310 590 606 CTGAATCTGAATCTGAA
orf19.6310 936 962 GAATTATAATTATAATTATAATAATAT
orf19.6310 1262 1283 GTAGTGGTGGTGGTGGTGATGG
orf19.6310 1484 1510 GTTCTAATTCTAATTCTAATTCTAGTT
orf19.6310 1650 1669 TTCAAATTCAAGTTCAAGTT
orf19.6310 2155 2176 ACTACAACTACAACAACGACAA
orf19.6310 2286 2329 TAGTAATGGTAATGGTAATGGCAATGTTAATGTTAATGTTAATT
orf19.6311 201 235 TGAAAAAGAAGAAGAACAAGAAGAAGAAGAAGACG
orf19.6312 720 747 AGTTGAAGCTGAAGCTGAAGTTGAAGCT
orf19.6313 514 541 ACAAATAATAATAATAATAATAATAATG
orf19.6313 713 734 GTAAAGGGAAAGGGAAAGGGAT
orf19.6313 1755 1796 CACAAACACCAACACCAACACCAACACCAACACCAATACCAA
orf19.6313 2000 2031 ATGGTCAAGGTCAAGGTCAAGGTCAAGGTCAT
orf19.6313.2 439 462 CAAAAAAGAAGAAGAAGAACAAGA
orf19.6313.2 477 506 ATGATAATAATGATAATGATAAAGATAATG
orf19.6315 137 156 CATCAACAACAACAATAACA
orf19.6316 153 197 ATCAACAACAACAACAACAACAACAACAACAACAACAACAACCAC
orf19.6316 788 808 ATCAACAACAACAACAACAGC
orf19.6317 472 499 CAAAACAACAATAACAATAATAATGATA
orf19.6317 504 520 TTCTAATTCTAATTCTA
orf19.632 83 111 GTAATGATAATGATAACAATAACAATAAC
orf19.632 116 140 ACGATAATGATGATGATGATAATGT
orf19.632 1121 1134 TGGTGGTGGTGGTG
orf19.632 1207 1234 TCGTCATCATCATCATCATCATCATCAA
orf19.632 1271 1292 ATGGAGATGAAGATGAAGATGA
orf19.632 1321 1337 AATAACAACAACAACAA
orf19.6329 6 23 ATTTTTATTATTATTATT
orf19.6329 807 833 CTCTTCTTCTTCTTCTTCTTCTTCCTC
orf19.633 216 258 TAATGGTAGTGGTAGTGGTAGTGGTAGTGGTGGTGGTGGTGGC
orf19.6336 138 168 TCCAGCTGCACAACCAGCTGCACAACCAACT
orf19.6336 386 482 CATCCAGTGAAGCACCATCCAGTGAAGCACCATCCAGTGAAGCACCATCCAGTGAAGCACCATCCAGTGAAGCACCATCCAGTGAAGCACCATCCAG
orf19.6336 625 653 CCAACAAGTGCTCCAGCAAGTGCTCCAAC
orf19.6336 1095 1112 TGAAGATGATGATGATGA
orf19.6336 1244 1263 CTGATGATGATGATGATGAG
orf19.6336 1401 1418 TGATGACGATGATGATGA
orf19.6336 2060 2081 CTTCTGGTTCTGGTTCTGGATC
orf19.6339 37 65 TGCCATCTTTTTTTTGCCATCTTTTTTTT
orf19.634 348 364 TCCAACTCCAACTCCAA
orf19.6340 85 103 AAAAGAAGAAGAAGAAGAG
orf19.6340 283 302 GTGGGGGAGGGGGGGGGGGA
orf19.6340 311 321 TTTTTTTTTTT
orf19.6341 406 447 TCAACAACAACAACAACAACAACAAAAAAAAAAAAAAAAAAC
orf19.6341 459 481 ACCAGTATCAGTACCAGTACCAG
orf19.6341 728 753 CTGATGATGATGATGATGATGATGAC
orf19.6342 105 123 TGAAGAAGAAGAAGAAGAC
orf19.6344 193 235 AGTACTACTACTACTACTACTACTAGTGGTGATGGTGATGGTG
orf19.6344 921 951 TAGTGGTGGTTGTGGTGGTAGTGGTGGTAGT
orf19.6345 371 395 ATGCTGCTGCTGCTGCTGCTGCTAC
orf19.6345 412 427 GGTGGTGCTGGTGGTG
orf19.6345 1651 1670 ATCACCACCACCACCACCAT
orf19.6345 2688 2712 AGCTGCTGCTGCTGCCGCTGCTGCT
orf19.6346 83 109 CACAACAACAACAACAACAACAAGAAG
orf19.6346 134 153 TTGATGTTGATTTTGATTTT
orf19.6346 693 724 TAAAAAGAAGAACAAGAATAAGAAGAAGAAAT
orf19.6347 21 46 TTCATCATCATCATCATCATCATCAG
orf19.6347 286 323 AATAACGCCAACAACAACGCCAACAACAACAACAATAA
orf19.6347 551 584 ATCAACAACAACAACAACAACAACAGCAACAACA
orf19.6347 1447 1469 AACACCACAACCACCACCACCAA
orf19.6348 23 40 CTAATAATAATAATAATT
orf19.6348 887 931 CAACCACCACTACCACTACCACCACCATCACCACCGCCACCATCA
orf19.6348 1172 1194 CTGCTCCTCCTCCTCCTCCTTCT
orf19.6348 1962 1999 TAACAACAACAACAACAACAATAATAATAATAATAATA
orf19.6348 2319 2365 GGATAAAGATAAAGATAAAGATAAAGAAAAAGAAAAAGAAAAGAAAT
orf19.6348 2373 2392 CAATAATAATAATAATAGTA
orf19.6348 2475 2498 TGCTACTAATACTACTACTATTAC
orf19.6348 2675 2702 ATACTACTACTACTACTACTACTACTTC
orf19.6349 314 351 ATGAAGAAGAAGGAGAAGAAAAAGAAGAAGAAGAAAAT
orf19.6349 355 392 AATACTACTACTACTACTACTACTACTACTACTACTAT
orf19.6351 318 346 CAACAATAACAATAATAACAATAATAAAG
orf19.6351 449 467 TACAACAACGACAACAACT
orf19.6351 873 899 GAAACCAAAACCAAAACCAAAACCAAG
orf19.6351 938 962 GAAAACAGAAAAAACAGAAAAAACC
orf19.6351 1044 1056 AGAAGAAGAAGAA
orf19.6351 1224 1252 TTCTTCTTCTTCTAATAATAATAATAAAA
orf19.6354 247 273 ACAGCCACAACCACAACCACAACCACG
orf19.6355 270 295 CAAAGAACAAGAACAAGAACAACAAT
orf19.6355 566 609 ATGAAGAAGATGAGGAAGATGAAGACGATGACGATGATGTTGAT
orf19.6356 131 149 ATGAAGAAGAAGAAGAGGA
orf19.6356 221 244 AAGAAGATGAAGATGATGAAGAAG
orf19.6356 471 486 AGAACAACAACAACAA
orf19.636 292 308 GTGATGATGATGATGAA
orf19.636 320 332 TGATGATGATGAT
orf19.6360 385 414 TCAGATGATGATGATTCAGATGATGATGAT
orf19.6362 694 719 GAACAGGAAGAAGAGGAAGAAGAAAA
orf19.6362 3411 3436 CAAGAAAGAAGAAGAAGAAGAAAAAG
orf19.6362 3437 3464 TACAACAACAACAACAACAAGAAGAAGA
orf19.6365 125 148 ACTCCTCCTCCTCCTCCTCCTCCA
orf19.6369 1108 1174 GAAGATGAAGAGGAAGACGAAGAGGAAGAAGAAGACGAAGAAGAAGACGAAGAAGAAGAAGAAGAAT
orf19.6382 544 560 GTTTTTGTTTTTGTTTT
orf19.6387 1192 1209 GTGCTGCTGCTGTTGCTG
orf19.6390 244 264 TCTTTTTTTCTTTTTTTTTTC
orf19.6393 1074 1097 ACAGCAGCAACAGCAACAGCAGCC
orf19.6393 1120 1159 CTACAACAACAACAACAGCAACCACAACAACCACAGCAAC
orf19.6396 1173 1195 AGAGGCCGAGGCCGAGGCCGAGA
orf19.64 1 416 AATAACAATGACAATGACAATAACAATAACAATGACAATAACAATAACAATAACAATAACAATAACAATAACAATAACAATAACAATAACAATAACAATAACAATAACAATAACAATAACAATAACAATAACAATAACAATAACAATAACAATAACAATAACAATAACAATAACAATAACAATAACAATAACAATAACAATAACAATAACAATAACAATAACAATAACAATAACAATAACAATAACAATAACAATAACAATAACAATAACAATAACAATAACAATAACAATAACAATAACAATAACAATAACAATAACAATAACAATAACAATAACAATAACAATAACAATAACAATAACAATAACAATAACAATAACAATAACAATAACAATAACAATAACAATAACAATAACCA
orf19.64 570 594 TGATAATAACAATACTAAGAATGAT
orf19.640 664 682 AGTACTACTACTAGTACTA
orf19.6403.1 208 225 CAGCTGCTGCTGCTGGTG
orf19.6403.1 258 290 GAAGAAGCTGCTGAAGAAGAAGCTGCTGAAGAA
orf19.6407 249 266 GAGGAAGAAGAAGACGAA
orf19.6407 509 527 CAGAAGAAGAAGAAGATGA
orf19.6413 238 259 CACCAGCAGCAGCAGCAGCAGG
orf19.6413 298 317 CATCAACAACAACAACATCA
orf19.6413 319 339 CAGCAACAACAACAACAACAT
orf19.6413 1347 1389 ATCACAGCCACCACAGCCACCACAACCACCACAGCCACCACAG
orf19.6414 744 771 AGGTGTTGGTGTTGGTAGTGGTGGCGGT
orf19.6414 1411 1445 GATAACAACAACAACAAAAATAACAACAACAACAC
orf19.6416 119 141 TGTCATCGTCATCGTCATCGTTA
orf19.6416 613 629 AACAATAACAACAACAA
orf19.6417 1358 1390 AACGAGAAGGAGAAGGAGAAGAAGAAGAAGACG
orf19.642 2699 2723 CTGAAGATGAAGATGAAGACGAAGA
orf19.6420 259 293 GGTAGTGCTAGTGCTAGTGCCAGTGCCGGTGCCAG
orf19.6422 2445 2464 GGATGATGATGATGATGGTG
orf19.6424 17 27 AAAAAAAAAAA
orf19.6424 56 74 GAAAGAAAGAACGAAAGAA
orf19.6424 133 155 TCTTTTTCTTTTTTTTTTTTTTG
orf19.6425 536 555 GAGGAAGTGGAAGTGGAAGT
orf19.643 746 773 ATTATAATAATAATGATAATGATGATGA
orf19.643 1362 1377 ACAACAAAAACAACAA
orf19.643 3009 3029 TGAAGAAGAAGAAGAAGCAGA
orf19.643 3433 3446 AATAATAATAATAA
orf19.643 3484 3514 GAGGAAGAAGAAGAAGAAGAAAAGAAAAAAT
orf19.643 3678 3694 TGAAGAAGAAGAAGAAA
orf19.6434 126 153 CGATGATTTGGATGATTTGGACGATTTG
orf19.6438 22 38 ACCACAACCACAACCAC
orf19.644 1014 1024 TTTTTTTTTTT
orf19.6442 127 146 CCACCTCCTCCTCCTCCTTC
orf19.6442 175 210 CGACCACCTCCACCTCCACCTCCACCTCCACCACCT
orf19.6442 1294 1314 GATGACGACGACGACGACAAC
orf19.6444 1683 1707 AAAGAAAAAGAAAAAGCAGAAGAAT
orf19.6453 196 228 GACAACAACAACAACAACAACAACAACAACAAC
orf19.6453 949 987 GATAACAACAACAACAACAATAACAACAACAACAATAAC
orf19.6453 1294 1309 CTGCTGCCGCTGCTGC
orf19.6453 1320 1341 TGTCGCTGTCGCTGTCACTGTC
orf19.6453 1656 1682 CTACTTCCCCTTCTTCCCCTTCTTCTC
orf19.6453 2056 2079 TACAACAACAACAACAACAAAAAT
orf19.6453 2693 2716 AGTACTGCTACTACTGCTACTAAT
orf19.6453 2894 2922 AAGGACGAGGATGAGGATGAGGACGAGGT
orf19.6453 3141 3189 TAAGAAATAAAGAACAACAACAACAACAACAACAACAACAACAACAACT
orf19.6453 3371 3403 AATCATAATGATAATGATAATGATGATGATGAA
orf19.6453 3481 3507 TGAACAAGAACAAGAACAAGAGCAAGA
orf19.6455 71 86 ACAATAACAACAACAA
orf19.6455 375 412 TTGTGGTGGTGATGGTGGTGATGGTGGTGGTGGTGGTA
orf19.6456 15 44 AGAACATCAACAACAACAACAACAACAATA
orf19.6456 195 228 ACATCCACCTCCACCTCCACCTCCACCTCCACCA
orf19.6456 651 716 AGAAGAAGAAGAGGAACAACAACAACAACAAAACCAAAACCAAAACCAAAATCAAAACCAAAACCA
orf19.6456 1033 1066 CTGCATCTGCACCTGCACCTGCATCTGCACCTGC
orf19.6456 1093 1109 TCATCATTATCATCATC
orf19.6457 324 348 TTCATCATCTTCATCTTCATCATCT
orf19.6457 563 579 ATCACCATCATCATCAT
orf19.6457 761 783 ATAGTAATAGTAGTATTAGTGGT
orf19.6457 984 1015 TCAACAACAACAACAACAACAACAACAACTAC
orf19.6457 1108 1137 AATACTACCACTACCACTACCACTACCAAT
orf19.6457 1496 1515 CTAGTAGTAGTAGTAGTGGT
orf19.6458 321 359 CAACAATAATAATAATAATAATAATAATAATAATAATCA
orf19.6458 435 469 CAATAATAACAACAATAACAACAACAACAATAAAT
orf19.6458 691 719 ACTAACAATAATAATAATAATAATAATGA
orf19.6458 759 788 CAGCACCACCACCACTACTACTACTACTAG
orf19.6458.1 196 225 AGTGGTGGTGGTGGTGGTGGTGGTGGTGGA
orf19.6460 853 881 GACAACAACAACAACAACAACAGCAACAA
orf19.6460 2065 2094 ACTGAAACAGAAACAGAAACAGAAACTGAA
orf19.6463 26 36 AAAAAAAAAAA
orf19.6464 194 215 CCAACAACAACAACAACAAAAA
orf19.6464 1598 1614 CTGATGATGATGATGAA
orf19.6465 106 121 GCACCAGCAGCAGCAG
orf19.6469 2352 2373 GAAAAACAAAAAAACAAAAAAG
orf19.647.3 51 78 TAAAAAAAACAAAACAAAAAAGAAAAGA
orf19.6474 234 268 ATATCAAGGAGGGTATCAAGGAGGGTATCAAGGAA
orf19.6474 414 434 TCAACAACAACAACAACAACT
orf19.6476 2092 2157 CAAGACGAAGACAAAGACGAAGACAAAGACAAAGACAAAGAAGAAGAAGATGATGATGATGATGAA
orf19.6476 2315 2338 CAACTACTCCTACAACTACTGCTA
orf19.6477 464 499 CAGAAATAGAAATAGAAATAGAAAAAGATATACAAC
orf19.6477 553 598 CACAATAATAATAATAATAATAATAATAATAATAATAATAAACAAT
orf19.6477 931 947 GATGAGGAGGAGGAGGA
orf19.6478 21 45 ATCTTCATCTTCTTCATCTTCTTAT
orf19.6478 2853 2876 TGAAGAAGAAGAAGAAGATGAAGA
orf19.6478 4318 4347 GAGGAAGAAGAAGAAGAAGAAGAAGAAAAT
orf19.6479 1651 1678 AGCACCACCAGCACCAGCACCAGAACCA
orf19.6479 1753 1777 TCTTCATCAACATTATCATCATCAA
orf19.6479 2115 2128 ACAACAACAACAAC
orf19.6479 2177 2208 AATCATCACCATCATCATCATCATCATCAGCA
orf19.6480 648 672 CTCTTCTTCCTCTTCTTCTTCTTCG
orf19.6481 109 149 AAAACAACAACAACAACATCATCATCATTATCATCATCAAC
orf19.6481 587 606 CTTCTACTTTTACTTCTACT
orf19.6488 197 241 CGTCTTCTACTTCTTCTTCATCATCTTCATCATCATCATTATCAT
orf19.6488 509 535 GCAACAACAACAACAACAACAACAATA
orf19.6488 804 837 TTCCAATTCAAATTCAAATTCCAATTCAAATTCA
orf19.649 1157 1172 ATGATGATGAAGATGA
orf19.649 2098 2117 GAAAAAGAAAAAGAAAGAGA
orf19.649 2494 2521 GAAGTTGAAATTGAAATTGAAATTGATA
orf19.649 2528 2571 TTGAATTTGAATTTGAAACAGAAATTGAAACAGAAATTGAAACT
orf19.649 2866 2885 GAAGAGGAGGAGGAGGAAGA
orf19.6491 142 164 GAAAAAAAAGAAAAAAAACAAAA
orf19.6491 325 340 AAAGAAAAAAAAAATA
orf19.6492 72 93 GACAACAGCAACAACAGCAACA
orf19.6492 1022 1045 CTAACAATAACAATAACAATAATG
orf19.6493 13 59 CAAAGAAAAGAATATAATATAAAGAATAACAATCATAATCATAATCA
orf19.6493 75 116 CAACGGCAATGGCAATGGCAATGGCAATGGCAATGGCAATGC
orf19.6494 640 683 CAGCATCAACTGCATCAACAGCAGCAACAGCAGCAGCAACAACA
orf19.6494 691 713 CAACATCATCATCATCATCAACA
orf19.6494 1000 1027 CAACAGCAGCAGCAGCAGCAGCAGCAAC
orf19.6494 1342 1377 CATCAACAACAACAACAACAACAACAACAACAACCA
orf19.6494 1771 1801 AGTGGCGGTGGTAGTGGTGGCGGTGGTGGTC
orf19.6494 2020 2032 CAACAACAACAAC
orf19.6494 2034 2060 GCTGCAACTGCAACTGCAACTGCAACA
orf19.6498 884 905 ATGAAGAAGAAGAAGAAGCAGA
orf19.6506 611 633 GAAAACAACAACAACAAAAAAGA
orf19.6508 251 267 CAACTCCAACTCCAACT
orf19.6509 13 54 CAAACAGAAAAGACAACAGAAACAAGACAACAACGACAACAA
orf19.6511 433 459 ACAACGGCAACGGCAACGGCAACGGCG
orf19.6514 259 288 CCACAGCAACAGCAACAACCACAACAACCA
orf19.6515 993 1010 CAAGAAGAAGAAGAACAA
orf19.6517 86 104 AACAAAAAAAGAAAAAAGA
orf19.6517 141 158 CACCTCCACCACCACGAC
orf19.6524 1052 1068 GTTTGGGTTTGGGTTTG
orf19.6525 535 581 GACGACGACGACGCCGCCGCCTCCACCTCCACCTCCACCTCCACAAC
orf19.6525 1520 1543 CATAACCAAAACCAAAACCAAAAT
orf19.6525 1923 1950 ACAATTATAACAATAACAATTATAAGAA
orf19.6527 222 240 TAACAACAACAACAACAAT
orf19.6534 128 145 GGTGGTCGTGGTGGTCGT
orf19.6534 306 323 TATTTTTTTTTTTTTTTG
orf19.6536 62 84 CAACCACCACCACCACCACCACA
orf19.6536 487 507 CCATCATCATCATCATTATCA
orf19.6536 4497 4518 ACAATCAAAATCAAAATCAAAT
orf19.654 293 310 GTGATGATGATGATGAAG
orf19.654 321 333 TGATGATGATGAT
orf19.6544 3607 3657 CAACAAAAAGAGAGACAAAAACAACAACAACAACAACAACAACAACAGAAC
orf19.6547 281 296 CGGGGGGGGGGGGGGT
orf19.6548 533 562 GTGCCGCTGCTCCTGCTACTGCTACTGCTT
orf19.6551 90 108 TCAACAACAACAGCAACAA
orf19.6552 166 193 CATCAACAGCAACAACAACAACAACAGC
orf19.6556 152 192 CCACTTTCACTTCCACTTCCACTTCCACTTGCACTTCCACT
orf19.6559 789 816 GGCAGCAGCAGAAGCAGAAGCAAAAGCA
orf19.6559 1241 1258 CTCGTCGTCGTCGTCGTT
orf19.6561 666 686 AGCTGCTGCTGCTGCTGCTCC
orf19.6561 688 709 GCTGCCGCCGCCGCCACCGCCG
orf19.6568 268 286 GAGGATGATGATGATGACG
orf19.6573 390 409 TACATCCACATCTACATCTA
orf19.6573 435 459 TAGTGGTAGTGGTGGTGGTGGCGGT
orf19.6573 3097 3112 GATGACGATGATGATG
orf19.6573 5043 5079 CAATACCAATAACAATAACAATAACAATAACAACAAC
orf19.6573 5081 5099 TCAACAACAACAACAATAA
orf19.6573 6346 6417 GAACACGAACGTCAACACGAACGTCAACACGAACGTCAACACGAACGTCAACACGAACGTCAACACGAACTT
orf19.6573 6443 6459 AACAAAAACAAAAACAA
orf19.6573 6536 6553 ATCAACAACAACAACAGC
orf19.6575 104 121 GAAAAAAAAAAAAAAACA
orf19.6575 165 181 GAACAACAACAACAACG
orf19.6578 49 78 GACCAAAACCAAAACCAAAACCAAAACCAC
orf19.658 1737 1766 GGATAATGATGATGATGATGATGATGACGA
orf19.658 2254 2290 GATGATGATGACGTTGATGATGACGATGATGATGATA
orf19.658 2405 2430 CAAAAGAAGAAGAAGAAGAAGAAAAT
orf19.658 3084 3108 TGAAGAAGACGAAGAAGAAGAAGAC
orf19.658 3586 3605 AAAAATAATAATCATAATAA
orf19.6580 104 128 ATACCAATACCAATGCCAATGCCAA
orf19.6580 515 566 GACAACAACAACAACAACAACAACAACCACAACAACAGCAGCAGCAGCATCA
orf19.6581 856 871 GATAATGATGATGATG
orf19.6582 645 671 TGAAGAAGAGGAAGAAGAAGAAGATGA
orf19.6582 673 688 GATGAAGAAGAAGAAG
orf19.6583 140 157 TACAACAACAACAACAAG
orf19.6583 176 204 CAGAAGAAGAAGAAGAAGAAGAAGAAGAG
orf19.6583 433 457 GACAACAACAACAATAACAACAAAG
orf19.6583 1582 1603 CAGCAACAACAACAACAACAAA
orf19.6583 1707 1741 GAACAACAACAACAATAACAATAACAATAATAACA
orf19.6583 2164 2183 ACATCAACATCAACACCAAC
orf19.6583 2681 2703 ATAAATTGAATAAATTGATTAAA
orf19.6583 2741 2775 ATCAACAACAACAACAACAAAATCAAAATCAAAAT
orf19.6583 2963 3002 GTAATAATAATAATAATAATAATAATAATAATAAACAAAC
orf19.6584 1541 1564 TTGCTGCTGCTGTTGCTGCTGCTG
orf19.6586 337 360 GATGAAGAAGAAGAAGAAGAAGAT
orf19.6586 499 519 CAAGAAGAAGAAGAAGAAGAC
orf19.6586 556 581 TCAGATTCTGATTTAGATTCTGATTC
orf19.6586 689 727 CACCATCATCAACAACATCATCAACAACATCAACAACAC
orf19.6587 260 285 GTGATGACGATGACGATGACGATGAA
orf19.6587 695 722 ATGATGATGATGAAGAAGAAGAAGGAGA
orf19.6588 143 156 CATCATCATCATCA
orf19.6588 196 227 AATCATCACCATCACCATCACCATCACCATCT
orf19.6588 275 295 ATTATAATAATACTAATAATA
orf19.6588 299 342 ATGACGATGACGACGATGACGATGATAATGATAATGATGATGAC
orf19.6588 559 593 GATAATAAGAATAAGAAGAAACATAAGAATAAGAG
orf19.6588 713 733 AAGATGATGATGATGATAATG
orf19.6588 767 818 ATGAAGAAGAAGAAGAAGAAGAAGAAGAAGAAGAAGAAGAAGAAGAAGCAGA
orf19.6588 930 947 AACAATAACAACAACTAC
orf19.6589 675 699 AACCACCACCATCACCGCCACCACA
orf19.6589 721 754 TCACAACCACAACCACAACCACAACCACAGCAAG
orf19.6589 1055 1080 ATGAAGAAGAAGAAGAAGAAGAAGAT
orf19.6591 776 788 CTGCTGCTGCTGC
orf19.6592 65 97 ATCTTGAACTTGAACTTGAACTTGAACTTGAAG
orf19.6592 146 161 CTTCTTTTTCTTCTTC
orf19.6592 380 413 CACCATCATCATCATCATCATCATCATCATCACC
orf19.6592 787 813 GTTGGTAGTGGTAGTGGTAGTGGTAAT
orf19.6592 1065 1112 AGAAAAAGAAACAGAAACAGAAACAGACACCACCACTACCACCACCAA
orf19.6592 1421 1444 CATTATTTTTATCATTAATATTAA
orf19.6595 250 274 AACACCGCCACCGCCACCGCCACTG
orf19.6595 298 314 CAAGCGCAAGCGCAAGC
orf19.6596 880 899 ACAACCACCACCACCACAAC
orf19.6597 155 183 AATTAATTAAATTGATTAAATTAATTAAA
orf19.6597 323 341 AACAAGAAGAAGAAGAAGC
orf19.6597 496 532 AATGAAGATGGTGAAGATAATGACGACGACGACGATG
orf19.6598 792 822 AGCACCACCACCACCTCCGCCACCGCCACCG
orf19.6598 838 865 CAGCAACAACAACAACAACAACAACAAT
orf19.6598 919 960 TCACCATCACCATCACCTACATCTACATCTACATCTACACCT
orf19.6598 1148 1183 CAACAACAACAAATACAAATACAAATACAAATACAC
orf19.6598 1232 1250 CAACACCACCAGCACCACC
orf19.6598 1371 1395 TCCACCACCACCACCACCACCACCT
orf19.6598 1466 1490 CACAACAGCAACAGCAACAACAATA
orf19.6598 1532 1550 CATCACCACCACCAGCACC
orf19.6598 1590 1609 TCAACAACAACAACAACAAT
orf19.6598 1639 1663 TCACCAGCACCTCCACTACCACCTC
orf19.6598 1702 1725 ACTACAACAACAACAACAACAACG
orf19.6601 17 39 TAACAACCACAACCACAACAACT
orf19.6601 55 76 ACTAATAATAATAATAATAACA
orf19.6601 170 196 CAACCACCACGACCACCACGGCCACCA
orf19.6601 198 233 GGCCACGACGACCACGACGACCACGACGACCACAAC
orf19.6601 566 607 AAAAGGAGAATAAGAAGAAGAATAAGAATAAGAATAAGAAAG
orf19.6601 634 661 CATGATGATGATGATGTTGTTGTTGTTG
orf19.6601 830 859 AAGAGGAAGAGGAGGAGGAGGAGGAGGAAG
orf19.6601 893 910 AAAACAACAATAACAACA
orf19.6601 1053 1082 CGAAGAAGAAGAAGAAGAAGAAGAAGAAAC
orf19.6602 83 126 CAACATCCACATCCACATCCAGATCTATTTCTATTTCTACTTCT
orf19.6602 188 200 ATAATAATAATAA
orf19.6602 433 455 GGTAGTAGTAGTAGTAGTAGTAC
orf19.6604 41 70 CTGATGAAGATGAATCTGATGAAGATGAAT
orf19.6604 397 415 AATGATAATAATCATAATA
orf19.6604 527 547 ATGAGGATGAGGATGGGGATG
orf19.6604 562 583 GATTCCAATTCCAATTCCAATG
orf19.6605 386 424 TAGAAGATGAAGACGAAGACGAAGACGAAGACGAAGAAA
orf19.6606 27 51 TCCCGCCCCCGCCCCCCGCCCCCAC
orf19.6606 130 162 TGTCCACGTCCACGTCCACGTCCACGTCCACTT
orf19.6606 454 480 ACTAATAATAATAATAATAATAATAAC
orf19.6606 830 891 CCAACTACAACTACAACTACAACTACAACAACAAGGAGGAGGAGAAGGAGGAGGAGGAGGAT
orf19.6606 1028 1051 ATGCTGCTGCTGCTGCTGCTGTTG
orf19.6608 43 85 CCAATGCCAGCAATGCCAGCAATACCAGCAATACCAGTAATAC
orf19.6608 341 421 AACAACTACCTCAACAACAACTACCTCAACCGGCACCATCACCGGCACCATCACCGGTACCATCACCACCACCAGCACCGC
orf19.6608 813 835 ACAAGAACAAGCACAAGCACAAG
orf19.6608 1371 1388 TCATGATGATAATGATGA
orf19.6608 1393 1415 GATAATAATAATAATAATAATGA
orf19.6608 1560 1583 ACCATTATCATTATCACCATCACC
orf19.6608 1930 1954 CAACAACAACAAGAAGAAGAAGAAT
orf19.661 982 1004 GACAAGAAAGAGAAGAAAGACAA
orf19.661 1012 1024 AAGAAGAAGAAGA
orf19.6610 763 791 GCGGCGGCAGCAGCAGCGGCAGCAGCAAC
orf19.6610 1898 1921 CACAACAACAACAACAACAACAAG
orf19.6610 1938 1955 AGGTGGTGGTAGTGGTGG
orf19.6610 2426 2445 TTGGTGGTGGTGGTGGTGCT
orf19.6610 2538 2572 TGGTACTGGAACTGGAACTGGAACTGGAACTGGTA
orf19.6612 466 487 AAAATTGAAATTGAAATTGATA
orf19.6621 714 733 CAAGAAGAAGAAGAAGAAAA
orf19.6625 679 694 GATGAAGATGATGATG
orf19.663 1726 1753 AAGAACAACAACAACAGCAACAGCAACA
orf19.6634 1480 1503 GATGAAGACGAAGACGAAGAAGAC
orf19.6639 740 772 AAAAAGGAGAAGAGGAAGAAGAGGAAGAAGCAG
orf19.6642 35 56 ATCAACAACAACAGCAACAGCA
orf19.6642 59 79 ACCAACAACAGCAACAACAGC
orf19.6644 13 23 AAAAAAAAAAA
orf19.6644 189 204 ATTTTTTTTTTCTTTT
orf19.6645 610 625 AAAAAGAAGAAGAAGA
orf19.6645 628 650 GAAAAGAAAGAAAAGAAAAAGAA
orf19.666 23 43 TTGATGATGATGAAGATGATG
orf19.6660 1363 1385 GACGAAGAGGAAGAGGAAGATGA
orf19.6667 24 44 AGAATCAGCATCAGAATCAGA
orf19.6667 132 149 TCAACAACAACAACAATA
orf19.6672 481 506 GCAGGTGGAAGAGGCGGAGCAGGTGG
orf19.668 311 323 ACACACACACACA
orf19.6686 1851 1872 AAAACAAAAACAACAACAGCAA
orf19.6686 1916 1939 AATCATCTTCATCTTCATCATCCT
orf19.6686 2099 2120 AAAAATCAAAATCAAAATCAAC
orf19.6688 110 125 CTTCTTCTTCATCTTC
orf19.6688 346 363 CAAGAACAACAACTACAA
orf19.6688 680 705 CTAATAACAATAATAATAATAATCAT
orf19.6688 893 915 GAAGAGGAGGAGGCGGAGGAGGA
orf19.6690 2040 2055 TGATGATGAGGATGAT
orf19.6692 2200 2229 ATCAACAACAACAACAACAATAATAATAAT
orf19.6693 55 83 CTTCTTTATTCTTGTTTTTTTTTTCTTTG
orf19.6693 3061 3083 ATTAATAATCATAATAATAATCA
orf19.6693 3367 3385 GAGGAAGAAGAAGAGGAAG
orf19.6694 919 939 AATCAAGATCAAGATCAAGAA
orf19.6694 1541 1563 TACCATCACCACCACCACCGCCA
orf19.6701 1927 1939 GAAGAAGAAGAAG
orf19.6705 872 914 ATCATCACAGTCATCACAATCATCATCACCACCACCACCATCA
orf19.6705 2584 2611 AATGAAGATGTTGATGATGATGATGAAG
orf19.671 181 208 CAGCAACAACAACAACAACAACAACAAT
orf19.671 659 722 GACAACAACAACAACAACAGCAACAGCAATCACAATCGCAATCGCAATCGCAATCGCAATCACA
orf19.6713 128 157 AGCAACAACAACCACAGCAACAGCAACAAA
orf19.6713 853 868 CAACAGCAGCAGCAGC
orf19.6716 293 316 ATGAAGGAGACGAAGGAGACGAGG
orf19.6719 4712 4730 TTGATGATGATGATGACGA
orf19.672 173 191 CCACAACCACCACCAACAC
orf19.672 214 229 ACAACAGCAACAACAA
orf19.6722 797 815 CAAAAAGAAAAACAAAAAC
orf19.6726 326 357 CACCACAGCCACCACAACCACCACAACCACCT
orf19.6734 1473 1593 CCAACAACAACAAGCCCAACAACAACAAGCACAACAACAAGCACAGCAACAAGCACAACAACAACAAGCACAGCAACAAGCACAACAACAGCAAGCACAACAACAAGCACAACAACAACAA
orf19.6734 1596 1621 CCAACAACAGCAACAGCAACAACAAA
orf19.6734 1725 1741 ACCACCAGCACCACCAC
orf19.6734 1875 1916 ACATCAAAATCAACATCAACCACAGCAACCACAGCAACAGCA
orf19.6738 45 63 CTTTTTATTTTTTTTTTTC
orf19.6738 65 89 CGTTGTTGTTGTTGTTTTGTTGTTC
orf19.6738 108 119 TTTTTTTTTTTT
orf19.6738 360 382 TGAAGAAGTAGAAGAGGAAGAAC
orf19.674 1074 1089 TGATGAAGATGATGAT
orf19.6741 349 372 AGTTCTGGTTCTGGTTCTGGCTCT
orf19.6742 2050 2069 GAGGAAGAAGAAGATGAAGA
orf19.6742 2213 2253 TAGAAAATGGAGAAAATGGAGAAAATGAAAATGAAAATGAT
orf19.675 311 329 CAGCTGCTGCTGCCGCTGC
orf19.675 376 406 GATTCAGCTTCTGGTTCAGCTTCTGGTTCCG
orf19.675 480 492 TTCTTCTTCTTCT
orf19.6753 415 430 GAGGAAGAAGAAGAAG
orf19.6759 1652 1671 CACCTTCACCTTTACCTTCA
orf19.676 651 675 TGGTGCTGCTGCTGCTGCTGCTGCA
orf19.6763 2007 2032 GAAAGAACAACAAGAAAAAGAAGAAG
orf19.6766 920 944 ATCATAGTAATAATAATAATGATAG
orf19.6769 422 438 ATTCTTCTTCTTCTTCA
orf19.6769 510 547 TAACGATAATGATAACGATAGCAATAGCAATAGCAATG
orf19.6770 681 699 AGAACAACAACAACAGCAA
orf19.6778 186 203 CACGACCACCACCACAAC
orf19.6778 262 281 AATGATGATGATGATGATGT
orf19.6778 544 559 CATCAACAACAACAAC
orf19.6779 897 918 TAATATCAATATCAATATCAAG
orf19.6779 1287 1302 TGTTGGTGGTGGTGGT
orf19.6781 686 707 TCAACAATAACAATAACAATAT
orf19.6782 106 128 TTATTTTCATTAATTTCATTAAT
orf19.6782 481 503 GATGGTGGTGGTGGTGGTGGTGA
orf19.6782 898 928 ACAACAAACAACAAAAACAAAAACAAAAAAC
orf19.6782 1418 1434 ATGATAATGATGATGAT
orf19.6783 1374 1401 TGATAATAATAATAATAATAATAATGAT
orf19.6783 1738 1755 GAAGATGAAGAAGATGAA
orf19.6783 1898 1949 GTGATGAAGATGAAGATGAAGATATAAATGATATGAATGATATGAATGATAA
orf19.6784 191 218 CGTCTTCTTCTTCTTCTTCTTCTTCTGC
orf19.6784 281 309 CATCAAGAACATCAACAACAACAACAACC
orf19.6784 376 397 CCAACAACCACAACCACAACTA
orf19.6784 400 423 GCTAGATCTAGATCTAGATCTACA
orf19.6784 548 561 CTTCTTCTTCTTCT
orf19.6784 824 837 GTGGTGGTGGTGGT
orf19.6786 325 352 AGAAAAGGAAAAGGAAAAGGAAAAGGAT
orf19.6789 417 435 ACAAGAACAACAAGAACAA
orf19.6789 477 499 CAAGAACAATAATAAAGAAAACA
orf19.6789 798 836 TGTTGGTGGTGGTAGTGGTGGTAGTGGTGGTGGTGCTGG
orf19.6789 1100 1125 AAAATCAAAACCAAAATCAAAATCAA
orf19.6789 1312 1341 ATCAATAACAACAACAACAACAATAATAAT
orf19.6789 2133 2188 TAAACAACAACAACAACAACAACAGCAGCAGCAGCAGCAGCAACAGCAACAACAAC
orf19.6790 45 86 AACCACAACCACGACCTCCACCTCCACCTCCACCTCCACCAA
orf19.6790 103 147 ACAAATTCAAATTCAAATTCAAACTCAAACTCAAACTCAAACCCA
orf19.6790 279 300 TCAACAACATCAACAAGAACAA
orf19.6790 1066 1155 CAGCAACAACAACAACAACAACAACATCAACATCAACATCAACATCAACATCAAGAACAACAACAACATCAAGAACAACAACAACATCAT
orf19.6790 1494 1532 TCAACTTCAACATCAACATCAACATCAACATCTTCAACA
orf19.6790 1697 1715 GAGAAGAAGCAGAAGAAGC
orf19.6790 1799 1842 ATCAACAACAACAACAACAACAAGTAGCTCAAGTAGCTCAATTA
orf19.6790 1900 1923 GCGGCCGCCGCCGCCGCCGCCGCT
orf19.6790 1931 1955 CTGGTGGTGGTGGTGGTAGTGGTGG
orf19.6790 2006 2022 CAACATCATCATCATCA
orf19.6790 2036 2055 CTCCACCACCACCACCATCA
orf19.6790 2096 2124 GTATGAATATGAATATGAATATGAATATA
orf19.6790 2204 2222 CTGGTGGTGGTGGTAGTGG
orf19.6790 2441 2491 CACAACAACAACAACAACAACAACAACGTCAACAACAACAACGTCAACAAC
orf19.6790 2597 2614 AAGATGATGATGATGAAG
orf19.6790 2623 2642 AATGAAAATGAAAATGTAAA
orf19.6792 211 232 CCTACCACTACCACTACCACAA
orf19.6792 1136 1164 CCACAACTACAACTACAACTACAACAAAA
orf19.6792 1237 1263 CCCCGTAATACCCGTAATACTCGTAAT
orf19.6793 88 118 TCACATCCACATCCACATCCACATCCACAAC
orf19.6793 175 192 CCACACACACACACACAA
orf19.6793 338 367 ACAACAACAACAATAATAATAATAATAATA
orf19.6793 392 464 CAGAAGAAGAAGAAGAAGAAGAAGAAGAAGAAGAAGAACCAGAGGAAGAAGAACCAGAGGAAGAAGAACCAGA
orf19.6793 962 991 CTGGTGGTGGTGGTGGTGGCGGTGGTGGTG
orf19.6794 81 105 ACCATTATCATCATTATCATCATCT
orf19.6794 504 525 GTATTATCATTATTCTTATTCT
orf19.6795 200 230 CTAGTAATAGTAATAGTAGTAATAGTAATAA
orf19.6796 23 51 CCACAACAACAACAACAACAACAACAACC
orf19.6797 49 74 TCTTCCTTCTCCTCCTCCTCCTCATC
orf19.6797 284 328 CAAGAAATAATAATAACAACAACAACAACAACAACAACAACAACG
orf19.6797 415 466 AATACTACTGCTACTACTGCTACTACTGCTACTACTGCTACTACTACTACTC
orf19.6797 557 590 ACAACCACCACCACCACAACAACAACACCAACAA
orf19.6797 1056 1093 TAGTGGTGGTGGTGTTGGAGGTGGTGGCGGTGGTGATG
orf19.6797 1129 1152 CAAGGATTAATTCAAGGATTAATT
orf19.6797 2313 2346 TAACAACAACAACAACAACAATAATAATAATAAT
orf19.6798 24 55 TAAACAACAACAACAACAACAACAACAACATC
orf19.6798 130 149 CAGCAACAACAACAACAGCA
orf19.6798 228 245 CCAACAACAACAACAGCA
orf19.6798 1521 1577 TCAACAACAACAGCAACAACAACCACCACCACCTCCACAACAACAACAACAACAACT
orf19.6798 1896 1917 GCAATCGCAATCGCAACCGCAA
orf19.6798 2335 2360 TCAGCACCAGCAGCAGCAGCAGCAGT
orf19.6798 2569 2592 ACACCAGCTCCAACACCAGCTCCA
orf19.68 362 387 AAGAAGAAACAGAAGAAACAGAAAAA
orf19.6800 262 281 TCCACCACCACCACCACCAA
orf19.6800 621 646 AGAACAAGAAGAAGAAAGAACAAATA
orf19.6801 1015 1039 TATAATGAATATTATGAATATTATG
orf19.6802 9 27 CAATAATAACAATAATAAC
orf19.6802 319 336 TATAATAATAATAACAAT
orf19.6803 13 35 AAACAACACCAACAACAACACCA
orf19.6803 245 261 TCACCACCACCACCACT
orf19.6803 268 301 AAAACCACAACCAAAACCAAAACCAAAACCAATA
orf19.6804 281 323 TTAAACTGAAACTGAAACTGAAACTGAACCTGAACCTGAAACT
orf19.6804 542 586 TATACAACACACATAACAATAATAATAATAATAATAATAATAATG
orf19.6804 602 614 ATGATGATGATGA
orf19.6804 1393 1410 GCAACAACAACAACAAAA
orf19.6805 1963 1981 GAAGATGATGATTATGATG
orf19.6805 2104 2120 AACACCAACAACAACAA
orf19.6805 2317 2334 TATCATCATCATCATCAA
orf19.681 521 543 CTGCAGCTTCTACAGCTTCTGCA
orf19.681 1673 1694 CACCAACACCAACACCAGCACC
orf19.6810 1861 1879 AATGATGATGATGTTGATG
orf19.6811 462 474 ACAACAACAACAA
orf19.6811 657 676 ATTTGATTTTGATTTTGATA
orf19.6817 778 797 CCACAACAACAACAACTACA
orf19.682 1617 1638 AGGTGCTGGTGCTGGTGCTGGC
orf19.682 2710 2729 GCTGGTTTGGCTGGTTTGGC
orf19.6820 202 219 CAAGAACAACAAAAACAA
orf19.6820 448 469 CAACCCCAACCTCAACCTCAAC
orf19.6820 1070 1094 CAGCTGCTGCTACTGTTGCTGCTAC
orf19.6820 1106 1121 CTGCTGCCGCTGCTGC
orf19.6821 2078 2107 ACGATGATGATGATGAAGAAGAAGAAGAGG
orf19.6828 741 761 TGATGATAGTGATGATAGTGA
orf19.6828 775 813 GGTGATGATGATGACGATGACGATGAAGATGAAGATGAA
orf19.6829 1925 1945 CTGATGATAATGATAATGATT
orf19.6831 143 165 AGCAACAACAGCAACAAGAACAA
orf19.6846 1001 1046 CAGCAACAACAACAACAACAACAACAACAACAACAACAACAACATC
orf19.6850 1003 1022 ACAGATAAAGATACAGATAC
orf19.6851 1039 1054 CAGCAACAACAACAAC
orf19.6855 861 895 TAAGAATAAAAAAAGAAAAGAAAGAAGAAAGAAAC
orf19.6856 103 140 CCAACAGCAACGACAACATCAACATCAACATCAACAAA
orf19.6856 158 180 CTGGTGGTGGTGGTGGTGGTGGA
orf19.6856 1026 1051 CTGCAGCAGCAGCAGCAGCAGCATCA
orf19.6861 629 651 TATCATTATCATCATTATCATCG
orf19.6861 660 680 AACGTCAACGCCAACGTCAAC
orf19.6861 784 800 ATAATGATGATGATGAT
orf19.6861 1164 1220 TTATAATAATAATAATAATAATAATAATAATAATAATAATAATAATAATAATAATGA
orf19.6861 1846 1871 ACTACCACTACCACCACAACCACCAG
orf19.6861 2170 2188 AATGATGATGATGATGATC
orf19.6862 278 309 ATCAACAACAACAACATCATCATCATCATCAA
orf19.6862 564 580 TGATGGTGGTGGTGGTG
orf19.6862 798 818 ACCAACAACAACAACAACCAC
orf19.6862 1102 1122 TTAATTGAATTAATTGAATTA
orf19.6862 1366 1411 ACTACCACCACCACCACCACCAACAACAACAACAACAACAACAATA
orf19.6862 1843 1876 GAAGAGGAACAAAAAGAGGAACAAGAAGAAGATG
orf19.6862 2040 2058 GACAACAACAACAACATCA
orf19.6862 2162 2189 CAACTACCACTACTACTACTACTACAAC
orf19.6862 2221 2253 AATGATGATAATGATAATGATGATGATGATGAA
orf19.6863 507 526 TAGTGGTGGTGGTGGTGATG
orf19.6863 2031 2054 AGGACAAGAACAAGAACAAGAAAA
orf19.6865 289 321 TATAATAATAATAATAATAATAATAATAGTAAT
orf19.6865 926 950 TAGACGAAGAAGAAGAAGAAGAAAA
orf19.6866 711 736 TAGGTGGAGGAGAAGGTGGAAGAGGC
orf19.6866 860 887 CACCAGCAACAGCAACAGCAACATCAAC
orf19.6871 110 125 ACCAACAACAACAACA
orf19.6871 162 180 GCAACAACAACAACAGCAA
orf19.6871 886 899 CCACCACCACCACC
orf19.6871 1193 1213 CACAACAACAACAACAACAAA
orf19.6871 1446 1467 TGAAGAAGAAGAGGAAGAAGAA
orf19.6871 2814 2831 TAACAACAACAACAATAA
orf19.6871 2959 2976 TCAGCAGCAGCAGCAGCT
orf19.6874 216 236 TCAACAACAACAACAACAGCA
orf19.6874 808 824 CCACAGCCACAGCCACA
orf19.6877 1141 1190 CATGAACCACCTCACGAACCACCTCATGAACCACCTCATGAACCACCCCA
orf19.6877 1210 1247 CCACATGAACCACCTCATGAACCACCTCATAAACCACC
orf19.6877 1288 1383 GAACCACCTCATAAACCACCTCATGAACCACCTCATAAACCACCTCATGAACCACCTCACCACCCACCACACCACCCACCACACCACCCACCACAT
orf19.6886 737 758 GTGATGATGATGAGGATGATGA
orf19.6891 303 329 AATGATGAAGATGACGATGATGATGAC
orf19.6891 881 898 TGCAGCAGCAGAAGCAGC
orf19.6891 2666 2695 AAAATCAAAGTCAAAATCAAAATCAAAAGC
orf19.6897 346 363 TACTACCACTACTACCAC
orf19.69 92 111 CACAACAACAACAACAACCA
orf19.6900 358 389 GATGAAGACGAAGAAGAAGAAGATGAAGATGA
orf19.6900 493 514 GCACCACCACTACCACCACCTC
orf19.6900 1159 1193 AATGATGATGATGATGAGGAGGAGGAGGAGGAAGA
orf19.6903 76 91 GAGGAAGAAGAAGAAG
orf19.6906 529 564 GTATGTTATTCTTTATTTGTTTTGTTTTTTTCTTTC
orf19.6906 729 748 CTTTTTTTGTTTTTTTTTTG
orf19.6907 270 282 AGAAGAAGAAGAA
orf19.6907 809 840 AGGAAGAAGAAGAAGATGATGATGATGATGAG
orf19.6911 93 113 AATATATATATATATATATAC
orf19.6911 140 158 AGGGGGAGGGGGGGCGGGG
orf19.6912 23 44 CACAACAACAACAACAACATCA
orf19.6912 343 377 AATAACAACATCAACAACAACAACAACAGCAACAA
orf19.6912 1015 1033 GGAAGAAGACGAAGAAGAT
orf19.6913 603 618 TAATGATAATAATAAT
orf19.6913 1247 1271 TTGGTGGTGGTGGTGGTGGTGGGGA
orf19.6913 2221 2249 GACGAAGAGGAGGAAGAGGAGGAAGATGA
orf19.6913 4623 4664 TGGTGGTAGTGGTGGTAGTAGTAGTAGTACTACTACTACTAG
orf19.6913 4862 4877 CATCATCATCATTATC
orf19.6915 1653 1670 TAACAACAACACCAACAA
orf19.6915 1820 1845 ATAAAGAAGAAGAAGAAGAAGAAAAT
orf19.6916 101 133 CCAACAACAACAACAACTCCAACAACTCCAACC
orf19.6918 831 867 TTATAATAATAATAATAATAATGATGATGATGATGAA
orf19.6918 1128 1159 TACAGCAACAACAACAACAACAACAACAACAG
orf19.6919 185 206 CTTATTATTATTATTATTACTA
orf19.6919 430 476 GCAACAACAACAACAACAACAACAACTGGAACTGGAACTGGAACTAG
orf19.6919 568 589 TATAGAAATAGAAATAGAAACA
orf19.6919 712 768 GCCAACACCACCAACACCACCACCACCACCACCACAACTTCTTCTTCTTTTTCTTCT
orf19.6919 960 993 AAAAGAAGAAGACGAAGAAGAAGAAGAAGAAGAT
orf19.6919 999 1022 TGCTATTACTACTACTACTACTAG
orf19.69.2 126 153 CAAAAAAAAAAAGAAAAAAAAAAGAAAA
orf19.69.2 192 215 TAATATGATTATTATAATTATTTT
orf19.6920 100 131 GAAGATTATGATGATGATTATGATGATGATGA
orf19.6920 149 168 TTAATAATAATAATAATATT
orf19.6920 272 290 TGAAGAAGAAGAAGAAGAG
orf19.6921 232 249 AATGATGATGATGATGGT
orf19.6921 434 484 TACAACGACAACAACAAAAACAACAACAACAACAAAGACAAAGACAAAAAC
orf19.6921 760 794 ACCACCACCACCGCCGCCACCGCCACCACCACTAC
orf19.6921 1123 1160 CAAGAAGAAGAAGAAGAACAACAACAACAACAACAAAT
orf19.6921 1327 1368 GATAACAATAACAACAACAACAACAACAACAACAACAACAAT
orf19.6921 1635 1665 AGGAGAAGAAGAAGAAGAAGAAGAAGAAGGA
orf19.6921 1714 1737 GCAGAAGTAGAAGCAGAAGCAGAA
orf19.6921 1851 1879 GAATAATAATAATAATAATAATAATAAGA
orf19.6921 2085 2113 TACAACTTCAACTTCAACTTCAACTTCTA
orf19.6923 306 324 AGATGAAGAAGATGAAGAA
orf19.6923 397 419 GACGAATCTGAAGAATCTGAAGA
orf19.6923 427 443 GAGGAAGAGGAGGAGGA
orf19.6928 558 573 TGGTGGTAGTGGTGGT
orf19.693 278 313 GTGGTAGTCGTGGTGGTCGTGGTGGTGGTGGTGGTA
orf19.693 527 550 TTAATAATAATAATAATAATAATT
orf19.693 603 626 TATTAGTAGTAATAGTAATAGTAA
orf19.693 642 658 TAATGGTAATGGTAATG
orf19.6941 1073 1107 CAGAAGAAGAAGAACAACAACAACAACAACAACCA
orf19.6949 5 25 GTTTTTATTTTTCTTTTTTGT
orf19.695 531 572 GAAAAAAAAGAAACAACAACAACAAGAACAAGAACAAGAAGA
orf19.695 641 667 GCAGTAGTAGTAGTAGTAGTAATAGTA
orf19.695 771 789 AGATGATGATGATGAGGAT
orf19.695 825 859 CACAGAAAAAGAAGAAGAAAAAAAAGAAGAAACAG
orf19.695 928 965 ACATCTTCATCATCATCATCTTCTTCTTCTTCTTCATC
orf19.695 1005 1034 ACATCATCATCATAATCATAATCATAATGA
orf19.695 1107 1136 TAGTAGTGGAACTACTAGTGGAACTACTAC
orf19.695 1164 1201 TAATAGTAGTAGTGGTAATAGTAGTGGTAGTAGTAATA
orf19.6950 146 179 TACAACAACAACAACAACAGCAGCAGCGGCAGCA
orf19.6952 149 203 GCAACATCAACAACAACAACAACAACGACATCAACATCAACATCAACAACAGCAA
orf19.6953 148 176 AAACAACATCAACAACAGCAACAACAGCC
orf19.6957 136 147 TTTTTTTTTTTT
orf19.6959 660 682 AGAAGGAGAAAGAGAAGGAGAAG
orf19.696 222 251 AAATTTAAAATTAAAATTAAAATTAAAATA
orf19.696 298 335 GACAACAAACAACAACAACAACAACAACAACAACAAAT
orf19.696 355 372 AATACTACTACTACTACG
orf19.696 758 779 AATCATCATCATCATTATCATC
orf19.696 1197 1240 TGTTAGTAATGGTGGTAGTAATGGTGGTGGTGGTGGTGGTGGGA
orf19.6966 59 74 CAAAAAAAAAAAAAAT
orf19.6966 191 210 GATCCAGATCCAGATCAAGA
orf19.6967 1958 1970 ATGATGATGATGA
orf19.6967 3148 3170 GATAAAGACGTTAAAGACGATAA
orf19.6968 1165 1188 ACCCCACCTCCACCTCCACCACCT
orf19.6968 1617 1632 TGATAATGATGATGAT
orf19.6968 2588 2611 CTTCATCATCATCATCATCAGCAT
orf19.6968 2775 2790 TAATAATAACAATAAT
orf19.697 545 570 ATTTAAATTTTAATTTTAATTGTAAT
orf19.697 1194 1225 TTATAATAATGATAATGATAATGATAATAATG
orf19.6970 68 83 CAACAACAGCAACAAC
orf19.6970 223 261 AGTAATAATAATAATAATAATAATAACAACAACAACAAT
orf19.6970 463 507 AAAAATGATAATGATAATGATAATGATAATGATAATAATAATAAA
orf19.6970 708 743 AAATAATAATAATGATAATGATAATATTAATAATCA
orf19.6971 191 214 CTGGTGGTGGTGGTGGTGGTGGTC
orf19.6972 983 1001 ATTTCAAATTTCAAATTTC
orf19.6972 1240 1262 GAACAACAACAACAACAACAACA
orf19.6972 1536 1562 GGAAGAAGAAGAAGAAGAAGAAAAAGA
orf19.6972 1582 1616 ACACAACCAGCACCACGACCAACAACAACAAAAAC
orf19.6973 797 844 ATTATAATAAGAATAATAGTAACAACAACAATAATAACAACAATAACA
orf19.6973 1924 1946 GATTCCAATTCCAATTCCAATTG
orf19.6973 3221 3247 ATAACAACAACAACAACAACACCAACA
orf19.6973 3602 3621 AAGATAATGAAGATAATGAA
orf19.6975 466 480 ATTTTTTTTTTTTTA
orf19.6976 78 97 TGAAGAAGAAGAAGAAGATG
orf19.6976 928 959 AGTTCAAATTCAAATTCAAATTCAAATTCAAG
orf19.6976 1198 1213 ATGATGATGATAATGA
orf19.6977 1428 1453 TGATAATAATAATAATAATAATACTA
orf19.6979 50 75 CCTCATCCTTATCCTCATCCTCATCC
orf19.6979 1364 1393 GAAATGCAAATGCAAATGCAAATGGAAATG
orf19.6979 1872 1898 GAATGGCAATGGCAATGGCAATGGTAA
orf19.6979 2060 2085 CTGATGCTGATGATGATGAAGATGAA
orf19.6979 2226 2253 TGATGATGTTAATGATGTTAATGATGAT
orf19.698 317 352 GAAGTGGTAGTAGTACTAGTACTAGTACTAGTAGCA
orf19.698 1316 1336 ATGGTGGTGGTGGTGGTGATG
orf19.6980 151 174 ATTAATAATAATAATAATAATCAT
orf19.6980 268 290 ACTGCTGGAACTACTGGAACTAC
orf19.6980 297 314 TAACAACAACAACAACAG
orf19.6980 424 465 CATCAACAACAACAACATCATCATCATCATCATCATCATTAT
orf19.6980 1306 1349 CACAATAATAATAATAATAATAATAATAATAATAATAATAATAC
orf19.6980 1412 1435 CAATAAATAATAACAACAACAACA
orf19.6981 1137 1171 ACAAGGGCAAGGACAAGGACAAGGACAAGGACAAT
orf19.6981 1333 1356 CTACAACAACAACAACAACAGCAA
orf19.6981 1674 1709 AAAACAGCAACAACAACAACAACAACATCAACAAAA
orf19.6982 108 123 TAATAAGAATAATAAT
orf19.6982 221 278 ATCAACAACAACAACAACAACAACAACAACAAAGAAAACCACAACAACATCAACAATA
orf19.6982 485 521 CAACAACAACAACCGCAACCACAACCACAACAACCAC
orf19.6982 1094 1128 ATTATAATAATAATAATAATGATGATGATGGTGAT
orf19.6982 1177 1214 GAACAACAAAAACAAAAACAAAAACAAAAACAACAAAG
orf19.6982 1219 1239 ACTAATACTAATAGTAATACT
orf19.6983 539 566 TAGAAGAAGAAGAAGAAGAAAAAGAAGA
orf19.6983 732 751 TGGAGGAGGAGGAGGAGGAT
orf19.6983 792 804 TGATGATGATGAT
orf19.6983 952 980 ACCACTACTACTACTAATAATAATAATAG
orf19.6983 1010 1028 ACAATAATAATAGTAATAA
orf19.6984 7 33 TCACATTCAAATTCAAATTCAAATTCT
orf19.6984 169 193 TACAACAACAACAACAACAACAATA
orf19.6984 440 472 GTAACAATAATCATAATAATAATAATAATAACA
orf19.6984 763 797 GATGAAGAAGAAGAAGGTGATGAAGGTGATGAAGA
orf19.6984 2153 2181 CAAAACAACAACAACAACAACAACAAACA
orf19.6985 1571 1606 AGCAACAGCAACAACAACAACAACAACAACAAAAAT
orf19.6985 1842 1892 AAATAATAATGATAACAATGATAACAATGATAGCGATGATAGCGATGATAA
orf19.6985 2276 2296 GTAATAATAATAATAATAATT
orf19.6985 2524 2561 AACAATAACAACAACAATGGTGGTGGTGGTGGTGGTAG
orf19.6986 486 513 GAGGAAGAAGAAGAAGAAGAAGAAAAGA
orf19.6986 856 887 TCATCTGCTTCTGCTTCTGCTTCTGCTTCTGA
orf19.6986 1782 1803 ATTATCATCATCATCATCATTA
orf19.6987 256 280 CAACAGCAGCAGCAGCAGCAGCAAC
orf19.6987 1769 1791 ATGAAGAAGAAGAAGAAGAAGAC
orf19.6987 1940 1968 GTCATTATCATCAACATCAACATCATCAA
orf19.699 15 34 ATCAACAACAACAACAATAA
orf19.699 230 243 ATAATAATAATAAT
orf19.6993 1016 1038 CTTCTGCTGATGCTTCTGCTTCT
orf19.6993 1157 1177 CTTTGGCTGCTTTGGCTGCTT
orf19.70 803 833 ATTTAAGAGAGAGTGATTTAAGAGAGAGTGA
orf19.700 216 236 ATCAACAACAACAACAACACC
orf19.700 1767 1786 AGAACAAGTACAAGTACAAG
orf19.7001 1131 1143 ACAACAACAACAA
orf19.7001 1147 1217 CAAGCTCAAGCTCAAGCACAACAATTACAACAATTACAACAAGCACAACAGGCACAACAACAACAACAACT
orf19.7002 98 127 AATCATCATTATCCTCATTATCCTCATCAA
orf19.7002 655 675 GCTACTTCTACTACTACTAAT
orf19.7006 279 303 CACAACAACAACAACAACCACAACA
orf19.7006 1060 1077 GGCAGCAGCAGCGGCAGC
orf19.7007 156 169 TACTACTACTACTA
orf19.701 1960 1980 GATAATAACAATAATAATAAC
orf19.7013 778 791 ATTATTATTATTAT
orf19.7015 833 850 CAGCTGCTGCCGCTGCTG
orf19.7016 1878 1895 GAAGAAAAAGAAGAACAA
orf19.7017 805 833 GTGCAACCTGTACAACCTGTACAATCTGT
orf19.7023 396 418 AGCACCACCAACACCACCACCAA
orf19.7023 509 528 CACAACAACAACAAAAACAA
orf19.7023 803 815 CTTCTTCTTCTTC
orf19.7025 61 105 ACCAATAACAACAATAACAGCAACAACAGCAACAGCAACAACAAT
orf19.7025 126 148 AGATGATGACGATGATGACGATG
orf19.7025 543 570 TCAACAACAACAACAGCAACAACAACAA
orf19.7027 182 199 TACAACAACAACAACAAT
orf19.7027 361 398 CAACCACCACCACCACCGCAACAACAACAACAACAATA
orf19.7027 725 762 CGGCAGCAACAGCAGCAGCAGCACCACAACAACAACAA
orf19.7027 1174 1192 AATAGTAGTAGTAGTACTA
orf19.7027 1418 1451 ACCAACAACAGCAACAACAACAACAACAACAAAG
orf19.7027 1534 1558 CCCACCTCCACAACCACCACCAACA
orf19.7028 159 171 ACAACAACAACAA
orf19.7028 231 267 GCAACAACAACAACAACAACAACAACAACAACAGCAA
orf19.7028 336 353 TCAACAACAACAACAACT
orf19.7028 423 435 ACAACAACAACAA
orf19.7028 498 520 TCAACAACAACAACAACAGCAAC
orf19.7028 574 595 CATCAACATCAACAACAACAAT
orf19.7028 791 818 GAGACGAACAAGAAGAAGAAGAAGAAGT
orf19.7029 461 492 AGCAACAGCAAGAACAAGAACAAGAAACAAAG
orf19.7029 672 691 ATATCAAGAATATCAAGAAT
orf19.7029 747 770 TAATACCAATACCAATACCAATAA
orf19.7029 1243 1262 ACAACCACAAACACAACCAC
orf19.7029 1433 1490 ACAGCCACAATCACAACCACAATCACAATCACAATCACAATTATAATTATAATTATAC
orf19.7029 1732 1769 ACAAACACAAACACAACCACAACCACAAACACAACCAC
orf19.7030 272 295 CATCTGAATCTGAATCTGAATCGG
orf19.7030 311 345 CTTCTGCTTCCGCTTCTGCTTCTGCTTCTTCATCT
orf19.7030 476 495 CTTCTGCTGCTGCTTCTGCT
orf19.7032 43 64 CGTCATCATCATCATCATCAAC
orf19.7032 280 304 ATCACCACCACCACTACCACCACTA
orf19.7032 340 355 ATTATAATAATAATAA
orf19.7032 823 845 AATGATGATGATGATGATGAGGA
orf19.7032 1286 1304 ATGAATTAATGAATGAATG
orf19.7032 1944 1968 GAAAAACAACAACAACAACAACAAG
orf19.7032 2273 2310 GTGGAAATGGAAATGGAAATGAAAATGGAAATGGAAAT
orf19.7032 2710 2729 GATGGTGATGGGGATGGTGA
orf19.7033 28 45 ACTACAACAACCACAACA
orf19.7033 117 144 TTCTTGTTCTTGTTCTAGTTCTAGTTCT
orf19.7033 305 324 ATTCTTCTTCTTCTTCTACT
orf19.7033 828 843 ACATCAACAACAACAA
orf19.7033 1104 1139 AATTGAAACTGAAACTGAAACTGAGACTGAGACTGA
orf19.7033 1761 1805 AACTACTAGTACTACTACTACTACTACTACCACCACCACCACCAA
orf19.7033 2440 2468 AACGAGGACGAGGACGAGGACGAGGACGA
orf19.7034 92 127 CAACCACCACTACCACCACCACAACAACAACTACAA
orf19.7034 272 306 ATAATGATGATGATGATGACGACGACGACGATGAC
orf19.7034 465 486 TGATGGTGGTGGTGGCGGTGGT
orf19.7034 1150 1177 CAACCTCAATCTCAACCTCAACCTCAAC
orf19.7034 1248 1270 TCCGCCACCACCACCACCACCGC
orf19.7034 1373 1433 CACAACAACAGCAACAACAACAACAACAACAACAACAACCAACACAACCAACACAACCACC
orf19.7034 1488 1528 TCCACCGCCACAACCACAACCGCCACAACCACCAACACAAC
orf19.7034 1763 1786 GACCACAACCACCACCACCACCAT
orf19.7034 1788 1805 TCAACAACAACAACATCA
orf19.7034 1922 1944 TCCCACCTCCGCCACCACCACCA
orf19.7034 1969 1988 CAAAATCAGAATCAGAATCA
orf19.7034 2021 2052 ATCAACAACAACAACAACAACAACAACAAAGA
orf19.7034 2134 2155 CAGCAACAACAGCAACAACAAT
orf19.7036 126 144 TGTTGGTGGTGGTGGTGAT
orf19.7036 439 460 CATAATAATAATAATAACAATA
orf19.7036 654 688 TGAAGATGATGAAGATGAAAATGAAGATGAAGATG
orf19.7036 929 949 CTGGTGGTGGTGGTGGTGGTA
orf19.7036 956 975 GTTCAAGATCAAGATCAAGA
orf19.7037 83 103 ATGGCCCTGGCCCTGGCCCTA
orf19.7037 113 135 ATAATGATGATGATGATGATGAC
orf19.7037 351 378 AGATGATGATGATGATGATGATGATGAA
orf19.7038 56 77 ACAATAATAATAATAATAATAC
orf19.7038 168 191 AGGTGGTGGTGGTAGTGGTAGTGG
orf19.7038 299 324 ATAACAATAACAACAACAACAACAAC
orf19.7038 729 757 TAGTGGTGGCGGTGGTGGTGGTGGTGGGA
orf19.7038 848 896 AAGGAGGAGGAGGAGGAAGTGGTGGTGGTAGTGGTAGTGGTAGTGGTAC
orf19.7038 1296 1328 CTTTGTTTGTTTGTTTGTTTGTTTATTTATTTG
orf19.7038 1805 1831 ATGTTAATGTTAATGTTGTTGTTGTTG
orf19.7041 1364 1386 ATGATGAAGATGAAGAAGATGAA
orf19.7041 1551 1576 TAACAACAACAACAACAACAACAACA
orf19.7042 25 46 AGTACTACTACTACTACCACTA
orf19.7042 181 205 AGTACTACTAGTACTAATACTAGTA
orf19.7042 310 339 ACAGCTACATCTACATCTACATCTACAACT
orf19.7042 690 711 AGAACCAGAATCAGAATCAGAA
orf19.7042 815 839 ATGAAGAAGAACAAGAGGAAGATGA
orf19.7044 136 172 CAAAACCACAACCACAACCACCAACAACAACAACAAG
orf19.7044 656 704 AAAAACAACAACAACAACAGCAGCAGCAGCAACAGCAGCAACAGCAACA
orf19.7044 1281 1303 TTTAGCATCTTCAGCATCTTTAG
orf19.7044 1943 1960 AACCACCACCACCACAAC
orf19.7044 2025 2046 GACAACAACAACAACAACAGCA
orf19.7044 2474 2498 CTGCTACTACTACTACTACTACTAA
orf19.7044 3316 3344 CAGCAACAACAACAACAACAACAACAAAT
orf19.7044 3485 3508 CACAACAACAACAACAACAGCAAC
orf19.7044 3701 3737 CTACAGCAACAACAGCAACAGCAGCAACAGCAGGAAC
orf19.7044 4245 4262 ACTGCTGCTGCTGCTGCA
orf19.7044 4291 4307 GAAAATGAAAATGAAAA
orf19.7044 4384 4404 AATAGTAGTATTAGTAGTAAT
orf19.7044 4697 4726 GTAGTGGTGGAGGTGGAGGTGGAGGTGGAG
orf19.7044 5345 5363 CTGGTGGTGGTGGTGGTGC
orf19.7047 113 135 ATAATGAAGATGATGATGAAGAT
orf19.7047 171 208 AGATGATGATGATTATGAACCACAACAACCACAACAAG
orf19.7047 210 231 GGAAGAAGAAGAAGGAGAAGAA
orf19.7047 402 429 GAAACAACAACAACAACAACAAAAGAAT
orf19.7047 581 602 CAGAAGATGAAGAAGATGAAGA
orf19.7047 614 635 CAGAAGAAGAAGAAGAAGAGGA
orf19.7047 665 682 ATTATGATGATTATGATG
orf19.705 104 119 AAGAAGAAGAGGAAGA
orf19.705 202 236 GAAGAGGACGAGGAAGAGGAAGAAGAGGAAGATGA
orf19.7050 178 201 GATGAAGAAGAAGAAGAAGTAGAA
orf19.7050 229 271 GACGAAGAACAAGAAGAAGTACAACAACAACAACAAAACAAAG
orf19.7051 464 480 CTGATGATGATGATGAG
orf19.7052 2732 2753 CACCATCACCATCGCCATCACC
orf19.7052 2771 2798 CATCAACAACAACAACAACAACAACAAT
orf19.7053 237 263 ACAATCACAAGTGCAATCACAAGTGCG
orf19.7053 623 650 TTGAAGATGTTGATGTTGATGATGATGT
orf19.7053 1373 1389 CAACTACAACTACAACT
orf19.7053 1682 1709 CAACCACCACCACCACCAACACCAACAC
orf19.7055 49 67 AAGAAAAAAGAAAAAAACA
orf19.706 1225 1244 AAATCTAAGAAATCTAAGAA
orf19.7067 3255 3272 TGATAATGATGATGATGA
orf19.7072 1298 1314 TGAAAATGAAAATGAAA
orf19.7078 12 27 ACAACAACAAGAACAA
orf19.7079 3046 3070 GCACCACCGCCACCACCACGACCAC
orf19.7085 554 573 CCAACAACAACAACAATAAC
orf19.7096 618 644 TAAAAAGAAGAAGAAGAAGAAGAAACA
orf19.7097 491 521 GAGGCAGAGGTGGCAGAGGTGGAAGAGGTGG
orf19.71 1015 1039 ACACCACCCCCACCTCCACCTCCAC
orf19.7101 1248 1270 AGACGACGACGACGACGACGACA
orf19.7104 214 243 ACCACTACCCAGGAGACCACTACCCAGGAG
orf19.7115 121 135 ATTTTTTTTTTCTTT
orf19.7115 193 210 CTTTTTTTTTTTTCTTTT
orf19.7115 998 1015 GCAACAACAACAACAACT
orf19.712 172 184 ACCACCACCACCA
orf19.712 416 428 ATAATAATAATAA
orf19.712 809 835 TATCATCATCATCATCATCATCATCAG
orf19.712 2200 2213 AATAATAATAATAA
orf19.712 2571 2589 TTGTGGTGGTGGTGGTGCT
orf19.712 2685 2709 CAATAATAATAAAAAAAGAAAAATA
orf19.713 89 104 CATCTTCTTCTTCTTC
orf19.713 378 398 TGCTGATGATGATGAAGATGA
orf19.7136 25 56 AAAAAAAAAAACCAACAACAACAACAACTACA
orf19.7136 101 118 ATGAGGAGGAGGAGGATG
orf19.7136 387 404 TGAAGATGATGAAGATGA
orf19.714 558 590 AAATGATAATAATAATAATAATAATAATAATCA
orf19.7144 4 21 GATTATGATGATGACGAT
orf19.7144 1956 1972 CAAGAAGAAGAAGAAGG
orf19.7150 218 240 AAGCAGCAGCAGCAACAGCAACA
orf19.7150 285 300 ACCAACACCACCACCA
orf19.7153 2245 2262 AATAACAACAAAAACAAC
orf19.7154 283 298 GAAGACGAAGAAGAAG
orf19.7161 30 45 GAAGAAGAAGAAAAAG
orf19.7164 570 592 CGACAACAACAACAACAACAACG
orf19.7167 391 425 GGTAATAATGGTGGCAATAATGGTGGTAATAATGG
orf19.7167 430 465 AATAATGGTGGTAACAATGGTGGTAATAATGGTGGT
orf19.7167 736 764 ACAGACAATGACTCAGACAATGACTCTGA
orf19.7170 128 155 CTCCTCCACCTCCACCACCACCACCAGC
orf19.7175 387 402 TGGTGGTGGTGGCGGT
orf19.7177 244 269 CAAAAACAAGAAAAACAACAAATAAT
orf19.7178 744 768 CGATGATGATGAGGATGGTGATGAA
orf19.718 451 470 GAGGAAGAGGAACAGGAAGA
orf19.718 642 666 TACTAATAATAATAACAATAATAAT
orf19.718 1511 1538 CTGATGAAGATGAAGATGAAGATGATAA
orf19.718 1795 1815 GAGGAAGAAGAAGAAGAAGAG
orf19.718 2033 2063 TCGATTTTGATTTTGATTTTGATTTTGATTC
orf19.7188 183 195 TGCTGCTGCTGCT
orf19.719 779 799 AAGTGGAAGTGGAAGTAGAAG
orf19.719 813 847 GGACGTGGACGTGGACGCGGATGCGGATGCGGATG
orf19.719 872 887 ATGATGAAGATGATGA
orf19.719 1369 1392 ACTAATAATAATAACAATAATAAT
orf19.719 1466 1496 CCACAGCAACAGCAACAGCAACAGCAGCTGC
orf19.719 1637 1649 CATCATCATCATC
orf19.7190 965 994 ATACTACTACTACTACTACAACAACAACAA
orf19.7193 1192 1213 AATGAGAATGAAAATGAAAATG
orf19.7193 1617 1642 ACTAGAACAAGAACAAGAACAAGAAT
orf19.7193 1969 1992 CAAAAAAAGAAGAAAAAGAAGAAT
orf19.7194 42 62 GAAAGAAAAAAAAAAAAAAAT
orf19.7194 97 127 CAACCACCACCACCACCACCACCACCACGAC
orf19.7194 803 836 AGGAAGAAGAAGAAGAAGAAGAAGAAGAAAAAGA
orf19.7195 58 75 CTTTTTTTTTTTTTTTTG
orf19.7195 247 257 CCCCCCCCCCC
orf19.7195 306 320 TTCTTTTTTTTTTTT
orf19.7195 663 703 AATGATGATGATGATGAGGAGGAGGAAGAGGAGGACGAGGA
orf19.7195 720 740 GACGATGATGATGATGATAAT
orf19.7197 273 325 TGAAGAAGAAGAAGAGGAAGAGGAAGAGGAAGAGCCTGAAGAAGAGCCTGAAT
orf19.7197 353 380 CAAAACAAGAAAACAAAGAAAATAAAGA
orf19.7197 1103 1127 CTAATAATAATAATAATAATAAAGA
orf19.7197 1527 1563 TGGTGATAATGATAATGATAATGATAATGATGATGAA
orf19.7197 1774 1798 CCATTATCATCATCATCATTATCAA
orf19.7198 717 739 TCAACAACAACAACAACAACAAG
orf19.7198 750 777 CCAACAACAACAACAACAACAACAACAG
orf19.7200 323 345 AAATTGAAATTAAAATTAAAATT
orf19.7201 838 860 ACCAACAACAACAACAACAACAC
orf19.7201 968 995 ATCAACAACAACAAGAACAAGAAAGAAT
orf19.7201 1032 1056 TCAACAACAACAAGAACAACAAAGA
orf19.7201 1132 1145 CAACAACAACAACA
orf19.7201 3000 3034 AAAAGATGAAGAAGGAGAAAAAGAAAAAGAAAATA
orf19.7202 343 375 TATGATGATGATGATGATGATGATGATGATGAG
orf19.7203 1055 1075 CTAAAAATAAAAATAAAAAAT
orf19.7204 223 254 TCAACAACAACAAAAACAAAAACAAAAACTAA
orf19.7204 629 708 TAACAAATAATAATAATAATAATAATAATAATAATAATAATAATAATAATAATAATAACAATAACGACGACGACGACGCC
orf19.7204 1102 1124 AAAAATAGTAATAATAATAACAA
orf19.7204 1210 1255 AAAAATATTAAAGATATTAAAGATATTAAAGATATTAAAGATATTG
orf19.7205 1606 1625 GGAGAAGAAGAAGAAGAAGG
orf19.7205 1730 1743 AACAACAACAACAA
orf19.721 131 173 CTGATGAAGATGATGATGACGACGACGACGACAACGACAACGA
orf19.7212 128 150 TATTTGTTATTCTTTTTTTTTTC
orf19.7217 234 246 TGGTGGTGGTGGT
orf19.7221 726 738 TGCTGCTGCTGCT
orf19.7221 883 903 GAAGAGGACGAGGAGGAGGAA
orf19.7223 811 834 GATGACGATGACGACGACGTCGAC
orf19.7225 357 374 CCAACAACAACAGCAACA
orf19.7229 920 939 CCAACAACAACAACAACAGC
orf19.723 91 103 CCACCACCACCAC
orf19.723 226 242 CAGCAACAACAACAACA
orf19.723 773 794 TTCAAGCTCAAGCTCAAGCCCA
orf19.723 907 934 CAACCACCCCCACCTCCAGCACCACAAC
orf19.723 949 972 CAGCAACAACCACAACCACAACAG
orf19.723 1746 1808 AAATGATAATAATAATAATAATAATAATAATAATAATGAGCAACAACAACAACAACTACAAGA
orf19.723 1953 1965 TAATAATAATAAT
orf19.723 2014 2031 GATAATAATAATAATACT
orf19.723 2116 2153 ACACCAACAACAACAAATACAAATACAAATACAAATAG
orf19.7232 587 607 GAGAAGAAGAAGAAGAAGAAT
orf19.7238 673 689 AGAGGTAGAGGTAGAGG
orf19.7238 770 795 GTTTCGATAGAGGATTCGATAGAGGT
orf19.7239 1047 1073 GAAGAAAGAAAGAAACAAAAGAAAAAG
orf19.7239 1577 1598 TCCAGTCCCAGTTCCAGTTCCA
orf19.7247 431 465 ACCAACAACAACAACAACAACAACAACAACACCAA
orf19.7247 1297 1309 CACCACCACCACC
orf19.725 547 576 CAAAAATCAAAAAAATCAAAAACATCAAAA
orf19.725 625 645 TATGAAAAATATGAAAAATAT
orf19.725 661 684 AAATTAATTAAATTTATTAAATTA
orf19.7250 131 157 CAACAAAGAAGAAGAAGAAGAAGAAGG
orf19.7251 886 901 TACTGCTGCTGCTGCT
orf19.7257 42 56 AACAAAAAAAAAAAT
orf19.726 147 173 ACAACAACAACAAGAAGAAGAAGAAGA
orf19.726 322 340 CAGCAACAACAACAACAGC
orf19.726 798 815 AATATTATTATTATTATG
orf19.726 1413 1441 GAAAAAAGAAAAACAAGAAAGAAAGAAAT
orf19.7269 239 264 AGGACGAAGACGACGACGACGACGAA
orf19.7275 165 189 CAAAAAACAACAACAACAACAAAAC
orf19.7295 555 574 GCAACAACAACAACAACAAT
orf19.7295 1214 1232 CAGCACCACCACTACCACC
orf19.7298 573 599 TGAAGGAGAGGAAGAAGAAGAGGAAGG
orf19.7299.1 16 34 TCATTATTATTATTATTGT
orf19.73 166 193 GAAAAAGAAAAACAAGAAGAAGAAGAAC
orf19.73 971 1011 CCAACTACAACAACAACAACAATAACAACAACAACAACAAT
orf19.73 1179 1199 CAGCAACAACAACAACAACAT
orf19.73 1218 1239 TTATGATGATGGTGATGGTGAT
orf19.7304 1436 1466 ACAAGAAAAAAGAAAAGAAAAGAAAAGAAAG
orf19.7308 1540 1557 TGAAGAAGAAGAAGAATA
orf19.7313 138 194 CACCAACAACAACAACAACAACAACCAAAACAATAACCAAAACAATAACCAAAATAA
orf19.7321 894 931 CAATAATAACAACAATAATAATAATGATGATGATGATC
orf19.7332 3420 3432 TGATGATGATGAT
orf19.7336 102 126 TAACAACAACAACAACAACAACAAT
orf19.7337 751 779 ACATCCTCATCATTATCCTCATCATCATT
orf19.7337 1304 1332 CTTCATCATCATCATCATCATCATCATCT
orf19.7337 1495 1522 ACGACCACAACCACAACCACAACCACGA
orf19.7337 1529 1553 ATCCTAATCCTAATCATAATCATAA
orf19.7337 1588 1603 ACAACGACAACAACAA
orf19.7337 1652 1672 TGAAACTGATACTGATACTGA
orf19.7337 1923 1953 TAGTAACAGTAACAGTAACAGTAACAATAAC
orf19.7337 1955 2059 GTAGCAGTAACAGTAACAGTAATGGTAACAGTAATGGTAACAGTAATGGTAACAGTAATGGCAACAGTAATGGCAACAGTAATAATAATAATAATAATAATAATG
orf19.7340 111 130 AGCGGCGGCGGCGGCGGCGA
orf19.7340 270 280 TTTTTTTTTTT
orf19.7341 93 118 CCATAACAATAACAATAACAATTACA
orf19.7341 280 304 GACGAACAAGATGAAGGAGAAGAAA
orf19.7341 551 603 CAACCACCACAACCACAACCACCACCACAACAACAACAAACAATAATAACAAT
orf19.7341 610 634 ACCAACAACAACAACAATAATAATA
orf19.7341 715 737 ACAAGAAGAATAAGAAGAAGAAG
orf19.7342 379 408 GAGGAAGAAGAAGAAGAAGAAGAAGAAGAT
orf19.7342 478 505 AATGGTAGTGGTAGTGGTAGCGGTAGTG
orf19.7342 900 915 AACACCACCACCACCA
orf19.7342 1011 1032 GTCATCATCATCATCATCATTA
orf19.7342 1542 1560 TCAACAACAACAACAAGAA
orf19.7342 1967 2088 CAAACAACAACAAAAACAAAAACAACAACAAAAACAACAACAAAAACAAAAACAAAAACAACAACAAAAACAAAAACAAAAACAAAAACAAAAACAAAAACAAAAACAAAAACAAAAACAAC
orf19.7342 2089 2115 GATGATGATTATGATTATGATTATGCT
orf19.7342 2669 2698 GTAGTGGTGGTAGTGGTTGTAGTGGTTGTT
orf19.7342 2946 2984 TGTTGGTGGTGGTGGTGGTGGTGATGATGATGATGATCA
orf19.7342 3174 3265 CAATACAACAACAACAACAACAACAACAACAACAACAACAACAACAACAACAACTACTACTACTACTACTACTAATAATAATAATAATAATG
orf19.7342 3306 3324 GCCACCACCACCATCACCA
orf19.7342 3343 3360 AATTATTATTACTATTAT
orf19.7342 3458 3482 GAATAAGAATAAATAAACAAACAAT
orf19.7342 3504 3522 AAGTAGTAGTGGTAGTAGT
orf19.7342 3583 3603 TTAGAGTTGGAGTTGGAGTTG
orf19.7342 3619 3649 CAATCACGATCACGATCACGATCACGATCAA
orf19.7342 3774 3801 TGCTGGTGGTGGTGGTGGTGGTGGTGGA
orf19.7342 3918 3962 TGAACCTAAACCTAAACCTAAACCTAAACCTAAACCTGAACCTAA
orf19.7343 38 74 AGGAACAAGAAGAAGAAGAAGAGGAGGAGGAGGAAGA
orf19.7343 188 203 CCACCACAACCACCAC
orf19.7343 556 600 GAAAACAACAACAACAACAACAACAACAACAACAACAACAACAAT
orf19.7343 1132 1169 AAACAACAACAACAACAAGATCAACAACAAGATCAAGA
orf19.7344 581 604 CTACAACTACTGCAACTACTGCAA
orf19.7344 610 634 ACCACTACTACTACTACTGCTACTA
orf19.7344 862 898 AATAATAATGTTAATGATAATGTTAATGATAATTTTA
orf19.7344 1309 1335 GATGAACATGAACATGAACATGATCAT
orf19.7344 1338 1362 TCATGACCATGACCATGACCATGAA
orf19.7344 1901 1923 AACAATTACAATTACAATTAGAA
orf19.7344 1945 1978 AATAGTAGTAGTAGTAGTAGTAGTAGTACTAGTA
orf19.7344 2030 2061 GTGATGATGATGATGATAATGATGATGATAGT
orf19.7344 2279 2291 ATAATAATAATAA
orf19.7344 2327 2352 TAAATAACAACAACAATAATAATAAC
orf19.7345 354 381 GGAAAGTGAAAGTGAAAGTGAAAGTGAT
orf19.7345 557 591 CGTCATCACCATCACCATCACCAACACCAACACCA
orf19.7345 778 807 AAACAACAGCAACAACAACAACAACAAAAA
orf19.7347 629 669 TAGAACAAGAACAAAAACAAAAACAAAAACAAAAACAAAAC
orf19.7348 119 138 AACAAAAAAAGAAAAAAATA
orf19.7348 171 191 GTTTTTTTTTTTTTTTTTCTT
orf19.7348 232 259 TATTTATATATATATATATGTATATATA
orf19.7349 363 390 CCAACAACAACAGCAACAACAGCACCAA
orf19.7349 997 1016 AATGGCAATGGTAATGGCAA
orf19.7349 1149 1173 TAATACTACTACTACTACTACTAAT
orf19.735 389 408 AGAAATCAAAGAAATCAAAG
orf19.735 806 824 TACAACAACAACAACAAGA
orf19.735 844 870 CAGCAACAGCAACAACAACAACAACAG
orf19.7350 72 84 ATCATCATCATCA
orf19.7350 537 564 TGACAGAAGAGATGATAGAAGAGATGAC
orf19.7353 182 209 ATAATAACAACAATAACAATAACAGTAA
orf19.7353 212 236 GTAATGGCAATGGTAATGGTAATGG
orf19.7353 2128 2203 CAAACCCAAAACCAAAACCAAAACCAAAACCAAAACCAAAACCAAAACCAAAACCAAAACCAAAACCAAAACCAAG
orf19.7353 2528 2549 CTCCACCACCACCACTACCACC
orf19.7353 2735 2765 TCAATGGCAATGGCAATGGCAATGGCAATGC
orf19.7354 678 695 ATATTATTATTATTATTT
orf19.7354 1098 1127 GGAAGAAGAAGAAAAAGAAGAAGAAGAGGA
orf19.7355 692 727 GTAATAATAATGATAATAATATTAATATTAATACTA
orf19.7355 760 785 ATCAACATCAACAACAACAACAACAC
orf19.7355 807 830 AACTACTTCTACTACTACTACCAC
orf19.7356 64 113 CCCACCACCATCACCACCACCACCACCACAACAACAACAACAACAATAAC
orf19.7358 55 80 CCATCATCATCATCATCATTATCATC
orf19.7359 230 261 ACCAACAACATCAACAACAACAACAACAACAT
orf19.7359 557 588 GTAACAACAACAATAACAACAACAATAACAAT
orf19.7359 1170 1191 CAATAATAATAATAATAATAGT
orf19.7359 1551 1563 TGGTGGTGGTGGT
orf19.7359 1679 1703 GATCAAGATCAAGGTCAAGATCAAG
orf19.736 822 852 TGGTGGCGGCGGCGGTGGTGGTGGTAGTGGT
orf19.736 1178 1208 ATAATGATGATGATGACGATGACGATGATGA
orf19.7360 31 47 TGTTTTTTTTTTTTTTC
orf19.7360 151 179 TCTAATAGCAATACTAATAGCAATACCAA
orf19.7361 63 86 TGACAATGACAATGAAAATGACAA
orf19.7361 1085 1113 CACAACAACAACAACAACAACAACAAAAG
orf19.7362 165 183 CCCCACCACCACCACCACA
orf19.7362 579 598 CACAACAACAACAACAACAC
orf19.7363 122 139 CAGAAGAAGAAGAAGAAT
orf19.7363 374 403 GTAATAATAATAATAATAATAATAATAATC
orf19.7363 414 443 TAGTGTTGGTGGTGGTGGTGGTAGTGGTGA
orf19.7364 344 360 CTAAATCTAAATCTAAA
orf19.7364 1101 1117 TTATCATTATCATTATC
orf19.7365 363 404 TACAGAGAATAACAACAACAACAGAAACAACAACAACAATAG
orf19.7365 867 886 CAATAATAATAATAACAATA
orf19.7365 979 1002 GAAAACAATAACAAAAACAATAAT
orf19.7365 1292 1321 ACGATGATGACGATGACGATGACGATGAAG
orf19.7366 716 740 TCAACAGCAACAACAACAACAATAA
orf19.7366 1026 1051 TGATGATGATGATAGTGATAGTGATA
orf19.7367 1069 1090 ACTTCATCTTCATCTTCATATT
orf19.7367 1222 1246 GATAAATCTGATAATTCTGATAAAT
orf19.7367 1625 1654 ATCTTGAACTTGAACTTGAACTTGAACCTG
orf19.7367 1797 1816 CAATAATAATAATAATAAAA
orf19.7367 2062 2098 GATGAAGAAGAAGAAGAAAAAGAAAAAGAAGAAAAAG
orf19.7367 2212 2232 GATGCCGATGCTGATGCTGAT
orf19.7368 62 96 AGCAACAACAACAACAACAGCAGCAGCAGCAGCAA
orf19.7368 754 777 AAACAACAACAGCAACAGCAACAT
orf19.7368 967 1003 CACCAGCAACAGCAACAGCAACAGCAACAACAGCAAT
orf19.7370 465 477 ATCATCATCATCA
orf19.7372 484 512 GCTCAATCCAACCCTCAATCCAACCCTCT
orf19.7374 2596 2621 ACCACTACTACTACTACTACTACTTC
orf19.7378 337 359 ATCACCACAACCAACACCAACAC
orf19.7378 732 759 AACAGTAGCAACAGCAACAGCAGCAGCG
orf19.7378 764 782 CACCAACAACAACAACAGC
orf19.7378 1498 1535 GATGACGACGACGACGACGATGATGATGATGATGACGA
orf19.738 3234 3249 ACCACCACCAGCACCA
orf19.738 3433 3456 GCTCCACCTCCACCTCCACCTACA
orf19.738 3668 3693 CACCACCTCCACCACCTCCTCCTCCA
orf19.738 3919 3938 GATGAAGAAGAAGAAGACGA
orf19.7380 653 665 CATCATCATCATC
orf19.7380 1001 1022 TAAAGGAAAAGGAAAAGGATAA
orf19.7380 2203 2221 CTACCACCACCACCACCAT
orf19.7380 2223 2256 ACAACCACCACCACCACAACAACAACAACAACAT
orf19.7380 2262 2285 ATCACCCCCACCTCCACCTCCACA
orf19.7380 2855 2876 CTGTGTGTGTGTGTGTGTGTGG
orf19.7381 617 637 CAGCAACAACAACAACATCAA
orf19.7382 880 892 TGCTGCTGCTGCT
orf19.7385 1197 1223 TCAACAACAACAACAACAACAACAACT
orf19.7388 179 207 AAGCAGCAGCAGCAGCAGCAGCAGCAGCT
orf19.7388 213 229 TTCATCATCATCATCAG
orf19.7392 61 73 AACAACAACAACA
orf19.7392 319 341 GGAGGCAGAGGTGGCAGAGGTGG
orf19.7394 149 168 CTCCTGCTGCTGCTGCTGCA
orf19.7394 176 188 CACCACCACCACC
orf19.7394 371 386 ATCAACAACAACAACA
orf19.7395 7 24 TATTTTTTTTTTCTTTTT
orf19.7395 156 173 GAAAAAAAAAAAAAGAAA
orf19.7395 186 218 TTTCTTCTTCTTCTTCTTCATTTCATTTCATTT
orf19.7396 349 361 ACCACCACCACCA
orf19.7396 922 942 GACGAAGAAGAAGACGAAGAA
orf19.740 571 588 ACTACAACAACAACTACA
orf19.740 600 632 CACTACCACCAGCACCACTACTACTACTTCTAC
orf19.740 918 940 CAATGTTAATGTCAATGTCAATG
orf19.7400 3968 3998 CCAGTGAATCAGTTACCAGTGAATCAGTTAC
orf19.7401 13 39 AGCACCACTACCACCAACACCACCAAC
orf19.7406 1292 1310 AAAGAAAAAAGAAAAAATA
orf19.741 172 214 AATACTACTACTACTACTACTATTACTACTACTACTACTACAA
orf19.7412 469 497 ACGACAACAACAACAACAACAACAACATC
orf19.7414 1096 1118 CCTACTACCACTATTACTACTTC
orf19.7414 1179 1194 TGTTGTTGTTGATGTT
orf19.7414 3186 3238 TATTACTACTGAACTTATTACTACTGAACTTACTACTACTGAACTTACTACTA
orf19.7422 46 62 GAAAAAAAAAAAAAAGA
orf19.7422 558 586 GGAGAACGATGAGAACGATGAGAACGATT
orf19.7422 588 620 TGAGGAAGATTCTGAAGAAGATTCTGAAGACGA
orf19.7433 199 224 GGAGGCGGAGCCGGAGCCGGAGCCGC
orf19.7433 442 470 CAGCAACAACAACAACAACAACAACCACA
orf19.7433 2014 2029 CAGCAACAACAACAAC
orf19.7433 2374 2400 CAGCAACAACAACAACAAACAAACAAT
orf19.7434 353 375 TTGATTATGATGTTGATGATAAT
orf19.7434 877 904 GTAGAAGAAGAAGAAGAGGAAGAAGAAG
orf19.7436 360 377 GCAACAACAACAACAGCA
orf19.7436 571 594 CAGCCACAACCACAACCACAAGCA
orf19.7436 1788 1815 ACAGCAGCAGCAACAACAGCAGCAACAG
orf19.7436.1 164 178 TTTATTTTTTTTTTA
orf19.7437 16 37 CCGCCACCATCACCACCACCCC
orf19.7440 3603 3632 CAATGAAAATGAAAATGAAAATGAAAATGG
orf19.7442 89 105 CAAAAGCAAAAGCAAAA
orf19.7443 8 22 TATGTATGTATGTAT
orf19.7443 84 94 AAAAAAAAAAA
orf19.7445 52 71 CAGTCACAATCACAATCACA
orf19.7445 174 192 CCAACAACAACAAGAACAA
orf19.7445 1266 1278 TGGTGGTGGTGGT
orf19.7445 1324 1346 TCTTCATCAGCATCTTCATCCTC
orf19.7447 1108 1137 AATATTGGTGGTATTATTGGTGGTATTATC
orf19.7449 620 635 ATAATGATAATAATAA
orf19.745 1601 1622 AAACAACCACAACAACAACTAC
orf19.745 1629 1648 TACTAATAATAATACTAATA
orf19.745 1666 1681 ACAACAACATCAACAA
orf19.7450 126 148 TAATAATAATAACAACAACAACA
orf19.7451 1233 1250 TAACAACAACAACAATAA
orf19.7451 2625 2648 AAAACAGCAACAACAACCACAGCA
orf19.7451 2650 2668 CTGCCGCTGCTGCTGCTGC
orf19.7452 928 940 GAAGAAGAAGAAG
orf19.7453 732 759 CGAGTATGATTCTGAGTATGATTCTGAT
orf19.746 733 769 GCAACCACAACCACAACCACAACCACAACCACAACAG
orf19.746 918 942 ATTATCATCATCATCATCATCATTA
orf19.746 974 998 TACAACAACAACAACAACAACAACG
orf19.746 1289 1327 ATGAAGAAGAAGAGGAAGAAGAGGAAGAAGAAGAAGAAC
orf19.746 1442 1457 ATGATAATAATAATAA
orf19.7463 402 425 CAGAATAAGCAGAAGGAGAAGAAT
orf19.7469 139 186 ATATATCTTTTCTTTTTCTCTTTCTTTTCTTTTCTTCTCTTTTTATTC
orf19.747 81 101 TACTCACTCACTCACTCACTT
orf19.747 158 173 TTGTTTTTTTTTTTTT
orf19.747 186 203 TCATTATTATTATTATTT
orf19.7473 310 322 TCATCATCATCAT
orf19.7473 450 466 AGAAGAAAAAGAAGAAG
orf19.7473 2023 2045 ACCAACAACAACAACAACAGCAA
orf19.7473 2234 2259 CTCCACCTCCACCACCTCCTCCTCCA
orf19.7475 1184 1201 CCAACAACAACAACAACT
orf19.7475 2116 2133 ATAACAACAACAACAACG
orf19.7475 2138 2157 CAACTGCAACTGCAACAGCA
orf19.7475 2872 2890 ATCAACAACAACAACAATA
orf19.7477 199 211 GAAGAAGAAGAAG
orf19.7478 1001 1018 CTGCTGATGCTGCTGTTG
orf19.7479 213 243 ACCATTATCTTCATCATCGTCAACATCATCT
orf19.7480 163 174 TTTTTTTTTTTT
orf19.7480 310 335 AAAATTATCCCGATAATTATCCCGAA
orf19.7482 160 172 GAAGAAGAAGAAG
orf19.7483 3139 3175 GAAGATAAACAAATAGAAAGAGAAGAACAAGATAGAT
orf19.7489 926 949 ATAAACAACAACAACAACAAGAAC
orf19.749 854 880 CATCAACATCCACATCCACATCCACAG
orf19.749 1611 1629 TGCCGCCGCCACCGCCGCC
orf19.749 2058 2074 AAATAATAATAATAATG
orf19.749 2076 2101 TCATGATGATAATGATGATGATGTTG
orf19.7490 1416 1432 TGGTGGAGGTGGTGGTG
orf19.7494 937 957 GACGATGATGATGAAGATGAT
orf19.7497 2243 2265 TTTCTGCTTCTTCTTCTTCTTCA
orf19.7498 1371 1387 GGCTGCTGCTGCTGCTA
orf19.75 22 69 GAAAATAATAATAATAATAATAATAATAATAATAAAGAAAAGAATAAT
orf19.75 365 429 TAGATAAACAAAATAACAAACATAATAACAACAACAATAAGAATAAGAATAATAATAATAATAGT
orf19.75 933 965 TGCCAAAGCCAAAGCCAAAGCCAAAGCCAAAGG
orf19.7500 1330 1346 GATGACGACGACGACGA
orf19.7501 153 176 TACTGGTGCTGCTGCTGCTGCTGG
orf19.7501 471 483 AGAAGAAGAAGAA
orf19.7501 507 524 GGAAGAAGAAGAAGAGGA
orf19.7501 535 552 GATGAAGAAGAAGATGAA
orf19.7501 856 881 GAAAGAAGAAAACAAAGAAATAAAAC
orf19.7501 1045 1062 GATGAAGAAGATGAAGAA
orf19.7501 1232 1259 GTGATGATGATGATGATGACGATGATGA
orf19.750.1 18 40 GGGAATTGGAATTGGAATTGGAG
orf19.7503 174 191 TAGTGGTGGTGGTGGCGG
orf19.7503 379 397 AGCAACAACAACAACAACC
orf19.7503 872 890 TTGGTGGTGGTGGTGGTGC
orf19.7510 427 452 AAACAACCACAACCACAGCAACAGCA
orf19.7510 1716 1738 AAAACAACAACAACAACAACAGC
orf19.7510 1748 1776 CACAGCCACAACCACAACCACAACCAGAA
orf19.7511 1402 1426 GACGAAGAGGAAGAAGAAGAAGAAA
orf19.752 820 843 GAAAAACAAAGAATAAAACAAAAC
orf19.7529 8 26 CAGCACCACCACCACCAGC
orf19.7529 1384 1410 CAACAACCACCACAACCACCACAACAA
orf19.7534 83 110 TATTTTTTTTTTTTCTTTTTTCTTTTTT
orf19.7537 627 650 CGGCGAAGACTACGACGACGAAGA
orf19.7537 2570 2587 CACCACCGCCACCACCAC
orf19.7537 2654 2671 CACCTCCACCACCTCCAC
orf19.7538 28 54 GAAAAAAAAAAACAACAACAACAACCA
orf19.7539 808 823 ACCACCCCCACCACCA
orf19.7546 1146 1158 TGGTGGTGGTGGT
orf19.7547 381 412 TAGTGGTGGTGGTGGTGGTGGTGGTGGTGATG
orf19.7547 893 939 ACGATGATGAAGATGAAGATGATGATGAGGAGGAGGAGGAAGAGGAT
orf19.7548 218 234 AACAACCACAACAACAA
orf19.755 94 107 ACTACTACTACTAC
orf19.755 115 133 ACAACTACTACTACTCCTA
orf19.7550 893 912 AACATTTAAAACATTTAAAA
orf19.7550 1988 2013 GTGATGGTGAGGATGATGATGTTGAG
orf19.7552 36 59 CAAGAACAACAAGAAGAAACAACA
orf19.7552 223 238 GATGATGATTATGATG
orf19.7552 475 494 GACGAGGAGGAGGGGGAGGA
orf19.7552 502 535 CAAGACGAAGAAGACGAAGACGAAGACGACGACT
orf19.7556 504 523 TGGGAATGGAAATGGGAATG
orf19.7557 14 28 ATTTTTTTTTTTTTA
orf19.7558 330 354 AGCACCACCTCCACCGCCACCGCCA
orf19.7558 1130 1149 CATCGTCGTCGTCGCCGTCG
orf19.756 551 566 CATCTTCTTCTTCTTC
orf19.7561 235 284 CAAGAACTGAATACACAACAAGAGCTGAATACACAACAAGAACTGAATAC
orf19.7561 755 782 GTGCTGAACCAAATGCTGAACCAAGTGC
orf19.7561 827 861 ATGCTGAATCAGGTGCTGAATCAGGTGCTGAACCA
orf19.7561 1275 1300 ACCACAACAACAACAACAAAAACAAC
orf19.7561 1374 1397 TCCACCTCAACCTCAACCTCAACA
orf19.7561 1452 1477 ACCACAACAACAACAACAGCAACAAC
orf19.7561 1595 1621 CACAGCAACAGCAACAGCAACAGCAAG
orf19.7568 95 119 CTAACAATAATAATAACAATAATCA
orf19.7569 1369 1412 AAGAAGGAAAAGAAAGAAAAGAAAGAAAAGAAAGAAAAGAAGGA
orf19.7569 1414 1498 AAAAAGGAAAAGAAGGAAAAGAAAGATAAAAAGGAAAAGAAAGATAAAAAGGAAAAGAAAGATAAGAAAGATAAGAAGAGAAAAT
orf19.7569 1522 1539 AAGAAAAAGAAGAAGAAG
orf19.7570 59 83 ACACCACCACCACCACCACCACGAC
orf19.7570 834 858 GCATAATCATAATCACCATCATCAA
orf19.7570 1869 1885 GGATGATGATGATGATT
orf19.7571 468 483 TTTTATTTTTTTTTTT
orf19.7572 619 644 GAGGATGATTATGATGATGATGACGA
orf19.7572 646 665 GACGAAGATGAAGATGAAGA
orf19.7572 1690 1706 GCAGAAGCAGAAGCAGA
orf19.7572 1813 1838 GATGAAGAGGAAGAAGAAGAAGAGGA
orf19.7572 3390 3420 AGCTGCTGCTGCTGCTGCTGCTGCTGCTGCG
orf19.7574 1946 1970 ATGAAGATGATGCAGATGATGCAGA
orf19.7574 3761 3778 TAGCAGCAGCAGCAGCAA
orf19.7574 4245 4270 TAAAAAGAAGAAAAAGAAGAAAAATA
orf19.7581 331 347 CAAAAACAACAACAACA
orf19.7586 967 992 TCTACCACCACTACCACCACTACTAC
orf19.7586 1023 1065 CAGTAAAACTAGTAAAACTAGTACTACTAGTACTACTAGTTCT
orf19.7586 1067 1100 CCATCAGTTCTACCACCAGTTCTACCACTAGTTC
orf19.7586 1105 1137 AGCAGTTCTTCCACCAGTTCTTCCACCAGTTCA
orf19.7588 656 684 AAGATAATGATGATAATGATAATGATTAT
orf19.7589 13 23 AAAAAAAAAAA
orf19.7593 997 1014 TCATCTTCTTCTTCTGCT
orf19.7594 318 349 TGATGATGATGACGATAGTAATAATATTAATA
orf19.7594 362 380 ATGAAGATGATGATGATGA
orf19.7594 468 491 GAATAATAATCATAACAATAATAG
orf19.7594 498 562 GACTACTACTACTACTACTAATAATAATAATAATAATAATAATAATAATAATAATAATAATAACA
orf19.7599 1822 1858 GATGAAGAGGAAGAGGAAGAGGAAGAAGAGGAAGATG
orf19.76 866 891 AAGATGACGATAATGATGACGATGAC
orf19.76 1042 1071 AAAGATGAAAAAGAAGAAGAAGAAGAAAAT
orf19.76 1429 1448 GATGAATTGGATGAATTGGA
orf19.76 1619 1638 CTGATGATGATGATGATGAA
orf19.76 1897 1917 GACGATGATGATGATGATGAA
orf19.76 2367 2390 GAATAAAAAACAAAAACAAAAACC
orf19.760 38 48 TTTTTTTTTTT
orf19.7604 649 674 TCAACGACAACATCAACTACAACACC
orf19.7606 156 191 TGCTCCAGCTCCAGCTCCAGCTCCAGCTCCAGCTGC
orf19.7608 176 196 CTGGAAGTGGAAGTGGAAGTA
orf19.7609 282 299 AGGTGGTGGTAGTGGTGG
orf19.7609 301 327 AATGGTGGTAGTGGTGGTAGTGGTGCT
orf19.761 1172 1215 AAAAACAGCAACAACAGCAACAGCAACAGCAACAGCAACAAAAA
orf19.7613 118 141 GAAGAAGAAGAAAAGAAGAAAAAG
orf19.7613 414 430 AGCTGCTGCTGCTGCTA
orf19.7613 676 702 AAAGAAAGACAAGAAAGACAAGCAAGA
orf19.7624 375 392 AGATGATGATGAAGATGA
orf19.7624 1092 1109 CGACGAGGACGACGACGA
orf19.7624 1462 1485 GATGAACAAGAAGAAGAACAAGAG
orf19.763 551 577 GAGGTGGCGGAGGTGGTGGTGGTGGTT
orf19.7634 1187 1199 AGCAGCAGCAGCA
orf19.7635 257 298 AACAAGAAGAAGAAGAGGAAGAAGAGGAAGAAGAAGTAGAAG
orf19.764 2111 2132 TCCACCACGACCACCACCACTA
orf19.764 2202 2223 TAAGACCAAGACCAAGACCAAC
orf19.764 2566 2578 ATCATCATCATCA
orf19.7648 1329 1353 TATTGGTGTTTTTGTTCTTGCTGTA
orf19.7664 191 215 GAAAGAACAAACAACAACAACAACC
orf19.7666 1340 1352 TTGTTGTTGTTGT
orf19.7668 71 90 ATGGTGATGGTGTTGGTGAT
orf19.7670 1101 1118 ACAAGAAGAAGAAGACGA
orf19.768 874 895 GCACCACAACCACCACCACCTC
orf19.768 2857 2881 GACGAAGATGAAGATGAAGATGAAT
orf19.7680 405 460 GAAGAAGGCAGAGGAGGCCAAGAAGGCAGAGGAGGCCAAGAAGGCAGAGGAGGCCG
orf19.7680 520 587 AACGACGATACCATCGACGATACCATCGACGATACCATCGACGAAACCATCGATGAAACCATCGACGA
orf19.77.1 60 76 TTGTTCTTCTTCTTCTT
orf19.773 41 75 CAAATAGAAGAAGAAAAAAGAGAAGAACAGAAGAT
orf19.775 277 293 AATGAAAATGAAAATGA
orf19.775 1736 1764 GCAACAACAACAACAACAACAACAACAAT
orf19.783 1775 1792 ACGATGATGATGAAGATG
orf19.787 18 33 CTTTTTTTTTTTTCTT
orf19.787 72 95 ACATCATCATCATCATCATCATCT
orf19.787 104 141 TGTTGCTGCTCCTGCTGCTGCCACCACCACCACCACTA
orf19.787 167 188 TGTTTCTTTTTTTTTTTTTCTT
orf19.789 417 429 TGGTGGTGGTGGT
orf19.79 213 228 TGCTACTACTACTACT
orf19.792 499 534 AGCAACAACAACTACAGCAACAACAACAACAACAAT
orf19.794 62 81 AAACAACAACAACAACAACC
orf19.794 563 576 ATCATCATCATCAT
orf19.794 1580 1663 CAAATAACAACAACAATAATAATAATAATAACAACAATAACAATAACAACAATAACAACAATAACAACAATAACAACAACAATA
orf19.795 662 688 CAAATAATAATAATAACAACAACAATA
orf19.795 946 958 AATAATAATAATA
orf19.795 964 984 AGTGGTGGTGGCGGTGGTGGT
orf19.798 430 450 GCTACTGCTACTGCTGCTACT
orf19.8 710 739 CAACAGCGGCAGCAGCAGCTGCAGCAGCGG
orf19.8 804 825 CGGTGGTGGTGGTGGTGGTAGT
orf19.801 2263 2276 CAACAACAACAACA
orf19.801 2282 2307 AACAAGAAAAGCAAGAAAAGCAACAA
orf19.801 2334 2474 GGAGCCACAACAAGAGCCACAACAAGAGCCACAACAAGAGCAGCAACAAGAGCAGCAACAAGAGCAGCAACAAGAGCAGCAACAAGAGCAGCAACAAGAGCAGCAACAAGAGCAGCAACAAGAGCAGCAACAAGAGCAGCG
orf19.807 1552 1573 GAAGATGATGAGGATGAGGATG
orf19.807 1644 1686 CAAGAAGAAAAATAAAAAGAAAAAGAAGAATAATAAGAAAAAG
orf19.809 207 222 AGACGAAGAAGAAGAA
orf19.81 75 93 CTACAACAACAACAGCAAC
orf19.81 105 120 TTCTTCTTCTTCCTCT
orf19.81 360 395 AAGTGGTAGTGGTAGTAGTAGTAGTAGTAGTAGTAA
orf19.81 561 587 ACACCAACAACAACAACAAGAAGAAGA
orf19.81 642 654 ATTATTATTATTA
orf19.812 1218 1230 AGAAGAAGAAGAA
orf19.813 193 213 GAGGAAGATGAAGAAGATGAA
orf19.813 291 332 CTTTGATGAAGAAGACTTTGATGAAGAAGACTTTGATGAAGA
orf19.813 444 464 TGCTGATGCTGATGATGTTGA
orf19.813 691 714 AGTGATTCTAGTGACTCTAGTGAT
orf19.813 1337 1356 ATGAAGAAGAAGAAGAAGAC
orf19.813 1517 1549 ACGAAGAAGAAGAAGAGGAAGAAGAAGAAGAAT
orf19.813 1790 1806 AAGAAGACGAAGAAGAA
orf19.814 432 451 GAAAAAGATAAAGATAAAGA
orf19.814 670 692 TATTTGGATTTGGATTTGGATGT
orf19.814 734 754 AGGAAGATGAAGAAAAAGAAA
orf19.815 243 255 TGTTGTTGTTGTT
orf19.816 5075 5091 ATTCTTCTTCTTCTTCG
orf19.82 84 128 ACAAGAAGAAGAAGAAGATGGGGATGGGGATGGGGATGAGGATGG
orf19.82 356 376 GTTCTTCTTCTTCTTCTTCTA
orf19.820 93 125 TGAAGATGAAGATGACGATGACGATGATGACGA
orf19.825 264 284 TGAAACCGAAACTGAAACTGA
orf19.827 154 177 CAGCAACATCAACAACAACAACAC
orf19.829 211 237 CCACAACAACAACAACAACAACAACAG
orf19.829 394 418 CCACAGCAACAACAGCAACAGCAAG
orf19.831 1006 1024 ATCAACAACAACAACAAGA
orf19.831 1061 1078 AGAATAATAATAGTAATA
orf19.831 1455 1474 TGGTGATGATGATGATAATG
orf19.832 1378 1398 ATTGGTATTGGGATTGGTATT
orf19.832 2353 2377 ATTAATAATAATAATAACAACAATA
orf19.835 48 79 TCAGCAACAGCAACAGCAACAACATCAACAAT
orf19.835 582 602 TAAAAAGAAAAAGAAAAATAA
orf19.840 267 277 TTTTTTTTTTT
orf19.841 1116 1139 AGATGATGACGATGATGATGACGA
orf19.844 325 340 AATAACAATAATAATA
orf19.846 441 465 TAACAACAACAACAACAACAACAAT
orf19.848 109 161 GATAATACAAACAATAACAACAACAATAATAATAATAATAATAATAATAATAT
orf19.849 2277 2304 TAGTAATTATAATCATAATCATAACAAT
orf19.849 2504 2522 CACAACAACAACAAGAACA
orf19.850 105 121 ACCAACACCACCACCAC
orf19.850 133 148 ACAACAACAACGACAA
orf19.851 1119 1134 ACAACAACAACTACAA
orf19.860 929 948 ATTATGATGATGATGAAGAT
orf19.863 284 316 TACAAGAAGAATATACAAAAATAGAAGATAAAT
orf19.864 2563 2585 GTTGATGACGATGATGACGATGA
orf19.864 2653 2675 GATGAAGATGACGAAGATGACGA
orf19.866 1356 1375 AACCAGACAAACCAGACAAA
orf19.866 1703 1727 CTCCTCCACCACCACCACCACCAGC
orf19.867 1281 1304 TGAAGAGGAAGAAGAGGAAGAAGG
orf19.868 610 629 AAAAGAAGAAGAAGAAGAGG
orf19.868 1258 1275 CCATCATCATCATCAACA
orf19.871 331 359 CAGCAACAACAACAACAACAACAACAAAC
orf19.872 506 530 CTCATCAGCATCAGCATCAGCAACA
orf19.872 929 946 TACCACCACCACAACCAC
orf19.874 73 87 ACCAACCAACCAACC
orf19.876 62 86 CCGCTGCCGCTGATGCTGCTGCTGT
orf19.876 106 126 GGTGCTGCTGCTGCTGCTGCA
orf19.876 171 200 TACTGCTGCCGCTGCTGCTGCTGCTGCTGA
orf19.876 451 471 GCATCTGGTGCATCTGGTGCA
orf19.876 494 514 CTACTGCTGCTGCTGCTGCCG
orf19.880 131 147 CACAACAACAACAACAT
orf19.881 1510 1531 GATGAAGAAGAAGAAGAAGAAA
orf19.886 3072 3092 TGGTGATGATGATGATGAGGA
orf19.886 3894 3919 TCCGCCTCCACCGCCCCCTCCTCCAC
orf19.886 4017 4047 GCCACCGCCACCACCTCCACCTCCACCTCCT
orf19.89 509 533 CACATCAACCACAACAACAACAGCA
orf19.896 596 609 CATCATCATCATCA
orf19.897 521 541 CAGAAGAAGAAGAAGAAGAAA
orf19.899 696 718 TAAGAAACAAAGAAACAAGAATA
orf19.9 391 428 CCAGCACCACCAGCACCAGTGCCAGTGCCAGTGCCAGC
orf19.90 1117 1135 GACGAAGAAGAAGAAGAAA
orf19.900 73 98 AGTAATACCAGCAATAATACCAGCAG
orf19.903 709 729 GGTGCTGCTGCTGTTGCTGCT
orf19.906 150 191 AGAACAACAACAACAACCACCACAACCACAACCACAACAATA
orf19.906 741 766 ACCACAACAACAACAACAACAACAGC
orf19.906 964 987 CAACCACTGCAACCTCTGCAACCA
orf19.906 2247 2259 ACAACAACAACAA
orf19.906 3597 3616 GAATAAGAATAAGAACAAGA
orf19.91 95 111 TGATGGTGATGGTGATG
orf19.911 5884 5908 GTGACGATGGTGATGATGATGACGA
orf19.911 6124 6153 CTGACGGTGACGATGACGGTGACGATGATG
orf19.913.2 245 303 TGAAGAAGAAGAAGATGATGATGAAGATGATGATGAAGATGATGAAGAAGAAGAAGAAA
orf19.915 75 100 TATTAATAATAATAATAATAATCATA
orf19.915 101 118 CATCATCAGCATCATCAT
orf19.915 206 219 ATAATAATAATAAT
orf19.915 395 420 AAGTGCAAGTGCAAGCGCAAGTGCAA
orf19.915 423 456 TGCTGCTGCTGATGCTAATGCTAATGCTAATGAT
orf19.915 949 1010 GAACATGAACAAGAAGATGAACAAGAAGATGAACATGAACATGACGATGACGATGACGATGT
orf19.915 1278 1293 TACTAATAATAATAAT
orf19.915 1427 1458 CAAACCAAAACCAAAACCAATACCAAAACCAA
orf19.915 1875 1898 TAGTGGTGGTGGTGGTGGTGGTGA
orf19.918 2493 2505 GAAGAAGAAGAAG
orf19.92 983 996 AAGAAGAAGAAGAA
orf19.92 2352 2382 TGCTGATGATGATGATTTGGATGATTTGGAT
orf19.920 152 167 CAACAACGACAACAAC
orf19.920 466 494 GATGAACAAGAAGAAAAAGAAGAAGAGGA
orf19.920 740 759 CCAGCTCAGCCAGCTCAGCC
orf19.920 984 1001 ATTATCATCATCATCTTC
orf19.921 140 163 CAAATAATAATAATAATAATAACA
orf19.921 785 810 ATCAACAACAGCAACAACAACAGCAA
orf19.921 1189 1205 ACTACCACCACCACCAC
orf19.921 1713 1728 TGTTGGTGGTGGTGGT
orf19.921 1835 1858 AAGCAGATCAAGAAGATCAAGAAG
orf19.921 1867 1882 GAAGAAGAGGAAGAAG
orf19.922 932 952 CTTCTGCTTCTACTTCTGCTT
orf19.925 416 435 ATTTAAATTTAAAATTAAAT
orf19.925 1046 1065 ATAGTAATAATAATAATAAA
orf19.928 243 271 TCCTACCACTACGACTACAACTACTAATA
orf19.928 1308 1336 GCCACTACCATCACCTCCACTACCACCAA
orf19.928 1417 1444 ACAACTGCAACTACAACTACAACTGCAA
orf19.931 2050 2070 GAAAAAGAAGAAGAAGAAGAT
orf19.932 328 349 GAAGATGAAAATGAAGATGAAG
orf19.932 365 392 GTGAAGACAATGAAGACAATGAAGACGA
orf19.935 597 614 TGCTGCCGCTGCTGCTGC
orf19.935 747 764 TCAACAACAACAACCACA
orf19.935 863 882 TACAACAACAACAAGAACAA
orf19.935 1016 1038 CTGCTACTACTGCTACAACTAAT
orf19.937 42 56 TGTTTTTTTTTTTTG
orf19.937 132 164 ATGTATTTATTTTGTATTTTATATGTATATATA
orf19.937 211 238 ATTTTATTTGTTTATTTGTTTGTTTGTT
orf19.938 17 48 CATCAAGATCAAGATCAAGATCCAGATCCAGA
orf19.938 732 753 TCAACAACAACAACAACAACCA
orf19.938 920 965 CTTCTACTTCTACTGCTACTACTACTGCTACTACTGCTACTACTAG
orf19.939 2841 2873 GAATAATAATAATAATAATATAAAAGAAGAAAT
orf19.94 440 457 CTTCTACTACTTCTACTA
orf19.940 2244 2259 TGATGATGATGCTGAT
orf19.940 3550 3585 CACAATAATAATAATAATAATAATAATAATAATACT
orf19.942 53 92 CTAATGATAATGATAATGATACAACTACAACTACAACAGC
orf19.942 374 406 GGAAATGGCAATGGCAATGGCAATGGCAATGGA
orf19.942 1888 1910 TGATGGTGGTGGTGGTGGTAGTG
orf19.945 439 466 ATGGATGATGCCATTGATGATGCCATGG
orf19.948 202 217 GAAAAAAAAAAAAATA
orf19.948 328 340 TTGTTGTTGTTGT
orf19.949 162 190 GAAAAAACAACAACAACAACAACAACAAT
orf19.949 1016 1032 AACAGCAACAACAACAA
orf19.949 2200 2224 ACTAGTGGTAGTGGTAGCAGTAGTG
orf19.951 105 129 ATCTCCTTCATCTCCTTCTCCTTCC
orf19.951 414 438 TAGTGGTGGTGTTGGTGATGGTGGA
orf19.952 868 893 CCACAAGAACAACAGCAAGAACAAGA
orf19.952 917 929 CACCACCACCACC
orf19.952 932 948 CACAACAACAACAACAG
orf19.952 2015 2054 GACAACAACAACAACAACAGCAGCAGCAGCAACAGCATCA
orf19.952 2195 2216 TACAACAGCAACAACAGCAACA
orf19.952 2218 2236 CAGCAACAACAACAACAAA
orf19.954 283 299 GGTGCAGGTGCAGGTGC
orf19.955 135 150 ACAACAACCACAACAA
orf19.955 154 174 CAACAGCAGCAGCAGCAGCTG
orf19.96 149 169 ATGAAGAAGATGAAGACGAAG
orf19.96 813 841 CAAAGAAGAAAAAGAAAAAGAAGAAGAAC
orf19.971 1029 1056 GCCGCCGCCGCCACCACCACCACCAGCA
orf19.971 1068 1085 ACCACTACCACCACCGCC
orf19.978 1615 1638 AGAAAGAAGAAGAAACAACAAAAG
orf19.985 1139 1160 CTACAACAGCAACAGCAACAAA
orf19.985 2418 2435 ACAGCAACAACAACCACA
orf19.991 1055 1068 AACAACAACAACAA
orf19.998 296 321 ATGAAGAGGAAGACGAAGAAGAAGCA
orf19.998 994 1014 TCAGCATCAGCATCAGTATCA
