# Supplementary material for: A Human-Curated Annotation of the Candida albicans Genome
Source: PLoS Genet. 2005 Jun 17;1(1):e1. doi: 10.1371/journal.pgen.0010001 (PMC1183520; doi:10.1371/journal.pgen.0010001)
Supplement: Dataset S3 — (11 KB TXT) [file pgen.0010001.sd003.txt]

contig_name	periodicity	begin_index	end_index	STR_sequence
SPAC1071.08 205 230 GGTGCTGCTGCTGCTGCTGCTCCTGC
SPAC1093.02 539 559 CTGTTCCTGTGCCTGTTCCTG
SPAC1093.03 2051 2072 ATGAAGATGAGGATGAAGATGA
SPAC1093.05 53 69 AAGAAGAAGAAGAAGAA
SPAC10F6.08c 245 260 CTCCTCCTCCTCCTCC
SPAC10F6.11c 111 130 ATATATATATAAATATATAT
SPAC110.04c 2081 2097 CTCCTCCTCCTCCTCCT
SPAC1142.01 289 312 AAAAATAAAAAGAAAAAGAAAAAG
SPAC1142.05 22 42 ATGAGTGGCATGAGTGGCATG
SPAC11E3.06 339 358 GAGCTCAGCTCAGCTCAGCG
SPAC12B10.01c 800 821 ATGAAGATGAAAATGAAAATGA
SPAC12B10.05 1427 1447 AAGAAATTGAAGAAATTGAAG
SPAC12G12.04 1711 1734 GGAATGGGTGGCATGGGTGGAATG
SPAC13F5.02c 946 969 GAGGAAGAAGAAGAAGAAGAGGAA
SPAC13G7.10 688 703 GCAGCAGCAGCAGCAG
SPAC140.02 516 537 ATCTGAATCTGAATCCGAATCT
SPAC1420.01c 1224 1250 TGAGGATGATGATGATGATGATGATGC
SPAC144.06 2479 2499 AAAAAAAAGAAAAAGAAAAAG
SPAC1486.09 545 568 ATGAGGAAGATGATGAAGATGATG
SPAC14C4.04 638 655 CTTATACTTATACTTATA
SPAC1556.06 1867 1881 AACAAACAAACAAAC
SPAC1565.03 219 233 AAAGAAAAAAAAAAA
SPAC15A10.13 1743 1757 AAAAGAAAAAAAAAA
SPAC15E1.04 734 757 ACGATGATGATGATGATGACGATG
SPAC16.05c 551 581 CTGCCGCTGCTGCTGCTGCTGCTGCCGCTGC
SPAC1639.02c 2189 2224 ATAATAATATTAATAATAATAATAATGATAATAATA
SPAC167.03c 927 948 AGAAAATGAAAATGAAAATGAC
SPAC16C9.04c 770 790 CTCATTCTCCTTCTCCTTCTC
SPAC16E8.01 565 587 CCCCCACCACCACCACCACCTCC
SPAC16E8.01 1861 1896 GAGAAGGACAAGAAGGACAAGAAGGACAAGAAGGAG
SPAC16E8.01 3900 3917 GCAACAGCAACAGCAACA
SPAC16E8.06c 252 266 AAAAAAAAAGAAAAA
SPAC1705.03c 1160 1182 CATCTTCCTCTTCCTCTTCCTCC
SPAC17A2.10c 466 484 CTTTTTTTTTTTTTTTTGT
SPAC17A2.11 348 365 TGTCAATGTCAATGTCAA
SPAC17A2.11 549 570 CTTTTCTTTCCTTTCCTTTCCT
SPAC1805.14 342 359 TGACGGTGACGGTGACGG
SPAC19A8.02 3374 3388 AAAAAAGAAAAAAAA
SPAC19G12.16c 997 1014 ACTGGTACTGGTACTGGT
SPAC19G12.16c 1159 1176 ACTGGTACTGGTACTGGT
SPAC19G12.16c 1320 1338 TACTGGTACTGGTACTGGT
SPAC1B1.03c 1000 1022 GATGAAGATGCAGATGAAGATGA
SPAC1B3.02c 12 28 AAAAGCAAAAGCAAAAG
SPAC1B3.15c 280 299 TCTTCTTTTTCTTCTTCTTC
SPAC1B9.03c 1063 1085 GAAAATAAGAAAAGAAGAAAAGA
SPAC1D4.07c 69 83 AAAAAAAAATAAAAA
SPAC1F3.01 2073 2096 GAAGCAAAAGAAGAAAAAGAAGAA
SPAC1F3.08c 201 216 TTATTATTATTATTAT
SPAC1F5.04c 2833 2849 CCACCACCACCACCACC
SPAC1F7.01c 430 452 GAGGAAGAAGAAGAAGAAGAAAA
SPAC1F8.05 141 157 TCCTCCTCCTCCTCCTC
SPAC20G8.02 1291 1310 GATGATGACGATGATGATGA
SPAC212.11 287 321 CCGCTCTCTCTGCTCTCTCTGCTCTCTCTACTCTC
SPAC212.11 1102 1122 GATGAAGAGGAAGAGGAAGAG
SPAC212.11 1580 1610 ACGACAATGACAATGACAATGACAATGACAG
SPAC212.11 1613 1642 ACAGTAACAATAACAATAACAATAACAACA
SPAC212.11 5163 5214 TGTTGGTATTGGTATTGGTATTGGTGATGGTGATGGTGATGGTGATGTTGAT
SPAC222.06 753 776 CGATGAGGATGAGGATGAGGATAA
SPAC227.15 1148 1170 AGAAAGAGAAGGAGAAAGAGAAA
SPAC22H10.11c 601 626 GAAGAAGAAGAGGAAGAAGAAGAAGA
SPAC23G3.02c 10152 10166 TTTTTTTTTTCTTTT
SPAC24C9.05c 1146 1162 AGAAGAAGAAGAAGAAG
SPAC26F1.11 183 197 AAAAAAAAAAGAAAA
SPAC27D7.07c 292 308 CGTGGACGTGGACGTGG
SPAC27D7.09c 505 525 TCCTCTTCTTCTTCTTCTTCT
SPAC27D7.10c 505 525 TCCTCTTCTTCTTCTTCTTCT
SPAC27E2.04c 114 132 AAACAAACAAATAAACAAA
SPAC27E2.04c 247 277 ATCATATCATATCATTTCATTTCATTTCATA
SPAC29A4.04c 1363 1388 AAGGAGAAGAAGGAAAAGAAGGAGAA
SPAC29B12.08 8 28 TTTGTTTCTTTGTTTCTTTGT
SPAC29E6.10c 97 122 AAGAAAAAGAATAAAAAGAAGAAAAA
SPAC29E6.10c 555 575 GAAAAAGAAAAAGAAGAAGAA
SPAC29E6.10c 1546 1565 GAAGAAGAAGACGAAGAAGA
SPAC2F3.16 169 193 AAAGAAGATGAAGAAGATGAAGAAA
SPAC2G11.05c 845 869 ATGAAAAACTTGAAAAACTTGAAAG
SPAC2G11.12 687 708 TAATAATAATAATGATAATAAT
SPAC2G11.12 967 987 AATAATAGTAATAATAATAAT
SPAC30C2.04 763 794 AAAGACAAAAAAGATAAAAAAGATAAAAAGGA
SPAC30D11.04c 2852 2868 CTGCTTCTGCTTCTGCT
SPAC31F12.01 2095 2115 AAAGAACACAAAGAACACAAA
SPAC32A11.04c 345 371 GAAGAAAAAGAAGAAGAAGAAGAAGAG
SPAC343.11c 128 152 CACAACAACAACAACAACAACAAAA
SPAC3G6.01 505 524 GAAGAAGAAGAGGAAGAAGA
SPAC3G9.12 1611 1631 TTCTTCTAATTCTTCTAATTC
SPAC3G9.14 2181 2196 ACAACAACAACAACAA
SPAC3H5.09c 841 860 TCTTCCTCCTCCTCCTCCTC
SPAC458.07 1298 1322 ATGAGGACGATGAAGACGATGAAGA
SPAC4A8.16c 313 351 GAATCTGAGTCCGAGTCTGAGTCCGAGTCTGAGTCTGAG
SPAC4D7.10c 913 933 CAAAGGCAAATGCAAATGCAA
SPAC4F10.15c 934 950 CCTCCGCCTCCGCCTCC
SPAC4F8.08 308 322 AGACAGACAGACAGA
SPAC4G8.03c 1174 1188 AAAAAGAAAAAAAAA
SPAC56E4.05 459 501 TCAACAGCAACAGCAACAGCAACAACAACAACATCAACAACAT
SPAC56F8.03 1226 1247 ATGAAGCTGAAGCTGAAGCTGT
SPAC56F8.09 67 86 AGAAAAGAAAAAAAAAGAAA
SPAC56F8.13 14 26 AAAAAAAAAAAAA
SPAC56F8.13 29 44 AAAAAAAAACAAAAAA
SPAC56F8.14c 114 129 AAAAAAAAAAGAAAAA
SPAC57A10.09c 292 311 GCTCCTGCTGCTGCTGCTGC
SPAC57A7.05 395 422 CATCCTCCTCCTCCTCCTCCTCTTCCTC
SPAC57A7.08 372 388 TTCTTCTTCTTCTTCTT
SPAC589.02c 2600 2615 TTTTTTTTTATTTTTT
SPAC5D6.10c 265 304 AAAACAAAAAAAAAAAGAAAAAAAGAAAAAAAAAAAGAAA
SPAC637.09 175 195 AAAAAAAAGAAAAAGAAAAAG
SPAC637.13c 1274 1294 GTGATGATGATGATGATGATC
SPAC6B12.05c 245 274 TAGAGGAAGAGGAAGAGGAAGAGGAAGATG
SPAC6B12.12 310 329 GCCGCTGCTGCTGCTGCTGC
SPAC6F12.16c 76 108 AAAAATTCACAAAATTCACAAAATTCACAAAAA
SPAC6G9.02c 870 884 AAAAAAAACAAAAAA
SPAC6G9.03c 941 964 TTGATGATATGGATGATATTGATG
SPAC890.05 668 688 AAGAGAAAAAGAAAAAGAAAA
SPAC8C9.04 1033 1054 AGTGCTAGAGCTAGTGCTAGTG
SPAC977.06 383 397 TTTGTTTGTTTGTTT
SPAP32A8.03c 271 291 AATTCGAATCCGAATCCGAAT
SPAP8A3.03 1145 1161 CTTCATCTTCATCTTCA
SPAP8A3.05 292 308 GAAAAGGAAAAGGAAAA
SPAPB15E9.02c 231 258 GTTTTTTTTTTTTTTTTTTTTTTTTTCT
SPAPB1A10.06c 2344 2364 CGTGCTGGTCGTGCTGGTCGT
SPAPB1E7.01c 380 400 CTGATGATGATGATGATGATT
SPAPB1E7.04c 1072 1097 ACAAGTTCGTCAAGTTCGACAAGTTC
SPAPB1E7.11c 385 404 GAAAAAGAAGAAGAAGAAGA
SPAPB8E5.08 235 252 ATATATATATATATATAT
SPAPJ696.02 827 842 ATGATGATGATGATGA
SPAPJ698.02c 660 682 GGCTGCTGCTGCTGCTGCTGCCG
SPAPJ760.02c 1730 1753 CACCTGTTGCTCCTGTTGCACCTG
SPAPJ760.02c 1820 1843 CACCTGTTGCTCCTGTTGCACCTG
SPBC106.09 499 513 AAAAAAGAAAAAAAA
SPBC119.11c 327 351 AAAAAATCAAAAAAATCAAGAAAAT
SPBC1198.06c 996 1011 TGCTGCTGCTGCTGCT
SPBC11B10.08 208 231 GCCGCTCCTGCCACTCCTGCCGCT
SPBC11B10.08 242 266 CTGCTGCTCCTGCTCCTGCTCCCGC
SPBC11G11.05 669 689 GAAAAAGGGAAAAAGGGAAAA
SPBC1271.06c 54 69 TTTTGTTTTTTTTTTT
SPBC1289.04c 525 546 TGCTTCTGCTTCTACTTCTGCT
SPBC12C2.10c 4245 4267 CGAAAAAGAAAAAGAAAAAGAAT
SPBC1347.04 550 574 AAAGAGGAGAAAGAAGAGAAAGAAG
SPBC1347.04 576 602 AAAAGATGACAAAGATGACAAAGAGGA
SPBC13E7.05 2395 2410 CTTTTTTTTTTTTTTA
SPBC13E7.08c 1017 1082 AGCGGAAGAGGAAGAGGAAGAGGAACAAGAAGAGGAACAAGAAGAAGATGAAGAGGATGAAGAAGA
SPBC146.01 781 869 CAGCAACAACAACAACAACAACAACAACAACAACAACAACAACAACAACAACAACAACAACAACAACAACAACAACAACAACAACAAAA
SPBC146.01 1357 1376 CAACAGCAACAACAACAACA
SPBC146.01 2206 2227 CAGCCACAGCCACAGTCACAGC
SPBC146.13c 3281 3306 TTCCTCCTCCTCCTCCTCCTCCTCCC
SPBC14C8.03 137 162 AAAAGAAGAAAAAAAAGAAAAAAAAG
SPBC14F5.07 633 650 AGCTGCAGCTGCAGCTGC
SPBC1652.01 901 923 GAAGAAGAAGAAGAGGAAGAAGA
SPBC1685.12c 277 298 GATGCAATGCAATGCAATGCGA
SPBC1685.13 484 500 CGTGGTCGTGGTCGTGG
SPBC1685.14c 1183 1199 GAGGAAGAGGAAGAGGA
SPBC16A3.03c 505 519 AAAAAAAATAAAAAA
SPBC16C6.08c 403 436 GAAGAGGAAGAAGAAGAAGAAGAAGAAGAAGAAA
SPBC16E9.12c 430 446 GGACGTGGACGTGGACG
SPBC16G5.17 1645 1665 TTTGATTTTAATTTTAATTTT
SPBC1703.05 985 1001 GAAGAAGAAGAAGAAGA
SPBC1734.11 1167 1189 GGATGAAGATGAAGATGAAGAAG
SPBC17D1.01 931 951 CCTCCTCAACCTCCTCAACCT
SPBC17D11.01 895 930 CATCATCATCACCATCATCACCACCATCATCATCAC
SPBC18E5.07 1102 1118 TCTTCTTCTTCTTCTTC
SPBC18H10.15 95 109 AAAAAAAAAGAAAAA
SPBC18H10.21c 88 108 CTTCTTTTTCTTCTTTTTCTT
SPBC1921.04c 156 172 GAAAAAGAAAAAGAAAA
SPBC19C2.05 955 971 CAACAACAACAACAACA
SPBC19C2.06c 115 131 CATTCCATTCCATTCCA
SPBC19F5.05c 1647 1667 AGAAGAAAAAGAAGAAAAAGA
SPBC19F8.01c 1099 1115 ACTAAAACTAAAACTAA
SPBC19F8.03c 1089 1112 AGAAGAGGAAGAGGAGGAAGAAGA
SPBC1D7.02c 258 279 CGCTGCTGCTGCCGCTGCCGCT
SPBC1E8.05 543 559 CTCCAGCTCCAGCTCCA
SPBC215.13 766 782 TCTTCCTCTTCCTCTTC
SPBC215.13 793 812 TCTTCGTCTTCTTCTTCTTC
SPBC215.13 871 896 TCTTCTTCCTCCTCTTCCTCTTCTTC
SPBC216.07c 2707 2725 AATTTACAATTTACAATTT
SPBC21D10.10 331 347 GCAAAGGCAAAGGCAAA
SPBC21D10.12 887 902 CTTCTTCTTCTTCTTC
SPBC25B2.03 949 966 GCAAATGCAAATGCAAAT
SPBC25B2.05 908 926 AGAAAGAGAAAGAGAAAGA
SPBC25H2.07 47 68 AAAACGAAAACGAAAATGAAAA
SPBC27.03 1131 1148 TGAAAATGAAAATGAAAA
SPBC29A3.15c 467 481 AAAAACAAAAAAAAA
SPBC2D10.10c 127 156 GCTCGTGGCGGTCGTGGCGGTCGTGGAGGT
SPBC30B4.01c 460 491 TCTCCTTCTTCTTCTTCTTCTTCTTCGTCTTC
SPBC30B4.01c 502 591 TCTTCTTCTTCGTCTTCTTCTTCTTCTTCTTCCTCATCTTCCTCTTCCTCTTCCTCTTCCTCTTCGTCTTCGTCTTCTTCGTCTTCTTCC
SPBC30B4.02c 1036 1064 GAAGAAGATGAAGATGAAGATGAAGAAGA
SPBC30B4.04c 370 400 CAGCAACAACAACAGCAACAGCAGCAACAAC
SPBC30D10.15 1132 1152 AAAAAGAAAAGGAAAAGGAAA
SPBC336.12c 743 766 ACCTCTCCACCTCTCCACCTATCC
SPBC354.10 888 914 CACTCCCGCTCCCGCTCCCGCTCCCGA
SPBC354.11c 164 180 TTTTCTTTTTTTTTTTT
SPBC36B7.05c 282 306 TAATGATAATGATGATGATAATGAT
SPBC36B7.08c 655 674 GAAGAAGAAGACGAAGAAGA
SPBC3B8.04c 616 644 GAAGATGATGATGATGATGATGAAGATGA
SPBC3E7.07c 20 41 ATGCGGAAAATGCGGAAAATGC
SPBC530.04 791 806 CTTCTTCTTCTTCTTC
SPBC56F2.05c 1155 1173 TCGAGGTCGAGGTCGAGGT
SPBC646.02 13 27 AAAAACAAAAAAAAA
SPBC646.10c 1377 1400 CAAGAAAGAAAAGAAAGACAAGAA
SPBC651.08c 2977 3002 GACATGGATGACCTGGATGACATGGA
SPBC660.06 616 645 GGATTTGGAGGCTTTGGAGGCTTTGGAGGT
SPBC725.11c 671 687 CTACTACTACTACTACT
SPBC800.09 1159 1181 CGTGGACGTGGTCGTGGACGTGG
SPBC83.18c 471 495 AAAACCCTCCAAACCCTCCAAACCT
SPBC8D2.10c 1542 1556 AAAAAATAAAAAAAA
SPBC8D2.20c 2721 2736 TCCTCCTCCTCCTCCT
SPBCPT2R1.08c 502 529 CTTTTTTTTTTTTTTTTTTTTTTTTTTC
SPBCPT2R1.08c 832 858 GCTCTCTCTGCTCTTTCTGCTCTCTCT
SPBCPT2R1.08c 1645 1665 GATGAAGAGGAAGAGGAAGAG
SPBCPT2R1.08c 2123 2153 ACGACAATGACAATGACAATGACAATGACAG
SPBCPT2R1.08c 2156 2185 ACAGTAACAATAACAATAACAATAACAACA
SPBCPT2R1.08c 5706 5757 TGTTGGTATTGGTATTGGTATTGGTGATGGTGATGGTGATGGTGATGTTGAT
SPBP19A11.02c 309 324 TACTACTACTACTACT
SPBP22H7.05c 36 59 TGACGATAATGAAGATAATGAAGA
SPBP4H10.06c 2106 2128 ACTTAAAGACTTAAAGACTCAAA
SPBP8B7.23 1965 1979 AAAAAACAAAAAAAA
SPBP8B7.26 664 684 CCACCTCCACCTGCACCTCCA
SPBPB21E7.05 168 182 AAAAAAAAACAAAAA
SPBPB2B2.01 1674 1695 GGAAGAAGAAGAAGAAGAAGAG
SPBPB2B2.14c 383 397 TTTGTTTGTTTGTTT
SPBPB2B2.18 485 500 TTTTTATTTTTTTTTT
SPBPB7E8.02 397 411 TCCCTCCCTCCCTCC
SPCC1020.02 986 1001 AAGAAGAAGAAGAAGA
SPCC1020.10 733 761 CATGACAAGCATGATAAGCATGACAAGCA
SPCC1183.11 4 28 TCTTCTCCTACTTCTCCTACTTCTA
SPCC1259.07 195 211 GAATATGAATATGAATA
SPCC1259.10 1218 1233 AAAAAAAAATAAAAAA
SPCC1450.11c 3379 3399 GATTCAATTGATTCAATTGAT
SPCC162.07 454 474 AGAGACAGAGATAGAGACAGA
SPCC16C4.15 810 825 TGGTGGTGGTGGTGGT
SPCC1739.11c 2236 2259 GAAATAGAAGAAATCGAAGAAATA
SPCC1739.13 1861 1909 GCCGCTCCTGGTGCTGCTCCTGGTGCTGCTCCTGGTGCTGCCCCTGGTG
SPCC1742.01 2452 2472 ACTGGAACCACTGGAACCACT
SPCC18.14c 829 850 GCTGCTCCTGCTGCTGCTGCTG
SPCC191.01 505 525 GATGAAGAAGAAGAAGAAGAA
SPCC306.09c 916 938 CCTCCACCACCACCACCACCTCC
SPCC31H12.08c 907 922 GATGATGATGATGATG
SPCC320.10 841 860 AGAAAAGAGAAGAAAAGAAA
SPCC417.04 103 117 TTTTATTTTTTTTTT
SPCC417.06c 1550 1568 AGCAAAAAGCAAAAAGCAA
SPCC417.09c 129 145 CGCGAACGCGAACGCGA
SPCC553.03 1425 1441 AAAAAGAAAAAGAAAAA
SPCC553.10 346 368 TCTTCTTCTTCCTCTTCCTCTTC
SPCC553.10 445 467 TCCTCTTCTTCTTCCTCTTCCTC
SPCC5E4.04 2385 2402 TTTTTTTTTTTGTTTTTT
SPCC622.16c 2303 2331 TAGACACTAGGGTAGACACTAGGGTAGAC
SPCC63.14 2377 2397 GAAGAGGAAGAGGAGGAGGAA
SPCC663.05c 589 611 GATGAGGAGGAGGAGGAGGAAGA
SPCC663.05c 675 697 GGAAGAAGAAGAAGAAGAAGAAA
SPCC737.08 9096 9125 TGAAGTTGAACCTGAAGTTGAACCTGAAGT
SPCC757.12 1596 1619 GTCTAGCTCTAGCTCTAGCTCCAG
SPCC825.01 532 549 AAGAAAAAGAAAAAGAAA
SPCC830.07c 424 448 GGAATGGGTGGAATGGGTGGTATGG
SPCC895.05 2326 2349 CCACCTCCACCACCTCCACCCCCT
SPCC962.01 1907 1935 ACCTTACTGAGCTTACTGAGCTTACTAAG
SPCC970.08 852 875 ATCATCTGTATCATCTGTCTCATC
SPCP1E11.11 111 127 CAAAAAAAAAAAAAATA
