# Supplementary material for: A Human-Curated Annotation of the Candida albicans Genome
Source: PLoS Genet. 2005 Jun 17;1(1):e1. doi: 10.1371/journal.pgen.0010001 (PMC1183520; doi:10.1371/journal.pgen.0010001)
Supplement: Dataset S4 — (66 KB TXT) [file pgen.0010001.sd004.txt]

contig_name	periodicity	begin_index	end_index	STR_sequence
Q0032 145 170 TCTTATTTTATTTTTATTTTTATTTG
Q0032 173 199 CTAATAATAATTATAATAATAATTATT
Q0045 583 600 TTATTATTATTATCATTA
Q0050 2208 2224 TATATTTATATATATAT
Q0060 223 242 AGTAATAATAATAATAATCA
Q0060 818 837 CTAATAATAATAATATTAAT
Q0065 547 564 TTATTATTATTATCATTA
Q0070 583 600 TTATTATTATTATCATTA
Q0070 991 1017 GATAAAAATAAAAATAAAAATAAAAAG
Q0070 1033 1068 CAAAAAATAAATAATAATAATATAATAAAAACATAT
Q0085 169 187 ACTAATAATAATAATAAAA
Q0110 608 644 TAAATATAACAAATAAGAAAGATATAAATAATAATAT
Q0115 685 704 AATATATATATATATATAAA
Q0140 47 67 TTAATAATAATAATAATATTA
Q0140 128 169 TAGATATAAATAATAAAAAAATAAATAATATAAAAAGAATAT
Q0140 476 513 ATATTAATAATAATAATAATAATAATAATAATAATTAT
Q0140 525 573 AATAAATAAATTAATAAATATTATAAATAATAATATAAATAATAATTTA
Q0140 775 812 AATTATATTAATAATATTAATAATATTAATAATAATAA
Q0140 837 895 AAATAATAATAATAATATTAATAATAATAATAATTATAATAATAATAATAATAATTATA
Q0142 47 104 ATATAACTATAACTATAACTATAACTATAATTATAATTATAACTATAACTATAAATAT
Q0142 110 139 TTAATAATAATAATAATAATAATATTAATA
Q0143 110 136 ATTTTAATATTAATATTAATATTGATA
Q0144 65 87 TTATTTATATTTATATTTATAAT
Q0144 109 125 AATTACAATTACAATTA
Q0144 189 220 GTATTATTATTTATTATATTATATATATATTA
Q0144 221 294 AAATATTAATATTAATATTAATATTATATTATATTATATTATATTATATTATATTATATTATATTATATTTATA
Q0182 184 219 ATTAATTATAATAATTATATTAATATTATTATTATT
Q0255 54 78 TAAAAATAATAATAATAATAATAAT
Q0255 205 237 CAAAAAGATAATAAAAATAATAATAAGAATAAT
Q0255 1080 1097 TAATAATAATATTAATAA
Q0255 1225 1241 AATAATAATAATACTAA
YAL003W 219 236 CGAAGAAGAAGAAGATGA
YAL003W 268 288 GAAGCTGACGCTGAAGCTGAA
YAL003W 334 354 GCTAAGCCAGCTAAGCCAGCT
YAL011W 99 119 TGACGATGATGATGATGACGA
YAL014C 418 448 CAGTTACAGTCACAGTCACAGCCACAGCCAC
YAL016C-A 116 148 TTGACGTTGTTGATGTTGTTGATGTTGTTGCTG
YAL016W 44 76 CAGCAACAACATCAACAACATCAACAACGTCAA
YAL019W 1364 1388 CTCCAGCACCAGCACCAGCACCAGT
YAL019W 1567 1599 GATGGTGACGATGATGACGATGATGACGATGAA
YAL021C 42 75 GCAGCAGCAACAGCAACAGCAGCAACAGCAGCAT
YAL021C 262 310 GATAACAACAATAACAACAATAACAACAACAACAACAACAACAACAACG
YAL026C-A 212 256 CAGAAGACAAAAAATACAAAAATAAAAATAAGATAAAAAGAAAAG
YAL033W 492 513 GGAAAACGAAAACGAAAACGAG
YAL035W 274 293 AAGGAAAAGGAGAAGGAAAA
YAL035W 1068 1117 CGAAGAAGAAGAAGAAGGAGAAGAAGAAGAAGAAGAAGAAGAAGAAAGAG
YAL035W 1143 1173 CACACCAGCAGCTACACCAGCAGCTACTCCA
YAL039C 92 110 AGTCGTCGTCGTCGTCGCC
YAL063C 2732 2767 CAGTCACTTCTTCTCTAGTCACTTCTTCTCCAGTCA
YAR042W 1329 1348 TAACAACAACAACAACAAAA
YAR042W 1366 1391 GATAATAATAATAATAATAATAATGA
YAR042W 1393 1419 GATGATGATTATGATGATGATGATGAA
YBL003C 7 30 GGTGGTAAAGGTGGTAAAGCTGGT
YBL007C 711 727 CAACAGCAACAGCAACA
YBL007C 2512 2551 GCTGCTCCGGTTTCATCTGCTCCGGTTTCATCTGCTCCCG
YBL007C 3613 3630 CAACAACCACAACAACAA
YBL011W 1880 1914 TAAGAAAACAGAAAATAAAAAGACAAGAAAAAGAT
YBL011W 2204 2261 GGGAAGAGGAAGAGGAAGAAGAAGAGGAAGAAGAAGAAGAGGAAGAAGAAGAAGAAGG
YBL018C 370 386 GAAGAAGAAGAACAAGA
YBL024W 1966 1991 GAAGAAAAAGAAAAAGAAAAAGAAAC
YBL029W 228 298 TAATAATAGTAATAGTAATAATAATAGTAATAATAATAAAAATAATAATAATAATCATAATAATAATAATC
YBL046W 847 864 GATGATGAGGATGATGAT
YBL047C 1651 1676 GGCGCTGCCACTAGCGCTGCCACTGG
YBL052C 1874 1898 GCAGAAGAAGAAGAAGAAGAAGTAG
YBL052C 2266 2289 GAAGATGAAGACGAAGACGAAGAC
YBL052C 2370 2386 TGATGATGATGAGGATG
YBL053W 155 171 CATCCTCATCATCATCA
YBL053W 251 275 AGTCTTCGTCTTCGTCTTCATCTTC
YBL054W 1369 1388 GACGAGGAGGAGGAGGATGA
YBL056W 1324 1343 GATGATAACGATGATAACGA
YBL061C 2062 2073 AAAAAAAAAAAA
YBL062W 27 38 TTTTTTTTTTTT
YBL081W 200 217 ACAACAACAACAATAACA
YBL081W 481 545 CACAACAACAACAACAACAGCAACAACAACAACAACAACAACAACAACAGCAACAACAACAACAA
YBL084C 1090 1165 CAAAATAACAATAATAATAATAATAATAATAATAATAATAATAATAATAATAATAATAATAATAATAATAATAACA
YBL085W 2058 2086 GAAGCACAAGCACAAGCACAAGCACAAGA
YBL091C 120 158 CAAAAAGAAGAAGAACAAGAAAAAGAAGAAGAAGAAAAG
YBL100C 265 286 TGTTTTTTTTATTTATTTTGTT
YBR016W 140 160 ACCAGCAGCAGCAGCAGCATC
YBR016W 179 227 AAGGATACAATCAGCAAGGGTACAATCAGCAAGGGTACAATCAGCAGGG
YBR016W 232 269 AATCAGCAGGGATATAACCAGCAGGGATATAACCAACA
YBR016W 327 353 TTGTCTGGCTGCATGTCTGGCTGCATT
YBR017C 1138 1171 GAAGATGATGATGATGATGATGATGATGAAGATG
YBR021W 1871 1887 ACGAACACGAACACGAA
YBR030W 1257 1283 CGAAGAGGAAGAGGAAGAGGAAGAGGG
YBR038W 1229 1252 TAAAAGAAGAAAATAAGAAAAAGA
YBR044C 912 942 TAACAATAACAGAAACAAGAGAGAAAATAAT
YBR049C 538 554 AATAACAATAATAATAA
YBR049C 1768 1785 GCAGCTGCTGCTGCTGCT
YBR049C 1842 1863 TGCCGCTGCTGCCGCTGCTGCT
YBR050C 931 953 ACTGACACTGATACTGATACTGA
YBR054W 951 996 GAAGAAGGCTAAGAAGGCTAAGAAGGCCAAGAAGGCCAAGAAAGCC
YBR055C 179 199 AAGATGATGAAGATGATGAAG
YBR056W-A 95 112 ATTGTTGTTGTTGTTGTA
YBR057C 1062 1087 GGCTTCAAAGGAGTCTTCAAAGGAGG
YBR058C 266 297 TAGAAGAAAATAATAACAACAAAAAAATAAAG
YBR059C 2592 2615 TTCATCGTCTTCATCGTCTGCATC
YBR067C 341 384 CTTCTTCCGAGGCTGCATCTTCTTCCGAGGCTGCATCTTCTTCC
YBR072W 438 454 CAAGGTCAAGGTCAAGG
YBR078W 1186 1203 TCTTCTTCCTCTTCTTCT
YBR079C 2777 2817 CCCCAGCTACTCCAGCTACTCCAGCAACCCCAGCAACCCCA
YBR081C 2122 2142 GACGAAGATGAAGACGAAGAC
YBR086C 2047 2061 TCTTCTTCTTCTTCT
YBR086C 2647 2670 AATACTACTACTACTACTACTACA
YBR090C 58 75 TTTTTTGTTTTTTTTTTT
YBR103C-A 87 111 TAAACAAAGAAATAACAATAAGAAT
YBR108W 935 970 GGCAACAGCAACAGCAACAGCAACAGCAACAGCAGC
YBR108W 2056 2077 CATGGGCGTGGGCGTGGGCGTA
YBR112C 42 80 TCAACAGCAACAACAACAGCAACAACAACAGCAGCAACA
YBR112C 1476 1661 ACAAGCTCAAGCTCAAGCTCAAGCTCAAGCACAAGCTCAAGCACAAGCACAAGCTCAAGCACAAGCACAAGCACAAGCGCAAGCACAAGCACAAGCACAGGCGCAAGCACAGGCACAAGCACAAGCACAAGCACATGCACAAGCGCAAGCACAAGCACAAGCACAGGCACAAGCACAAGCACAGGC
YBR112C 1667 1754 CACAACAACAACAACAACAACAGCAACAACAACAACAACAACAACAACAACAACAACAACAACAACAACAACAACAACAACAACAGCA
YBR113W 117 164 TGCTGTTGCTGTTGCTGCTGTTGTTGTTGCTGTTGTTGTTGCTGTTGA
YBR113W 240 258 TTGTTGTTGTTGCTGTTGT
YBR113W 437 468 GAAACAAAAAACAAAAAGACAAAGAAAAAAAT
YBR121C 1975 2000 CAAGCTGAAGCTGAAGCTGAAACTGA
YBR123C 750 765 GAAAAAAAAAAAAAAC
YBR129C 150 179 TTACCATCATCACCATCATCACCATCGTCA
YBR134W 113 136 CCACACACACACACACACACACGC
YBR135W 351 401 TCAACAGCAACAGCAACAGCAGCAACAGCAGCAACAACAACAACAGCAACA
YBR140C 1428 1453 TAACAACAATAATAACAATAACAACA
YBR142W 413 447 GTGAGGATGTGGATGAGGATGTGGATGAGGATGTT
YBR142W 2078 2099 TAAAAAATAAAAATAAAAAAAT
YBR142W 2296 2315 AAGAAAAAGAAAAAGAGAAA
YBR148W 1351 1367 GAAAAAAAAAAAAAACA
YBR150C 2854 2889 GATAATAATAATAATAATAATAATAATAATAAAAAT
YBR150C 2913 2930 TAATAATAATAACAATAA
YBR150C 2970 3036 TAATGATGATGATGATGATGATGATGATGATGATGATGATGATGATGATGATGATGATGATGATGAC
YBR162C 611 651 CTTCTGCTGCTGCTGCTTCATCATCTTCGTCATCATCTTCT
YBR172C 1228 1263 AAGAAACAAAAGGAACAAAAGGAACAAAAGGAAAAA
YBR178W 262 273 AAAAAAAAAAAA
YBR200W 777 795 GGAGCAGCAGCAGCAGCAA
YBR212W 842 864 AACAACAACAACAGCAACAACAA
YBR212W 1450 1485 CATCAGCAGCAGCAGCAGCAGCAGCAGCAGCAACAG
YBR212W 1824 1847 TAACATGAACATGAACATGAACGT
YBR217W 292 322 GAAAAAAACATACAAAAGATACAGATAAAAT
YBR221C 74 90 CTGCAGCAGCAGCAGCA
YBR225W 1749 1766 ATCTTCTTCTTCTTCTCC
YBR231C 38 59 AGGAGGACGAGGACGAGGACGG
YBR239C 76 111 GAAAAAAAGAAGAGAAAAAAGAGAAAAAACACAAAC
YBR245C 436 456 AATGGCAAAGGCAAAGGCAAA
YBR247C 292 325 GATGAAGACGAAGACGAAGACGAAGACGAAGAAG
YBR278W 390 413 AGAGGAAGAAGAAGAAGAAGACGA
YBR286W 48 66 CAAAAAAAAAAAAAAAACA
YBR287W 628 647 GAGGAACAAGAGGAACAAGA
YBR289W 178 209 CTACAACAACAACAACAACAACAACAACAAAC
YBR289W 295 308 CCTCCTCCTCCTCC
YBR289W 574 593 CAGCAGCAACAGCAGCAGCA
YBR289W 676 804 CAACAGCAGCAGCAGCATCAGCAACAACAACAACAACAACAGCAACAGCAGCAACAGCAACAGCAACAGCAGCAGCAACAACAACAGCAACAACAACAACAACAGCAGCAGCAGCAGCAGCAGCAGCAA
YBR290W 794 817 AATTTGAATCACATTTGAATCACG
YBR292C 238 249 TTTTTTTTTTTT
YBR292C 346 363 GAAAAAAAAAAAAAAGAA
YCL014W 4842 4861 TGACGATGAAGATGAAGATG
YCL016C 882 899 TGACATTGACATTGACAT
YCL019W 3763 3795 TATAATAAAGACAACAAAGAAAAAGACAGATAT
YCL028W 466 516 GGACAAGGTCAAGGTCAAGGTCAAGGTCAAGGACAAGGTCAAGGTCAAGGT
YCL029C 714 744 CACAATACAAGAAAGAGAGAAAGAGATAGAC
YCL041C 29 40 TTTTTTTTTTTT
YCL041C 276 314 ACATACATATATATATATATATATATATATATTTTGTTA
YCL042W 5 16 AAAAAAAAAAAA
YCL049C 855 877 CGAGGAAGAGGAAGAGGAAGAGA
YCL061C 3220 3241 AAAATGAAAATGAAAACGAAAA
YCL067C 543 575 GAATAGAAGAAGAAAAGAAAAAACAATAACAAT
YCR014C 1413 1441 TGAAGAAGAAGAAGAAGAAGAAACAAAAT
YCR022C 212 232 TATCCCGATCCCGATCCCGAC
YCR025C 360 383 AAACAGAAAGCAGAAAGCAGAAAG
YCR026C 2086 2108 AGAAGCAGCAGCAGCAGCAGCAT
YCR032W 5738 5760 ATAAAAATTGGTTAAAAATTGGA
YCR038C 38 56 AATATATATATATATATTT
YCR039C 543 575 GAATAGAAGAAGAAAAGAAAAAACAATAACAAT
YCR042C 958 984 GAAGAGGAAGAGGAAGGGGAAGAGGAA
YCR048W 221 240 AGCAGGAGCAGGAGGAGGAG
YCR048W 476 509 CCACGGTGAAGACTACGGTGAAGACTACGGAGAA
YCR049C 150 166 CTCCTCCTCCTGCTCCT
YCR057C 2620 2650 GAAGATAACGAAGAGAACGAAGAGAACGATG
YCR061W 66 113 TGACATGGACATGGACATGGATATGGACATGGATATGGACATGAATAT
YCR067C 1396 1432 GCTTCTTCTTCTTCTTCTTCTTCTTCTTCTTCTTTCT
YCR067C 1733 1754 CGTCTTCATCTTCATCTTCATT
YCR073W-A 217 236 AGTGGTAGTGGCAGTGGTAG
YCR077C 174 193 CAGCAGCGGCAGCAGCGGCA
YCR077C 583 599 CCTCCACCTCCACCTCC
YCR084C 556 575 CAACAGCAACTGCAACAGCA
YCR087C-A 199 249 AAGAAGCAGAAGCAGAAGCAGCAGCAGAAGCAGCAGCAGAAGCAGCACCAG
YCR087W 246 294 GGTGCTGCTTCTGCTGCTGCTTCTGCTGCTGCTTCTGCTTCTGCTTCTT
YCR088W 1464 1492 AGAAGCACCTGAACAAGCACCTGAAGAAG
YCR089W 3760 3779 ACATCATCATCATCATCATT
YCR089W 4041 4070 TTCATCATCATCATCATCATCATCATCATT
YCR093W 3101 3121 GACAACAACAACAACAACAAA
YCR093W 3123 3143 GCAACAACAACAACAACATCA
YCR096C 270 302 GAATAGAAGAAGAAAAGAAAAAACAATAACAAT
YDL005C 934 957 AACAACGAGGACAACGAGAACAAC
YDL005C 970 1011 GAGAAGAACAACAATAATAATAATAATAACAATAACAACAAT
YDL005C 1022 1043 GCAACAACAACAACAACAACAG
YDL012C 136 155 CAACAGCAGCAGCAGCAGTA
YDL012C 262 289 GACTGTCTAGCGGGCTGTCTAGCGGGTT
YDL020C 897 917 AGAGGATGAGGATGAGGATAA
YDL030W 1518 1537 AGAAGAAGAAGACGAAGAAG
YDL031W 342 358 TGATGATGAGGATGATG
YDL031W 2317 2338 GAAAACAAAAAGAAAAAGAAAC
YDL031W 2516 2534 ATAAAAAAAGAAAAAAATA
YDL034W 329 340 TTTTTTTTTTTT
YDL035C 1484 1633 ACAACGACGACGACGACAACAACAACAATAACGATAACGATAACGATAACAATAATAGCAATAATAATAATAACAATAATAATAATAACAATAATAATAATAACAATAATAATAACAATAACAACAACAACAACAATAATAATAATAATA
YDL036C 167 185 AAAAGAAAAAAAAAATAAA
YDL037C 484 739 TCTTCATCCATTACTACTTCATCCATTACTACTTCATCCACTACTACTTCATCCACTACTACTTCATCCACTACTACTTCATCCTCTACTACTTCATCCTCTACTACTTCATCCTCTACTACTTCATCCTCTACTACTTCATCCTCTACTACTTCATCCTCTACTACTTCATCCTCTACTACTTCATCCTCTACTACTTCATCCTCTACTACTTCATCCTCTACTACTTCATCCTCTACTACTTCATCCTCTACGA
YDL048C 686 706 AACAACAACAGCAACAGCAAC
YDL053C 164 186 GGCAACAGCAACAGCAACAGCAG
YDL056W 415 439 GAAACAAAAAGAAACAACAAGAAAG
YDL058W 5321 5351 AGGATGATGAAGAAGATGATGAAGAAGACGA
YDL070W 82 99 AGCAGCAACAGCAGCAGC
YDL074C 374 393 ATAGTAATACTAATAGTAAT
YDL077C 353 376 ACAAAAATAAAGAAGAAAAGAATA
YDL081C 205 236 GCTGGTGTCGCTGGTGGTGTCGCTGGTGGTGA
YDL082W 569 588 AGGCTGAAGCTGAAGCTGAA
YDL088C 103 127 CCACAACCGCAACCGCAACCACAAC
YDL088C 246 262 CATCAACAACAACAACA
YDL092W 364 382 AAGAAGAAGAAAAAGAAGA
YDL099W 75 103 GAAGAAAAAGAAAAATAAAAAGAATAAAG
YDL106C 74 101 ACCAACAACAACAACAACAGCAACAACA
YDL106C 124 145 CAACAACCACAACCACAACCAA
YDL127W 857 889 TAAACAAACAGATAATAAAAGAAGATACAAAAG
YDL130W 194 214 CTGTTGCTGGTGCTGGTGCTG
YDL130W 253 274 GAAGAAGAAAAAGAAGAAGAAG
YDL146W 1421 1449 CTCCGCCTCCGCCTCCTCCTCCTCCTCCA
YDL150W 1009 1022 AAGAAGAAGAAGAA
YDL153C 235 258 GAGGAAGAAGAAGAGGAAGAGGAA
YDL153C 495 516 AGATGAAGAAGAAGAAGAAGAG
YDL153C 1075 1099 GATGAAGAAGAAGAAGAAGAAGATG
YDL159W 323 340 TATCATCATCATCATCTT
YDL161W 743 773 TGCAACAACAGCAACAACAGCAACAACAACA
YDL161W 843 863 TCAACAACAACAACAACTACA
YDL161W 997 1014 CAACAACAAAAACAACAA
YDL167C 1544 1569 ACGGTAATGGGAATGGTAATGGGAAC
YDL167C 1580 1622 ACAATAACAATCATAATAACAATCATAATAACAATCATCATAA
YDL167C 1650 1674 CAATAATAATAATAATAATAACAAT
YDL172C 47 74 ATTTCTTCTTCTTCTTCTTCTTCTTCTC
YDL173W 819 850 TAAAGAGAAGAAGAAGAAGAAGAAGAAGAAAT
YDL186W 723 740 ACAACAGCAACAACAACA
YDL189W 1098 1125 ATACCAATATCAATATCAATACCAATAT
YDL196W 168 180 TTTTTTTTTTTTT
YDL220C 1423 1447 ACGCAGGCGCAGGCGCAGGTGCAGG
YDL224C 1711 1736 CACGGTCATGGCAACGGTCATGGCCA
YDL238C 1319 1349 TGCAAGAGCAAGAGCAAGAGCAAGGGCAAGA
YDR003W 124 140 ATTTTTTTTATTTTTTT
YDR014W 645 666 AATAAACAAAAATAAAGAAAAT
YDR026C 1205 1218 AAGAAGAAGAAGAA
YDR028C 349 365 GATGATGATTATGATGA
YDR033W 928 954 AAGAAATCTAAGAAGTCTAAGAAGTCT
YDR052C 1293 1318 GAAAGAAGAAAAAGAAAATAAACAAT
YDR052C 1920 1946 CGCACAGACAGCACAGACAGCACAGCC
YDR054C 661 677 GACGACGACTACGACGA
YDR054C 763 779 GATGATGACGATGATGA
YDR060W 2935 2966 GAAGAAGAAAAAGAAGAAGAAGAAAATAAAGA
YDR062W 1433 1450 TTGCTGTTGTTGTTGTTG
YDR068W 760 782 GACGAAGAAGAAGAAGAAGATGA
YDR068W 902 920 AGGACGACGACGACGATGA
YDR069C 1156 1172 CAACAACAGCAACAACA
YDR073W 81 155 AAATACAAATGCAAATGCAAATGCAAATGCAACTGCAAATGCAACTGCAAATGCAACTGCAAATGCAACTGCAGA
YDR077W 485 510 CTACTGACTACACCACTGACTACACT
YDR080W 232 269 GGTGATGATGATGATGATGATGATGATGACGATGATGA
YDR080W 710 743 TAAACAAGAAGAAAAAGAAAAAAACAAGAAAAGA
YDR081C 1632 1653 TAATAATAATAACAATAATAAT
YDR081C 2667 2688 GGCTGCAGCTGCAGCTGCAACT
YDR083W 77 108 CAAAAGATAAAAAAAAAAATAATAGAAAAAAT
YDR087C 565 584 GATGAAGACGATGAAGACGA
YDR087C 802 822 GAAGAAGAGGAAGAGGAAGAG
YDR095C 128 153 CCCTTCCCCTTGCCCTTGCCCTTGCG
YDR096W 2359 2376 AATAATACTAATAATAAT
YDR098C 523 540 GAAGAAGAGGAAGAAGAA
YDR099W 731 783 ATCAACAACAACAACAACAACAGCAACAGCAACAGCAACAACAGCAACAACAA
YDR103W 2607 2632 TAATGAAAATGAAAATGAAAATGATA
YDR114C 226 259 ATTATGTATATATATGTATATATATATATCTATA
YDR122W 141 161 ACAGCAGCAGCAGCAGCAGAA
YDR130C 456 476 ACAGCAGCAACAGCAGCAACA
YDR133C 82 119 CTGAAAAGCCAACCGAAAAGCCAACTGAAAAGCCAACC
YDR134C 266 303 CTGAAAAGCCAACCGAAAAGCCAACTGAAAAGCCAACC
YDR145W 285 301 TTCAAATTCAAATTCAA
YDR145W 345 386 ACAGCAACAACAACAACAACAACAACAGACAAGAAACAACAG
YDR145W 758 830 TACAACAACAACAACAACAACAGCAGCAGCAGCAGCAACAGCAGCAACAGCAACAGCAACAGCAACAGCAACG
YDR145W 911 929 CGCAGCAGCAGCAGCAGAA
YDR153C 971 990 GTGATGATGATGATGATGAG
YDR159W 727 744 CCAGCAGCAGCAGCAGCT
YDR167W 498 515 ACAACAACAACATCAACA
YDR170C 276 324 TGAAGATGGAGATGAAGATGAAGATGAAGATGAAGATGAAGATGAAGAC
YDR170C 503 543 CAGAAGAAGAAGAAGAAGAAGAAGAAGAAGAAGAAGAAGAG
YDR173C 871 905 GATGATGATAATGATGATGATGATGATGATGATGC
YDR174W 679 707 GAAAAGAAGAAGAAGAAGAAGAAGAAGGA
YDR186C 1450 1487 GATGAAGACGATGATGACGATGATGACGATGACGATGA
YDR195W 637 659 GAAAAGGAGAAGGAGAAGGATAA
YDR208W 134 150 CGAATTCGAATTCGAAT
YDR208W 975 992 TAATACTACTACTACTAC
YDR210W-B 3759 3795 TACATATAATAAAGACAACAAAGAAAAAGACAGATAT
YDR218C 184 206 GATTATGATGATGATGATGATAA
YDR225W 7 30 GGTGGTAAAGGTGGTAAAGCTGGT
YDR228C 700 761 CAGCAGCAACAGCAACAACAGCAGCAACAGCAACAACAACAACAGCAGCAGCAGCAGCAGTA
YDR232W 159 179 TGCAGCAGCAGCAGCAGCCGC
YDR233C 30 51 CCAACAACAACAACAACAAAAA
YDR259C 581 607 CTGATAATAATGATAATAATGATAATG
YDR261W-B 3759 3795 TACATATAATAAAGACAACAAAGAAAAAGACAGATAT
YDR271C 11 27 ATTATTATTATTGTTAT
YDR273W 679 702 AAGGGAAAAGAGAAGGGAAAAGAG
YDR283C 557 573 AAGATGATGATGATGAT
YDR289C 805 821 GATGACGATGACGATGA
YDR289C 825 861 TGATAATGATGATGATGATGATGATGATGATGATGAC
YDR293C 401 422 ATAACAATAACAATAGCAATAA
YDR299W 295 327 GACGAAGAAGAAGAAGAAGAAGAGGAAGAAGAA
YDR318W 91 113 AAGATAAAAGATAAAAGAAAAAA
YDR318W 886 905 GACTTAGATTTAGATTTAGA
YDR320W-B 117 135 GAAAAAAAAAAAAAAAAGA
YDR324C 2074 2093 GAAGATGACGAAGATGACGA
YDR325W 1483 1514 GAAAAACAAGAACAAGAAGAGAAAATAAAAAG
YDR328C 131 158 ACTCAGATTCAGAATCAGATTCAGACTC
YDR333C 357 380 CGATGATGATGATGATGATGAAGA
YDR346C 1121 1160 AGGATGAAAAGGAAGATGAAAAGGAAGATGAAGAGGAAGA
YDR363W 418 437 AGGTCAAGGTCCAGGTCAAG
YDR363W-A 48 63 AACAAAAAAAAAAAAT
YDR365C 1483 1497 GATGATGATGATGAT
YDR366C 170 201 TATATAAATATATATATGTATATGTATATATA
YDR369C 2511 2530 CGACGACGACGATGACGACG
YDR374C 195 218 TAACAAGAAAGAAAATAAAGAAGA
YDR382W 220 256 GCTGCTGCCGGTGCTGCCGGTGCTGCTGCCGGTGGTG
YDR388W 1073 1093 CTGCTGCTGGTGCTGCTGCTG
YDR389W 262 278 AACAATAACAATAACAA
YDR395W 2627 2645 CAGAAGAAGAAGAAGAATA
YDR398W 1797 1814 TGAAGAAGAAGAAGAAGG
YDR406W 42 67 GAGCTCGAGCTCAAGCTCGAGCTCGA
YDR406W 2370 2400 ATATGTTGTTTTCTTTTTCTTTGTTTATCTA
YDR406W-A 25 60 GTTATATTATCTTTTTATTATATTCTATTCTCTCTA
YDR409W 1570 1630 CATAATAAAAATAATAATAATAATAATAATAACAATAATAATAATAATGATAATAATAATA
YDR409W 1730 1749 ATGATGACGATGATGATGAT
YDR416W 506 522 AAGAAGATGAAGAAGAA
YDR426C 1 30 ATGTATATATATATATATATATATGTATAT
YDR432W 118 159 GTTCCACAGGAATCTGCTCCACAGGAATCTGCTCCACAAGAA
YDR432W 297 311 TCCTCCTCCTCCTCC
YDR432W 869 911 GCGGCGGCTTCAGAGGCGGCTTCAGAGGTGGCTTCAGAGGCGG
YDR433W 52 94 GCGGCGGCTTCAGAGGCGGCTTCAGAGGTGGCTTCAGAGGCGG
YDR436W 133 156 AGGTCGCTGAGGTCGCTGCGGTCG
YDR443C 1453 1474 GGTGAGGATGAGGATGAGGATT
YDR443C 1567 1592 GAAGAAGAAAATAATAACAATAAAAG
YDR443C 3374 3408 TGCAACAGCAACAGCAACAGCAACAGCAGCAGCAG
YDR452W 1675 1704 GAAAAGAAAAACAAGAAGAAAAAGAAAAAT
YDR456W 1394 1407 TTGTTGTTGTTGTT
YDR458C 372 393 TAAAAAGAAAAGAAAGAAAAGA
YDR464W 1200 1223 CAAGAAAAAGAAAAAGAAGAAAAC
YDR464W 2094 2113 AAAGAAAAAGGAAAAGAAAA
YDR466W 1407 1430 GTCAACATCGTCAGCATCGTCAGC
YDR473C 610 630 GACGATGATGATGATGATGAG
YDR475C 2287 2305 CATCATCATCACCATCATC
YDR477W 50 90 GCCACCACCACCACCATCACCACCATCACCACCACCATCAC
YDR486C 501 531 TGATGCAGAGCTGGATGCAGAGCTGGATGCT
YDR504C 84 128 ATTGTTTTTGTTTTTGTTTGTTTTTGTTTTTGTTTTTATTTTTGT
YDR505C 1042 1081 CAACAACAACAGCAACAACCACAACAACCACAACAACCAA
YDR509W 280 296 ACAAAAAAAAAAAAACA
YDR517W 891 914 CCCTGTTCCTGTTCCTGTTCCAGT
YDR534C 909 971 TGAGACTTCCTCTGCTGTTGAGACTTCCTCTGCTGTTGAGACTTCCTCTGCTGTTGAGACTTC
YDR534C 973 1013 TCTGCTGCTGAGACTTCCTCTGCTGCTGAGACTTCCTCTGC
YDR534C 1042 1089 TCTTCTGCTGTTGAGACTTCTGCTGTTGAGACTTCTTCTTCTTCCTCT
YDR544C 57 153 ACACACCACACCACACCCACACACACCACACCACACCCACCACACCCACACCACACCCACACCCACACCACACCCACACACCCACACACCCACACCA
YDR544C 159 179 AAGCCTAAGCCTAAGACTAAG
YEL007W 999 1025 TAATAATAACAATAATAATAGTAATAA
YEL007W 1047 1118 TAACAATAATAATAATAATAATAATAATAATAATAATAACAATAATAATAATATTAATAATATTAATAATGT
YEL008W 192 211 ATGGGGTATGGGGTATGGGG
YEL027W 384 405 TATGATTTTGATTTTGATTTTT
YEL033W 4 19 AAAAAAGAAAAAAAAA
YEL033W 119 153 CTTTTTTTTATTTTCTATTTATTTTGTTATTTATC
YEL033W 310 336 CAAAAAAAAAAAAAAAAAAAAAAAAAG
YEL034C-A 18 34 GTTTTTTTTTCTTTTTT
YEL035C 75 89 CGACGACGACGACGA
YEL036C 1334 1400 ACCAACAACAACAACAACAGCAACAACAACAACAACAGCAGCAGCAGCAACAGCAACAGCAACAACA
YEL037C 1025 1041 AAGGTGAAGGTGAAGGT
YEL040W 1163 1209 CTTCATCATCATCATCATCATCTTCTTCTTCTTCTTCTTCTTCCTCT
YEL041W 64 83 ATGGATACTATGGATACTAT
YEL041W 1428 1447 AACGGAAACAGAAACAGAAA
YEL043W 1827 1851 TGCAACAGCAACAGCAACAGCAACT
YEL044W 42 69 TAATAATAGTAATAATAACAATAATAAT
YEL045C 210 234 TTTCTTCGTCTTTTTTCGTCTTTTT
YEL055C 2175 2204 TAGTGAAAGTGAAAGTGAAAGTGAGAGTGA
YEL060C 329 348 ATGATGATGATAATGATGAT
YEL074W 212 235 TCACCCACACCCACACCCACACAC
YEL077C 2039 2066 ATGCCAGTACTAACGCCAGTACTAATGC
YER002W 252 281 GGATGAAGATGAAGATGAAGATGAAGGTGA
YER008C 1270 1303 GAAATACAGAGAAAACAAAGAGAACAAGAAACAG
YER025W 98 123 CTCAAGAAACACAAGAAACACAAGAT
YER030W 114 131 GAGAAGAAGAAGAAGAAA
YER030W 439 470 GAAGAAGACGATGAAGACGAAGAAGACGATGA
YER033C 247 266 TCAAACTCAAACTTAAACTC
YER033C 1292 1347 ATGATCATGATGATGATTATGATGACGATGATGATGACGATGATGATGATGATGAG
YER033C 2373 2390 TGAAGATGATGATGATGA
YER038C 111 128 CGATGACGATGACGATGA
YER038C 888 907 TGATGATGATAATGATGATG
YER041W 178 197 AGATCTAGATCAAGATCAAG
YER046W-A 77 108 CATTATTATTATATTATTATTATTATTATCAT
YER047C 838 863 GTAGAAGAAGAAGAAGAAGAAAAAGA
YER075C 2091 2140 TACTGATAATGATAATGATAATGACAACAATAATAATAACAATAACAATA
YER075C 2168 2197 GTGATGATGATGATGATGATGATGATGACG
YER079W 357 390 TAAGAACAAAAAGAAGAACAAAAAAAAGAAGAAT
YER088C-A 174 190 CACCACTACCACCACCA
YER109C 133 166 CAACAGCAGCAGCAGCAACAGCAGCAACAGCAGT
YER111C 1026 1046 CCAACAACAACAACAACATCA
YER111C 1272 1288 CAACAATAACAACAACA
YER111C 2146 2171 CAACAACAGCAACAGCAACAGCAACC
YER112W 453 479 TAACAACAGTATCAACAGTATCAATAG
YER123W 1549 1574 TGTTGTTGCTGTTTTTGTTGCTGTTG
YER125W 943 956 GCAGCAGCAGCAGC
YER130C 133 152 AATGCCAACGCCAATGCCAA
YER130C 1025 1041 CTTCTCCTTCTCCTTCT
YER132C 955 971 CATCACCATCACCATCA
YER137C 349 365 AAAAAGAAAAAAAATAA
YER155C 103 119 TCGTCGTCGTCGCCGTC
YER158C 304 368 AACATGAATATGAATATGAATATGAATATGAACATGAACATGAACATGAACATGAACATGAACAA
YER162C 1567 1583 GAAGCAGAAGAAGAAGA
YER165W 1270 1294 GCTGCCGCTGCCGCCGCCGCTGCCG
YER171W 2300 2323 AGGATGAAGATGAAGATGAAGATA
YER172C 457 476 GAAAATGAGGAAAATGAGGA
YER173W 1824 1840 CGATAGCGATAGCGATA
YER177W 734 758 ACCAACAACAACAACAACAACATCA
YFL001W 1302 1326 CAAGAAAAAGAACAACAAAAATAAG
YFL002W-A 3759 3795 TACATATAATAAAGACAACAAAGAAAAAGACAGATAT
YFL010C 292 315 CCTCAGTACCCTCAATACCCTCAA
YFL013W-A 16 42 TGTATGTGTGTGTGTGTGTGTGTGCGT
YFL015C 54 83 CTTCCTTTTCCTTTTCCTTTTCCTTTTCCC
YFL021C-A 176 197 CGTCATCATCATCGTCATCGTC
YFL021C-A 567 591 TATATATATATCTATATATATATAT
YFL021W 60 84 ATATATATATATAGATATATATATA
YFL021W 454 475 GACGATGACGATGATGATGACG
YFL021W 662 688 ATAGTCATAATAGTAGTCATAATAATA
YFL021W 712 740 ACAAACGCAAACACAAACACAAACACAAG
YFL023W 1747 1768 GATTATGATGATGATGACGATG
YFL024C 1359 1383 ACAGCAACAACAACAACAACAGCAA
YFL024C 2328 2367 ACAACAGCAACAACAACAGCAGCAGCAGCAACAGCAGCAA
YFL033C 1032 1074 TAATAATAACAATAATAATAATAATAATAATAATAATAACAAT
YFL034W 755 774 ATGATGACGATGATGATGAT
YFL037W 1117 1140 TCTATTCAAGAGCTATTCAAGAGA
YFL050C 291 311 TGAAGCAGAAGCAGAAGCAGT
YFL067W 306 342 TCGCATTGGTACTGGCATTGGTACTGGCATTGGTAGT
YFL067W 405 434 CATTAGTACTGGCGTTAGTACTGGCATTAG
YFR008W 30 66 GCAACAACAACAACAGCAGCAGCAGCAGCAGCAGCAA
YFR013W 1913 1934 TGGAGTTCTTGGAGTTCTTGGA
YFR016C 550 578 AGAAGAAAAAAAAACAAAAAGAAAAAAAC
YFR016C 1396 1434 GAAAAAGAAGAAGAAGAAGAAGAAGAAGAAGAAGAAAAT
YFR019W 958 974 TCTCGCTCTCGCTCTCG
YFR019W 1717 1772 AATAATGATAATAATAATAATAATAATAATAATAATAATAATAATAATAATAACAG
YFR019W 2269 2290 AATAGCAATAGTAATAGCAATA
YFR024C-A 805 828 GACGATGATGATGACGATGATGAT
YFR024C-A 1003 1025 GATGATTATGATGATGATTATGA
YFR029W 382 399 TCACCATCATCATCATCA
YFR029W 1090 1106 AAAAAGAAAAAGAAAAA
YFR032C 36 56 CACTACCACTACCATTACCAC
YFR032C 737 764 CAGAGCCAGCGCCAGCGCCAGCGCCAGT
YFR033C 120 138 AGAAGAAAAAGAAGAAGAA
YFR033C 145 194 GATGAAGATGAGGATGAAGACGAAGACGAAGATGATGATGATGATGACGA
YFR033C 196 220 GAAGATGAGGAAGAAGAGGAAGAAG
YFR034C 540 563 TCCGAAACCGAAACCGAAACCAAA
YFR034W-A 110 127 CAAAAAAAAAAAAAAATA
YFR035C 318 335 TATTTTTTTTTTTTTTTG
YFR036W 190 219 AACAATAACGATAACGATAACGATATCGAT
YFR036W-A 24 65 CTCTCTTTTTTTTTTTTTTTTTTTTTCTTATATATTTTTTTA
YFR038W 137 158 TTTCAGATTCAGATTCAGATTT
YFR039C 548 581 ATGAGGATGAGGATGAAGATGAGGATGAGGATGA
YFR040W 791 808 ATGACGACGACGACGATG
YFR040W 2894 2915 ATAATAGTAATAATAGTAATAA
YFR040W 2917 2955 AACGATAATAACGATAATAATGATAATGACAATGATAAT
YFR040W 2979 3000 TGATAATGATAATGATTATGAT
YFR048W 1079 1098 ATAATAATAATAAAAATAAT
YGL008C 9 41 TACATCATCCTCTTCATCATCCTCTTCAGCATC
YGL013C 3027 3085 CAATAACAACAACAACAACAACAACAACAATAAAAACAATATTAACAATATTAACAACA
YGL014W 1558 1611 TATAATAACAATAATAATAATAATAATAATAACAATAATAATAATAACAGTAAT
YGL023C 586 605 GATGCCGATGACGATGACGA
YGL024W 304 323 TATATTATATTATATTATAT
YGL025C 670 707 GCTCAAGCTCAGGCTCAAGCGCAGGCTCAAGCGCAGGT
YGL025C 931 950 AATCCAAATACAAATACAAA
YGL025C 1038 1076 CCAGCAGCAGCAGCAACAGCAACAGCAGCAGCAGCAGCC
YGL028C 655 774 CCTACGTCGTCCTCTACGTCGTCCTCTACTTCTTCTTCTACTTCTTCTTCTACTTCTTCCTCTACTTCTTCTTCTACTTCTTCCTCTACTTCGTCCTCTACTTCGTCCTCTACTTCATCC
YGL035C 333 352 TAGTGCTAGTTCTAGTGCTA
YGL035C 761 780 AACAACTACAACAACAACAA
YGL035C 1306 1334 CAAAGTCAAAATCAAAATCAAAATCAAAT
YGL036W 1189 1210 ACTAGTACTACTACTACTACCA
YGL036W 1215 1231 TAATAACAATAATAATA
YGL036W 2270 2284 AGCAGCAGCAGCAGC
YGL044C 309 326 ACAACAGCAACAACAACA
YGL044C 363 384 AAATAATAATAATAATAGTAAT
YGL058W 450 511 GGATGATATGGACGATATGGACGATGATGATGATGATGATGACGACGACGACGACGACGAAG
YGL066W 418 441 AATGATGATGATGATGATGACGAT
YGL066W 457 482 GATGATGATGACGCTGATGATGACGA
YGL066W 876 899 ACAAGAATTACAAAAATTACAAAA
YGL066W 1396 1430 CAACAACAGCAACAGCAGCAACAGCAGCAGCAACA
YGL066W 1554 1581 TCAGCAGCAGCAGCAGCAGCAGCAGCAC
YGL066W 1641 1661 ACAACAACAACTACAACAACA
YGL073W 1720 1737 GACGAAGAAGAAGAAGAA
YGL078C 112 141 AAGGATAAAAAGCATAAAAAGCATAAGAAG
YGL081W 738 775 CACAGAAGAAAAAGAAGAAGAAGAAGAAAAAGAAGAAG
YGL083W 104 128 AATCTTCATCTTCATCTTCACCTTC
YGL086W 1003 1058 AATGATAATAATAATAATAATAAAAATGATAATAATAATGATAATAATAATGATAC
YGL092W 1670 1687 ATAAAAAAACAAAAAAAC
YGL108C 116 154 GACATAAAGAGAAGAAAGATAAAAAGAAGAAGACACAAC
YGL122C 314 349 CACAACAGCAACAACAGCAACAACAACAACAGCAAC
YGL122C 359 473 CGCAACAGCAACCTCAACAGCAACCTCAACAGCAACCTCAACAGCAACCTCAACAGCAACCTCAACAGCAACCTCAACAGCAACCTCAACAGCAACCTCAACAGCAACCTCAACT
YGL126W 848 870 CGTGGCGGCGGTGTGGCGGCGGC
YGL129C 11 28 ATATATATATATGTATAT
YGL131C 1853 1877 CAAAGAATAAAAGAAAAAAAGAAAT
YGL133W 1927 1952 GAATCTGATTCTAAATCTGATTCTGA
YGL144C 1741 1763 GATGACGATGACGATAACGATGA
YGL150C 559 579 GATGCTGCTGCTGCTGCCGCT
YGL150C 676 692 GACAACGACAACGACAA
YGL150C 697 755 AACAACAACGACAACGACAACGACAACGAAAATGAAAATGACAATGACAGTGACAATGA
YGL150C 898 914 TCTTCCTCTTCTTCTTC
YGL151W 3142 3155 GAAGAAGAAGAAGA
YGL164C 1022 1055 TAGAGGAAGATGAAGAGGAAGATGAAGAGGAGGA
YGL164C 1088 1114 AGGAAGAAGAAGAAGAAGAAAATAAAT
YGL165C 133 149 TATATGTATATGTATAT
YGL172W 644 670 CAAATAACAACAACAATAACAATAATA
YGL177W 64 86 CAAAAAAAAAAAAAAAAAGAAAA
YGL178W 1895 1932 ATAGTCATAATCATAATCATAATCATAATCATAACCAT
YGL178W 1935 1961 TCACAATAATAATAACAATAATAATCA
YGL181W 958 983 CAGCAGCAACAGCAACAGCAACAGCT
YGL181W 991 1031 GCACAGGCTCAGGCTCAGGCACAGGCACAGGCACAGGCTCA
YGL181W 1033 1073 GTTCAGGCTCAGGCTCAGGCTCAGGCCCAGGCTCAGGCTCA
YGL192W 1636 1656 CAGCAGCAGCATCAGCAGCAG
YGL195W 2899 2919 GAAGAAGATGAAGAAGAAGAA
YGL197W 2395 2420 AAACAACTGCAACAACTGCAACAACA
YGL203C 1705 1727 GATGATGACGATGACGATGATGA
YGL207W 2374 2401 GAACAAGAACAAGAAGAAAGAAGAAAAC
YGL209W 976 992 GAAGAACAAGAAGAAGA
YGL215W 339 357 ACAACAACAACCACAACAA
YGL215W 1183 1211 CAACAACAACAGCAACAACAAAAACAACA
YGL227W 490 557 AATGACGATGATGATGACGATGATGATGATGACGATGATGACGATGACGATGACGACGACGACGATGA
YGL228W 1568 1598 AGGAACGTGAAAGAAAGGAACGTGAAAGAAA
YGL228W 1660 1679 GAAGAAGAAGACGAAGAAGA
YGL229C 1214 1230 ATGATGATGACGATGAT
YGL229C 1528 1552 AATGATAGTAATGACAGTAATGACA
YGL229C 1556 1571 AAAAACAAAAAAAAAA
YGL229C 1634 1651 TTGATGATGATGATGATA
YGL237C 358 399 CAACAACAACAGCAACAACAGCAGCAGCAGCAGCAGCAGCAA
YGL244W 213 230 CGAAGAAGAAGAAGAAGC
YGL255W 537 556 TGAGAATGACAATGAGAATG
YGR001C 3 28 GTCCGACTCCGACTCCGACTCCGATT
YGR001C 143 159 AAAAGAAAAAAAAAGAA
YGR009C 1116 1134 ACAGCAGCAGCAGCAACAG
YGR009C 1148 1170 AGCAGCAACAGCAACAGCAACAC
YGR017W 457 477 AACGACGACGACGACGACGAT
YGR023W 370 390 TCATCATCGTCATCATCATCA
YGR023W 676 698 TCATCATCCTCATCCTCATCCAC
YGR023W 724 794 TCATCATCCTCATCCTCATCATCCTCATCATCATCCTCATCCTCATCATCATCATCATCATCATCATCATA
YGR023W 848 869 CTTCATTTTCATCTTCATCTTC
YGR023W 1398 1424 CTACGACGACGACGACGACGACGACGC
YGR044C 143 175 ATTCCAGCCTGCCTTCCAGCCTGCCTTCCAGCA
YGR050C 297 319 GGGACAGAGACAGAGACAGAGAG
YGR068C 1687 1706 GAGCAGGCGCAGGCGCAGGC
YGR069W 95 135 CTTCTATTTCTTTTTTTTTTTTTTTTTTTTTTTTTTTTTTC
YGR072W 810 843 CAAGAATAAGAACAAAAAGAAGAAAAATAAAAAC
YGR079W 77 97 ACTCATTCATTCATTCATTTA
YGR079W 416 437 ACGATGATGACGATGATGACGA
YGR083C 188 204 AACAACAGCAACAACAA
YGR083C 280 296 AATAAAAAAAAACAAAA
YGR086C 859 878 GAAGAAGAGGAAGAGGAAGA
YGR089W 894 908 TTCTTCTTCTTCTTC
YGR103W 934 980 GAAGAACAAGAAAAGAAACAAGAAAAGGAACAAGAAAAGGAACAAAA
YGR103W 1434 1462 AGAAAGTGAAAGTGAAAGTGAAAGTGAAG
YGR103W 1636 1655 GATGAAGAAGAAGAAGAAAA
YGR107W 46 57 TTTTTTTTTTTT
YGR114C 143 159 TCTTCTCCTTCTTCTTC
YGR115C 257 278 ATTCTTCTTCTTCTTCATCTTC
YGR115C 474 516 ATCTTCTTCTCTTTCTCTTCTTTTATGTTTTCTTCTTTTTTTG
YGR115C 640 656 TCTTCTCCTTCTTCTTC
YGR116W 88 104 GAAGAAGAAGGAGAAGA
YGR116W 228 270 CAAAAAAAGAAGAAAACATAAAAGAAGAGAAAGAGAAGAAGAT
YGR116W 466 486 GAAGATGAAGAAGAAGAAGAA
YGR119C 771 792 ACAGCAGCAGCAGCAGCAGCAA
YGR130C 506 551 CATCATCATCGTCATCGTCATCGTCATCGTCATCGTCATCGTCTTC
YGR139W 20 42 AAATTAAAGTTAAAATTAAAATT
YGR139W 49 64 GAAAAAAAAAAAAAAT
YGR139W 139 162 TATTTGTTTTCTTATTTCTTCTTG
YGR139W 173 203 GAAAAAAGAACATAAACAAATACAAAAAAAT
YGR151C 269 293 ACAACAAAAGAAAAAGAAGAAAAAC
YGR152C 771 795 ACAACAAAAGAAAAAGAAGAAAAAC
YGR155W 576 595 TGCTGGTGCTGGTACTGGTG
YGR159C 102 185 ATCTTCATCCTCATCTTCATCTTCATCTGAATCTGAATCTGAGTCTGAGTCTGAATCTGAATCTTCATCTTCATCTTCATCCTC
YGR159C 260 280 ATTCCTCTTCCTCTTCCTCTG
YGR159C 292 323 GACGAAGAAGAAGAAGAAGAAAAAGAAGAAAC
YGR159C 360 380 TTCATCCTCATCTTCATCTTC
YGR159C 438 458 CGAAGAAGAAGAAGACGAAGA
YGR159C 1077 1105 TGGTGGTCGTGGCGGTGGTCGTGGCGGTA
YGR160W 127 146 TCTTCGTCTTCTTCTTCTTC
YGR160W 205 225 GAAGATGAAGATGAGGATGAA
YGR160W 262 293 GTTTCTTCTTTTTCTTCTTCTTCTTCTTCGTC
YGR160W 305 325 CAGAGGAAGAGGAAGAGGAAT
YGR160W 400 483 GAGGATGAAGATGAAGATGAAGATTCAGATTCAGACTCAGACTCAGATTCAGATTCAGATGAAGATGAAGATGAGGATGAAGAT
YGR161W-B 3759 3795 TACATATAATAAAGACAACAAAGAAAAAGACAGATAT
YGR162W 524 545 ATTCTACTTCTACTTCTACTCC
YGR162W 1122 1138 TGAAGCTGAAGCTGAAG
YGR187C 1134 1151 TGAAGAAGAAGAAGATGA
YGR196C 1195 1215 GAAGATAATGAAGATAATGAA
YGR202C 72 93 TAAAAAAAATAAAAATAAAAGA
YGR202C 1160 1179 CAAATTCAGATTCAGATTCA
YGR233C 675 748 CAACAATAATAAACACAATAATAATAATAACAATAATAATAACAACAACAACAACAACAATAATAATAACATAT
YGR237C 2182 2202 CATCACCACCACCATCACCAC
YGR240C 723 742 TTACGAAGGTTACGAAGGTT
YGR241C 1651 1667 CAACAACAGCAACAACA
YGR245C 938 957 TGAAGAAGAAGAAGAAGAAC
YGR246C 873 903 GAAGAACAGAAAGAAAGAAAGAAAAATAAAG
YGR249W 846 871 CCAGCAGCAGCAGCAGCAGCAGCAAC
YGR261C 2380 2415 TCTTTGGGAACGTCTTCTTCGGGAACGTCTTCTTCG
YGR265W 314 329 TCTTTTTTTTTTTTTC
YGR276C 120 144 GAATAAGAATAAGAAGAAAAAAAAG
YGR280C 523 542 AAGAAGCACAAGAAGCACAA
YGR280C 551 576 AGAAAGACAAGAAAAAAGACAAGAAG
YHL002W 588 615 GCAGCAACAGCAGCAGCATCAGCAGCAG
YHL005C 332 365 TACACATACACATATACATAGATAGATACATATA
YHL008C 1142 1165 TGCCTCACAATCTGCCTCACAATC
YHL015W 28 56 GAAGAACAAGAACAACAACAACAACAAAT
YHL019C 483 506 TAGCGGTAGCGATAGCGATAGCGA
YHL019C 535 561 AAGAAGAAGAAAAGGAAGAAGAAAAAG
YHL020C 265 281 GACGATGACGATGACGA
YHL020C 577 593 GACGAAGACGACGACGA
YHL020C 853 895 GAGCAACAGCAACAGCAACAGCAACAGCAGCAGCAGCAGCAAC
YHL022C 215 231 AAAACAAAAAAAAAAAA
YHL024W 872 898 ATAATAATAATAGTAATAATAATAATA
YHL024W 1183 1197 GCTGCTGCTGCTGCT
YHL024W 1449 1478 CATGCCCATGGGGCCCATGCCCATGGGGCC
YHL024W 1746 1771 TAACAACAACAACAACAACAACAACA
YHL025W 789 806 GCAGCAGCAACAGCAGCA
YHL028W 703 725 ACATCATCATCATCATCATCAAC
YHL029C 786 803 CAACAACACCAACAACAA
YHL034C 408 437 CAGAGGAGGTTTTAGAGGAGGTTTCAGAGG
YHR007C-A 9 29 TAAAAAAAGAAAAAAAGAAAA
YHR016C 839 865 GTTATGATGATGATTATGATGATGATG
YHR020W 509 534 CTGCAGCAGCAGCAGCAGCAGCAGCT
YHR021W-A 92 112 CTTTTTTTATTTTTTTCTTTT
YHR028W-A 267 298 TAATATATACATATATATATATATATATACAT
YHR030C 1124 1174 TACAGCAGCAGCAACAGCAGCAGCAACAGCAACAGCAACAGCAACAGCAGC
YHR034C 747 771 GGCACCTGCACCTGCACCTGCACCG
YHR034C 1018 1035 CTATATATATATATATAA
YHR040W 1029 1057 CGCCAGCGACAGCGACAGCGACAGCGACG
YHR071C-A 249 264 TATTTTTTTTTTTTTG
YHR077C 2689 2726 GATGATGACGATGACGATGACGATGATGATGATGATGG
YHR077C 2737 2795 GATGAGGATGATGATGAAGATGATGATGATGAGGATGATGATGATGAAGAAGAAGAAGA
YHR080C 2048 2076 ACGATTACGATGATGATTACGATGATTAT
YHR089C 30 53 CCGTGGCGGCTTCCGTGGCGGCTT
YHR095W 330 358 TAAAAAAAAAAAAAAAAAAAAAAAAAAGA
YHR097C 292 308 CACAACCACCACCACCA
YHR115C 255 276 TGCTACTGCTGCTGCTGCTGCC
YHR115C 1141 1162 GAATCCGAATCTGAATCCGAAT
YHR117W 113 131 AGCAGCAGCAACAGCAGCA
YHR117W 238 260 AAGAGGAAGAAGAAGAAGAATAA
YHR118C 547 572 GAAGAGGATGAGGATGAGGATGAAGA
YHR119W 2056 2074 GAAGAAGAGGAAGAAGAAG
YHR131C 964 1004 AGAAGAAGGAGAAGGAGAAGGAGGAGAAGGAGGAGAAGAAG
YHR131C 2440 2531 GATGACGACGACGACGATGATGATGATGATGACGACGACGAAGACGACGACGATGATGATGATGATGATGATGACGACGACGATGACGATGA
YHR135C 1168 1232 AAACAGCTCCAAATGCAACAGCTCCAAATGCAACAGCTCCAACAACAGCAACAGCAACAGCAATA
YHR135C 1405 1432 CAGCAGCAACAGCAACAGCAACAGCTAC
YHR143W 514 530 TCTTCATCTTCATCTTC
YHR143W 553 569 TCAACATCATCATCATC
YHR143W 586 615 ACTTCTTCTTCTTCTTCTTCTTCTTCTTTC
YHR146W 1182 1206 AGAAGAAAAAGAAAAGAAAAAGAAG
YHR149C 2043 2060 GCAACAGCAGCAGCAGCA
YHR152W 81 97 CAGAAGCAGCAGCAGCA
YHR155W 1164 1196 CAAAACAGAAGAAGAAAATACATACATAGATAT
YHR156C 136 157 TATGATTCTGATTCTGATTCTA
YHR161C 1677 1730 CCAACAACAGCAACAACAGCAACAGCAACAACAGCAACAGCAACAACAGCAACC
YHR165C 57 81 TCCACCACCACCACCACCACCGCCT
YHR165W-A 222 246 AGGCGGTGGTGGTGGTGGTGGTGGA
YHR174W 196 217 GTCAACAACGTCAACAACGTCA
YHR180W 427 449 GTGCCAGTACCAGTGCCAGTGCC
YHR186C 1555 1576 CAGCAACAACAACAACAACAAT
YHR186C 2551 2567 CAGCAACAGCAGCAGCA
YHR205W 678 708 TAATAATAACAACAATAACAACAACAATAAT
YHR206W 1005 1022 CAACAACAACACCAACAA
YHR206W 1713 1733 TCAGCAGCAGCAGCAGCATCA
YHR211W 2193 2214 TTCTTCCTCTTCTTCCTCTTCT
YHR213W-A 68 84 ATTTTTTTTTTGTTTTT
YHR217C 57 215 ACACACACCACACCCACACCCACACCCACACCCACACACACCCACACACACACACCCACACACACCCACACCCACACCACACCCACACCCACACACACCACACCCACACACCACACCCACACCCACACCACACCACACCCACACACCACACACCACCCT
YIL011W 443 463 CTGCTTCTTCTTCTGCTTCTG
YIL011W 602 638 CTTCTGCTGCTTCATCTGCTGCTTCATCTGCTTCTTC
YIL020C-A 37 60 ATTTTCTTTTTTCTTTTTTGTTTG
YIL026C 130 143 GAAGAAGAAGAAGA
YIL030C 875 888 ATAATAATAATAAT
YIL031W 1220 1239 CAAACTCAAATTCAAATTCA
YIL037C 218 251 CAGCCACAACAACGGCCACAACAACGGCCACAAT
YIL046W 35 51 AGGACAAGGACAAGGAC
YIL054W 286 316 AATTTTGACCATTTTGACCATTTTGACCTTT
YIL078W 80 103 CAAATAAGAAAGAAAACAAAAAAT
YIL100C-A 178 217 ATATACATTTACATATACATATATATATATATATATATGT
YIL100W 93 132 ACATATATATATATATATATATGTATATGTAAATGTATAT
YIL101C 1235 1263 GTGCTGCTACTGCTGCTACTGCTGCTGCT
YIL105C 132 189 ACAACAACAGCAACAACAACAACAACAACAACAGCAGCAGCAGCAGCAACAGCAGCAG
YIL105C 496 516 CAGCAACAGCAACAACAACAA
YIL112W 385 404 TCGTCATCATCATCATCACC
YIL112W 1994 2022 ATAATGATGATGATGATGATGATGATAAT
YIL112W 2439 2460 AGAAAAGAAAAGAAAAAAAGAA
YIL117C 101 118 CTTCTTCTTCATCTTCTT
YIL119C 199 218 TCGAACTCCAACTCCAACTC
YIL119C 720 739 TAACAATAACAATAATAATA
YIL119C 741 766 TAACAATAGTAACAATAGCAACAATA
YIL123W 353 378 CATCCTCCTCCTCCTCCTCCTCCTCG
YIL123W 518 546 CATCTACTTCTACTTCTACTTCCACTTCT
YIL123W 550 598 ACTTCCTCTTCCTCTTCCTCCTCCTCCTCCTCTTCTTCTTCTTCTTCTG
YIL127C 223 234 AAAAAAAAAAAA
YIL130W 2536 2609 CACAACAACAACAACAACGACAACAACAACAACAATAATAATAATAATAATAATAATAATAACAATAACAATAG
YIL130W 2622 2661 TAATAATAATAACAATAATAACAATAATAAAAATAATAAT
YIL131C 760 776 GAAGAAGATGAAGAAGA
YIL146C 526 542 GATGATGATGGTGATGA
YIL152W 244 269 AAGCAGCAGCAGCAGCAGCAGCAGCG
YIL154C 325 346 GACGACGACGGCGACGGCGACG
YIL156W 1237 1253 TTTATTTTTTTTTATTT
YIL156W 1414 1443 CAGGAGCAGCAGCAGCAGCAGCAGCAGCCG
YIL159W 2304 2338 TCCACCGCCCCCTCCTCCACCTCCCCCTCCTCCAC
YIL159W 2454 2478 TCCACCACCACCACCGCCACCGCCT
YIL169C 2783 2808 AAGAAACTTCAGAAACTTCAGAAACC
YIL177C 3377 3404 ATGCCAGTACTAACGCCAGTACTAATGC
YIL177C 3466 3500 ACTACCAATGCCAGTACCAATGCCAGTACTAATGC
YIR006C 35 67 ACCAGCAGCAACAGCAGCAACAGCAGCAACAAC
YIR006C 3289 3359 CCAACTCAACCTGTTCAGCCAACTCAACCTGTTCAGCCAACTCAACCTGTTCAGCCAACTCAACCTGTTCA
YIR006C 3406 3428 GATGATGAAGATGAAGATGATGA
YIR010W 360 412 AGATGCGACTGCAAATGCGACTGCAAATGCGACTGCAAATGCGACTGCGAATG
YIR010W 1183 1211 AACGACGACGACGACGACGACGACGATGA
YIR016W 265 284 AACGACGACGACGACGATGA
YIR018C-A 42 62 CAAAAAAAAAAAAAAAAAAAT
YIR023W 226 283 CAGCATCAGCAGCAGCAACAACAGCAACAACAGCAGCAACAACAGCAGCAACAACAGA
YIR023W 679 707 CAACAGCAGCAGCAACAGCAACAGCAGCA
YIR033W 518 537 AACTGAAACTGAAAGTGAAA
YIR033W 2404 2436 GAAATAGACAAAAAACAAGATAACAGAGACAAC
YJL005W 456 474 TCATCATGATCATCATCAT
YJL012C 1528 1547 GATGAGGATGATGAGGATGA
YJL019W 1170 1195 ACAGCAGCAGCAGCAGCAGCAGCAGG
YJL020C 1379 1397 AGGAGAAGGAGGAGGAGGA
YJL020C 2134 2164 GCACCTCCAGTACCTCCAGCACCTCCAGCAC
YJL020C 2176 2208 TCAGTACCCCCAGTACCCCCAGTACCTCCAGTA
YJL020C 2255 2293 CTCCAACACCTCCAGCACCTCCAGCACCTCCAGCGCCTC
YJL020W-A 34 52 TCCTCCTCCTCCTTCTCCT
YJL029C 2377 2409 CAAATACAACAACAAAAAGAAGAACAAAAAAAG
YJL033W 1992 2026 TAAAGAAAAAAAACAAGAGAAGAAGAGAAAAAGAC
YJL042W 388 407 CACCACCACCGCCACCACCA
YJL042W 1185 1204 GAACAACAACAACAACAGCA
YJL046W 1023 1041 AAAATCAAAAATCAAAAAT
YJL049W 1117 1134 GAAGAAGCAGAAGAAGAA
YJL050W 136 152 GAAGAAGAAAAAGAAGA
YJL065C 466 482 GACGAAGACGACGACGA
YJL070C 629 642 ACTACTACTACTAC
YJL073W 1536 1553 CCAACAACAACAACAGCA
YJL078C 495 521 TTCCTCGTCCTCATCCTCGTCCTCTTC
YJL083W 1186 1213 CCTCATCACCATCATCATCACCATCAGC
YJL084C 2252 2288 CAAAGATAGAAGAAAATAAACACAAAAGAGAGACAAC
YJL089W 1054 1070 AACAATAATAATAATAA
YJL089W 1725 1744 TTTAAACAATTTAAACAATT
YJL098W 171 189 AGAAGACGAAGAAGAAGAA
YJL109C 173 194 AATTGAGCCAAATTGAGCCAAA
YJL115W 538 557 GAAGATGACGATGAAGATGA
YJL115W 613 638 GCAGAGGAGGAAGAAGAGGAGGAAGA
YJL115W 709 725 GAAGAAGGAGAAGAAGA
YJL118W 571 589 CAGCAGCAGCAACAGCAGC
YJL123C 388 423 GAGGAAGAAGAAGAAGAAGAAGAGGAGGAGGAGGAG
YJL123C 1308 1331 TGAAGACGAAGACGAAGACGATGA
YJL128C 932 948 GTAGTGGTGGTGGTGGT
YJL129C 1533 1556 GGATGATGATGATGATGACGATGA
YJL129C 3129 3176 GAACAACAACAACAATAACAACAGGAAAAAGAAAAAGAAAAAGAAAAC
YJL141C 208 246 CACCAGCAGCAGCAGCAGCAGCAACAACAACAACAACAG
YJL141C 506 525 ATCAACAACAACAACAGCAA
YJL148W 622 668 AAGAAGAAAAAGAAGAAGGAGAAGAGGGAGAAGAGGGAGAAGAAGGA
YJL149W 1597 1620 GATGACGATGATGATGATGATGAA
YJL162C 692 712 ATGAAGAAGAAGAAGAAGCAG
YJL162C 718 758 CAACAACAGCAACAGCAGCAACAACAGCAACAGCAGCAACA
YJL162C 793 817 GAAGAAAAAAAAAATAATAAAGAAC
YJL165C 1105 1131 CAACAACAGCAGCAACAGCAGCAACAA
YJL181W 14 32 AGGAAGAAGAAGAAGAAGC
YJL182C 62 80 GCTTCTTCTTCTTCTTCCT
YJL187C 262 278 GAAGAAGAGGAAGAAGA
YJL198W 619 635 GACGAAGACGACGACGA
YJL207C 396 407 AAAAAAAAAAAA
YJL207C 4792 4813 TATTTTCTTTTTATTTTATTTA
YJL225C 3377 3404 ATGCCAGTACTAACGCCAGTACTAATGC
YJL225C 3466 3500 ACTACCAATGCCAGTACCAATGCCAGTACTAATGC
YJR012C 80 114 CTTTTTTATGTATATATATTGTGTTTTTTTTTGTC
YJR023C 25 75 GTATTATTATTATTATTATTATTATTATTATTATTATTATTATTATTATTA
YJR040W 1710 1733 GGAAGACGAGCAAGACGAGGAAGA
YJR045C 1908 1930 TAACAACAACAACAACAACAACG
YJR056C 606 626 TGAGCGTGAGCGTGATCGTGA
YJR066W 5329 5346 AATGATGATGATGATGAC
YJR071W 194 210 TGTTTTTTTTTTTCTTT
YJR079W 44 63 CTTTTTTTTTTTTTTTTGTT
YJR079W 122 140 ATACATATATACATACATA
YJR086W 40 68 CAGGAACAGCAACAGCAACAGCAACAGCT
YJR087W 18 34 CAAAAAAAAAAAAAATA
YJR090C 107 149 ACGACAACAACAACAACAACAACAACAACAACAATAATAATAG
YJR091C 3192 3217 GAACAACAACAACAATAATAACAACA
YJR093C 954 976 TAATCAAAATCAAAATCAAAATT
YJR115W 48 103 GAACACACACACACACACACACACACACACACACACACACATATATATATATACAG
YJR126C 9 40 GATACAGAGAGAGAGAAAGAGAGAGAAAGAGG
YJR127C 1269 1299 ACAGCAACAACAACAACAACAACAACAGCAA
YJR138W 1808 1824 CAACAGCAACAACAACA
YJR138W 2161 2177 AAAAATAAAAAAATAAA
YJR139C 1006 1022 GGTGCCGGTGCCGGTGC
YJR150C 542 585 GTTCTGTTGCAAGCTCTGTTGCAAGCTCTGTTGCAAGCTCTGCT
YJR151C 643 704 ACTCCTACAACTTCTACAACTTCTACCACTCCTACAACTTCTACCACTCCTACAACTTCTAC
YJR151C 815 848 CTCCTACAACTTCTACAACTTCTACAACCTCTAC
YJR151C 1052 1069 CAACTACTACTACTACGA
YJR157W 160 188 ACAATTACTTCCCAATTACTTCCCAAATA
YKL010C 135 156 TGATGAAGATGAAGATGAACAT
YKL015W 595 617 GATGATGATGAAGATGATGAAGA
YKL022C 360 386 TGCTAATTCTAATTCTAATTCCAATTC
YKL023W 736 773 AGAAAGCAGGAAAAAAAGCAGGAAAAAAAGCAGGATAA
YKL025C 379 395 AATAACAATAACAATAA
YKL028W 1132 1151 GAGGAAGAAGAAGAAGAGGA
YKL028W 1153 1175 GAGGAAGAAGAAGAGGAAGAAGA
YKL028W 1385 1422 ATGATGGTGATGATGATGATGATGATGATGATGATGAG
YKL030W 21 99 CTGTTGTTATTGTTTTTATTATTGTATTATTGTATTATTATTATATTATTATTATTATTATTATTATTATTATTATTAC
YKL030W 151 168 ATATATATATTTATATAT
YKL030W 181 192 TTTTTTTTTTTT
YKL031W 173 196 GAAAAGAAAAGAAGAAAAAGAAAG
YKL032C 171 219 TCAACAACAACAACAGCAGCAGCAGCAGCAACAACAGCAACAACAACAA
YKL032C 321 354 GCAACAACAACAACAGCAACAACAACAACAACAG
YKL032C 555 582 TAGTAACAACAACAGTAACAACAACAAT
YKL032C 775 801 TCTGCAGGAAATGCTGCAGGAAATGCC
YKL032C 909 925 GCAGCAACAGCAGCAGC
YKL032C 945 962 GCAACAACAACAACAACT
YKL032C 984 1010 ACAACAGCAACAGCAGCAACAACAGCA
YKL032C 1707 1742 CCAACAACAACAACAACAGCAGCAACAACAACAACA
YKL037W 148 164 ATTGCCATTGCCATTGC
YKL040C 386 403 AAGAAGAAGAAGGAGAAG
YKL050C 1182 1206 TAAACAAGAAGAAAAAAAGAAAATA
YKL054C 631 663 CATAATAACAAAGAAGAACACAAACAAATAGAG
YKL054C 1162 1291 CAACAACCACAGCAACCACAGCAACCACAGCAACCACAGCAACCACAGCAACCACAGCAACAACAACAACCACAGCAACCACAACAACCACAACAACAACTACAACAGCAACAGCAACAGCAACAACAAC
YKL054C 1297 1313 CAAGCTCAAGCTCAAGC
YKL054C 1426 1442 CAGCAACAGCAACAGCA
YKL054C 1446 1475 ACAACCTCAATCACAACAACCTCAATCACA
YKL054C 1719 1740 TGCTGCCGCTGCTGCTGCCGCT
YKL054C 1989 2012 ACAACAGCAACAGCAACAGCAACC
YKL054C 2104 2121 CAACAACAACAGCAACAA
YKL054C 2122 2148 GCTGCTGCCGCTGCCGCTGCTGCTGCC
YKL075C 1179 1200 AGATGATGATGAAGATGAAGAT
YKL076C 92 113 AGATGATGATGAAGATGAAGAT
YKL082C 658 677 GAACAGGAACAGGATCAGGA
YKL083W 10 58 TATATATATAGATATATATATATATATATGTATCTGTATATATATGTTC
YKL083W 63 97 ATATATATATATCTATTATTGTTGTTATTATTATC
YKL088W 436 455 AAGCAGCAGCAGCAGCAGGA
YKL088W 1612 1631 GAGGAGGACGAGGAGGAGGA
YKL105C 29 46 TAGCAGCAGCAGCAGCAA
YKL105C 1861 1929 GATGAAAATGTTGACGATGATGAAAATGTTGACGATGATGATGACGATGATGATGACGATGATGATGAA
YKL108W 988 1005 GATGATGATAATGATGAT
YKL109W 315 340 TAGTAATAATAATAATAATAATAACA
YKL109W 497 531 TTTCATCTCCATCTTATTCATCTCCATCTTTTTCA
YKL115C 99 110 TTTTTTTTTTTT
YKL115C 279 295 TCTTTTTTTTCTTTTTT
YKL117W 450 483 GGGAGGTGCTGGAGGTGCTGGAGGTGCTGGAGGC
YKL117W 604 623 GATGAAGAAGATGAAGAAGA
YKL122C 267 295 GAAGAAGAAAAATAACAAAATAAAAGAAT
YKL122C 461 482 CAAAAAAGAAAAAAAATAAAAA
YKL125W 735 758 AAATGAATTAGATGAATTAGATGA
YKL129C 3295 3317 ACAACTGCAACTGCAACTGCAAA
YKL129C 3796 3809 GATGATGATGATGA
YKL139W 1539 1571 TAATAGTAATAATAATAATAATAATAATAATGA
YKL145W 368 390 GCAATAGCAATAGTAATAGCAAT
YKL146W 45 69 CAACAACAACAAAAAAAATAACAAC
YKL146W 145 169 AGTAGAAGTAGAAGCAGAAGTAGAA
YKL146W 784 803 GAAGAGGAGGAGGAGGAAGA
YKL147C 218 242 TTCTACTTCTGCTTCTACTTCTACT
YKL147C 318 342 GTTGTTATTTTTTTTGTTGTTGTTG
YKL164C 673 693 CCATCTCCAGCTCCAGCTCCA
YKL171W 2089 2106 TCCTCTTCTTCTTCTTCT
YKL172W 342 378 AGAGGAAGAAGAAGAAGAAGAAGAAGAAGAAGAAGGA
YKL173W 1574 1598 ACGAAGATGAAGATGAAGATGACGA
YKL175W 1390 1403 CATCATCATCATCA
YKL187C 2062 2082 GGTGATGATGATGATGCTGAT
YKL198C 1844 1879 CTCCCGCACCTTCCGCACCTTCCGCACCTTCCGCTC
YKL201C 3120 3138 GGAGAAGAAGAAGAAGGAG
YKL201C 3143 3159 AGGAGAAGAAGAAGAAG
YKL201C 3184 3207 GAAGAAGAAGAAAAGAAAAAGAAG
YKL202W 440 463 CTTCTTTTTCTTTTCTTCTTCTTC
YKL202W 486 504 TCCTTCTTCTTCTTCTCCT
YKL202W 509 525 CTCCTTCTTCTTCTTCT
YKL203C 6485 6506 ATATCCAGCAATATCCAGCAAT
YKL204W 222 245 CAATAAAAAAAAAAATAAGAAAAC
YKR007W 136 152 GAACACGAACACGAACA
YKR010C 2080 2097 CCTTCTTCTTCTTCTTCC
YKR011C 992 1003 AAAAAAAAAAAA
YKR013W 443 482 CAACCACTACCACTAGCCCAACCACTACCACTAGCCCAAC
YKR019C 1177 1203 GATACTGATTCTGATTCTGAATCTGAT
YKR023W 854 870 AAAGAGAAAGAGAAAGA
YKR031C 814 827 AACAACAACAACAA
YKR040C 424 456 GAAGAAAAAAAAAAAAAAAAAAAAAAAAAAAAG
YKR040C 480 498 AGAAAAAAAAAAAAAGAAA
YKR042W 94 109 AAGAAAAAAAAAAAAG
YKR042W 518 564 CCTCTTCTTCCTCCTCTTCCTCTTCCTCCTCTTCCTCTTCTTCCTCT
YKR042W 1284 1300 CTCTGGCTCTGGCTCTG
YKR045C 294 320 ACAGCAGCAGCAGCAACAGCAGCAACA
YKR047W 40 64 TATATACATATATATATCTATATAT
YKR047W 231 247 TCTTCTTCTTCGTCTTC
YKR048C 1129 1154 GACGAGGACGAAGACGAAGAAGAAGA
YKR056W 19 35 TTTTCTTTTTTTTTCTT
YKR062W 256 275 GATGACGACGATGACGACGA
YKR063C 508 531 GATGATGATGACGATGATGATGAT
YKR066C 71 99 CCGCTGCTGCTGCTGCTGCTGCTGCTGCA
YKR072C 1565 1652 ACGATGATGATGACGATGACGACGATGACGACGACGACGACGACGACGACGACGACGACGACGACGATGATGACGAGGACGAGGACGA
YKR075C 793 812 CATCATCACCATCACCATCA
YKR079C 2438 2455 AGGAAGAAGAAGAAGATG
YKR084C 234 247 GAAGAAGAAGAAGA
YKR086W 524 540 ATGATAATGATGATGAT
YKR092C 72 131 ATCTTCTTCTTCTTCTTCCTCCTCCTCCTCCTCCTCCTCCTCCTCTTCTTCTTCATCTTC
YKR092C 159 217 AAGCAGCAGCAGCAGCAGCAGCAGCAGCAGCAGCAGTGACAGCAGTGACAGCAGTGACT
YKR092C 560 591 CCGAATCAGATTCTGAATCAGATTCTCAATCA
YKR092C 694 713 TCGGATTCAGATTCGGATTC
YKR095W 3635 3658 AATTAAATCAATTAAATCTATTAA
YKR095W 3691 3714 GAAAACAACAATAACAAGAAGAAG
YKR096W 669 692 CAATAACAATGACAATAACAATAA
YKR096W 701 724 ACGACAACAACAACAACAATAACA
YKR098C 1668 1693 CCACCATCATCACCATCATCACCATA
YKR099W 2001 2024 TAAGAAAAAAGAAAAAAGAAAAAG
YLL005C 244 260 AAGAAAAAAATAAAAAA
YLL005C 1601 1614 TAATAATAATAATA
YLL008W 506 563 CAGAAGAAGAAGAAGAAGAGGAGGAAAAGGAAGAGGAAGAGGAGGAAGAGGAGGAACA
YLL010C 469 485 CAGCAACAACAACAACA
YLL010C 487 547 TCACAACCACAACCACAACCCCAGTCACAGTCACAGTCACAGTCGCAGTCGCAGTCGCAGC
YLL013C 11 36 ACATGGATATGGATATGGATATGGAA
YLL013C 1195 1230 CAACAACAGCAACAGCAACAACAACAACAACAAGAA
YLL013C 1234 1256 CAACAACAGCAACAGCAACAGGA
YLL013C 1486 1508 TCTCATTCTCATCCTCATTCTCA
YLL015W 2937 2960 TGTTGTTTTATTTTTCTTGTTTAT
YLL017W 218 235 CTAATAATAATAATAATT
YLL018C 641 664 CCGAAGCTGAAGCTGAAGCTGCAG
YLL020C 231 246 GTTTTTTTTTTTTTTA
YLL021W 989 1008 AGGAAAAAGAAAAGGAAAAG
YLL021W 3832 3856 GAAGAACAAGAACAAGAACAAAACA
YLL022C 280 314 TCTGGGTCTGAGTCTGAGTCTGAGCCTGAGTCTGA
YLL037W 48 73 ATTCTTTTTTCTTTTTTTTTTTTTCT
YLL040C 403 416 TCTTCTTCTTCTTC
YLL040C 8769 8794 ACAACAAAGAATAAATAAAAACAACA
YLL043W 147 184 TAACAACAATAATAACAATAATAATAATAATAATAACA
YLL043W 187 201 AACAACAACAACAAC
YLL047W 33 44 TTTTTTTTTTTT
YLL066W-B 57 105 ACACCACACCCACACACCACACCCACACCACACCCACACCCACACACAC
YLR009W 560 590 TAAAGAACAGAAGAAGAAATACAAAGAAAAT
YLR019W 82 104 CACAACCGCAACCGCAACCGTAA
YLR019W 376 398 GGAGAAGAAGAAGAAGAAGATGA
YLR024C 4904 4926 ATGATGATGATGGTGATGGTGAT
YLR030W 755 766 AAAAAAAAAAAA
YLR032W 119 142 ATAATGATGATGATGATGATGTTG
YLR049C 265 282 TCTTCTTCATCTTCTTCT
YLR051C 220 240 AACAAGAAGAAGAAGAAGAAC
YLR055C 139 161 GATGACGATGATGATGATGAGGA
YLR055C 289 307 GCTGCTGCTGCTGGTGCTG
YLR061W 335 366 CAGAAGAAGACGAAGAAGAAGACGAAGAATAA
YLR062C 8 38 TATTCTTCGTCTTCTTCTTCGTCTTCTTCTG
YLR072W 1054 1081 TCTTCGTCGTCATCGTCGTCATCGTCTT
YLR073C 221 239 CGTCGTCGTCATCGTCGTC
YLR079W 381 406 AGCAGAAGAAGAAGAAGAAGGAGAAG
YLR090W 391 407 GATATCGATATCGATAT
YLR095C 2305 2328 CCACAAGCACCACAGGCACCACAA
YLR095C 2353 2389 CAGCAGCAACAGCAACAGCAACAGCAACAGCAACCGC
YLR101C 76 93 ATATATATATATACATAT
YLR104W 91 120 CATCAGCAACAGCAACAGCAACAGCAACAA
YLR106C 2280 2299 TGAAAATGAAAACGAAAATG
YLR110C 23 47 CTATCGCCGCTGTCGCCGCTGTCGC
YLR111W 93 110 TTTTATTTTTTTTTTTTT
YLR113W 1114 1141 CAGGCACAGGCTCAGGCTCAGGCTCAAG
YLR114C 1839 1861 TGAGGATGATGATGATGATGGTG
YLR114C 1879 1907 GAGGACGATGACGATGACGATGACGGTGA
YLR134W 577 601 GACGCTGAAGCTGAAGCTGAAGTTG
YLR140W 81 97 CTTTTTTTTTTTTTTTC
YLR140W 131 146 AAAAACAAAAAAAAAA
YLR141W 935 977 ACGAAAATCAAGAAAATCAAGAAAATCAAGAAAATCAAGAACA
YLR145W 550 572 AAGAAAAAGAAAAGGAAAAAGAA
YLR175W 1321 1376 AAGGACAAGAAGGAAAAGAAGGAAAAGAAAGAAAAGAAGGACAAGAAGGAAAAGAA
YLR175W 1425 1451 AAAGAAATCTAAGAAATCTAAGAAATG
YLR176C 1665 1681 CTCTAACTCTAACTCTA
YLR177W 464 506 AACAGCAGCAGCAGCAGCAGCAGCAGCAGCAGCAACAGCAACA
YLR183C 774 790 TGAAAGTGAAAGTGAAA
YLR184W 153 164 AAAAAAAAAAAA
YLR190W 774 790 CAATAACAACAACAACA
YLR196W 808 825 AAAAAGAAGAAGAAGAAG
YLR197W 1420 1454 AAGAAGGAAAAGAAAGAAAAGAAGGAAAAGAAGGA
YLR198C 96 115 TCCTTCTTTTCCTTCTTTTC
YLR202C 148 160 TTTTTTTTTTTTT
YLR206W 740 769 TACAACAACAACAACCACAACAACAACCAG
YLR206W 981 1000 GCAACAACAACAACAACAGC
YLR206W 1612 1637 CAGCCACAACAGCAACAACAGCCACA
YLR206W 1765 1800 CAACAGCAGCAGCAGCAGCAGCAACAGCAGCAACAG
YLR207W 2432 2452 AGCAACAACAACAACAACAAG
YLR218C 4 27 CTTTTATTTTCTTCTTTTTTTTCT
YLR222C 1945 1975 GAACAAGAAATAGAAGAAGAACAAGAAAAAG
YLR223C 393 413 TGAAGAAGAAGAAGAAGATGA
YLR223C 415 437 GACGAAGACGACGACGACGATGA
YLR223C 447 470 AAGTGATAGTGATAGTGATAGCGA
YLR223C 649 681 CAGAAAGAAGAAAAAGAAAAAGAGAAAGAAGAG
YLR228C 326 346 TACAACAACAACAACAGCAAC
YLR249W 3025 3039 AAGAAGAAGAAGAAG
YLR255C 185 199 AGAGAGAGAGAGAGA
YLR256W 532 555 CAACAACAGCAACAGCAGCAACAG
YLR259C 1673 1713 CTGGTGGTATGCCAGGTGGTATGCCAGGAATGCCAGGTATG
YLR260W 1532 1553 ACGAAGATGAAGATGAAGATGC
YLR273C 137 153 CATCATCTTCATCATCA
YLR278C 329 351 TTGGCGCTGGCGCTGGCGCTGCC
YLR278C 2747 2847 AACACAACAATAATCACAACAATAATAATGATAATAATAATAATAATAACAATAATAATAATAATAGTAATAATAATAATAATGTTAATAATAATGATAAT
YLR278C 3697 3714 CAACAACATCAACAACAA
YLR279W 143 159 ATTTTTTTTTTTCTTTT
YLR286C 979 1020 GCCTCAACTTCATCTGCTTCAACTTCATCTGCTTCAACTTCT
YLR286C 1401 1445 CAGTACAAGCTCAGGTAGTACAAGCTCAGGTAGTACAAGCTCAGA
YLR296W 185 207 GAAAAACAAAAAAAAAAAAAATA
YLR296W 233 245 TTTTTTTTTTTTT
YLR311C 113 147 ATCTCTCTCTCTCTCTCTCTCTATCTCTATCTCTA
YLR312C 33 52 TAGATTACGTAGATTACGTA
YLR318W 2621 2646 CATATATATATATATATATACATATA
YLR319C 699 712 TGATGATGATGATG
YLR321C 1148 1178 TAACAAAAGAAGAAATACAAAAGAGAGAAAT
YLR328W 181 200 CATCATCATCACCATCATCA
YLR330W 1968 2000 TAATAAGAAGAAGAATAAGAAGAATAAGAAGAA
YLR336C 1686 1699 TTCTTCTTCTTCTT
YLR337C 17 42 CTCCTCCTCCTCCACCGCCTCCACCA
YLR337C 1185 1218 GCCCGCGCCACCACCTCCTCCTCCCCCACCACCT
YLR337C 1276 1295 CCACCTCCTCCTCCTCCTTC
YLR337C 1318 1335 GCTCCTCCTCCTCCTCCA
YLR338W 720 745 TGGTGGAGGCGGTGGAGGAGGAGGAG
YLR340W 889 903 GAAGAAGAAGAAGAA
YLR361C-A 9 38 TAGTAATAATAATAATAATAATAATAGTAA
YLR371W 766 795 AATCATAATAATAATAATACTAATAATAAT
YLR371W 980 1008 ATCCTCATCATCATCATCATCATCATCAC
YLR373C 104 123 ATACGGATACAGATACAGAT
YLR383W 89 102 AGCAGCAGCAGCAG
YLR390W 293 323 CTGCACCACCTACACCACCTACACCTCCTAC
YLR390W-A 454 476 TCCTCTTCTTCCTCTTCTTCTTC
YLR403W 1600 1666 GACATTGATGACATTGATGATGACGATGATGTTGATGATGACGATGACGATGACGATGACGATGACA
YLR406C-A 67 103 ATACATCCGTACATCCGTACATCCGTACATCTGTACA
YLR410W-B 3759 3795 TACATATAATAAAGACAACAAAGAAAAAGACAGATAT
YLR412C-A 69 86 AAAGAAAAAGAAAAAGAA
YLR412C-A 154 178 CAACAAAAAAAAAAAGAAAAAAAAC
YLR422W 4044 4067 GTTTGTTTCTTGTTTGTTTTTTAT
YLR425W 312 329 ACCACCACCACCGCCACC
YLR430W 40 56 ATTAATAATAATAATAA
YLR435W 496 515 GACGAAGATGAAGATGAAGA
YLR436C 3307 3323 TCGTCTTCGTCTTCGTC
YLR437C 51 96 TCAACAACAACAACAACAACAGGAGCAGCAGCAGCAGCAGCAACAG
YLR449W 568 599 GGAGAAGAAGAAGAAGAAGAAGAAGAAGAGGA
YLR449W 694 717 GAAAAGAAGAAAAACAACAAGAAG
YLR451W 2032 2060 GATGAAGAGGAAGAGGAAGATGAAGATGA
YLR451W 2065 2092 GGAGAAGAAGAAGAAGAAGAAGAAGAAC
YML006C 1734 1760 TGACGATGAAGACGATGAAGACGATGG
YML007W 559 583 GATAACGACAACGACAACGACAACA
YML007W 1178 1214 ATAGCACTGGTAGCACTGATAGCACTGGTAGCACTGG
YML007W 1215 1243 CAATAAGAACAAAAAGAACAATAATAATA
YML007W 1735 1758 AATGATAACGATAATGATAATGAT
YML010W 463 488 GACGATGACGATGATGATGATGAGGA
YML010W 564 596 TGATGATGAAGATGAAGATGAAGATGAAGAGGA
YML012C-A 27 54 TTCCTCATCTTCTTCATCTTCTTCATCC
YML013W 729 748 CGATACCGATACTGATACCG
YML013W 1713 1740 GGATGAAGAAGATGAAGAAGATGAGGAA
YML017W 1354 1376 TACAACAACAACAACAACAACAC
YML017W 1377 1408 TAATGATAATAATAATAATAATAATAATAGTA
YML030W 221 240 CACTAGTCGCACTAGTCGCA
YML034W 345 381 TAATGATGATGATGATGATGATGATGATGATGATGAC
YML047W-A 38 69 CATACAATATATACAATATATATACAATAAAT
YML049C 2368 2396 GAGGAAGAAGAAGAAGAAGAAGAAGACGA
YML049C 2404 2428 GAAAAAGAAGAAGAAGAAATAAATA
YML053C 229 250 AATAACAACAACAACAACATCA
YML053C 252 291 CATCAACAACAACAACAACAACAATAATAATAATAATAAC
YML059C 850 869 GAAGAAGACGAAGAAGAAGA
YML065W 848 887 AGGAAGAAGAAGACGAAGAAGAAGACGAAGACGAAGAAGA
YML065W 2281 2305 AATGATGACGATGATGACAATGATG
YML071C 1467 1485 AGAAAAAGAAGAAGAAGAA
YML074C 328 347 GACGATGACGAGGACGATGA
YML074C 659 677 AAGAAGAAGATGAAGAAGA
YML074C 686 733 GAGAAGAAGAACAAGAAGAAGAAGAAGAAGAAGAACAAAAAGAAGAAG
YML084W 1 31 ATGTTTTTGTTTTGTTTTGTTTTGTTTTGTA
YML084W 110 132 ACATATATATATATATATATGTA
YML091C 334 350 AATAACAACAACAACAA
YML103C 1593 1623 CAAACAACAACAACAACAACAACAACAACAG
YML104C 1779 1802 AGAACAAAACAAAATAATAAAAGA
YML113W 329 365 ATCAACAACAACAACAGCAGCAGCAGCAGCAGCAACA
YML113W 523 543 AACGTGAACGTGAACATGAAC
YML119W 976 995 GAAGATGAGGAAGATGAGGA
YMR002W 91 111 CCACAACAACAACAACAACCA
YMR008C 1828 1859 GCTGCCTCTGCCTCTGCCTCTGCCTCTGCTTC
YMR014W 206 227 AAAGTTACTCAAAGTTACTCAA
YMR014W 1434 1457 GAACAATAAGAAAGAAAAAGAAAG
YMR016C 1575 1597 TAGCAGTAGTAGTAGCAGTAGCA
YMR030W-A 162 174 AAAAAAAAAAAAA
YMR036C 282 306 AGATGAAAATGAAAATGAAAATGAT
YMR037C 820 837 AATGATGATGATGATGAC
YMR039C 714 740 AGCTGAACCTGAACCTGAACCTGTACC
YMR043W 322 352 GGTGATGATGATGATGATGATGACGATGATG
YMR043W 571 587 CAACAGCAACAGCAACA
YMR043W 670 731 CAGCCACAGCAACAGCAACAACAACAACAACAACTGCAACAGCAGCAACAGCAGCAACAACA
YMR044W 220 233 GAAGAAGAAGAAGA
YMR044W 726 755 AGAAGAGGAAGAGGAGGAAGAGGAGGAAAA
YMR047C 79 97 CAACAGCAACAACAACAAC
YMR052C-A 109 124 ATTTTTTTTTTTTTTC
YMR057C 12 48 ACATACATATATATATATATATATATATATATATAAT
YMR070W 21 98 GCAACAGCAGCAGCAACAGCGACAACAGCATCAACAACAACAGCATCAACAACAACAGCATCAGCATCAGCATCAACA
YMR070W 354 385 TAACAACAGCAACAACAGCAACAACAGCAATA
YMR070W 426 472 CAATAATAACAATAATAATAATAATAACAACAATAATAACAATAATA
YMR070W 715 734 CCCCATCACCATCACCATCA
YMR070W 1274 1294 ACAATAATAATAATAATAACA
YMR086C-A 38 67 GTATAGGAACACGAATAGGAACACGAATAT
YMR086C-A 114 125 AAAAAAAAAAAA
YMR089C 462 489 TCCACCGCCACCACCACCTCCTCCCCCA
YMR102C 137 156 AAAGTAAAAGTAAAAGCAAA
YMR109W 3155 3185 GTGCTACACCCGCTGCTACACCCGCTGCTGC
YMR109W 3215 3245 TCCCTCCACCACCTCCTCCACCCCCACCCTC
YMR109W 3634 3653 GAAGATGAAGAGGAAGATGA
YMR114C 1087 1105 AAGAAAAAAATAAAAAAAT
YMR122W-A 14 36 CTTCCACTTCCGCTTCCGCTTCC
YMR124W 171 198 GCCGCAGCAGCAGCAGCAGCAGCAGCAA
YMR124W 1115 1139 GACAACAACAACAACAACAACAACT
YMR128W 2119 2138 GAGGAAGACGAAGAGGAAGA
YMR135C 533 559 GGCAGCAGCAGCAGCAGCAGCAGCAGT
YMR142C 569 588 AGGCTGAAGCTGAAGCTGAA
YMR164C 874 971 CAACCGCAACAGCAACAGCAACAGCAACAACAACAACAACAACAGCAACAGCAACAGCAACAGCAACAGCAGCAACAGCAACAGCAACAGCAACAACA
YMR164C 1811 1921 CTAACAATAACAATAACAATAACAACAACAACAATAATAATAATAATAATAATAGTAATAATAGTAATAATAATAATAATAATAATAATAATAATAATAATAGTAATAATA
YMR165C 373 393 GAGGGTGAAGGTGAAGGTGAA
YMR172W 1621 1637 GAGGATGATGATGATGA
YMR185W 2440 2456 AACAAAAAAAAGAAAAA
YMR186W 727 746 GATGAAGAAGAAGAAGAAAA
YMR186W 990 1007 TAAGAAGAAGAAGAACAA
YMR201C 223 245 GCTAACACTAACACTAACACTAC
YMR204C 899 918 ACGATGATGATGATGATAAT
YMR214W 281 301 ATGGCGGTGGCGGTGGCGGTC
YMR216C 1416 1457 TAAAAATAAAAATAACAACAATAACAACAGTAACAACAATAA
YMR227C 1101 1118 GGAAGAAGAAGAAGAGGA
YMR227C 1237 1253 GATGATGACGATGATGA
YMR227C 1549 1589 GAGGAAGAAGAAGAGGAAGAGGAAGAAGAAGAGGAAGAGGA
YMR239C 517 533 GAAGATGAAGAAGAAGA
YMR245W 342 371 TCTATGTATGTATGTATGTATGTATGTAGG
YMR255W 78 103 TAATAACAATAAAAAGAATAATAATA
YMR263W 109 170 AGCAATAATAACAATAATAACAATAATAATAATAATAATAACAGCAATAACAGCAATAACAA
YMR266W 3 32 GAATAGTACTAATAGTACTAATAGTACTAC
YMR266W 2757 2784 CGAAGCAAATGGTGAAGCAAATGGCGAA
YMR269W 471 494 TAAGAAGAAGAAGAAGAAGAAAAG
YMR273C 1802 1827 CGTCGTCACCATCATCGTCACCATCA
YMR273C 2710 2744 GACAAAGAACAACAACAACAACAACAACAACAACC
YMR277W 1987 2003 GACGACCACGACGACGA
YMR290C 828 852 ATTTTTGTTGTTATTTTCTTTCTTG
YMR290W-A 292 314 GAAAAAAAAAAAAAAAAAAAAAG
YMR294W-A 49 66 AAAAAAGAAAAAAATAAA
YMR294W-A 118 135 CCTTCTTCTTCTTCTTTT
YMR295C 548 564 AAAAGAAGAAGAAGAAG
YMR304C-A 301 319 TTATATATATATATATATG
YMR305C 328 354 TCATCCTCACCCTCATCCTCATCCTCA
YMR307W 1535 1571 GTTCTTCTTCTTCTTCTTCAGCTTCATCTTCATCTTC
YMR309C 148 172 AATGAAAGTGAAAGTGAAAGTGAAG
YMR311C 400 416 GATGATGATGAAGATGA
YMR311C 644 668 AGGACGAAGACGAAGACGAAGATGA
YMR316C-B 140 167 TAGTGCTTGTCGTGCTTGTCGTGCTAGT
YMR317W 100 127 ACTAGCACGACAAGCACGACAAGCACTA
YNL002C 360 377 TGAAGAAGAAGAAGACGA
YNL007C 251 275 CTGGCGGTGCTGGAGGTGCTGGAGG
YNL016W 20 49 AACAACATCAACAACAACAACAACAGCAAC
YNL016W 725 744 ATAACAATAACAATAATAAT
YNL016W 832 860 ATGAATATGAACATGAATATGAATATGAA
YNL016W 1324 1358 CAACAACAGCAACAGCAGCAACAGCAGCAACAACA
YNL022C 376 401 GTCAAATTGAAACTCAAATTGAAAGT
YNL027W 340 413 CCACAGCAACAGTTACAACAGCAACAGTTACAACAGCAACAGCAACAGCAACAGCAACAACAACAGCAACAGCA
YNL027W 1445 1461 ATAATAATAATAACAAT
YNL047C 325 344 AATAATAATATTAATAATAA
YNL049C 931 947 GAAGAAGAAGATGAAGA
YNL054W 1404 1427 CCAGCAGCAGCAGCAGCAACAGCA
YNL054W 1438 1454 CAACAGCAACAGCAACA
YNL054W 3253 3274 GACGATGATGACGATGATGATG
YNL058C 701 735 TAGAAGAAGAAGAAGAAGAAGAAGAAGAGAGAAAG
YNL061W 465 495 AGAAGAAGCTGAAGAAGCTGAAGAAGCCGAA
YNL069C 535 556 TCTGCTTCTGCTGCTGCTTCTG
YNL077W 1500 1518 TAATATTAATAATAATAAT
YNL078W 120 179 ATCGAACTCGAACTCGAACTCGAACACAAATTCGAACACAAATTCGAACACAAATTCAAA
YNL091W 1892 1923 TAGAAGAAGAAAAAAGAAAGAAAAGAGAGAAG
YNL091W 1925 1970 AAGAAAAAAAGCAGAAAAAAAGAGAAAAAGAGAAAGAAAAGAAGAG
YNL091W 2258 2293 TACAGAAAGAAAAAGAAGAAGAAGAGAGACAAAGAT
YNL098C 46 66 GTTGGTGGTGGTGGTGTTGGT
YNL099C 79 95 GAAGAAGAAGTAGAAGA
YNL112W 1516 1533 GGTGGTGGTCGTGGTGGT
YNL113W 68 81 AAGAAGAAGAAGAA
YNL114C 205 218 TTCTTCTTCTTCTT
YNL115C 1413 1439 TGATGGCGACGATGGCGACGATGGCAA
YNL121C 96 114 GCAACAACAACAACAACGA
YNL124W 193 218 GGTTCTGATTCTGATTCTGATTCTGG
YNL124W 293 312 ATGAAGACGAAGACGAAGAC
YNL124W 1419 1464 GCAGCAACAGCAACAGCAACACCAGTATCAGCATCAGCATCAGCAA
YNL136W 956 987 GCGAAGGAGTTGACGAAGGAGTTGACGAAGAA
YNL143C 142 176 GAAAAAAAAAAAAAAAAAAAAAAAAAAAAAAAAGA
YNL144C 997 1028 CAACACAATAAGAACAAAAACAAAAACAAGAG
YNL144C 1675 1694 GATGACGAAGACGAAGACGA
YNL146W 253 269 TTTATTTTTTTATTTTT
YNL154C 1234 1250 CAACAGCAACAACAACA
YNL154C 1256 1286 CTCAGGCTCAAGCACAGGCTCAAGCACAAGC
YNL160W 750 770 TGTTCCAATTGTTCCAATTGT
YNL161W 85 104 CATCAACAACAACAACAATA
YNL161W 670 698 CAGCAACAACAACAACAACAACAGCAACA
YNL161W 707 744 TACAACAACAACAACAGCAGCAACAACAGCAGCAGCAA
YNL176C 947 967 CTTCATCATCATCATCATCAG
YNL179C 135 175 CTTTTTTTTTCTTTTTTTTTTATTTTTTTTTTTTTTTTTTA
YNL183C 2342 2358 AAAAGAAAAAGAAAAAG
YNL186W 343 375 GCGGAGCTTTCTACGGAGCTTTCTACGGAGCCT
YNL186W 410 427 AAGAGGAAGAGGAAGAGG
YNL186W 512 591 GTGAAGACATCGGCGAAGACATCGGTGAAGACATCGGTGAAGACATCGGTGAAGACATTGGTGAAGACATTGGTGAAAAC
YNL186W 910 929 GAGGAAGAAGAGGAAGAAGA
YNL186W 2346 2362 GAAAAAAAATAAAAAAA
YNL190W 32 58 TAGCCACCGTTGCCACCGTTGCCACTG
YNL196C 184 200 AAAAACAAAAAAAAAAA
YNL197C 762 787 GCAACAGCCACAACAGCCACAACAAC
YNL216W 693 715 TAATAGCAATAGCAATAGCGATA
YNL216W 1853 1883 ATGCTGCTGCCGCTGCTGCTGCCGCTGCTTC
YNL227C 1365 1399 GAAGAATAAAAAGAAAAGAAAAAAGAAAAAAAAAG
YNL228W 389 405 CTTTTTTTTTCTTTTTT
YNL229C 128 151 TAAATAATAATAATAATAACAATA
YNL233W 362 379 TAGAAGAAGAAGAAGAGG
YNL240C 1174 1199 GCGGCCGCCACGGCCGCCACGGCCGA
YNL251C 737 758 GACGTGAACGTGAACGTGAAAG
YNL252C 33 53 TGCTACTGCAACTGCAACTGC
YNL267W 1130 1153 CTTCTTCTGCTTCATCTGCTTCTT
YNL268W 1054 1084 CTATTCTATATTATGTCTTTGTTCTTTATTG
YNL269W 25 41 AACAAAAAAAACAAAAA
YNL271C 1380 1396 AGAAAAAAAAAATAAAA
YNL271C 3714 3744 GCCGCCACCGCCTCCTCCTCCTCCTCCTCCA
YNL271C 3835 3874 GCTCCTCCCCCTCCACCACCACCACCTCCTCCTCCACCCA
YNL273W 3472 3489 AATAATAACAATAATAAT
YNL277W-A 94 105 AAAAAAAAAAAA
YNL278W 1549 1573 GAAAGTCCACACAAAGTCCACACAC
YNL283C 575 610 CTACGTCTACTACTTCTACTACTTCTACTACCTCTA
YNL283C 614 633 CTACTTCTACTTCTTCTTCT
YNL288W 208 235 AACAACGGCAATAACGGCAATAACGGCG
YNL294C 399 424 GATAGCCTCGTTGTTAGCCTCGTTGA
YNL294C 1510 1530 GAAGATGAAGATGACGATGAA
YNL298W 1112 1142 TGCAGCAGCAGCAGCAGCAGCAGCAGCAACA
YNL298W 1183 1199 CCATCTCCATCTCCATC
YNL304W 199 215 CAGCAGCAGCAACAGCA
YNL308C 1378 1402 GAAAAAGAAGAAGAAGAAAGAAAGA
YNL311C 64 85 GAGGAAGAAGAAGAGGAAGAGG
YNL322C 158 176 CCGCTGCTGCTGCTGCTAC
YNL323W 80 97 CAGAAGAAGAAGAAGACG
YNL325C 2408 2426 ACGATGATGATGATGATGG
YNL338W 55 132 ATACCCACACCCACACCCACACACCACACCCACACACCCACACCACACCCACACCCACACACCCACACCCACACCCAT
YNR006W 879 909 GAAGAGACAAGAAATAGAAGAAGAAGAAGAT
YNR007C 292 311 GAAGATGGAGATGAAGATGA
YNR014W 88 114 AGCAGCAGCAGGAGCAGCAGCAGCAGC
YNR015W 1057 1076 AACGCCAACGCCATCGCCAA
YNR020C 107 122 ATTTTTTTTTTTTTTG
YNR031C 79 98 TCATCTTCATCATCTTCATC
YNR041C 109 131 TCTTCCTCCTCCTCCTCCTCCCC
YNR042W 292 314 GGGGAGGAGGAGGAGGAGGAAGA
YNR051C 534 559 TGAAAAAGAAAAAGAAAAAGAAAAAT
YNR052C 244 272 CAACAACAGCAACAGCAACAACAACAGCA
YNR052C 331 378 CTGCAGCAACAACAACAGCAGCAACAACAACAGCAGCAACAGCAGCAG
YNR052C 1090 1110 CAACAGCAACAGCAGCAGCAA
YNR057C 16 34 CAACAACAAGAACAACAAC
YNR067C 496 518 GCTTCGACTTCGACTTCGACTTT
YNR067C 928 948 TCACCATCACCATCACTATCA
YOL004W 1446 1469 GCAACATGCTCAGCAACATGCTCA
YOL004W 1507 1531 GCTCAGGCTCAGGCACAGGCACAGG
YOL006C 341 359 GAGAAGAAGAAGAAGAGGA
YOL011W 1893 1929 GTCATCGTCTTCATCATCGTCTTCATCTTCGTCTTCG
YOL013C 748 770 GACGACGACGATGACGACGATGA
YOL030W 1216 1250 TCTTCATCCTCTTCTTCCTCTTCATCTTCATCTTC
YOL037C 292 320 CTTTTTTTTTATTTCTTTTCTTTTTTCTT
YOL038W 719 738 AGCAAGAGCAGCAAGAGCAG
YOL051W 437 474 ATCAACAACAACAACAACAACAGCAGCAGCAGCAACAG
YOL051W 1137 1155 CCAACAACAACAACAACAG
YOL051W 1263 1298 ACAAGCTCAAGCTCAAGCTCAAGCTCAAGCTCAGGC
YOL051W 1301 1328 AGGCTCAAGCACAAGCTCAAGCACAGGC
YOL051W 1339 1400 GCGCAAGCGCAAGCACAAGCACAAGCACAAGCACAAGCACAGGCACAGGCACAGGCACAAGC
YOL051W 1408 1448 CAGGCCCAAGCCCAAGCCCAAGCACAAGCACAAGCACACGC
YOL051W 2019 2090 GCAGCAGCAACAACAACAGCAGCAACAACAACAGCAGCAACAACAACAGCAGCAACAACAACAGCAACAGCA
YOL054W 756 775 TGCTGTGGATGCTGTGGATG
YOL068C 983 1007 AGAAAATATTCGAAAATATTAGAAA
YOL078W 736 755 GATGACGACGACGATGACGA
YOL083W 1056 1085 GACAGGCAGTTTCCAGACAGGCAGTTTCCA
YOL087C 1096 1116 CACCATCATCATCATCACCAT
YOL087C 1757 1789 CAAAAAAGAATAATAAAGATAAAAAGAGAAAAT
YOL105C 596 653 CTACCTCTTCTACCACCTCTTCTACCACCTCTTCTACCACCTCTTCTACTACCTCTTC
YOL105C 668 771 CTACCTCTTCTACCACCTCTTCTACCACCTCTTCTACCACCTCTTCTACCACCTCTTCTACTACCTCTTCTACTACCTCCTCTACTACCTCCTCTACTACCTCT
YOL105C 1612 1638 AACCCTGATAATCCTGATAATCCTGAA
YOL107W 903 922 TGATATTGATATAGATATTG
YOL108C 348 367 CGGCAGCAGCAGCAGCAGCG
YOL115W 783 794 AAAAAAAAAAAA
YOL123W 69 93 CAAAAAAGAAGAAGAACAAAATAAG
YOL123W 984 1013 AAACAATGGTGGTAACAATGGTGGAAACAA
YOL137W 1205 1230 TGTTATTTTTTGTTGTTTTTTGTTGT
YOL137W 1332 1348 TGGTGGTTGTGGTGGTG
YOL138C 2255 2295 ATGATGATGGTGATGATGATGATGATGATGATGATGATGAC
YOL144W 837 871 AGAGGAAGAAGAAGAAGAAGAAGAAGAAAAAGAAG
YOL148C 1365 1388 GGCAGCGGCAGCGGCTGCGGCTGC
YOL148C 1453 1478 AGAATAAATAAAGAAAAAAGAAAACA
YOL148C 1653 1677 TAACAATAATAATAATAATAATAAT
YOL155C 2531 2556 AAGAAACTTCAGAAACTTCAGAAACC
YOL166C 228 255 CTATATATATATATATATATATATATGT
YOR004W 622 635 AAGAAGAAGAAGAA
YOR004W 681 707 TAAAGAAAAGAAAAAAAGAAGAAGAAG
YOR005C 2698 2721 GAAAAAATAAAAGAACAAATAAAG
YOR008C 431 470 CAACTACATCATCGACTACATCATCAACTACATCATCAAT
YOR009W 1046 1062 CCACAACCACCACCACC
YOR014W 46 59 TCTTCTTCTTCTTC
YOR017W 384 422 TAGGAGAACATATCCCGCTAGGAGAACATATCCCGCTAG
YOR019W 2134 2167 GACAAGAAAAAGAAGAAGAAAAAAAAGAAGAAAT
YOR029W 209 220 TTTTTTTTTTTT
YOR034C-A 178 190 TTTTTTTTTTTTT
YOR043W 62 78 AACAGCAACAGCAACAG
YOR043W 677 696 AGCAACAACAGCAACAACAG
YOR048C 2377 2390 AACAACAACAACAA
YOR052C 232 248 AAGAAGAAAAAGAAGAA
YOR053W 63 85 TCGTCTTCATCTTCGTCTTCGTC
YOR053W 90 226 TCATCGTCGTCGTCGTCGTCGTCATCATCGTCGTCATCATCGTCGTCATCATCATCATCGTCGTCGTCGTCGTCGTCGTCGTCGTCGTCGTCGTCGTCATCATCGTCATCATCATCATCGTCATCGTCGTCGTCGTC
YOR054C 1814 1952 ATGACGACGACGACGATGACGATGATGATGATGACGATGATGACGACGACGACGACGACGACGACGACGACGACGACGACGATGATGATGATGACGACGATGATGACGACGATGATGACGACGACGACGACGACGATGA
YOR054C 1957 1979 GACGAAGACGAAGATGAAGACGA
YOR056C 494 522 AAAGAGAAGCAAGAGAAGCAAGAGAAGCT
YOR057W 406 422 AATAAAAAAAATAAAAA
YOR057W 984 1007 TGATGAAGAAGCTGATGAAGAAGC
YOR072W-B 125 141 ATTTTTTTTATTTTTTT
YOR073W 1395 1415 CAACAACAACAGCAACAACAA
YOR078W 135 148 TGATGATGATGATG
YOR080W 581 596 CAAAAAAAAAAAAGAA
YOR082C 38 68 TGCTCTTGTTCTTGTTCTTGTTCTTGTTCAT
YOR082C 188 229 CTTTGTTTTGTTTTGTTTTGTTTTGTTTTTTTTATTTTTTTC
YOR083W 38 68 ATGAACAAGAACAAGAACAAGAACAAGAGCA
YOR092W 680 701 AGAAAAATAAAAAAGAAAAAAC
YOR113W 442 461 CAGCAACAACAACAACAGCA
YOR113W 1083 1139 CAATAACAATAACAACAACAACAACAACAACAACAATGAAAACAACAATGACAACAA
YOR116C 3261 3282 TGCTATTGGTGCTATTGGTGCT
YOR123C 200 225 ATGATGACGATGATGATGATGATGTT
YOR123C 245 264 AAAGTGATAGTGATAGTGAT
YOR123C 1225 1247 GAGGAAGAAGAAGAAGAAGAGGA
YOR123C 1311 1334 AGAAGAGGAAGAAGAAGAAAAAGA
YOR131C 173 189 AAAAAGAAAAAAAAGAA
YOR134W 954 979 ACATCATCATCATCATCATCATCATG
YOR138C 1060 1082 GAAGAAGAGGAAGAAGAAGAAGA
YOR141C 235 254 GAAGAAGATGAAGATGAAGA
YOR141C 259 284 GAAGACGAAGATGAAGACGAAGACGA
YOR153W 2347 2380 GTCTTCTTTTTCTTTGTCTATCTATTCTTATGTG
YOR154W 1254 1272 ATCTTCTTCTTCTTCTTCG
YOR156C 17 49 CAAATAATAATAATAATAATAATAATAATAATG
YOR158W 930 943 TAATAATAATAATA
YOR169C 69 87 ATATATATATAAATATATA
YOR174W 814 833 CTAGATCTTGATCTTGATCT
YOR192C-B 3763 3795 TATAATAAAGACAACAAAGAAAAAGACAGATAT
YOR195W 2095 2119 GAACAAAATAATAATAACAATAATA
YOR199W 23 35 AAAAAAAAAAAAA
YOR203W 218 234 TTTTTCTTTTTTTTTCT
YOR206W 2035 2068 GAAGAACAAGACAAAGAAAGAGAAACAGAAGAAG
YOR217W 2369 2387 TTGGTGGTGGTGGTGTTGG
YOR218C 209 226 CCAACACCACCACCACCA
YOR223W 545 562 TGGAGGAGGAGGAGGAGA
YOR229W 257 299 ATGACGACGACGACGACGACGACAACGACGACGACGACGAAGA
YOR235W 194 225 ATCTTTTCTCTTATGTTTTCTTCTTGTTTCTA
YOR239W 256 272 GAAGAAGACGAAGAAGA
YOR239W 642 685 TAAGAATAAGAAGAAAAAAAACAAAAAAAAAAACAAGAAGAAGA
YOR244W 266 291 ATAATAAGAAACAAAAAAAGAAGAAG
YOR245C 24 51 AAGAAGAAGGAAGAAGGAAGAAGGAAGC
YOR260W 632 653 AAAAGCAACAGCAAAAGCAAAA
YOR260W 974 990 ATGATGATGACGATGAT
YOR261C 945 964 TGACAGTGAGAGTGAGAGTG
YOR262W 904 921 AAAGAAGAAGAAGAAAAA
YOR267C 1879 1946 CCACAACAACAACAACAACAACAACAACAACAACAACAACAACAACAACAACAACAACAACAACACCA
YOR279C 281 299 CATCCTCCTCCTCCTCTTC
YOR279C 645 661 AGAAGAAGATGAAGAAG
YOR281C 118 141 TTAGAAGAAGCATTAGAAGAAGCA
YOR281C 831 847 TAATGATGATGATGATG
YOR290C 655 702 CAACAGGCGCAACAAGCGCAACAGGCACAACAGGCACAACAAGCACAA
YOR290C 1843 1877 CAATATAATAGAAGACAAGATAAAAAGAATAAAAG
YOR290C 4519 4547 CGTGGTCGCGGTCGTGGTCGTGGTCGAGG
YOR293C-A 76 90 TATATATATATATAT
YOR298W 368 380 AAAAAAAAAAAAA
YOR304W 2500 2517 GAAGAAGAAGAAGGAGAA
YOR306C 449 473 TGTTTTCTTTGTTTCTTTTTGTTTG
YOR308C 614 625 AAAAAAAAAAAA
YOR308C 651 671 TGAAGAAGAAGAAGAAGGAGA
YOR309C 61 93 AGGAAGAAAAGAAAGAAAAGAAAGAAAAGAAGA
YOR309C 141 217 AAGGAAAAGAAGGACAAGAAGGAAAAGAAGGAAAAGAAGGAAAAGAAGGAGAAGAAAGAGAAGAAAGAGAAGAAGGA
YOR309C 227 253 CAAGAAAGAGAAGAAAGAGAAGAAATA
YOR310C 1343 1375 AGGAAGAAAAGAAAGAAAAGAAAGAAAAGAAGA
YOR310C 1423 1499 AAGGAAAAGAAGGACAAGAAGGAAAAGAAGGAAAAGAAGGAAAAGAAGGAGAAGAAAGAGAAGAAAGAGAAGAAGGA
YOR310C 1509 1535 CAAGAAAGAGAAGAAAGAGAAGAAATA
YOR316C 418 438 CATGGACATGGACACGGACAT
YOR324C 138 158 ACAGCCGCAGCCGCAGCCGGA
YOR325W 307 326 TCCGGCTGCGGCTGCGGCTG
YOR328W 2404 2440 ATTATTTTTTTCTTATTTCTGTATTTATTCTTTTGTG
YOR329C 2329 2346 CAGCAACAACAACAACAA
YOR329C 2476 2505 CATCAACAGCAACAGCAACAGCAGCAGCAA
YOR343W-B 3759 3795 TACATATAATAAAGACAACAAAGAAAAAGACAGATAT
YOR355W 960 984 TAAAAACAATAATAAAAAAAGAAAT
YOR359W 280 303 CAGCAGCAACAACAGCAACAGCAG
YOR372C 294 339 ACAACAGCAACAACAACAACAACAACAACAACAACAACAACAGCAA
YOR373W 672 721 CAACAACAAAAACAATAATAATAATAATAATAATAATAATAATAATAGTA
YOR382W 337 374 ACATCCTCCTCATCCTCCTCATCCTCCTCCTCCTCTTC
YOR383C 178 292 GAATCTTCTGCCGCCGAAACTTCTGCCGCCGAAACCTCTGCTGCCGCTACCACTTCTGCTGCCGCTACCACTTCTGCTGCTGAGACTTCTTCTGCTGCTGAGACTTCTTCTGCTG
YOR389W 477 499 GCCACCACCACCACCACCACCAG
YOR392W 204 220 TATTTTTTTTTTTCTTT
YPL004C 862 876 GAAGAAGAAGAAGAA
YPL006W 1656 1672 TAATAATAATAATGATA
YPL009C 631 642 AAAAAAAAAAAA
YPL009C 2155 2256 GACGAAGAAGAAGAAGAAGAAGAAGAGGAAGAAGAAGAAGAAGAAGAAGAAGAAGAAGAAGAAGAAGAAGAAGAAAAAGAAGAAGAAGAAAAAGAAGAAGAG
YPL012W 3571 3587 GATGATGATGATGGTGA
YPL014W 663 682 ACCCCCACCACCCCCACCAC
YPL016W 18 43 GAATAATAATAATAATAATAATAATA
YPL016W 68 112 ATAACAATAATACTAATAATAATAATACTAATAATAATAATAATC
YPL016W 156 184 TAATACTAATAACAATACTAATAACAACA
YPL016W 561 577 TAACAATAATAATAATA
YPL016W 839 853 ACAACAACAACAACA
YPL016W 1041 1064 ACAGCAGCAGCAGCAGCAGCAACA
YPL016W 1090 1118 CCACAACAGCAACAACAGCAACAACAGAA
YPL016W 3281 3304 ATAACAATAAAAATAATAACAATA
YPL016W 3509 3528 ACAGTAACAGTAACAATAAC
YPL022W 3180 3210 GAGAACAGAAAAAGAAGAACAAGAACAAGAG
YPL025C 325 352 TCTTTTTTTCTTTTTTTTTTTTTTTTTG
YPL026C 1126 1164 CAAGAACAACAACAACAACAGCAACAACAACAACAGCAA
YPL026C 1168 1188 CAAGAACAAGAACAGGAACAA
YPL028W 558 582 CCAAAAATCTCAAAAATCTCAAAAG
YPL028W 1155 1168 TGGTGGTGGTGGTG
YPL032C 1238 1269 AAGCCCAGGCCCAAGCCCAAGCTCAAGCCCAA
YPL038W-A 91 125 TATACACAAGAAAAAAAAACAAAACAAAAGAACAC
YPL049C 1008 1045 AAGCGCAAGCACAAGCACAAGTACAAGCACAAGCACAA
YPL056C 139 158 TCGCGTCGCGTCGCGTCGCG
YPL056C 256 279 TCTTTTTCTTTTTTTTTCTTTCTT
YPL058C 3873 3890 TTTCTTCTTCTTCTTCTA
YPL059W 424 438 GAAGAAGAAGAAGAA
YPL063W 540 561 ACCTCCACCACCACCACCACCG
YPL083C 54 82 TGAAGAAGAAGAAGAAGAAGAAGAAGAAC
YPL089C 1695 1761 CACTAACAACACTAACAACAACAACAACAATAACAACAACAACAGCAGCAACAACAACAGCAACAAC
YPL093W 1368 1386 TGAAGAAGAAGAAGAAAAA
YPL105C 1279 1326 GAAGAACAACAAAGACAAGAAGAAGAAAAAAAGAGAAGAGAAGAACAG
YPL106C 1528 1551 CCAGAAGATGCTCCAGAAGATGCT
YPL115C 2378 2395 ATAATAATAATAACAATA
YPL121C 542 553 AAAAAAAAAAAA
YPL130W 345 365 TGAAGAAGAAGAAGAAGAGGA
YPL146C 839 888 ACGAAGAAGAAGAAGAAGAAGAAGAAGAAAATGAAAATGAAAATGAAAGT
YPL146C 942 965 GAAGAATAAAAAGAAAACAAAATA
YPL158C 1954 2009 GAGGAAGAAGAAGAAGATGAAGATGATGAAGATGATGAAGAAGAAGAAGAAGAAAA
YPL158C 2011 2083 GATGATGAAGAAGATGAAGAAGATGAAGAAGATGATGAAGATGATGAAGAAGAAGAAGAAAAAAGAAAAGAAG
YPL163C 235 266 AGTACACCTACTGCAAGTACACCTACTGCAAG
YPL167C 1961 1982 GAAAACAAAAAAGAAAAAAAAG
YPL177C 251 270 CTACTGCTACTCCTACTGCT
YPL184C 13 59 TATAACAATAATAATAACAATAACAATAACAATAACAATAATAATAT
YPL184C 63 83 TAATAATAATAACAATAATAA
YPL184C 1234 1251 TCTGCTGCTGCTGCTGCA
YPL185W 212 230 GTATGTATGTATGTACGTA
YPL186C 727 757 GAACAAGAAGAAATACAGAAAATAGATAAAC
YPL190C 248 282 TAATAAACACAGAAGAAGAAGAAGAAGAAGAACAT
YPL190C 299 318 ATGATGATGACGATGATGAT
YPL190C 320 371 ATGAAGAGGAAGAAGAGGAAGAAGAGGATGATGACGATGATGATGATGACGA
YPL190C 379 413 GATGAAGAAGAAGAAGAAGAAGAAGAAGAAGAAGG
YPL190C 1806 1823 ACAACAACAACAGCAACA
YPL190C 2092 2110 CAACAACAGCAACAACAAC
YPL190C 2167 2183 CAACAACAGCAACAACA
YPL190C 2304 2354 TCAACAACAACAACAACAACAACAACAGCAACAGCAACAGCAACAGCAACC
YPL191C 909 928 ACAGGAACAAGAACAAGAAC
YPL203W 109 128 CGACAACAACAACAACAGCA
YPL204W 1186 1203 CAGCAGCCGCAGCAGCAG
YPL216W 869 906 AGGAAACGTCGGAAACGTCGGAAACGTCGGAAACGTCA
YPL219W 69 89 TTATGATGATGATGATGATAA
YPL226W 214 251 AATTACAACAATTACAACAACTACAACAACTACAACAA
YPL229W 117 153 TCAGCAGCAGCAACAGCAGCAGCAACAGCAGCAACAA
YPL230W 562 581 CAACAACACCAACAACAACA
YPL231W 5459 5488 TCAAGTCCTTAGGCGTCAAGTCCTTAGGCG
YPL232W 826 848 GTCGTTGTTGTTGTCGTTGTTGT
YPL237W 243 267 GAAGAAGAAAAAGAAAAAGACAAAG
YPL238C 102 126 CTTTGTCTTTTTCTTTTTCTTCTTC
YPL240C 676 713 GACGAGGAAAAGAAGGATGAGGAAAAGAAGGATGAAGA
YPL256C 749 771 ACGAAGAAGAAGAAGAAGAAGAC
YPL263C 1573 1598 GAGGACGATGAGGAGGATGAGGACGA
YPL270W 2161 2180 GACGATAATGACGATAATGA
YPL277C 477 501 GCCACCACCACCACCACCACCACCA
YPR003C 211 259 ACCAATAATACAAATAATACAAATAATACAAGTAATACAAGTAATACGA
YPR018W 1216 1238 GAAGAGGAGGAGGAGGAGGAAGA
YPR019W 486 504 TACTTCTTCTTCTTCTGCT
YPR022C 903 949 CCAACAGCAACAGCAACAGCAACAGCAACAACAACAACAACAACAAT
YPR026W 1245 1268 CAATAAGAACAAAGAACAACAAGA
YPR026W 3575 3594 ATGATGATTATGATGATGAT
YPR029C 644 665 AAGATGAGGATGAAGATGAAGA
YPR030W 3265 3298 AATTATAATGATAATGATAATAATGATAATGATA
YPR033C 98 117 CTGCTAATGCTGCTAATGCT
YPR041W 454 467 AAGAAGAAGAAGAA
YPR042C 2852 2873 GAAATCAAAATCAAAATCAGAA
YPR042C 3050 3067 ATAATAACAATAATAATA
YPR042C 3094 3193 GATAACAATAATAATAACAATAACAATAATAATAATAATAATAATAATAATAATAATAATAATAATAGTAATAATAGTAATAATAATAATAATAATGATA
YPR049C 1070 1083 AAGAAGAAGAAGAA
YPR087W 9 25 ATACATATATATATATA
YPR087W 127 160 GCATTCCTCCGCCCATTCCTCCGCCCATTCCGCC
YPR088C 1517 1549 GCGGAATGGGCGGAGGAATGGGCGGAGGAATGC
YPR095C 691 710 GCATCATCATCATCATCGTC
YPR104C 2554 2576 AGTGAAAGCGAAAGCGAAAGTGA
YPR120C 331 355 CAAGAAGAAGAAGAAGAAGAAGAAG
YPR123C 43 67 GACATACCTGACATGCCTGACATGC
YPR124W 302 327 GCATGTCAGGCATGTCAGGTATGTCA
YPR129W 892 916 AGGGGAAACAGAGGAAACAGAGGAA
YPR130C 180 201 TTCCTCTGTTTCCTCTGTTTCC
YPR143W 657 682 TAAGAATAAAGAAGAAAAGAAAGAAT
YPR148C 595 630 GAGGAAGATGAAGAAGATGAAGAAGATGATGAAGAT
YPR152C 528 569 GGAGGAAGACGAAGAGGAAGACGAAGAGGAAGACGAAGAGAA
YPR154W 513 542 CCAACAACAACAACAACAACAACAACATCA
YPR163C 1161 1184 TGAAGATGATGATGAAGATGAAGA
YPR165W 599 615 AAAAGAAGAAGAAGAAG
YPR185W 946 978 CAACAGCAGCAGCAGCAGCAGCAACAGCAACAG
YPR188C 81 97 GGATGAGGATGAGGATG
YPR189W 1174 1190 GAAGATGAAGAAGAAGA
