# Supplementary material for: A Human-Curated Annotation of the Candida albicans Genome
Source: PLoS Genet. 2005 Jun 17;1(1):e1. doi: 10.1371/journal.pgen.0010001 (PMC1183520; doi:10.1371/journal.pgen.0010001)
Supplement: Dataset S5 — (488 KB TXT) [file pgen.0010001.sd005.txt]

contig_name	periodicity	begin_index	end_index	STR_sequence
NCU00005.1 934 949 GGCAACGGCAACGGCA
NCU00005.1 1268 1283 CCCCCTCCTCCTCCTC
NCU00005.1 1746 1760 TGGAGGAGGAGGGGG
NCU00006.1 389 407 TTGATGACGATGATGATGG
NCU00006.1 879 899 AGATGATGATGATGATGATGG
NCU00006.1 1781 1805 ACAAGAAAAAGAAGGAGAAGGAGAA
NCU00007.1 445 456 GGCGGCGGCGGC
NCU00007.1 1060 1071 GCTGCTGCTGCT
NCU00009.1 239 259 AGGAGAAGAAGAAGAAGAAGT
NCU00009.1 271 286 GGTAGTGGTAGTGGTA
NCU00013.1 1 24 ATGGTCGAGGTGGTCGAGGTGCTC
NCU00013.1 34 57 GCTGGTGGTGGTGGTGGTGCTGGT
NCU00014.1 741 755 GGAGAAGGAGGAGGA
NCU00015.1 584 599 ATGGACATGGACATGG
NCU00017.1 2002 2023 GCAAGAACAACCACAGCAACAT
NCU00017.1 2130 2151 ACCACAACCACAATCACAATCA
NCU00017.1 2333 2348 CGAGGAGGAGGAGTAG
NCU00018.1 32 46 AGCAGAAGAAGAAGG
NCU00018.1 111 127 CAAGAAGAAGAAGAAGC
NCU00021.1 1257 1272 CATCTTCTTCTCCTTC
NCU00021.1 2757 2776 TGCCCCTGCTCCTGCCCCTG
NCU00021.1 2787 2812 CAACAAAAAGAAGAAGAAGAAGAAGG
NCU00022.1 56 88 AAGAACAGCAACAGCAACAACAACGACAACAAA
NCU00022.1 2547 2580 CGATGAGGATGATGATGATGACGACGACGATGAC
NCU00022.1 2692 2712 GGTGCTGCTGCTGCTGGTGCT
NCU00022.1 2840 2858 GTAGCAGCGGCAGCGGCAG
NCU00024.1 101 126 ACGCCCAAGCCCAAGCCCAAGACCAA
NCU00024.1 324 339 CATCACCACCACCAAC
NCU00027.1 99 135 GACAAGACAACAACAACAACAACAACAACAACAACCA
NCU00027.1 138 169 TCATTCAGTCAGTCAGTCAGTCAGTCAGTCAC
NCU00028.1 545 560 CGGTGGTGGTGGTGGG
NCU00032.1 147 162 CGGCGACGACGACCAC
NCU00032.1 164 198 ACAACGACGACGACGACGACGACGACGACGACGAG
NCU00034.1 13 33 CCGTCGTCGTCGTCGTCGGCG
NCU00034.1 116 151 CTGCCGCTACCGCTACCGCTACCGCTACCGCTACCC
NCU00037.1 1341 1356 CGAGGAGGAGCAGGAG
NCU00037.1 1704 1719 ACCGCCGCCGCCGCCA
NCU00038.1 93 108 CCAGCAGCAGCAGGAG
NCU00039.1 901 961 ACCACCACTTCCACCACTTCCATCACTTCCACCACCCTAGCCACCACCCTAGCCACCACCA
NCU00039.1 997 1030 TCCACCACCACCACCACCACCTCCTCCTCCTCCA
NCU00039.1 1436 1459 TCACAACCAGCACCACCACCACCG
NCU00040.1 1865 1880 AGAAGGAGAAGGAGAA
NCU00040.1 2599 2620 AAGGAGGAGAAGGAGAAGGAGC
NCU00042.1 155 179 ACGCCGCCGCCGCCGCCGCCGCTGC
NCU00042.1 362 384 AGAAGCAACAGGAGCAGCAGCCG
NCU00045.1 519 539 CCAACAACAACCACAACAACA
NCU00047.1 182 204 AGCTGGCTGGCTGGCTGGCCGGC
NCU00047.1 401 425 ATGGTGGTGGTGCTGCTGCTGCTGT
NCU00051.1 114 136 CGGTTCCGGTTCCGGCTCCGGCT
NCU00052.1 218 232 GTGCTGCTGCTGCTA
NCU00058.1 3803 3829 CGTCTTCGTCTTCTTCTTCTTCTTCTG
NCU00058.1 3894 3933 CCAGCAGCAGCAGCAGCAGCAGCAGCAGCAGCAGCAGCAA
NCU00059.1 1439 1473 ACAGCAGCAGCACCAACCCCAACCCCAACCCCAAG
NCU00059.1 1574 1589 ATTCTTCTTCTTTTTC
NCU00059.1 1948 1971 GGGGAGGATGAGGATGAGGATGAA
NCU00059.1 2052 2084 GGCTGCTGCTGCCGCCGCCGCCGCCGCCGCCGG
NCU00059.1 2398 2419 GGTGAAGATGATGGTGAGGATA
NCU00059.1 2466 2489 TGAGGATGAGGAGGAGGAGGAGTA
NCU00060.1 571 598 ACAGCAGCGGCAGCAGCAGCAGCAGCGG
NCU00060.1 744 762 GGCCGCCGCTGCCGCCACC
NCU00065.1 1199 1218 CAACCACCACCACTACCACC
NCU00065.1 1698 1723 TGCTGGTGGTGGTGGTGGTGGTGATG
NCU00065.1 1755 1776 GAAGGAGAAGGAGGAGAAGAAG
NCU00066.1 1007 1023 TTCTGCTGCTGCTGCTT
NCU00066.1 1206 1226 CAAGGACAAGTACAAGGACAA
NCU00066.1 1406 1440 GCGACGACGACGAAGATGACGATGACGACGACGAG
NCU00066.1 2140 2158 GATTCCGATTCCGAGTCCG
NCU00066.1 2438 2468 ACTCCCGCTCACCCTCGCGCTCGCGCTCTCG
NCU00066.1 2479 2493 CCGGCGGCGGCGCCG
NCU00066.1 2980 3002 AGGTCCAGGTACAGGTCCAGGTC
NCU00069.1 12 29 GGCTGCTGCTACTGCTGC
NCU00069.1 193 222 GATGGTGGTGGTGGTGGTGGTGGTGGTGCT
NCU00070.1 960 981 GAGGAAGAAGATGAAGAAGAAT
NCU00070.1 1835 1855 CACAACCGCAACCGCAACCAC
NCU00070.1 1857 1882 ACAACAGCAGCAACAGCAGCAGCCGC
NCU00070.1 2488 2499 AAGAAGAAGAAG
NCU00073.1 52 70 GACAACAGCAACAACAGCA
NCU00073.1 947 963 ATGACGACGACGAAGAC
NCU00073.1 983 1001 GCGACGAGGACGACGACGG
NCU00074.1 257 277 AGCAGGAGGAGGAGAAGGAGG
NCU00080.1 1061 1082 AGGAGAAGGAGAACAAGAAGCA
NCU00081.1 1453 1475 GGCGGACGAGGAGGAGGCGGAGT
NCU00083.1 323 363 ACTCCTCCTCCTCCTCCTCCTTCCATCACCATCATCATCAC
NCU00084.1 1581 1598 CCAGCAGCAGCAGCAGCC
NCU00084.1 1887 1909 GGGGAAGGAGGGGGAGGAGGGGG
NCU00085.1 274 294 CCAACGACAACAACAACAACG
NCU00085.1 416 436 CGCCGCCTCCTCCGCCGCCAC
NCU00085.1 2300 2319 TGAAGAAGAAGAAGAAGAAC
NCU00090.1 49 74 GCGGCCCCGGCCCCGGCCCCGGCCCA
NCU00090.1 174 195 TTCATCCAACTCATCCAACTCT
NCU00091.1 2691 2716 ACAAGCCCAAGCCCAAGCCCAAGCCA
NCU00091.1 2807 2830 TTCCTCCTCCGCCTCCTCCGCCCG
NCU00091.1 2846 2866 CGCCGGCGGCTGCGGCGGCGC
NCU00091.1 3075 3090 CGGAGGAGGAGCAGGA
NCU00095.1 3185 3217 AGCGCGAGAGAGGTGGCGAGGAGCGGGAGCGGA
NCU00095.1 3230 3244 AGAGGAAGAAGAAGA
NCU00095.1 3685 3720 GATGACGATGACGATGAGGATGAGGATGAGGATGAG
NCU00096.1 266 281 ACGCCGCCGCCGCAGC
NCU00096.1 507 525 CGTGTCGTGTCATGTCGTG
NCU00106.1 723 738 GCCCTCGCCCTCGCCC
NCU00107.1 48 68 TCCTCCCTCCTCCCTCCCCAC
NCU00107.1 97 114 CCCTCCTCCTCCTCCTCG
NCU00109.1 652 670 GTGCTGGTGCGGGTGCGGG
NCU00109.1 886 902 ACGAAGACGACGACAAC
NCU00110.1 1425 1441 CTCACTCACACACTCAC
NCU00110.1 1658 1673 GCTCCTCCTCCTCTTC
NCU00114.1 177 199 GGCCGCCGCTGCCGCCGCCGCGG
NCU00115.1 533 552 ACAAGTACAAGAACAAGTAC
NCU00116.1 509 524 CAGCTGCTGCTGCCGC
NCU00119.1 1723 1738 GGCAGCAGCAACAGCA
NCU00119.1 1782 1800 CAACGCCAGCGCCAGCGCC
NCU00119.1 1833 1854 CCAAAACAACAAAAACAACCAA
NCU00119.1 2321 2343 CTGGTGGTGGTGGTGGCGGCGGT
NCU00119.1 2403 2429 AAGAGGCGGAGGAGGGGGAGGGGGAGT
NCU00120.1 202 230 AGCGAGAGGGAGAGGGAGAGGGAGAGAGA
NCU00120.1 3386 3407 CTGCAGAGCCTGGAGAGCCTGG
NCU00120.1 3582 3603 TGAGAAGGAGGAGAAGGAGGAA
NCU00122.1 663 678 CGCCTCCGCCGCCGGC
NCU00123.1 31 51 CGGCGGGCGGGCGGGCGGGCA
NCU00123.1 114 132 CCAGGAGCCCCAGGAGCCC
NCU00123.1 142 162 AGGCAGGGCAGGGCAGGGCCG
NCU00124.1 565 657 CATCAGCAGCAGCAGCAGCAACAACAACAACAACAACAGCAACAACAGCAACAGCAACAGCAGCAACAACAACAGCAACAGCAGCAGCAGCAA
NCU00124.1 2685 2709 GCAGCAGCCACAGCAGCCACAGCAA
NCU00124.1 2767 2789 CATCAACAGCAACAGCAACAAGA
NCU00124.1 2797 2852 CAGCAACAACAACAACAGCGGCAACAGCAACAGCAACAGCAACAGCAACAACAAGA
NCU00124.1 2860 2880 CGGCAGCAGCAGCAGCAGCAA
NCU00125.1 211 233 CAGCACCGGCACCAGCACCAGCA
NCU00125.1 1059 1078 TCAGCAGCAGCAGAAGCAGC
NCU00125.1 1189 1211 ATGACAACGACTACGACGACGTC
NCU00125.1 1303 1335 GACCATGAGCATGAGCATGAGCATGAGCATGAT
NCU00125.1 1371 1390 ACACCACCACCACCACCAAC
NCU00125.1 1602 1625 TGAACCTGAGCTTGAACCTGAGCT
NCU00127.1 1657 1671 GGGGGGGGGGGAGGG
NCU00128.1 2973 3002 ACGAGCGCATCGAGCGCATCGAGCGCATAG
NCU00129.1 1590 1606 CAACAGCAGCATCAGCA
NCU00131.1 442 478 TACCTGCTACCAGCTACCAGCTACCAGCTACCAGCTG
NCU00132.1 621 648 AAGCGGCTCCCCGAGCGGCTCCCCGAGA
NCU00133.1 1626 1644 CGATGATGAGGATGAGGAT
NCU00133.1 1674 1692 CAAGAAGAAGAAGAAGACG
NCU00137.1 421 436 GAGGCCGAGGCCGAGG
NCU00138.1 1996 2014 AATGATCATGATGATGATC
NCU00144.1 706 736 CATCAGCAACAGCAGCAGCAGCAGCAGCAGT
NCU00144.1 1196 1211 ATGGTGGTGGTGGTAG
NCU00146.1 15 29 CGGTGGTGGTGGCGG
NCU00151.1 149 171 ACGAAGAGGAAGAAGAGGAACAA
NCU00152.1 700 716 GACGAGGACGACGATGA
NCU00152.1 1191 1209 TGAGGAGGATGAGGAGGAA
NCU00154.1 392 408 ACGGCGGCGGCGGCGGA
NCU00155.1 1347 1358 CGACGACGACGA
NCU00155.1 2503 2534 CGGCAACAGCAGCAACAGCAGCAACAGCAACA
NCU00155.1 2573 2593 GACAACAACAACAACAACATC
NCU00158.1 57 73 CAACACCACCACCTCCA
NCU00158.1 171 201 TGCCGCCGCCGCCGCCGCCACCGCCACCCCG
NCU00158.1 519 537 TGACGACGACGACGATGAC
NCU00159.1 545 562 CGTCGCCGCCGCCGCCGG
NCU00159.1 659 677 ATGGTGGTGGTGGTGGCGG
NCU00161.1 77 95 CTCCCACTCACACTCCCAC
NCU00161.1 2147 2209 GCGACGACGGCGACGACAATAACAACAACAACAACAGCAGCAGCAGCAGCAGCAGCAGCAACA
NCU00161.1 2724 2739 GAGGGGGAGGAGGAAG
NCU00162.1 644 658 CCGCCGCCTCCGCCG
NCU00162.1 728 757 ACCAGCAACAGCAGCAGCAGCAGCAGCAGT
NCU00164.1 699 721 CAACAGCCACACCAGCCACAACA
NCU00164.1 915 940 ACCTCCCCCGCCGCCCCCGCCGCCCA
NCU00164.1 1294 1322 GAAGAGGAGGATGAGGAAGAGGAGGATGA
NCU00164.1 2154 2168 AGCGGCGGCGGCCGC
NCU00166.1 241 268 GGCAGCAGCAGCAGCAGCAGCAGCAGCC
NCU00166.1 656 677 GGGCGCTGGGGCCGCTGGGGGC
NCU00167.1 1774 1785 GATGATGATGAT
NCU00169.1 2043 2057 AGATGATGATGAGGA
NCU00170.1 153 180 GTCGCCGCCGCCGCCGCCGCCGCCTCCA
NCU00170.1 414 432 CTCGTCGTCGTCATCGTCG
NCU00170.1 673 692 TCGCCGCCGCCGCCGCCGCA
NCU00170.1 2168 2199 TTGGCGGTGGCATGGGCGGTGGCATGGGTGGT
NCU00170.1 2254 2265 GGTGGTGGTGGT
NCU00170.1 2329 2340 GGCGGCGGCGGC
NCU00171.1 382 398 GCGCCGCCGCCGCGGCC
NCU00173.1 57 79 CTCCCACCCCTCCACCTCCACCG
NCU00177.1 27 43 CGGCAGCGGCGGCCGCG
NCU00177.1 138 153 CACCAACAACAACACC
NCU00178.1 437 468 CGGAGCAGCAGGAGCAGCAGGAGGAGGAGCAG
NCU00178.1 483 540 GACAACAACATCAACCACAACAACAACAACAACAGCAGCAGCAGCAGGAGCAGCACCA
NCU00180.1 1768 1786 CCAGGACTAGGACTAGGAC
NCU00181.1 1611 1633 GGGAGAAGGGGGAGGAGGAGGAC
NCU00181.1 1679 1705 CTACGACGACAACGACGACGACGAGGA
NCU00183.1 164 179 GCGACGACGACGATGA
NCU00183.1 1080 1114 ATCTTCTTCTTCTCCTTCTTCTTCTTCTTCTTCCT
NCU00183.1 1538 1553 ATGAAGAAGAAGAAAA
NCU00184.1 481 497 GGGGAGGAGGAGGAAGA
NCU00184.1 713 734 CCAACAATGACAACAATGACAC
NCU00184.1 766 791 TCCTCCTCCCTCCTCCCGCCCTCCAC
NCU00186.1 137 151 ACACCACCACCACCC
NCU00186.1 706 726 AGGAGGGGGGAGGAGGTGGCG
NCU00190.1 74 91 CCGCCCACCCACCCACCC
NCU00193.1 1912 1927 TGGAGGAGGAGGGGGA
NCU00195.1 1467 1485 CATCGCCGTCGCCATCGCC
NCU00196.1 7 42 TCCGCCGCCGCTGCCGCCGCGCCCGTCGCGCCCGCC
NCU00196.1 80 103 CGCAGGCGCAAGCGCAAGCGCAGG
NCU00196.1 111 142 TCAGGCTCAGGCACAGGCTCAGGCACAGGCAC
NCU00196.1 144 179 GACACAGGCACAGGCACAGGCCCAGGCCCAGGCGCA
NCU00196.1 1930 1948 GATGCCGAGGCCGAGGCCG
NCU00197.1 363 381 CTGCGTGCTGCGTGCTGCG
NCU00201.1 317 340 CCAACAACAACACCAACAACAACA
NCU00201.1 756 774 GGAAATGGAGATGGAGATG
NCU00201.1 890 915 GAGAAGAAGAAGAAGAAGAAGAAGAC
NCU00201.1 1259 1278 AGGAGAAGAAGAAGAAAAAG
NCU00201.1 1377 1401 CTCCCACCGCCGCCACCGCCTCCAC
NCU00201.1 1488 1512 TAAAAAGAAAAGAAGAAGAAGAAGC
NCU00201.1 1566 1590 GTCCTCTTCCTCCTCTTCCTCCTCG
NCU00201.1 1702 1722 GATGGTAGTGGTGGTGGTAGT
NCU00201.1 1950 2013 TGACGACGACGACGACGACGACGACGACGACGACGACGACGACGACGACGACGACGACAACGAC
NCU00205.1 128 163 CAGACATAACAATAACAACAACAACAACAAAGACAG
NCU00205.1 5986 6003 ACCGCCCGCCCGCCCACC
NCU00207.1 404 418 CCTCCACCACCACCA
NCU00208.1 597 626 TCATCCTCCTCCTCCGCCACCGCCTCCCCT
NCU00208.1 921 949 ACCGCCGCCACCACCGCCGCCGCCTCCCT
NCU00208.1 1041 1083 TCCTCCTCCACCGCCACCTCCACCACCACCACCGCCTCCTCCT
NCU00208.1 1103 1130 CCTCTTCCTCTACCTCTTCCTCTTCCTC
NCU00208.1 1324 1340 AGCAACAACAAGAACAA
NCU00209.1 2389 2403 GAGGAAGAAGAAGAT
NCU00211.1 387 409 AGAGGAGGACGAGGAGGAGGGGG
NCU00213.1 1391 1413 CACCACCTCCACCCCCCGCCCCT
NCU00214.1 444 468 TGATGCTGCTGGTGCTGGTGCTGTT
NCU00215.1 331 347 AAGGAGGAGGAGGAGAA
NCU00217.1 4015 4035 AGTGGTGGTGGTGGTGGTGGA
NCU00217.1 4732 4762 AGCAACATCAACAGCAACAGCAATAGCAACA
NCU00219.1 357 381 GCCGCCGTCGTCGCCGTCGTCGCCA
NCU00219.1 382 396 CCGTCGTCGTCGACG
NCU00219.1 4042 4079 CGACCTCAGCAGCAACCTCAGCAGCAGCAGCAGCAGCC
NCU00220.1 147 177 CAGCGGCGGCGGCGGCGGCGGCGGTGGGGGA
NCU00220.1 264 282 CCCTTCCTCCCCTTCCTCC
NCU00221.1 119 138 GCTCCTCCTCCTTCTCCTTC
NCU00221.1 249 275 TCCCACCACCGCCACCTCCACCACCGC
NCU00221.1 500 515 AGAAAGAGAAAGAGAA
NCU00221.1 1067 1093 CCAAAAACTCAGCCGAAAACTCAGCCA
NCU00221.1 2009 2027 CTCAGTCACCTCAGTCACC
NCU00221.1 2265 2279 AGGAGAAGGAGGAGG
NCU00222.1 782 800 AGGATGAGGACGAGGAGGG
NCU00225.1 507 525 CGAGGAGGAGGAGGAGAAG
NCU00225.1 790 812 GGTGCCCGCGGTGGCCGCGGTGG
NCU00225.1 844 880 GCTCCCCGTGGTGCTGCCCGTGGTGCTGCCCGTGGCG
NCU00230.1 76 91 CAGCATCATCATCAGC
NCU00230.1 997 1014 GTTGATGATGATGATGGT
NCU00231.1 320 336 ACCTCCTCCTCCGCCTC
NCU00231.1 459 476 GGATGATGATGATGACGA
NCU00231.1 835 860 GAGGATGATGATGATGATGATGAAGA
NCU00231.1 2145 2174 TGATCGTAATCGTGATCGTGATCGTGACCG
NCU00232.1 3062 3076 ATGAGGAGGAGGATG
NCU00233.1 360 376 TACTTCTTCTTCTTCTG
NCU00234.1 1978 2005 ATGAAGAAGAAGCAGAAGCAGAAGGAGA
NCU00235.1 145 168 CAAAAGAAGAAGAACAACAAGAAG
NCU00235.1 193 208 GATGACGACGACGAAG
NCU00235.1 250 274 GGCGACAACGACGAAGACGACGGCG
NCU00235.1 546 562 GGATGATGATGAGGATG
NCU00235.1 609 627 GGAAGAGGAGGAGGAGAAG
NCU00235.1 799 814 GATGAGGAGGAGGAGG
NCU00235.1 5142 5168 TCCCGCCCCTCCCCCTCCACCACCCCG
NCU00236.1 714 730 GCTGGTGGTGGTGGAGG
NCU00237.1 4 21 GGAGGCGGCGGCGGCGCC
NCU00237.1 936 947 CGGCGGCGGCGG
NCU00237.1 1798 1818 ACGACCAACCACCAACCACCA
NCU00237.1 1933 1956 TCCACCTCCCCCCTCCCGCCCCCA
NCU00237.1 2020 2034 TCTTCGTCGTCGTCA
NCU00237.1 2040 2061 TGGGTCAGGGTCAGGGTCAGGA
NCU00238.1 145 170 GGCAATGGCAACGGCAACGGCAATGG
NCU00238.1 1100 1190 CACAACAGCAACCACAGCAACAGCCACAGCAACAACCACATCAACAACCACAACAACAATCACAGCAACAACCACAGCAACAACCACAAGA
NCU00238.1 3511 3528 GACGAAGAAGATGAAGAA
NCU00238.1 3964 3981 AAGAGGAGGTGGAGGAGT
NCU00239.1 2236 2251 GAGGTGGTGGTTGTGG
NCU00239.1 4917 4932 CGCCACCGCCGCCGGC
NCU00239.1 5546 5560 ATCAACAACAACAAC
NCU00239.1 5733 5749 CGATGATGACGATGATG
NCU00240.1 1405 1426 TCCCTCATCACCCTCATCACCG
NCU00240.1 1488 1505 TCCTTCTTCTTCTTCTGC
NCU00240.1 1509 1532 CGCCACCACCACCACCACCGCCAC
NCU00240.1 1688 1797 AGGAAGAAGAAGAAGAAGAAGAAGAAGAAGAAGAAGAAGAAGAAGAAGAAGAAGAAGAAGAAGAAGAAGAAGAAGAAGATGATGATGATGATGATGATGATGATGATGAG
NCU00241.1 11 36 CACCGCCGCCTCCTCCGCCGCCCCAC
NCU00241.1 550 569 GAGCCCGAGCCGGAGCCGGA
NCU00242.1 1160 1176 GGGAGGAGGATGAGGAG
NCU00242.1 1421 1437 CACAACAACAGCAACAA
NCU00242.1 1498 1517 AGCGGCGGCGGCGGCGGCGA
NCU00243.1 651 673 CATCAAGGCCATCCAGGCCATCC
NCU00243.1 704 724 CCGAGGCCGACGCCGAGGCCG
NCU00244.1 824 862 TGTGGTGGGGGGTGTGGGAGGAGGTGGAGAGGGAGTGGA
NCU00245.1 363 390 AGCCGGAGCGGGAGCGGGAGCGGGAACG
NCU00245.1 641 675 CGGTGAGGGGGGAGGAGAGGGGGAGGGCGAGGAGT
NCU00245.1 706 726 GTGCCGGTGCCGGCGCCGGCG
NCU00246.1 104 122 GAGAGAGACAGAGAGAGAG
NCU00247.1 282 306 ACCACCACCGCCGCCGCCGCCGCAG
NCU00248.1 277 296 ACGGGTGCGGGTGCGGGTGG
NCU00248.1 426 444 GACGCCGCCGCCGCCGCCT
NCU00249.1 1727 1741 AGGAGAAGAAGAAGC
NCU00249.1 1821 1836 TGCTGGTGGTGGTGCT
NCU00249.1 2119 2134 AAGGGGAAGGGGAAGG
NCU00254.1 153 283 AGGACGACGACGACGACAACAACAACAACAACAACAACAACAACAACAACAACAACAACAACAACAACAACAACAACAACAACAACAACAACAACAACAACAACAACAACAACAACAACAACAACAACAAT
NCU00257.1 168 204 CATCCCTCCCTCCCTCCCGCTCCCCCCTCCCCCACCT
NCU00262.1 57 83 CCAAAACCACAACCACAACCACAATCA
NCU00262.1 109 122 AACCAACCAACCAA
NCU00262.1 504 520 AAGCAGCAGCAGCAGGA
NCU00268.1 706 764 CAGCAACAACAACAGCATCAACAGCAGCAACAGCAACAGCAGCAACAGCAGCAACCGCA
NCU00269.1 2549 2574 GCCCTCCGCCCCCTCCGCCGCCGCCG
NCU00270.1 770 801 ACACCACCACCACCACCTCCTCCTCCTCCTCT
NCU00270.1 1145 1161 TGGGGGTGGTGGTGGTG
NCU00271.1 339 361 AGCGTGCGTGCGTGCGTGCGTGG
NCU00272.1 43 104 GACAACAACAACAACAACAACAACAACAACAACAACAACAACAACAACAACAATAACAACAT
NCU00272.1 707 741 ACGGTGCCGGTGCCGGTGCCGGTGCCGGTGCCGCT
NCU00273.1 4217 4231 GCACCACCACCAGCA
NCU00273.1 4546 4567 GAACAGCAACAGCAACAACAGC
NCU00276.1 3900 3916 AGCTGCTGCGGCTGCTG
NCU00276.1 4174 4196 ACAGCGACGGCGACGGCGACGGG
NCU00277.1 871 887 GAGGCCGAGGCCGAGGC
NCU00277.1 1090 1106 AAGGAGGAAGAGGAGGC
NCU00277.1 1784 1800 GCAACAACAACAACAAA
NCU00278.1 887 909 TGAAGCAGCAGAAGCAGCACAAG
NCU00279.1 1094 1114 CCGACGACGACGACGACGATG
NCU00279.1 1772 1786 GAGGTGGAGGAGGAG
NCU00280.1 786 811 CATCAACAACAACAACAACAACAACT
NCU00280.1 1522 1538 GGCAGCGGCGGCGGTGG
NCU00280.1 1702 1732 GACGAAGAAGATGAAGAAGGAGGAGGAGGCG
NCU00280.1 1734 1751 CATGATGATGATGATGGT
NCU00280.1 2566 2593 CAAAAACAACAACAAGAAGAAGAAGAAG
NCU00281.1 2621 2648 ACGCCGCCGCCGCCGCCGCCGCCGCCGA
NCU00281.1 2820 2840 CTCCCCACCCCCCTCCCCCTC
NCU00281.1 3257 3282 GACCAGGAACAGGAACAGGAACAGGG
NCU00281.1 3572 3595 TGGAGGAGGTGGTGGAGGGGTGGA
NCU00281.1 3837 3851 AGGAAGAAGAAGAAG
NCU00282.1 349 367 CACGCCCACACCCACACCC
NCU00282.1 2374 2393 CGGCAGCAACAGCAGCAGTA
NCU00282.1 3062 3090 ATGACAACGAAGACGACGACAACGGCGAT
NCU00282.1 3141 3156 CAGCAACAACAATAAC
NCU00283.1 318 329 CGCCGCCGCCGC
NCU00283.1 442 475 CCCAACCTCAACCTCAACCTCAACCTCAACCACA
NCU00283.1 506 520 CGGCGTCGTCGTCGC
NCU00283.1 708 724 TAACAACAACAACAACC
NCU00283.1 1277 1297 GGGCGGCGGCTGCGGCGGCGA
NCU00285.1 230 245 ATGCTGCTGCTGCCGC
NCU00289.1 1125 1139 CGAGGAGGAGGAGTA
NCU00289.1 1933 1962 ATTGCTCAAGTTGGCATTGCTCAAGTTGGC
NCU00291.1 496 517 GCGGTGGGGGTGGGGGTGGGTG
NCU00291.1 565 587 CCAACCACAACAACAACAACCAC
NCU00291.1 617 637 ACCTCCCCCCACCCACCGCCT
NCU00293.1 401 433 AGAAGCAGCAGCAGCCGCAGGGGCAGGGGCAGG
NCU00296.1 754 769 CCTCGGCCTCGGCCTC
NCU00296.1 1218 1241 AGGGGAAGGGAAAGGGGAAGGGGA
NCU00298.1 822 841 CAGCAACAACAACAACAATA
NCU00300.1 630 653 CAGCGGCGGCGGCGGCGGCGGCGA
NCU00300.1 1340 1356 GTGATGATGAGGATGAT
NCU00300.1 1375 1390 AGTGGGAGTGGGAGTG
NCU00300.1 1532 1546 GTAGGAGGAGGAGGG
NCU00301.1 1089 1111 GGCCGAGAAGGCCAAGAAGGCCA
NCU00302.1 1375 1445 CAACAGCAACAGCAGCTGCAACAACAGCAACAACAACAACAACACCAACAGCACCAACAACAACAACAAAA
NCU00302.1 1723 1738 GCAGCTGCTGCTGCCG
NCU00302.1 1942 1976 CAACATCAACAACACCAGCACCAGCAGCAGCAACA
NCU00302.1 1993 2047 CAACAGCAGCAGCAGCATCAACAGCAACAGCAGCATCAACAGCAACAGCAGCAGG
NCU00302.1 2082 2102 CCATCCTCATCAACATCAGCA
NCU00302.1 2527 2541 CAACAGCAGCAGCAC
NCU00303.1 645 659 ACAGCAGCAGCAACA
NCU00305.1 1034 1060 CGAAGGAGAGGAAGAAGAAGAAGAAGG
NCU00306.1 483 501 TGCTGGCGCTGCTGGCGCT
NCU00307.1 22 51 CACCAACAGCAACAGCAACAGCAACAGCAC
NCU00308.1 893 910 GGACGACGACGACGACCA
NCU00308.1 1139 1203 CTTCCTCCTCTTCCTCTTCCTCTTCCTCTTCCTCTTCCTCCTCCTCCACCAACACCAACACCAAA
NCU00308.1 1301 1315 TCGACGACGACGGCG
NCU00308.1 1626 1647 GGAAGAAAAAGAAAAAGAAAAG
NCU00308.1 1776 1797 GGAGCAGCAGCAGCAGCAGCAA
NCU00308.1 1810 1829 GAGGAAGAAGAACAAGAAGA
NCU00308.1 1981 2003 CAAGAAGAGGAAGATGAAGAGGA
NCU00308.1 2136 2153 CGAGGAGGAGGAGGAGGG
NCU00309.1 1115 1147 GAAGCAGCAGCGGCAGCGGCAGCAGCAGCGGCA
NCU00311.1 1327 1341 CAGCAACAACAACAA
NCU00313.1 158 209 TCCTCACCCTCTCCCACCTCCGCCTCCGCCGCCTCCGCCACCACCTCCCCCG
NCU00313.1 342 365 AGCCGCCTCCGCTGCCGCCGCCGA
NCU00314.1 347 366 AGTCCAAGTTCAAGTCCAAG
NCU00314.1 445 460 ATCCAAATCCAAATCC
NCU00314.1 565 585 CAGGAGGCGGAGAAGGAGGTG
NCU00314.1 662 681 ATTTGGAGTTGGATTTGGAT
NCU00317.1 2540 2567 GGCTCGGAGGGATCGGAGGGATTGGAGG
NCU00317.1 2726 2740 TTGGTGGTGGTGGTC
NCU00317.1 2762 2803 GTGATGATGATGGTGGTGGTGGTGGTGGAGGCGGCGGCGGAG
NCU00319.1 157 180 AAGGGGAAGCGGAAGCGGAAGCTG
NCU00321.1 762 787 CTCCCCCTCCTCCCTCCCACCACCCA
NCU00321.1 2088 2117 ATCCCCCTCCTCATCCTCTTCCTCCTCCCC
NCU00321.1 2120 2153 CACAAGAAGAAGAAGAAGAAGAAGAAGAACACAC
NCU00324.1 739 755 GAGGACGAGGAGGACGA
NCU00324.1 1539 1560 CGAGGAGGAGGAAGAAGAAGAC
NCU00325.1 767 781 TGGAGGAGGAGGAAG
NCU00325.1 787 807 CCAACAACAACAACAACCACA
NCU00330.1 455 474 AGAGGAGGAGGAGGAGGAGA
NCU00331.1 2053 2074 ATCACAACCACCAGCACTACCC
NCU00333.1 281 298 CCATCATCTTCATCATCG
NCU00335.1 386 404 CTGATGATGTTGATGACGA
NCU00335.1 496 522 GATTCCGACTCCGACTCCGACTCAGAC
NCU00335.1 744 759 GAATAAGAAGAAGGAG
NCU00336.1 5270 5285 AGGATGATGATGACGA
NCU00337.1 156 178 AAAGAAGAAGAAGGAGAAGAAGG
NCU00337.1 300 314 TGAGGAGGAGGAGGC
NCU00337.1 1382 1397 AGGAAGAGGAAGAGGA
NCU00339.1 158 177 CCAACAACAACAACAACACC
NCU00340.1 1972 1986 GAGGAGGAAGAGGAG
NCU00341.1 92 128 CGTGTGGTGGTGGTGGTGGTGGTGGTGGTGGTGATGG
NCU00344.1 137 153 CGCCACCACCACCACCT
NCU00344.1 1843 1866 ATCACCACCTCCACAACCTCCAAC
NCU00345.1 4 20 GCCACCACCACCACCGC
NCU00345.1 358 375 CTCTTCTTCTTCTCCTTC
NCU00345.1 3334 3352 GGGTTTGGGTTTGAGTTTG
NCU00346.1 717 740 CGGCAGCGGCAGCAGCAGCAGCAT
NCU00346.1 796 826 AGTAGCAACAGCAGCAGCAGCAGCAGCAGAA
NCU00347.1 67 91 TCCTCGCTCTCGTCGCTCTCGTCGT
NCU00347.1 1101 1119 GGGGACGGGAACGGGGACG
NCU00347.1 1172 1190 CCTCGTCGTCGTCGGCGTC
NCU00349.1 877 903 CCGCCACCGCCACCATCACCACCATCA
NCU00351.1 130 144 CCAGCAGCAGCAACA
NCU00353.1 343 362 AGCGAGCCAGCCAACCAGCC
NCU00355.1 1842 1864 CTCCGCTGCCGACGCCACCGCCT
NCU00356.1 501 516 CGCCTTCGCCTTCGCC
NCU00357.1 1549 1560 CAGCAGCAGCAG
NCU00357.1 1564 1671 CAGCAACAGCAACAACAACAACAACAACAACAACAACAACAACAACAACAACAACAACAACAACAACAACAACAACAACAACAACAACAACAACAACAACAACAACAG
NCU00359.1 532 552 GACGGCGGCGGCGGCGGCGGT
NCU00362.1 1878 1899 TGAAAAAGACGAAGAAGAAGCA
NCU00366.1 760 775 GACGAGGAGGAGGAGG
NCU00366.1 1257 1271 TGAGGAGGAGGACGA
NCU00367.1 822 836 GGAGAAGAAGAAGCA
NCU00369.1 587 617 TGGAGAGGGGTGAGGGGAGGGGGTGCGTGGT
NCU00371.1 40 62 AAGCAGCAAGAGCAGCAAGAGCC
NCU00371.1 91 111 ACAACCACCACCACCACCTCC
NCU00372.1 849 863 GGCTGCTGCTGCGGC
NCU00372.1 4061 4084 CTACCACCACCACCACCGCCGCCT
NCU00372.1 4293 4309 TGACGACGACGACGAGG
NCU00377.1 77 94 TCGTCCTCCTCATCCTCC
NCU00377.1 2055 2081 TGCTGGTAGTGGTGGTGGTGCTGGTGC
NCU00377.1 2168 2188 GTGGTGGTGGAGGAGGGAGGA
NCU00379.1 880 896 GAGAAGGAGGAGGAAGA
NCU00380.1 250 279 AACCAGGACCAGGACCAGGACCAGGATCAG
NCU00381.1 2481 2496 CGCCTCCGCCGCCGTC
NCU00381.1 2676 2692 CCTCTTCTTCTTCTCCT
NCU00381.1 3410 3424 TGGAGGAGGAGGATG
NCU00382.1 1024 1039 GATGAGGAGGAGGCGG
NCU00382.1 1066 1086 AACGAGGACGAAGACGAGGAC
NCU00382.1 1102 1136 GAGGACGACAACGAAGACGAGGACGAAGACGAAGA
NCU00382.1 1225 1245 GACGATGAGGATGACGATGAC
NCU00386.1 1659 1682 GCTACAGCAACAGCAACAGCAACC
NCU00387.1 278 296 AAGTCAAAGCCAAAGCCAA
NCU00388.1 416 461 ACAACAGCAGCAGACAACAGCAGCAGCAGCAGCAGCAGCAGCAGGA
NCU00388.1 566 584 CGCTGGGGGCGCTGGGGGC
NCU00388.1 3426 3441 AGAGGAGGAGGAGGAA
NCU00388.1 3516 3534 GGAAGAGGAAGAGGAGCAG
NCU00389.1 137 163 CGGGCGGCGGCGGTGGCGGCGGTGGTG
NCU00393.1 769 783 AGCAACAGCAGCAGC
NCU00393.1 1027 1058 GTTGATGATGCTGACGATGATGTTGACGATGG
NCU00394.1 16 41 ACTGCTGCTGCTGCTGCTGCTGCTCC
NCU00394.1 47 84 TCTCTGCGCCCTCTGCGCCCTCTGCGCCCTCTGCGTCC
NCU00398.1 1324 1348 CAACAGGAGCAACAGCACCAGCGGC
NCU00401.1 1287 1310 GTCGGTGAAGACGGTGAAGACGGC
NCU00403.1 521 537 AGGATGATGAAGATGAT
NCU00404.1 338 354 CGGAGGAGGATGAGGAG
NCU00404.1 399 416 TGACGACGACGACGAAGA
NCU00405.1 421 432 AAGAAGAAGAAG
NCU00407.1 381 397 ACAACCACCACAACCAC
NCU00407.1 988 1010 CAGAGGAAGATGAAGAGGAAGGA
NCU00407.1 1302 1316 GGGAGGAGGAGGAGT
NCU00407.1 2026 2048 AAGAGGAGGCGGACGAGGAGGAA
NCU00408.1 584 711 ATCAACAACAACAACAACAACAACAACAACAACAACAACAACAACAACAACAACAACAACAACAACAACAACAACAACAACAACAACAACAACAACAACAACAACAACAACAACAACAACAACAACAG
NCU00410.1 744 762 CAAGGTTGTCAAGGTTGTC
NCU00411.1 182 203 TCGACGAGGACGATGACGAGGA
NCU00412.1 1018 1032 GACGACGAGGACGAC
NCU00412.1 1325 1342 CCGCCACCACCACCACTA
NCU00412.1 1450 1485 GACGACGAAGAGGAGGACGAAGAGGACGAAGAGGAG
NCU00412.1 1524 1546 CGATGATGATGATGATGATGATA
NCU00415.1 906 921 TTTGGCTTTGGCTTTG
NCU00420.1 324 353 ACAACCACCGCCACCACCACCACCCCCCAC
NCU00420.1 1008 1030 TCCACCGCCGCCTCCACCGCCGC
NCU00420.1 1340 1354 ACAGCAGCAGCAACA
NCU00421.1 2122 2143 GACGGCGGCAGCGGCGGCGACG
NCU00422.1 812 826 GCACCACCACCACCT
NCU00422.1 1168 1194 AGCAAGAACAAGAACAAGAAGAAGAAG
NCU00423.1 100 132 AGCGCGAGTGGGAGTGGGAGCGGTGGGAGCGGC
NCU00423.1 135 159 CGCCAGCGGCAGCGGCAGCGGCGGA
NCU00423.1 367 383 GCACCACCACCACCGCC
NCU00423.1 1387 1408 CAACCACCATCACCACCACAAC
NCU00423.1 1651 1670 GCGCCTGCGCTTGCGCCTGC
NCU00423.1 2586 2601 GATGAAGAAGAAGACG
NCU00424.1 24 40 CGAGGAGGAGGAGGAGC
NCU00424.1 42 63 CGAGCAGGAGCAGGAGCAGGAA
NCU00424.1 1179 1195 GGAAGAAGAAGAAGAAA
NCU00424.1 3886 3905 GACCGCGACGGCGACCGCGA
NCU00424.1 4129 4156 GAGGACGAGGACGATGACGAGGACGAGG
NCU00424.1 4510 4529 CCTGAAGCTGAAGCTGAAGA
NCU00424.1 4534 4574 GCGGAGGCGGAGGAGGATGAAGAGGAAGAGGAAGGAGAAAA
NCU00424.1 4647 4661 GGCTGCTGCTGCTAC
NCU00424.1 4747 4763 GAGGAAGAAGAAGAGGA
NCU00426.1 4 22 GCACCATCACCACCACAAC
NCU00427.1 312 326 ACCGCCGCCGCCGAC
NCU00427.1 2377 2393 GCGGAGGAGGAGGAAGA
NCU00428.1 227 245 CCAACAACAACAATAACAA
NCU00428.1 2611 2626 AAGCAGCAGCAGCAGA
NCU00430.1 2581 2596 CCGCAGCAGCAGCAAC
NCU00430.1 2743 2776 TCGAGGTCAAGGTCGAGGTCGAGGTCGAGGTCGC
NCU00431.1 204 219 CTCCACCACCACCAAC
NCU00432.1 1826 1844 ATGCAGATGGAGATGCAGA
NCU00435.1 604 631 GTGGGTGGTGGGGGTGGGGGTGGTGGAG
NCU00436.1 1314 1328 GGCTGCTGCTGCTGA
NCU00436.1 1537 1558 AGCGGTGGCGGTGGCGGTGATG
NCU00436.1 1578 1593 CAAGGGCAAGGGCAAG
NCU00443.1 135 153 CAAGAAGGAGAAGAAGGAG
NCU00443.1 201 224 GGCTGCTGCCGCTGCCGCTGCTGA
NCU00445.1 3099 3129 CGGTGGTGGCGGCGGCGGTGGCGGTGGTGGT
NCU00447.1 27 48 TTCCTCCTCCTCCTCTTCCTCC
NCU00448.1 11 32 CGCGACAGCGACAGCGACAACG
NCU00448.1 245 279 GCGCTGCTGCCGCTGCTGCCTCTGCTGCTGCTGGT
NCU00448.1 308 329 TGGATGAGGAGGATGAGGATGA
NCU00448.1 389 421 CTGATGAGGATGAGGATGAGGATGAAGATGAGG
NCU00448.1 1413 1428 CCCCTCCCCCTCCCCC
NCU00448.1 1612 1626 ACTGCTGCTGCTGCC
NCU00453.1 395 414 CCATCTTCATCTTCATCTTG
NCU00454.1 1119 1133 CGAAGAAGAAGAACA
NCU00457.1 1598 1609 CCGCCGCCGCCG
NCU00465.1 3 18 GAGCAGCAGCAGCGGC
NCU00465.1 318 352 CGGCATGGGCGGTATGGGCGGCATGGGCGGCATGC
NCU00470.1 803 821 CGGGTCCGGGACCGGGTCC
NCU00472.1 713 730 ACGATGATGACGATGATG
NCU00476.1 445 470 CAGGAGAAGGAGAAGGAGAAGAAGGA
NCU00477.1 33 61 GGCTGCCTCGGCCGCCTCGGCCGCCTCGT
NCU00480.1 5196 5210 CCCGCCGCCGCCGTC
NCU00481.1 3109 3123 GCGCCGCCGCCGTCG
NCU00483.1 90 114 AGCTGCTGCTACTGCTGCTACTGCG
NCU00483.1 458 477 AGGAGAAGAAGAAGAAGAAC
NCU00483.1 508 527 AGTGATAGTAATAGTGATAG
NCU00486.1 433 475 CAACAGCAGCAGCAGCAGCAGCAGCAACAACAGCAACAGCAAC
NCU00486.1 802 816 CCGCCTCCTCCTCCC
NCU00486.1 1150 1177 CAACAGCACCAGCAACAGCAGCAGCAGG
NCU00490.1 939 953 AGAGGAGGAGGATGA
NCU00492.1 1207 1229 AATGATGGTGATCATGAGGATGG
NCU00492.1 1834 1849 GAGGCCGAGGCCGAGG
NCU00495.1 3959 3975 CCCGCCGCCTCCGCCGC
NCU00496.1 997 1013 CAACAGCAACAACCACA
NCU00496.1 1309 1342 AGTGGCGGAGGGAGGAGAGGAGGAGGAGGGAGGC
NCU00496.1 1678 1694 ACCAACACCACCACTAC
NCU00497.1 1394 1420 CAGAAGACGAAGCAGACGAAGAAGATG
NCU00498.1 112 135 GCAACACCAACAACAACAACCACA
NCU00498.1 1386 1406 TAAGAATAAGAAGGAGAAGCA
NCU00498.1 1547 1571 TCTCCTCCTCCTCCTCCTCTTCCTC
NCU00498.1 1921 1943 GTGCCCGTTGCGCCCGTTGCTCC
NCU00498.1 2079 2101 GACGGCCGCGTCGGCAGCGGCGT
NCU00503.1 1764 1808 CACGGCCAAAGACACAAGCACGGCCAAAGACACAAGCACGGCCAA
NCU00505.1 305 326 GAGGTGGCCGTGGTGGCCGTGG
NCU00512.1 273 287 CGATGATGATGATGC
NCU00512.1 2259 2279 CGTCGACGACAACGACGACCA
NCU00512.1 2484 2499 CATGATGATGAAGATG
NCU00515.1 351 371 TAACAACAACAGCAACAACAA
NCU00515.1 701 725 CATCTGCTGCAACTGCTGCAACCGC
NCU00515.1 816 841 GCCGCCACCACCACCACCACCACCCG
NCU00520.1 1485 1505 CGAGGAGGAGGAGGAGGACGA
NCU00520.1 1507 1521 GAGGAGGAGGAAGAG
NCU00520.1 1539 1567 TAAGGGCAAGGGCAAGGGCAAGGGTAAGG
NCU00520.1 1588 1603 AAGGGCAAGGGCAAGG
NCU00520.1 1671 1694 CGGTGACGATGACGATGACGAGGA
NCU00520.1 1716 1731 CGAGGACGACGACAAC
NCU00523.1 1400 1418 CCAGCCCCAGCCTCAGCCC
NCU00523.1 1709 1740 ACACCCCTCCCTCCGCCACTCCCCCACCCCCG
NCU00523.1 1876 1896 GTCCTCGCCCTCGCCCTCGCG
NCU00523.1 1983 2001 CAACCACCACCACCCCCAC
NCU00523.1 2485 2507 AAGAAACCCAAAAAACCCAAGAA
NCU00524.1 611 658 ACCCGCTCCCCTCGCCTCTCCTCCGCTCACCGACTGCACCGACTTCAC
NCU00524.1 734 754 ACCCCGCCTCCTCCTCCCCCT
NCU00528.1 62 84 CGTCCTCCTCGTCCACCTCCACC
NCU00528.1 244 261 AAAAACAACAACACCAAC
NCU00528.1 506 524 TGCTGTCGCTGCTGTCGCT
NCU00536.1 132 159 TCAACCACAACAACAACAACAGCAACGA
NCU00537.1 34 50 CAAGACCAAGACCAAGA
NCU00538.1 1560 1583 TCAACAACAACAGCAGCACCAGCA
NCU00541.1 77 92 CCCCTCCTCCTCCGCC
NCU00543.1 101 122 AAAAGGAGAGGAAGGAGAAGAT
NCU00543.1 259 273 GGGGAGGAGGAGGTG
NCU00543.1 295 321 GACGAAGAGGAAGAGGAAGAGGAAGAC
NCU00545.1 2831 2856 AGCCCGCCCCGCCCGCCCCGCGCGCC
NCU00547.1 1724 1747 GTGGGAGGAGGGAGGGGGGAGGAG
NCU00550.1 57 84 CCAACCGCCTCCCCAGCCGCCTCCCCAA
NCU00550.1 1989 2015 GGATATGGACATAGATATGGACATGGA
NCU00551.1 7026 7054 GGGCGGCGGCGGCGGCGGCAGCGGCAGCG
NCU00553.1 1471 1488 CCGCCACCACCACAACCA
NCU00555.1 147 168 ACCCCCTCCCCACCACCTCCTC
NCU00555.1 522 546 AGGGCGGTGGCGGGGGAGGGAGGGA
NCU00558.1 4 21 GAACAACAACAACCACAA
NCU00558.1 143 157 CCACAACAACAACCA
NCU00558.1 164 179 CCAACTCCAACTCCAA
NCU00558.1 422 443 TCTACGACTACGACTACGATTA
NCU00558.1 1929 1946 CGACCACCACCACCAGCA
NCU00558.1 2193 2215 TAGTAGTGGTAGTGGTGGTAGTA
NCU00559.1 199 214 AACCACCACCACCGCC
NCU00559.1 1420 1439 GTCGACGATGACGACAACGA
NCU00561.1 651 673 CCCCTTCCACCCTTTCCACCCCT
NCU00561.1 1012 1040 CGGGTGGTGGTGGGGGAGGGGGGGAGGGT
NCU00561.1 1069 1087 GGGAAAGGGAAAGGTAAAG
NCU00562.1 1299 1322 CACCAACAACAGCAACAACAACAC
NCU00563.1 1105 1121 GAGGAAGAGGAGGATGA
NCU00567.1 868 891 AAGATCAAGGAGATCAAGGAGCTC
NCU00568.1 229 244 GAGAAGAAGAAGAAGT
NCU00568.1 1606 1623 GAGAAGGAGGAAGAGGAG
NCU00571.1 540 559 AGAGGAGGAGGATGAGGATG
NCU00572.1 1230 1251 TGGAGGTGGGTGGGAGGTGGTG
NCU00572.1 1455 1470 GATGTGGATGTGGATG
NCU00576.1 46 62 CGGCAGCAGCAGCAACA
NCU00576.1 134 149 TACCACCACCACCAGC
NCU00576.1 873 889 ACAAGCACAAGCACAAG
NCU00576.1 945 1043 CCAACAACAACAACAACAACAACAACAACAACAACAACAACAACAACAACAACAACAACAACAACAACAACAACAACAACAACAACAACAACAACAACC
NCU00576.1 1084 1102 GCCTCGGCCACGGCCACGG
NCU00576.1 1228 1251 ACGACAACAACATCAACAACAAGA
NCU00576.1 1438 1449 AAGAAGAAGAAG
NCU00577.1 874 885 AAGAAGAAGAAG
NCU00579.1 1707 1729 GGATGACGATGACGATGACTATG
NCU00581.1 416 431 GAGGAGCAGGAGGAGG
NCU00582.1 2030 2070 GTCGCGGAGGTCGTGGAGGTCGTGGCGGCGGAGGCGGCGGA
NCU00582.1 2132 2148 GAGGCGGAGGAGGAGGA
NCU00583.1 318 342 GGAGGAAGGAAGGAAGGAAGGAAGC
NCU00585.1 146 160 TCCTCGTCGTCGTCG
NCU00590.1 291 317 CTCCCACCGCCCCTCCACCTCCCACCA
NCU00590.1 660 675 AGTGGTGGTGGTGGGG
NCU00592.1 1062 1076 GCGGCAGCAGCAGCC
NCU00593.1 61 75 GACGAGGAGGAGGAT
NCU00595.1 96 124 AGGTGGAGGTGGTGGTAGTGGTGGTGGTC
NCU00595.1 517 547 CAACATCATCATCATCATCATCATCAACATC
NCU00595.1 619 635 CATCAACAACAACATCA
NCU00595.1 1760 1780 CTCCTCCACCGCCACCACCTC
NCU00596.1 611 635 CGGAGAAGGAAGAGAAGGGGGAGGC
NCU00602.1 931 967 GGCAGCAGCAGCACCACCACCACCAGCAGCAGCAGTA
NCU00602.1 1430 1446 AGCCGCCGGCGCCGCCC
NCU00605.1 389 421 GCTCGCACGCCGCCACCACGCTCGCCCGCTCCG
NCU00606.1 416 431 GCATCATCATCAACAT
NCU00615.1 107 122 CCCCTCCTCCTCCTTC
NCU00619.1 288 305 TAACAACACCAACAACAG
NCU00619.1 389 403 CCCCCGCCGCCGCCA
NCU00619.1 466 489 GACAGCAACAACAACAACAACAGC
NCU00620.1 443 467 ACGACGATAACTACGATAACTACGG
NCU00620.1 1051 1081 GAAGAGGAGCAGGAGGAGGAAGAGGAGGTGG
NCU00620.1 1422 1436 TACTGCTGCTGCTGA
NCU00622.1 238 256 CATCAACATCAACAACAAG
NCU00622.1 4437 4448 TGATGATGATGA
NCU00623.1 275 295 TCGCCTCCGCCTCCGCCTCCG
NCU00624.1 830 844 AGAACAACAACAACG
NCU00625.1 9424 9438 GACGAGGAGGAGGAC
NCU00625.1 9523 9545 GCTAAGAAGGCCAAGAAGGCCGA
NCU00625.1 9934 9953 GAAGAGGAGGAGGAGAAGGA
NCU00625.1 9959 9973 CGAAGAAGAAGAAGG
NCU00625.1 9993 10008 CAAGGGCAAGGGCAAG
NCU00626.1 314 332 TGCGGGCGGGCGGGCAGGC
NCU00627.1 541 556 GAGAGGGAGAGGGAGA
NCU00627.1 1206 1251 TGACCGTGACCATGACCGTGAGCGCGACCGTGAGCGCGACCGTGAC
NCU00629.1 2207 2221 TGGAGGAGGAGGAGA
NCU00630.1 1116 1145 TGGCGGCGGCGGCGGCACCACCACGACCAC
NCU00630.1 1162 1177 TCCGGTTCCGGTTCCG
NCU00630.1 1244 1268 TTGGCGTCGGCGTCGGCGTCGGCCT
NCU00631.1 439 469 CGGCAACAGCAGCAACAGCATCAGCAACAGG
NCU00635.1 433 452 AAGGAGGAGGAAGAGGAGGA
NCU00638.1 359 385 ACAGCTTCAGCAGCAGCTTCAGCAGCG
NCU00642.1 2538 2556 TTCCTCCTTCTCCTCTTCC
NCU00648.1 1658 1672 AGGAGAAGAAGAAGG
NCU00651.1 991 1009 GCCGCTGCGGCTGCTGCTC
NCU00652.1 2909 2926 TACAACAACAACAACAAG
NCU00654.1 455 490 AACAGCAGCAGCAGCAGCAGCAGCAGCAGCAGCAGA
NCU00655.1 30 46 GGCCGCCGCCGCCACCG
NCU00655.1 75 118 TCGCACCACCACTCCCCTCCTCCGCACCGCTGCCGCCGCCCCCG
NCU00656.1 1142 1158 CCTACCCACCCACCCAC
NCU00657.1 642 657 CGAGGACGACGACGCC
NCU00658.1 1412 1423 AGAAGAAGAAGA
NCU00658.1 10338 10352 CTCCGCCGCCGCCAC
NCU00658.1 10610 10632 CATCGTCGTCGTCGTCGTCTTCG
NCU00660.1 1028 1046 GAGAAGAAGAAGAAGAAGG
NCU00662.1 967 985 AGGTCCAGGTCGAGGTCGA
NCU00663.1 56 71 AGAAGCAGCAGCAGCA
NCU00663.1 104 128 GACAGCAACAACAACAAGAACAAGA
NCU00664.1 687 702 CAGGAGGAGGCGGAGG
NCU00666.1 587 621 GCTCCACCTCCCTCCCCACCACCACCACCACCAAC
NCU00668.1 409 423 CTACAACAACAACAA
NCU00669.1 1315 1336 GTGGGCTTTTTGGGCTTTGTGG
NCU00671.1 3873 3888 GTCATCATCATCAGCA
NCU00671.1 7686 7701 CGTCGGCGGCGGCGGC
NCU00671.1 7807 7821 GGCAGCAGCAGCAGG
NCU00673.1 995 1010 CTCCTGCTGCTGCCGC
NCU00675.1 2595 2606 CAACAACAACAA
NCU00675.1 2732 2746 ACGGCGGCGGCGGCT
NCU00676.1 7 29 CCCGCCGCCGCCGCCGTCGCCGC
NCU00676.1 1078 1092 GAAGAGGAGGAGGAG
NCU00678.1 1313 1327 CCTCTTCTTCTTCGT
NCU00678.1 1725 1740 GGAGAGGGAGAGGGAG
NCU00679.1 245 277 CAGCCACGCCAACACCCACGCCAACACCGACGC
NCU00679.1 281 299 CGCAACTGCAACCGCAACC
NCU00681.1 2619 2635 TGACGACGACGACGACT
NCU00681.1 2801 2815 ACCGCCGCCGCCGCG
NCU00681.1 3066 3080 CGGCGGCGCCGGCGG
NCU00681.1 3264 3293 TGGCGATGATGACGATGATGACGAGGATGA
NCU00684.1 1289 1308 AGCCAGAGGCAGAGGCAGAG
NCU00684.1 1318 1340 GTGAAAGTGGAAGTGGAAGTGTA
NCU00684.1 1461 1483 GGAAGTAGAAGAAGAAGAAGAAT
NCU00684.1 1562 1582 AGGAGGTGGTGGTGGGGTGGA
NCU00687.1 356 379 GGCGTGAGCGTGAGCGTGAGCGTC
NCU00688.1 226 237 GGAGGAGGAGGA
NCU00688.1 332 367 TGTCGTCGTCGTCGTCGTCATCGTCGTCGTCGTCGG
NCU00688.1 592 607 GAGCAGCAGCAGCAGA
NCU00688.1 872 887 CACCAACAACAACAAC
NCU00688.1 929 948 ACGACAACAACAACAACAAA
NCU00688.1 993 1010 CCCACCACCACCAACACC
NCU00688.1 1314 1332 CGGAGGAGGAGGAGGAGGC
NCU00688.1 1443 1477 AGGAGAAGAAGAAGAAAAAGAACAAGAAAAAGAAG
NCU00688.1 1526 1554 AGGGGAAGAGGAAGGGGAAGGGAAAGGGG
NCU00689.1 1685 1704 TCAACAACCACAACAACAAT
NCU00691.1 1291 1309 GAGGCGGCTGCGGCGGAGG
NCU00691.1 2202 2218 CAGCAACAACGACAACA
NCU00692.1 338 352 AGGAGAAGGAGGAGG
NCU00692.1 504 523 CGCTGCCGCCGCCGCCGCCA
NCU00692.1 610 625 ATTGTTGTTGTTGCTG
NCU00692.1 1113 1138 CGCCCCCTCCACCACCCCCGCCGCCA
NCU00692.1 1519 1542 GACGAGGAGGAGGAAGAGGAGGAG
NCU00695.1 256 285 GACCATGACCATGATCATGACCATGACCAT
NCU00695.1 607 638 CAAGAAGAAGAACAAGAACAAGAACAACAAGA
NCU00695.1 973 987 CATGATGATGATGAG
NCU00695.1 988 1002 AACGACGACGACGAT
NCU00695.1 1244 1266 ATAATGATGATGGTGATGATGAG
NCU00695.1 1504 1520 AAGGAGGAAGAGGAGGT
NCU00696.1 205 219 GCCGCTGCTGCTGCT
NCU00696.1 343 354 AACAACAACAAC
NCU00697.1 915 930 TGACAATGACAATGAC
NCU00697.1 1010 1050 CAGCAACAACAACAACAACAACAACAACAACAGCAACAACA
NCU00698.1 1300 1318 GTTGGTGGTGGTGGTGGAG
NCU00699.1 807 830 TGGCAGAGGCAGTGGCAGTGGCAG
NCU00700.1 1226 1240 CGCAGCAGCAGCAGT
NCU00705.1 590 611 CTGCTTCTTCTTCTGCTTCTTC
NCU00707.1 768 794 CGAGCGCACTGAGCGCACTGAGCGTAC
NCU00709.1 1983 2004 CGCCTCCTCCTCCTCCTCGTCC
NCU00710.1 914 937 GCAACAACAACAACAACAACAACG
NCU00710.1 974 993 ATGCTGCTGCTGTTGCTGCT
NCU00710.1 1050 1075 CTCTGCTGCCCCTGCTGCCCCTGCTA
NCU00712.1 3448 3465 CCTGCTGCCGCTGCTGGT
NCU00713.1 366 384 CCACAACCCCCACAACCCC
NCU00713.1 683 697 CGGTGGTGGTGGAGG
NCU00713.1 862 885 GTGGAGGAGGAGGAGGAGGAGGAG
NCU00714.1 686 712 CGCCCGAGCCCGAGCCCGAGCCGGAGC
NCU00716.1 7 23 TTCCTCCTCCTCCTCCC
NCU00719.1 580 598 CGTCACCGTGACCGTGACC
NCU00720.1 894 912 GAATGAGAAGGAGAAGGAG
NCU00724.1 1048 1075 TCCGGCCCCGGCCCCGGCCCCGGCGCCG
NCU00724.1 1574 1592 ATGAGGAGAAGGAGGAGGT
NCU00724.1 1905 1926 CGATGATGATAATGATGATGAG
NCU00725.1 953 969 AAGACGACGACGACGAG
NCU00727.1 749 764 CGGCACCGGCACCGGC
NCU00730.1 1999 2016 AATAACAACAATAACAAC
NCU00730.1 2393 2407 GGGGGAGGAGGAGGA
NCU00730.1 2441 2463 AAGGAGGAGGAGGAGGAGGAGCA
NCU00730.1 2465 2501 CGGGAGGTGGAGGTGGAGGTGGAGGTGGAGGAGGGGT
NCU00730.1 2613 2631 AGAAGGAGGAGGAGGAAGA
NCU00730.1 2762 2782 ACCAACATCAACAACAACATC
NCU00730.1 2886 2902 CTCCGCCGCCGCGGCCG
NCU00730.1 2938 2955 GTAGGAGGAGGAGGAGGG
NCU00735.1 484 504 CCGGCGGCGGCGGTGGCGGCG
NCU00735.1 520 534 GAGCAGCAGCAGCCG
NCU00736.1 753 777 TCCTACTACTACTACTACTACTACC
NCU00737.1 232 262 GCTTCTTCTTCTTCCTCCTCCTCCTCCTCCA
NCU00737.1 309 323 AGCCGCCGCCGCGGC
NCU00738.1 903 946 CGGCCAGAAAGGGGCAGGCCAGAAAGGGGCAGGCCAGAATGGGG
NCU00744.1 534 553 CAAGAAGACGAAGAAGAAGT
NCU00745.1 44 62 ACTCCTACTCCTCCTCCCC
NCU00746.1 404 422 GCTCCTCCTCCTCCTCCCC
NCU00746.1 839 854 ATGCAAATGCAAATGC
NCU00747.1 108 122 CTACTCCTCCTCCTG
NCU00747.1 176 203 TCCCCTCCCCCTCCTCCTCCGCCGCCGC
NCU00747.1 544 576 GAGAAACAAGAAGAAGAAGAAGAAGAAAAAGAG
NCU00747.1 688 702 AGAAGGAGGAGGAGA
NCU00748.1 204 220 ATCACCACCACCACCAA
NCU00748.1 226 240 CACCAGCAGCAGCAT
NCU00748.1 413 445 CGACAACAACAACAACAGCAACAACATCAACAA
NCU00753.1 212 229 ACGGCGGCGGCGGCGTCG
NCU00753.1 246 281 CAGTCACGGTCACGGTCACGGTCACGGCCACGGTCA
NCU00758.1 776 790 TCGGCGGCGGCGGCT
NCU00759.1 750 768 CATGCAGACCATGCAGACC
NCU00759.1 937 971 AATGGAATGCCCAACGGAATGCCCAACGGTATGCC
NCU00759.1 1510 1529 GATGAGGACGAGGAGGAGGT
NCU00760.1 184 213 GGGATAGCGCCGCCGGATAGCGCCGCCGGT
NCU00763.1 2428 2447 CCAGCAGCGGCAGCAGCACC
NCU00763.1 2626 2646 ACCGCAGCCGCAGCCGCAGCC
NCU00763.1 3079 3098 CCGCAGCAGCAGCAGCAGCC
NCU00763.1 3769 3784 GATGAGGAGGAGGACG
NCU00764.1 119 138 ATCACCACCTCCACCACCAA
NCU00764.1 297 319 CATCACCACCACGACCACCACCG
NCU00764.1 472 490 GACGAGGCCGAGGACGAGG
NCU00766.1 497 512 AGAAGGAGGAGGAGGA
NCU00767.1 653 697 ATCCTCCTCCTCCTCCTCCTCCTCCTCCTCAACAACAACAACAAG
NCU00767.1 1058 1079 ACAAGAAGCGCAAGAAGCACAA
NCU00767.1 1227 1245 GAAGGAGGAGGAGGAGAAG
NCU00768.1 1061 1084 ACCGCCCCGCCCCCCCTCCGCCTC
NCU00768.1 1095 1109 CCCTCCTCCTCCGCC
NCU00770.1 3915 3929 CAACTACTACTACCA
NCU00771.1 376 391 CAGGAGGAGGAGGATG
NCU00772.1 1559 1579 GACAACAGCAACAGCAACAAT
NCU00772.1 1641 1657 CCAGCAGCAGCAACAGC
NCU00772.1 1696 1717 CGGCAGCAACAGCAGCAGCAAC
NCU00772.1 1840 1865 CAACAGCAGCAGCAACAACAACAGCA
NCU00773.1 45 60 CCTCTTCCTCCTCCTC
NCU00775.1 35 55 TACTGCTGCTGCTGCTGCTGT
NCU00776.1 1310 1324 CGGCTGCTGCTGCTC
NCU00783.1 27 52 TGATGGTGGGGGTGGTGGTGGTGGTA
NCU00786.1 1207 1221 AACACCACCACCACG
NCU00786.1 1682 1711 GTAGTGGCGGTGCTGGTGGTGGTGGTGGTA
NCU00789.1 353 367 TCATCTTCTTCTTCG
NCU00790.1 112 131 GACCGAGCCCGAGACCGAGA
NCU00790.1 346 360 GAGAAGAAGAAGCAG
NCU00796.1 1916 1930 CCGGCGGCGGCGGCT
NCU00796.1 2025 2050 CGTCGGCTGCGGCTGCGGCGCCGGCT
NCU00796.1 2124 2140 GTCCTCCTCCTCCTCCG
NCU00796.1 2544 2560 GGCGAGGGCGAGGGCGA
NCU00796.1 2794 2811 GGGGAGGAGAAGGAGGAT
NCU00798.1 271 307 AGTGAGCTGCCCACCACGAGTGAGCTGCCCACCACGA
NCU00806.1 363 384 CGTCAACGCCATCAACGCCATC
NCU00806.1 757 776 CTCTTCCTCTTCTTCTTCGT
NCU00811.1 62 92 GCCACGCCCACCTCCACCGCGCCGCCCACCA
NCU00811.1 131 146 TCCCCATCCCCATCCC
NCU00811.1 148 172 GCCGCCACCCCCTCCTCCTCCTCCG
NCU00812.1 200 222 CGGGCGGTGGTGGTGGCGGTGGT
NCU00813.1 757 846 AACGGCAAGACTAATGGCAAGACTAATGGCAAGACTAATGGCAAGGCTAATGGCAAGGCTAATGGTAAGGCCAACGGCAAGGCCAACGGT
NCU00813.1 1394 1410 CGGAGGAGGAGGAGAAG
NCU00816.1 32 55 TGATGCTGGTGCTGGTGCTGGTAG
NCU00818.1 85 117 ACCTCCACCTCCGCCTCCGCCTCCGCCTCCCCA
NCU00818.1 305 323 CTACTTCTTCTTCTTCATC
NCU00818.1 336 360 TCAGCAGCAGCAGCAGCAGCAGCAA
NCU00821.1 965 976 GTCGTCGTCGTC
NCU00822.1 949 968 ACTGTCACTGGCACTGGCAC
NCU00822.1 987 1011 TACCACCACCACCATCACCACCACC
NCU00822.1 1059 1090 TTCCAGTGCCAGTGCCAGTGCCAGCGCCAGCG
NCU00822.1 1333 1349 GCTTCAGCTTCAGCTTC
NCU00823.1 216 236 TGCTGCATGCTCCATGCTCCA
NCU00824.1 1443 1470 TGCCGCCACCGCCGCCGCGGCCGCCGCT
NCU00824.1 1770 1791 GGCAGCAGCAGCAGCAGCAGCC
NCU00825.1 1920 1937 GACGAGGAGGAGGAGGGG
NCU00826.1 1244 1260 CAACCACCACTACCACC
NCU00826.1 1467 1505 AGCAGAAGAAGAACAAGAAGAAGAAGAAGAAGAAGAAGT
NCU00827.1 5 31 CCAACAACAACAACAACAACAACAAAC
NCU00827.1 969 999 GGACGACGACGACGCTGACGACGACGCTGAG
NCU00827.1 1144 1158 AAGAGGAGGAGGAAG
NCU00829.1 849 870 GCTGGTGCTGCTTGTGCTGCTG
NCU00829.1 1680 1718 GGATGATGATGGTGATGATGATGATGATGATGATGATGC
NCU00830.1 349 360 GCAGCAGCAGCA
NCU00830.1 442 475 AGAACAACAACAACGACAACGACCACCACCACCC
NCU00830.1 670 687 GATGAGGAGGAGGAGGAC
NCU00831.1 1651 1672 GGGCATGGACATGGACATGGAA
NCU00833.1 357 382 CAAGGCCAAGTCCAAGTCCAAGACCA
NCU00833.1 3509 3525 CACCTCCTCCACCTCCT
NCU00833.1 4294 4377 CCCTCAACCTCAACCTCAACCTCAACCTCAACCTCAACCTCAACCTCAACCTCAACCTCAACCTCGACCTCAACCTCGACCTCT
NCU00835.1 449 498 CCAGCAGCAGCAGCAGCAGCAGCAGCAGCAGCAGCAGTAGCAGCAGTACC
NCU00835.1 644 673 AGGAAGGGGATGTGCAGGAAGGGGATGTGC
NCU00836.1 675 705 CGGTTCCGGCTCCGGCTCCGGCTCCGGCTCT
NCU00836.1 804 820 GAGCAGCAGCAGCACCA
NCU00839.1 740 758 AGCAGAAGAAGAAGAATAA
NCU00839.1 981 995 GGAGAAGGAGGAGGA
NCU00841.1 19 41 TCTCCCCCTCTTCCCCCTCCGCC
NCU00841.1 766 781 CAGGGGCAGGGGCAGG
NCU00841.1 954 969 CGAGCTCGAGCTCGAG
NCU00851.1 136 287 CAAACACAACAACAACAACAACAACAACAACAACAACAACAACAACAACAACAACAACAACAACAACAACAACAACAACAACAACAACAACAACAACAACAACAACAACAACAACAACAACAACAACAACAACAACAACAACAACAACAACC
NCU00853.1 415 432 AGCGGCGGCGGCGGCGCC
NCU00853.1 980 1024 GGTGGAAGGGAGGAAGGGAGGAGGTGGAGAGTGTGGTGGAGGGGA
NCU00853.1 1106 1124 TTACTACTGCTACTGCTAC
NCU00856.1 46 75 TGGAGGTGGAAGTGGAAGTGGAAGTGGAAA
NCU00862.1 254 268 CCACGACGACGACAA
NCU00862.1 298 324 AAGGATAGGGATAGGGATAGGGATGGG
NCU00862.1 733 754 GCCGCAGGCGCAGGCGCAGGCC
NCU00862.1 1073 1098 AAGGAGGAGGAGGAGGGGGAGGAGGA
NCU00862.1 1419 1439 GTCGCCGCCGCCGCCGCCGCA
NCU00863.1 71 94 TCCTCCTCCACCCCTCCACCACCG
NCU00863.1 603 639 GGAGAAGGAGGAGAAGGAAAAGAAAGAAAAGAAAAAG
NCU00864.1 75 90 CGGCGCCGGCGCCGGC
NCU00866.1 39 59 CATCAACAACAACAACACCAA
NCU00866.1 524 539 TGGCGGCGGCGGCGGT
NCU00870.1 937 948 GAAGAAGAAGAA
NCU00871.1 318 332 TGTCGTCGTCGTCGA
NCU00871.1 370 384 AGCAACAACAACAAC
NCU00875.1 152 180 TACCACCAGCACCAGCACCAGCACCACCG
NCU00876.1 689 704 ACTTCTTCTTCGTCTT
NCU00876.1 1492 1517 GAACAACAGCAACAGCAACAGCAACC
NCU00876.1 1774 1796 GAAGAGGAAGAGGATGAGGGGGA
NCU00877.1 337 357 GAGCAGCAGCAGCAGCAGTAG
NCU00888.1 1148 1166 TTGATGTGGATGTGGATGT
NCU00888.1 1866 1889 GCAGGAGAAGGCGGACGAGCAGGC
NCU00893.1 328 343 GGCGGTGGTGGTGGTG
NCU00894.1 327 349 CCCTCCTACTCTTCCTACTCCCC
NCU00898.1 426 473 GGATGATGATGATGATGATGATGATGACGAAGACGACGACGATGACGA
NCU00899.1 618 632 TTTCTTCTTCTTCCT
NCU00900.1 1054 1069 AACAACGACAACAACA
NCU00900.1 1139 1154 CTACTGCTACTACTAC
NCU00900.1 1202 1217 ATGAGGAGGAGCAGGA
NCU00900.1 1413 1439 CACGACGACAACGACGACGACGACGGC
NCU00900.1 1640 1657 AAGAGGAGGAGGAGGAGA
NCU00902.1 55 133 GGGATGGGATCCGGTATGGGATCCGGTATGGGATCCGGTATGGGAACTGGCATGGGAACCGGCATGGGAACCGGCATGT
NCU00902.1 410 426 CTACCACCACCACCTCC
NCU00902.1 945 965 AGAGGAGCAGGAGGAGCAGGA
NCU00902.1 1363 1379 GAGAAGAAGAAGAAGAT
NCU00902.1 1541 1557 CCAACAACAACAATAAC
NCU00903.1 42 56 TGACGATGATGATGA
NCU00903.1 206 235 GCGCGGCCAACCACGCGGCCAACCACGCCG
NCU00903.1 348 364 CTACTCCTCCTCCGCCT
NCU00905.1 252 266 ATCTTCTTCTTCCTC
NCU00906.1 536 556 CGCCTCCTCCTCCTCCTCCCG
NCU00908.1 107 124 ACCTCCTCCTCCTCCTCT
NCU00909.1 91 114 GAGAAGAATAAGAACAAGCAGACG
NCU00911.1 590 617 CGAGAAGCAACTGGAGAAGCAACTGGAC
NCU00913.1 1011 1036 GAGCCGCAGCATCAGCGGCAGCAACA
NCU00914.1 676 692 GAGCGGGAGCGGGAGCG
NCU00914.1 697 719 GCCCAAGCACAAGCACAAGCTCA
NCU00914.1 723 769 GCAAGCACAAGCGCAGGCACAAGCGCAGGCACAGGCACAGGCACAGC
NCU00914.1 782 796 ACAACCACCACCACC
NCU00914.1 1329 1343 CAACATCATCATCAC
NCU00915.1 64 86 CCCGCTGCCGCCCCCGCTGCCGA
NCU00915.1 94 110 GAGGGCGAGGGCGAGGG
NCU00915.1 527 538 TCGTCGTCGTCG
NCU00916.1 235 259 CCCATCACCACCACTACCACAACCG
NCU00916.1 491 509 AGCAGAAGCAGAAGCCGAA
NCU00916.1 1509 1524 CAAGCACAAGCACAAG
NCU00917.1 500 515 ATAATGATGATGAGGA
NCU00917.1 1556 1580 CACCGGCAACGGCAACGGCGACGGC
NCU00917.1 1999 2021 CAACAGCAGCAGCAGCAGCAGCG
NCU00917.1 2022 2036 ACAACAACAGCAACA
NCU00918.1 565 579 AACGACGACGACTAC
NCU00918.1 1108 1146 CGCGGTGGAGGAGGAGGAGGAGGAGGAGGAGGAGGAGGT
NCU00919.1 432 453 CAAGAAGCAGAAGAAGCAGAAG
NCU00919.1 479 503 AGGAAAAGAAGAAAAAGAAGAAAGA
NCU00919.1 1072 1099 GATGAAGAAGAAGAGGAAGAAGAGGAAA
NCU00919.1 2271 2295 GGAGGCGCAGAAGGCGCAGAAGGAG
NCU00920.1 1185 1206 GCACAAGTACAAGCACAAGTAC
NCU00923.1 714 746 CGGGGAGGAGGAGGAGGAGGAGGAGGAGGAGGC
NCU00925.1 1652 1676 AGGATGCCGAGGAGGCCGAGGAGGA
NCU00926.1 1002 1031 ACAGCAGCAGCAGCAGCAGCAGCAGCAGCG
NCU00926.1 1266 1288 CGACGCCGACGCTGACGCCGACG
NCU00926.1 1385 1417 CCAGAAGCAGAAGCAGAAGCAGAAGCAGAAGCG
NCU00926.1 1608 1623 TTGTTCTTCTTCCTCT
NCU00927.1 3103 3119 TCGACGACGCCGACGAC
NCU00929.1 3404 3419 CCAACACCACCACCGC
NCU00929.1 3945 3961 GTGGTTGTTGTGGTTGT
NCU00931.1 1732 1758 AAGGAAAAGGAGAAGGAGAAGGAGGAT
NCU00935.1 209 223 AGAAGGAGGAGGAGG
NCU00935.1 1504 1525 AAGGGCAAGGGTAAGGGTAAGG
NCU00938.1 619 643 TACGACGACGACGACGACGACGACA
NCU00939.1 4005 4019 GTCATCATCATCAGC
NCU00939.1 4357 4372 AACAGCAACAACAACA
NCU00941.1 1338 1379 CTACAACAACAACAACAACGACAACAACAACACCAACACCAA
NCU00941.1 1509 1528 CCAACAACAACAACAACAAT
NCU00941.1 1659 1727 CCAACAAGATCAACAAGATCAACAAGCACAAGCACAAGCACTAGCACCACCACCACCACCACCACAACC
NCU00941.1 1790 1835 AGCAACAACAACAACAACAACAACAACAACAACAACAACAACAACC
NCU00941.1 1846 1876 TCTCGCCACCACCACCACCACCGCCGCGCCG
NCU00942.1 92 108 CCCTCCTCCTCCTCATC
NCU00942.1 680 694 CTTCCTCCTCCTCCA
NCU00945.1 1803 1821 GCTGCCGCCGCCGCCGCCA
NCU00945.1 1824 1842 AGAAGCAGCAACAGCACCA
NCU00947.1 6 30 CAAGAAAAAGAACAAAAAAAAGAAC
NCU00950.1 39 65 GGCTGCTGCTGCTGCTGCTGCTGCCGC
NCU00950.1 1148 1176 GAAGCAGCAGCAACAGCAGCAGCAGCAGT
NCU00951.1 170 201 GCACGCTCCTCCCGCTCCCGCACCCGCGCCCG
NCU00952.1 51 66 GGCCAAGGCCAAGGCC
NCU00953.1 216 231 CGAGGAGGAGGAGGAT
NCU00953.1 575 590 CCCCCGCCGCCGCCGC
NCU00953.1 1136 1162 TGGGAGGGAGGAGGGTGGTGGTGGGGA
NCU00953.1 1201 1226 GTTGGCGGTGGTGGTGGTGGCGGTGA
NCU00953.1 1419 1456 AGAGAAGGGGGAAGAGGAGAAGGAGGAGGAGGAGGAAG
NCU00957.1 490 511 GCCACCACCACCACCACCACCA
NCU00962.1 98 200 CCCAGGCGCAGGCGCAGGCGCAGGCGCAGCAACAACAGCAACAACAACAACAACAACAACAACAACAGCAACAACAACAACAACAGCAACAGCAGCAGCAGTA
NCU00962.1 220 234 CCACCGCCGCCGCCT
NCU00962.1 688 702 CCGCCACCGCCGCCG
NCU00962.1 4777 4796 GGCACTGCCACTGGCACTGG
NCU00962.1 4972 5004 CAACAGCAGCAACAGCAACAACAACAACAACAG
NCU00962.1 5007 5040 ACAGCAGCAGCAACAACAACAACAACAACAACAG
NCU00962.1 5049 5068 ACAGCAACAGCAACAACAAG
NCU00964.1 186 204 AGACGACGACGATGACGAC
NCU00965.1 558 573 TGTTGCTGCTGCTCCT
NCU00966.1 345 363 GGGCATGATGGGCATGATG
NCU00967.1 268 284 CAGCCCCAGCCCCAGCC
NCU00968.1 681 707 CTCTTCTTCTTCATCATCATCATCCTC
NCU00970.1 770 792 CGCCCTCCTCCTCCTCCTCCTCG
NCU00976.1 936 951 GCAACAGCAGCAGCAG
NCU00977.1 142 161 GATGCTGCTGCTGCTGCCGC
NCU00978.1 762 776 AGGGGGAGGAGGAGG
NCU00979.1 283 297 GAGGAGAAGGAGGAG
NCU00980.1 930 944 CGAGGAGGAGGATGA
NCU00985.1 18 39 CCTCTCCCTATCCCTCTCCCTC
NCU00985.1 381 402 CGGAGGAGAAGGAGGAGGAGGG
NCU00989.1 21 38 CGGTGGTGGTGGTGGAGG
NCU00992.1 492 507 CTCGTCGTCGTCGTTG
NCU00993.1 1156 1189 TACTCAAACTCAAACTCAAACTCAAACTCAAACG
NCU00996.1 21 44 CAATAAAGAAGAAGAAGAAGAGGA
NCU00996.1 232 245 GGCTGGCTGGCTGG
NCU00997.1 1243 1285 GAGAGAAAAGAAAAAGAAGAAAAAGAAGAAAAAGAAGAAAAAG
NCU00998.1 2627 2638 GAGGAGGAGGAG
NCU00998.1 2799 2822 ACCTCCCCCACCTCCGCCGCCCGC
NCU00998.1 2824 2849 CAGCATCATCATCATCATCATCAGCA
NCU00998.1 2949 2963 TGATCATCATCATCC
NCU00998.1 3050 3088 ATATGGGTATGGGGAACATGGGTATGGGGAACATGGGTG
NCU00998.1 3198 3221 TGGTGGAGGAGGAGGAGGAGGAGC
NCU01005.1 153 168 CCAACAACAACACCAA
NCU01005.1 340 356 GAAGATGATGATGAGGA
NCU01005.1 666 681 AGGGGGAGGAGGAGGA
NCU01005.1 817 847 AGAGGGAGTGGGAGTGGGAGTGGGAGGAGGA
NCU01006.1 1734 1749 CCACGACGACGACAAC
NCU01007.1 141 156 CACCAACACCAACACC
NCU01007.1 169 187 AGCAACAACAACAACAACG
NCU01011.1 115 148 ACCACACACACCACCCACACCACCCGCCGCCGCG
NCU01011.1 191 206 CCGCTGCTGCTGCTAC
NCU01013.1 1104 1119 CACCATCATCATCAGC
NCU01014.1 1218 1235 CGGAGGAGGAGGAGGAGT
NCU01016.1 149 165 ACAACGACGACGGCGAC
NCU01016.1 574 590 AAGGAGGAGGAGGAGGC
NCU01021.1 604 619 GTCGCCGCCGCTGCCG
NCU01021.1 1051 1069 GGTGGCCGCGGTGGCCGCG
NCU01021.1 1076 1098 GGGAGCCCAGGGAACCCAGGGAA
NCU01022.1 29 57 GTGGAGGAGGAGGAAGAGGAGGAGGAGGT
NCU01022.1 310 334 GAAGAGGAGGATGAGGAGGAGGATG
NCU01027.1 381 400 TGGCGGCGGCGGCGGCGGCA
NCU01027.1 411 428 ACAGCAACAACGACAACA
NCU01027.1 598 623 GATGACGGCGACGACGACGATGACGT
NCU01027.1 853 882 GCAGAAGAAGAAGGAGAAGGAGAAGGAGAC
NCU01028.1 15 38 CCCGTCCGTCCGTCCGTCCATCCG
NCU01031.1 93 126 AGTCCGTGGACAATCCGTGGACAGTCCGTGGACA
NCU01032.1 337 369 GCATCCACATCCGCATCCGCATCCGCATCCACA
NCU01032.1 530 553 TGCAACAGCAACAGCAGCAACAAC
NCU01032.1 558 584 CCAGGAGCAGGAGCAGCAGCAGGAGCC
NCU01032.1 803 825 CGTCATCATCATCATCATCGTCA
NCU01033.1 1665 1682 TGGCGGCGGCGGCGGCAG
NCU01033.1 1922 1936 CCACAACAACAACGA
NCU01033.1 2240 2260 GCATGAACATGAACATGAACG
NCU01033.1 2367 2401 TTCTCCTCCTCCTCCTCCTCACCATCACCACCACC
NCU01033.1 2426 2446 CATCTTCTTCTTCTTCTTCTA
NCU01033.1 2514 2528 TGGCGGCGGCGGTGG
NCU01033.1 2549 2566 GCGGAGGAGGAGGAGGAA
NCU01033.1 2735 2760 GGAAGCTGGGGGAGCTGGGGGAGTTG
NCU01033.1 2870 2889 ATGGGAATGGGAGTGGGAAT
NCU01037.1 114 132 AATCGAGTCGAGTCGAGTC
NCU01039.1 342 357 GTCGCCGCCGCCGGCG
NCU01042.1 170 191 TCGACTACGACGGCGAGGACCA
NCU01042.1 1193 1221 TTGCTGCTACTGCCGCTGCCGCTGCTGGT
NCU01042.1 1229 1250 GCGGACTCGGACTCGGACTCAG
NCU01047.1 1472 1487 ACGACGGCGACGACGA
NCU01047.1 1512 1533 GGAATACGACGAATACGACGAG
NCU01047.1 2988 3010 AGCAATGGCCGCAATGGCCGCGA
NCU01048.1 87 110 GGCTGCCGCTGCCGCTGCCACCGA
NCU01048.1 159 185 TGACAACACTGACGACACTGACGACTC
NCU01049.1 244 266 AGCGGCGGCGGCGGAGGCGGGGC
NCU01049.1 386 409 CTGGTGGTGGTGGTGGTGGTAGTG
NCU01049.1 1183 1202 GAGGATGATGATGATAATGA
NCU01052.1 193 227 ACCAATGCCGACGCCAATGCCGACGCCAATGCCGT
NCU01053.1 124 135 GGCGGCGGCGGC
NCU01053.1 283 294 AAGAAGAAGAAG
NCU01054.1 249 264 CACCAGCACCAGCACC
NCU01054.1 269 288 CTTCCTCCTCCTCCTCATCC
NCU01054.1 551 573 AGAGGAGGCGGAGGAGGAGGAGA
NCU01054.1 834 845 GAAGAAGAAGAA
NCU01057.1 617 633 ACGCCGACGACGGCGAC
NCU01059.1 105 131 CTTCTCCTCCTCTTCCTCCTCCTCCGC
NCU01061.1 3 21 GTCCTCCTCCTCTTCCTCC
NCU01074.1 893 913 GACAACAACAACAACATCAAC
NCU01077.1 222 249 CGACAGCAACACCAACACCAACAACATC
NCU01077.1 529 557 GCCACCACCTCCACCACCACCACCGCCGC
NCU01080.1 1031 1051 CACCTCCTCCTCCTCCTCCTC
NCU01081.1 1539 1553 CGACGATGACGACGA
NCU01085.1 624 638 CGAAGAAGAAGACGA
NCU01088.1 851 875 ACCAACAACAGCAACAACAACAGCA
NCU01088.1 1046 1060 TTGGTGGTGGTGGCG
NCU01088.1 1483 1497 GGCGGTGGTGGTGGT
NCU01092.1 223 245 TCCCCTTCCTCTTCCTCTTCATC
NCU01095.1 558 569 CGGCGGCGGCGG
NCU01095.1 978 996 GATGTTGGTGTTGTTCTTG
NCU01099.1 562 580 GGAGTAGGAGTAGGAGGAT
NCU01099.1 590 616 CCGGCGGCGGCGGCGGCGGCGGTGGTG
NCU01099.1 1202 1216 TGGCGGCGGCGGGGG
NCU01100.1 534 565 AGAAACCGGAGCCGAAACCGGAGCCGGAACCG
NCU01100.1 965 983 CTCCTGCTGCTGCTGCAGC
NCU01100.1 992 1016 CCGCTGTTGCTTCTGCTTCTGCTAC
NCU01102.1 225 263 TGCCGCCGTCGCCGCCGATGCTGCTACTGCTGCTGCCGC
NCU01102.1 1251 1262 GAAGAAGAAGAA
NCU01102.1 1352 1372 TGAAGAAGCAGAAGCAGAAGG
NCU01104.1 180 195 GGCTGCTGCTGTTGCT
NCU01104.1 1749 1801 TGGTGGTCGTGATGCTGGTCGTGATGCTGGCCGTGATGGTGGCCGTGATGCTG
NCU01104.1 1861 1882 GGTGGCCGCGGCCGCGGTGGCT
NCU01105.1 3647 3665 AGGAACAGGAACAGAAACA
NCU01105.1 3676 3691 CAGGCGCAGGCGCAGG
NCU01105.1 3697 3908 GAGAAGGAGAAGGAGAGGGAGCTCGAGAAGGACAGGGAGCTCGAGAAGGACAGGGAGCTCGAGAAGGAGAGGGAGCTCGAGAAGGAGAGGGAGCTCGAGAAGGAGAGGGAGCTCGAGAAGGAGAGGGAGCTCGAGAAGGAGAGGGAGCTCGAGAAGGAGAGGGAGCTCGAGAAGGAGAGGGAGCTCGAGAAGGAGAGGGAGCTCGAGAAGGA
NCU01105.1 3913 3965 GAGCTCGAGAAGGAGAGAGAGCTCGAGAAGGAGAGAGAGCTCGAGAAGGAGAG
NCU01105.1 3985 4055 GAGCTCGAGAAGGAGAGGGAGCTCGAGAAGGAGAGGGAGCTCGAGAAGGAGAGGGAGCTCGAGAAGGAGAG
NCU01105.1 4057 4106 GAGCTCGAGAAGGAGAGGGAGCTCGAGAAGGAGAGGGAGCTCGAGAAGGA
NCU01105.1 4111 4162 GAGCTCGAGAAGGAGAGAGAGCTCGAGAAGGAGAGAGAGCTCGAGAAGGAGA
NCU01105.1 4302 4341 CGAGAAGGAGAAGGAGAAGGAGAAGGAGAAGGAGAAGGAG
NCU01105.1 4380 4398 AGATGACGATGATGATGAG
NCU01105.1 4663 4728 GCTGCTGAGGAGGTAGAAGCTGCTGAGGAGGTAGAAGCTGCTGAGGAGGTAGAAGCTGCTGAGGAG
NCU01105.1 5117 5224 AAGAGCAGGACGAGGTGGAAGATGAGGATGAGGATGAGGATGAGGATGAGGATGATGATGATGAGGAGGAGGAGGAGGATGAGGAGGATGAGGATGAGGATGAGGAGT
NCU01116.1 549 563 CAGCGGCGGCGGCGT
NCU01124.1 753 768 AGAACCAGAACCAGAA
NCU01132.1 702 717 CATCCTCATCCTCATC
NCU01135.1 2263 2309 GCGGATGGCGAGGATGGCGAGGATGGCGAAGATGGCGGAGATGGCGA
NCU01135.1 2331 2458 CGACGAGAATGACGAGAATGACGAGAATGACGAGAATGACGAGAATGACGAGAATGACGAGAATGACGAGAATGACGAGAATGACGAGAATGACGAGAATGACGAGAATGACGAGAATGACGAGGATG
NCU01135.1 2564 2591 ACAGCGAGACCAGCGAGACCAGCGAGAA
NCU01137.1 51 87 TTGCTCTGGCTCTGGCTCTGGCTCTGGCTCTGGTTCT
NCU01137.1 256 272 ATATTATTATTATCATT
NCU01138.1 375 386 CGACGACGACGA
NCU01139.1 179 195 CCATCACCACCACCCCC
NCU01139.1 401 426 CTTTTTTTCTTCTTTTCTTTTTTTTC
NCU01140.1 1302 1316 ACCAGCACCACCACC
NCU01144.1 1237 1270 GACCACCACCACCACCACCAACAACAACATCAAC
NCU01144.1 1365 1380 CAACAGCAACAACAAC
NCU01144.1 1471 1490 CTGCAGCAGCAGCAGCAGGA
NCU01149.1 387 401 TGGTGGGGGTGGTGG
NCU01150.1 606 620 CGACGACGCCGACGA
NCU01150.1 1286 1319 ATCAACAACAGCAACAGCAACAGCAACAGCAGCC
NCU01150.1 1681 1704 CCCCAGATGCCTCAGATGCCCCAG
NCU01150.1 1747 1784 CAGCAACAACAACAACAACAACAACAACAGCAACAGCA
NCU01150.1 1969 2016 CAACAGCAGCAGCAGCCGCAGCAGCAGCAGCAACAACAACAGCAACAG
NCU01151.1 368 386 ATGGTGATGGTGATCGTGA
NCU01151.1 2574 2588 GCCTCCTCCTCCTTC
NCU01151.1 2907 2925 CAGCATTTCCAGCATTTCC
NCU01151.1 3378 3392 CAAGAAGAAGAAAAA
NCU01156.1 219 240 TGGAGGCGGCGGCGGCGGCGGA
NCU01156.1 1747 1769 GCGCAACCGCAACCGCAACCGCT
NCU01156.1 2080 2096 ACTTCTTCTTCTTCTCC
NCU01156.1 2112 2130 CTCATCCTCCTCCTCCTCA
NCU01156.1 2361 2383 TGTTGGTGCTGCTGGTGCTGTTG
NCU01156.1 2478 2493 AGCGGCGGCGGCGGTG
NCU01158.1 438 461 CACATCAGGCACACCAGGCACATC
NCU01158.1 1647 1661 AGATGAAGAAGAAGA
NCU01158.1 2116 2141 CACCAGCAACGCCAGCAACACCAGCA
NCU01158.1 2304 2326 GCAACAACAACAACAACAACAAT
NCU01158.1 2529 2547 CCTCAACCCCAACCCCAAC
NCU01158.1 2602 2629 CACCAGCAGCAACAGCAGCAGCAGCAGA
NCU01158.1 2656 2670 CAGCAACAACAACAC
NCU01158.1 2762 2776 TGCCGCCGCCGCCGA
NCU01161.1 387 402 AGAAAAAGAAAAAGAA
NCU01164.1 2224 2241 AACAAGAAGAAGACGAAG
NCU01164.1 2834 2868 GCGACGACGACGAAGTGGAGGAGGAGGAAGAGGAG
NCU01164.1 2982 2996 CGAGGAGGAGGAGGG
NCU01172.1 1438 1467 AACCGCGAGCCCTCGAACCGCGAGCCCTCG
NCU01172.1 3344 3362 CGCCAACGCCAACACCAAC
NCU01174.1 511 525 GAGAAGAAGAAGAAC
NCU01174.1 2039 2067 GTGATGATGATGATGATGATGATGATGAG
NCU01174.1 2126 2156 ACGATGATGACGATGTTGACGACGACGATGA
NCU01176.1 162 182 CAGCATCATCATCATCATCAC
NCU01176.1 905 921 GGCAGCAGCAGCAGCGG
NCU01176.1 1063 1086 AAGCAGACGCAGACGCAGAAGCAG
NCU01176.1 3644 3657 GACAGACAGACAGA
NCU01180.1 2020 2034 ACGACAACAACAACA
NCU01180.1 2330 2346 AGAAGGAGAAGAATAAG
NCU01184.1 1072 1090 CAGGAGCAGGAGGAAGAGG
NCU01185.1 207 221 CTTCCTCCTCCTCCT
NCU01185.1 381 399 CCTCCCCCTCTCCCTCTCC
NCU01185.1 667 688 TCCACCACCACCACCACCACCA
NCU01185.1 756 777 CTCCGCCCACCTCCCGCCCCTC
NCU01185.1 956 991 AGAGGGAGTGGGAGAGAGGCGTGGAGGAGGCGGGGC
NCU01187.1 4476 4496 CCGCGGCGGCGGCGGCAGCGG
NCU01188.1 685 699 GATGACGACGACGAT
NCU01189.1 170 211 CAGACAATAACAACAACAACAACAACAACAACAATAACAACC
NCU01189.1 459 479 GCCCCCTCCACCCCCACCCCA
NCU01189.1 1402 1416 GTGGAGGAGGAGGAA
NCU01189.1 2602 2625 AACACCGTTAGCACCGTTAGCAGC
NCU01190.1 932 962 TCGGCGGCGGCGGTGGCGGTGGTGGTGGTGC
NCU01191.1 88 110 GGAGCAGGAGCGGGAGCGGGAGC
NCU01191.1 360 378 CTACTCCTACCCCTACCCC
NCU01191.1 702 724 TGGAGGAGGGGGAGGGGGAGGAG
NCU01191.1 732 754 TGGTGGGGGAGGAGGAGGTGGGA
NCU01193.1 416 430 ATGGTGGTGGTGTTG
NCU01197.1 141 159 TCAGCAGCAGCAACAGCAG
NCU01197.1 283 298 CAGCTGCAGCAGCAGC
NCU01197.1 881 913 GGAACCAGAACCAGAACCAGAACCAGAACCAGG
NCU01197.1 3714 3736 CCAGGACGAGGACGAGGACGACA
NCU01199.1 114 135 CACCTCTTCCTCCTCCTCTTCC
NCU01200.1 714 741 CCCCGCCGCCACCGCCGACGACGATGAC
NCU01203.1 521 543 AGAAGAACAACAAGAAGAAGAAG
NCU01203.1 602 616 AGAAAAAGAAGAAGA
NCU01206.1 2851 2878 GAACCCGAACCTGTACCCGAACCTGAAC
NCU01209.1 1107 1124 GCATCATCATCATCAACA
NCU01209.1 1404 1424 AAAGAAGAAGAAGAAGCAGAA
NCU01211.1 847 865 GAGAAGAAGAATAAGAAGA
NCU01212.1 165 192 CCCATCAACATCACCATCAACATCAACA
NCU01214.1 1913 1930 CTGATGATGATGATGATT
NCU01215.1 171 214 ACCCCTCACCCCCACCACCTCCTCCACCCTCGCGCTCGCCCACG
NCU01215.1 624 652 GTGGGAGAAGGGGGAGAAGGGGGAGGTGG
NCU01218.1 597 615 CGCCCCCGCCCCCGGCCCC
NCU01219.1 268 294 GTCAAGAACGGCAAGAACGGCAAGAAG
NCU01221.1 344 360 ACAAGAAGAAGAAGATG
NCU01223.1 237 251 CGGTGGTGGTGGTGT
NCU01226.1 235 252 TGGCTGGTTGGCTGGCTG
NCU01230.1 542 557 GCACCACCACCGCCAC
NCU01234.1 604 615 GTCGTCGTCGTC
NCU01236.1 5 19 CTACCACCACCACCC
NCU01236.1 497 517 GTGGCGGTGGAGGGGTGGGAG
NCU01236.1 622 647 CACGATGACGACGACGGCGACGACGC
NCU01236.1 1022 1038 TGAAGAAGAAGAAGAGG
NCU01238.1 5152 5167 GACCACCACCATCACC
NCU01245.1 53 67 CTGCCGCCGCCGCGG
NCU01245.1 697 716 AACGACAACGACGACGACAA
NCU01247.1 3067 3088 GATGACGAAGACGAAGACGACA
NCU01247.1 3105 3120 GCAGAAGAAGAGGAAG
NCU01247.1 3517 3528 GAGGAGGAGGAG
NCU01247.1 3632 3647 AGGATGATGATGGTGA
NCU01248.1 2200 2235 GAGCAGCAGCAGCAGCAGCAGCAGCAGCATCAGCAG
NCU01251.1 56 70 CCGCCCCCGCCGCCG
NCU01252.1 1549 1563 GCAGAAGAAGAAGAG
NCU01253.1 1018 1032 GGCCGCCGCCGCAGC
NCU01253.1 1038 1053 TCAACAACAACAACGA
NCU01253.1 1332 1348 GGTGTGGGTGTGGGTGT
NCU01254.1 162 180 GGCCACGGCCACGGCGACG
NCU01257.1 409 428 GACGAGGAGGAGGACGAGGA
NCU01259.1 292 315 GCTGCCGCCGCCGCCGCCGCCGCT
NCU01259.1 572 594 AAGAACTGGAAGAGCTGGAAGAG
NCU01259.1 651 666 GAAGAAAAAGAAGAAG
NCU01260.1 2524 2547 CGCGGTGGCCGTGGTGGCCGCGGT
NCU01263.1 2 32 TGATGCTGCTGCTGCTGCTGCTGCTGCTGAT
NCU01267.1 1608 1638 TAATGATGATGACGATGACGACGAGGACTAC
NCU01270.1 213 234 TAACAACAACAACAACAACAAC
NCU01273.1 1613 1631 CTCCTGCTCCGGCTCCTGC
NCU01274.1 305 328 GTGGTGGAGGAGGAGGAGGAGGAA
NCU01277.1 461 481 GCCACCATCACCACCACCGCC
NCU01277.1 773 804 TCCCGCTCCTCTCCCCACTCTCGCCCGCGCCG
NCU01277.1 1195 1214 GGGGGTGGTGGTGGTGCTGG
NCU01278.1 1237 1256 CAGGAGGGGGAGGAGGACGA
NCU01278.1 1483 1499 GTTGCTGCTGCTGCCGC
NCU01279.1 771 785 AGCTGCTGCTGCGGC
NCU01282.1 509 524 AGCAGGAGGAGGTGGA
NCU01282.1 640 654 GACGAGGAGGAGGAG
NCU01283.1 94 108 CATGATGATGATGAC
NCU01283.1 165 194 TAAGAACGCCAAGAAGAACGCCAAGAAGAG
NCU01283.1 322 367 GAAAAGAAAAAGAAAAAGAAGAAGAAGAAGTCCAAGTCCAAGACCA
NCU01283.1 714 735 AACCGCCACCGCCACCACCACA
NCU01284.1 905 927 AGGGGCTGGAGAGGCTGGAGATG
NCU01286.1 287 336 ACACCTCCTCCTCCTCCTCCTCCTCCTCCTCCCTCCTCGTCCTCGTCCTC
NCU01288.1 3044 3059 CTGCTCCTCCTCCTCC
NCU01288.1 4653 4679 GACGGCTGCGGCTGCGGCGGCGGCGAC
NCU01288.1 4699 4719 CAAGGACAAGGACGAGGACGA
NCU01289.1 1122 1137 GACGATGATGATGATG
NCU01289.1 1161 1177 CAACAAAAACAACACCA
NCU01289.1 1869 1884 GATGAAGAAGAAGAAG
NCU01290.1 1197 1215 GGCCGCCGCCGCTGCCGCC
NCU01290.1 1285 1303 GAGGAGGCTGAGGAGGCTG
NCU01290.1 1365 1413 GAAGCAAAAGAAGGAAAAGAAGGAGAAGAAGGAGAAGAAAGAGAAGAAG
NCU01291.1 843 862 TGGCGGCAGCGGCGGCGGGG
NCU01291.1 1346 1360 ACAATAACAACAACA
NCU01294.1 1838 1852 ACCAGCAGCAGCAGC
NCU01295.1 254 270 GCGCCGCCGCCGCCGTC
NCU01297.1 785 800 AACAGCAACAGCAACA
NCU01297.1 814 833 CATCAACAACGACAACCACA
NCU01297.1 865 886 GCCCTCCCCACCCCCGCCTCCG
NCU01297.1 888 904 CGCCTCCTCCTCCTCCC
NCU01297.1 948 970 CAAAAACAACAAAAAGAAGAAAT
NCU01297.1 997 1018 CAACAGCAGCACAACAGCAGCA
NCU01297.1 1215 1239 ACAGCAACAGCAGCAGCAGCAGCAT
NCU01298.1 172 202 GGTAACGGCAACGGCAACGGCAACGGCGACG
NCU01299.1 256 275 ATGAGGATGAGGAGGAGGAT
NCU01301.1 184 203 AGGAAGAAGAAGAAGAAGAC
NCU01301.1 523 540 GGCGACGACGACGATGAC
NCU01303.1 73 90 CCGCAGCAGCAGCAGCAA
NCU01303.1 553 596 AAGCAGCAGCAGCAGCAGCAGCAGCAGCAGCAGCAGCAGCAGCG
NCU01304.1 344 360 CAACGACAACAACACCA
NCU01304.1 615 629 CAAGAAGAAGAAGCA
NCU01304.1 3257 3275 CGGAGGAGGTGGAGGAAGA
NCU01304.1 3385 3410 GAACAACAACAACAACAACAACAACA
NCU01310.1 1218 1236 GACAACGACAACAACGACA
NCU01311.1 219 242 GGGGAGCGGGAGCGGGAGCGGGGG
NCU01311.1 1988 2009 CGGCAGCGACAGCGACAGCGGC
NCU01311.1 2137 2153 TCGACGACGACGACAAC
NCU01311.1 2279 2304 TGCAGCAGCAGCAGCAACAGCAGCAG
NCU01312.1 546 577 ACAGCAGCAGCAGCAACAGCAACAGCAACAGG
NCU01319.1 766 780 GACAACGACGACGAC
NCU01319.1 1593 1610 CCAGCAGCAGCAGCAGCC
NCU01319.1 1624 1662 GAACAACAACAACCACAACCACAACAACAGCAACAACAA
NCU01319.1 1722 1739 TGGCGGCGGCGGCGGCGA
NCU01322.1 745 768 GCGGAGCAGGCGGAGGCGGAGAAG
NCU01322.1 1021 1037 GATGAGGAGGAGGACGA
NCU01324.1 1512 1528 CAAGAACAACAACAACA
NCU01324.1 1615 1636 AGCGCGACCGCGACCGCGACTG
NCU01327.1 283 304 GAAGAGGAGGAGGAGGAGAAGG
NCU01327.1 1070 1084 AGGAGGTGGAGGAGG
NCU01329.1 516 532 CGAGGAGGAGGAGGAGA
NCU01329.1 565 590 CAAGAAGAAGAAGAAGAAGAAGAAAC
NCU01329.1 1413 1432 TGAGGAGGAGGAGGAGGAAG
NCU01329.1 1436 1459 GCGAGGGGAGTGAGGGGAGTGATG
NCU01330.1 2613 2642 AGCTGCTGCTGCTGCTGCTACTGCTGCTGC
NCU01332.1 253 271 GGTCTTGCTGGTCTTGCTG
NCU01333.1 450 470 GAGCAGCAGCAGCCGCAGCAG
NCU01333.1 1862 1908 GTTTTTTTTTTTTTTCTTTTTTTTCTCTTTTTTTTTTCTTTTTTTTT
NCU01334.1 291 312 GCACGCCAAACACGCCAAACAG
NCU01334.1 430 446 TCTCCTCCTCCTCCTTC
NCU01334.1 452 475 CTCCCAACAATCCCAACAACCCCA
NCU01334.1 497 516 CCAACCCCAAACCCAAACCC
NCU01334.1 606 637 AGAAGGAGGAGGAGGGGAAGTAGGGGAAGTGG
NCU01334.1 655 676 GAGGAGGGCAAGGAGGGCGAGG
NCU01334.1 692 726 ACTTGGTGGGCAACATGGTGGGCAACATGGTGGAC
NCU01334.1 766 789 ATGGACCAAATGGGCCAAATGGAC
NCU01335.1 4379 4394 GTGGAGGAGGAGGAAG
NCU01336.1 947 970 TGCCACCACCGCCACCACCGCCCG
NCU01336.1 1202 1231 TCAGTCCCGAGGATCTCAGTCCCGAGGATC
NCU01338.1 357 380 CCACCCTCAGCACCCTCAGCACGC
NCU01340.1 606 626 AGGGTGGTGGGAGGAGGAGGT
NCU01344.1 281 303 CGCCTCCGCCGCCACCACCACCG
NCU01344.1 369 387 TGGTGCTGCTTCTGCTGCG
NCU01344.1 546 568 GAAGGACGAGGAGGAGGAGGATG
NCU01347.1 3 17 GTTGTCGTCGTCGTC
NCU01347.1 622 644 GACAACGACAACAACAACAACAG
NCU01349.1 455 490 CTCAGGCCCAGGCCCAGGCCCAGTCTCAGTCTCAGT
NCU01349.1 3444 3459 GAAGGAGAAGAAGAGG
NCU01351.1 442 473 GCCACTACCACTGCTACTACCACTGCCACTAC
NCU01351.1 532 558 ACCCTCCCGCCACCCACCACCACCAGC
NCU01351.1 561 586 ACCCTCCACCACCGCCTCCGCCTCCA
NCU01351.1 647 680 CTGCTTCGGCCTCCGCTTCGGCCTCCGCTTCCGC
NCU01351.1 837 866 GGTTCCGGTGCCGGTGCCGGTGCCGGTTCC
NCU01351.1 885 909 GGTTCCGGCTCCGGCTCCGCCTCCG
NCU01351.1 1043 1057 AGAAGATGAAGAAGA
NCU01353.1 1126 1165 GCCGTTGTTTCCGCTTCCGCCGTTGTTTCCGCTTCCGCCG
NCU01353.1 1713 1737 CAACGGCAATGGCAATGGCAATGGT
NCU01353.1 1786 1817 GGCTCCGGTTCCGGCTCCGGCTCCGGCTCTGG
NCU01353.1 1855 1894 GGCAACGACAACGACAACGGCAACGGCAACGGCAACGGCT
NCU01353.1 2013 2028 CTCTTCTTCTTCTTCC
NCU01355.1 686 711 CAGCACCACCACCACCACCACCACCT
NCU01355.1 866 881 CCCGTCCCGTCCCGTC
NCU01356.1 110 146 GCACCCTCCTCCCCCTCCTCCTCGCCCTCTCCCTCCA
NCU01356.1 422 445 TGGTGGTGGCGGCGGGGGGTGGGA
NCU01356.1 572 598 GGCAGCAGCAGCAGCAGCAGCAGCAGT
NCU01356.1 733 751 TCACCACCACCACCACCCC
NCU01356.1 1115 1133 CCCTCTCCCTCTCCATCTC
NCU01356.1 1563 1583 GGGGGAGGAGGAGGAGGAAGA
NCU01357.1 440 456 TCGTCATCATGATCATC
NCU01358.1 1113 1128 TGACGATGATGATGCT
NCU01361.1 2552 2572 CTGGTGGTGGTGGTGGTGGTA
NCU01361.1 2648 2665 AATCATCATCATCATCAA
NCU01361.1 2871 2889 CACCTCCTCCTCTTCCTCC
NCU01361.1 3158 3181 CACAGGCACAAGCACAAGCACATG
NCU01366.1 3549 3566 AGAACAACAACAGCAACA
NCU01367.1 1640 1655 ACAAGAAGAAGAAGCA
NCU01369.1 217 228 GGCGGCGGCGGC
NCU01369.1 352 383 GGCGCCGGTGCCGGTGCCGGTGGTGGTGGCGG
NCU01369.1 1466 1481 AGCGTGAGCGTGAGCG
NCU01369.1 1774 1811 GGCGGTGGTCGTGGCGGTCGTGGTGGTGGTCGTGGCGG
NCU01369.1 1867 1894 GGCGGCTTCGGCGGTGGCTTCGGCGGTG
NCU01369.1 1913 1927 ACGGCGGCGGCGGCT
NCU01369.1 1928 1942 ATGGTGGTGGTGGTC
NCU01369.1 1960 1979 GGCGGTGGTGGTGGTGCTGG
NCU01369.1 1982 2008 ACGGCGGCGGCGGTGGCGGCGGCGGCT
NCU01370.1 1548 1569 CGGTGGTGGTGGTGGTGGTGGT
NCU01378.1 108 133 AGTTACAGGGGTTACAGGGGTTGCAG
NCU01379.1 6507 6525 TGATCTTGATCTGGATCTT
NCU01379.1 9917 9935 CTGCTACGGCTACGGCTAC
NCU01380.1 694 761 GGCGGTTCCGGTGGTGGTTCCGGTGGTGGTTCCGGCGGTGGCTCCAACGGTGGTTCCAACGGTGGCTC
NCU01380.1 818 843 CTGGTGGAGGTGGAGGTGGAGGTGGA
NCU01380.1 884 904 CTGCTCCTGCTCCTCCTGCTC
NCU01380.1 929 1011 GTGGGTCTGGCTCTGGGTCTGGCTCTGGTTCTGGTTCTGGCTCTGGCTCTGGCTCTGGCTCTGGCTCTGGCTCTGGCTCTGGT
NCU01386.1 2530 2548 GAGTATGAGTTTGAGTTTG
NCU01387.1 2375 2393 CGCAGCAGCAGCAACAGCA
NCU01387.1 2476 2491 GGTGATGATGATGAAG
NCU01389.1 229 251 TCCACCACCACCACCACCACCTC
NCU01390.1 608 652 TGAGCGAGGAGGAGGAGAGGAGGAGGAGAGAGGAGGAGGAGGATG
NCU01390.1 826 851 ACGGCAGCGACGGCGACGGCGGCGAC
NCU01391.1 43 57 TCTCCTCCTCCTCCC
NCU01393.1 848 883 CGCAGCAGCAGCACCAAGAACAACAACAACAACAAG
NCU01394.1 379 397 AAGGCGAAGGGGAAGGGGA
NCU01394.1 1034 1068 TGGAGGGAGGAGGAGGAGGAGAAGGAGGAGAAGGG
NCU01394.1 1578 1594 ACAGCAGCAGCAGCGGC
NCU01394.1 3415 3431 GACGACCACGACGATGA
NCU01397.1 76 90 AACAAGAAGAAGAAC
NCU01397.1 191 215 GTGACGACAATGACGACAACGACGA
NCU01399.1 438 457 GACGTCGTCGTCGTCGTCGG
NCU01403.1 63 79 GCAACAACAACAACAAG
NCU01403.1 88 104 TATCATCATCATCAACA
NCU01403.1 831 871 CGCCACCACCACGACCACCACCACGACCACCACCATCACCA
NCU01403.1 942 957 CGCCGGCGGCGGCTGC
NCU01404.1 56 74 CGGCAGCAGCAGCAGCAGT
NCU01404.1 1040 1061 GCAAGCTGTACAAGCTGTACAT
NCU01404.1 1391 1405 TGGTTGTGGTGGTGG
NCU01406.1 4394 4421 GCCAACAGGGCCAGCAGGGCCAGCAGAG
NCU01407.1 1471 1490 GTCCAGGTCCAGGCCCAGGT
NCU01407.1 1492 1519 CACCAGCAGCAGCAGCAGCAGCAGCAGG
NCU01407.1 1525 1539 GGCGGCGGTGGCGGC
NCU01408.1 1239 1253 TGAGGAGGAGGAAGA
NCU01412.1 745 760 GACGTCGTCGTCGACG
NCU01413.1 1900 1922 CCGCCCGCGCCCGCGCCCGCACC
NCU01414.1 769 785 CAACATCATCATCACCA
NCU01414.1 1759 1774 GACGATGATGATGATG
NCU01416.1 202 216 GCCACCACCACCACA
NCU01420.1 261 276 GCTCCTCCTCCTCCTG
NCU01420.1 760 782 CCTGCTGCTTCTGCTCCTGCTCC
NCU01421.1 808 822 CCCACCACCACCACA
NCU01421.1 1141 1157 AAGCAGCAGCAGCAGCC
NCU01422.1 463 481 GAGAAGAAGGAGAAGAAGT
NCU01427.1 282 307 GGCGCCCCAGCCGCCCCAGCCTCCCC
NCU01431.1 3086 3132 GCCCTCCACCTCCACCACCCCCGCCGCCTCCGCCTCCGCCGCCCCCT
NCU01431.1 3177 3222 GCCTCCTCCGCCGCCGCCGCCTCCTCCTCCTCCTCCGCCGCCGCCA
NCU01431.1 3267 3303 TCCACCGCCGCCGCCGCCGCCACCACCTCCTCCGCCA
NCU01431.1 3304 3394 ATGCCTGGTATGGCTGGTATGCCACCACCTCCACCTCCGCCCCCTCCCATGCCTGGTATGCCTGGTATGCCACCACCACCACCTCCTCCCA
NCU01431.1 5401 5416 ACGGCGACGGCGACGG
NCU01434.1 152 172 CATCCTCTTCCTCCTCCTCCC
NCU01436.1 258 278 TCATCAGTCATCATTCATCAG
NCU01437.1 4737 4750 GGATGGATGGATGG
NCU01438.1 451 483 GGTGAGGAGGATGAGGAGGAGGAGGATGAGGAG
NCU01438.1 1110 1141 CGATGATGAGGATGATGAGGATGATGAAGATG
NCU01442.1 359 374 CTACTTCTTCTTCTTC
NCU01443.1 304 319 CACCAGCAGCAGCAAC
NCU01443.1 494 514 TGGCATCGGCATCGGCATCGA
NCU01443.1 1241 1257 TCAAGGTCAAGGTCAAG
NCU01447.1 346 366 GAAGATGATGAGGATGACGAT
NCU01455.1 1669 1683 CACCAACAACAACAA
NCU01455.1 1990 2038 AGCGGTGGTGGAGGTGGCGGAGGGGGTGGTGGGAAGAAGAAGAAGAAGG
NCU01456.1 1202 1219 TTGGTGGTGGTGGTGGAG
NCU01458.1 391 405 AAGAAGGAGAAGAAG
NCU01458.1 451 472 TATGCTGATGATGATGAGGATA
NCU01459.1 999 1029 AGGCGGCGGCGGCGGCGGCGGCGGCGGCGGA
NCU01461.1 2932 2955 GACAGCAACAACAACAATAACAAT
NCU01461.1 3916 3946 AGCGGAGGAGGAGGGTGTGAGGCGGAGAGGA
NCU01463.1 938 997 GACCACCACCACCGCCGCCGCCGCCTCCTCCTCCTCCTCCTCCACCACCACCACCACCAG
NCU01465.1 190 215 CCCGTGACCCCGGTGACCCCGGCGAC
NCU01465.1 2181 2195 CAAGAAGAAGAAGAC
NCU01465.1 4261 4283 TCGGCAGCGGCGGCTGCGACGGA
NCU01466.1 802 824 GACCGTGATCGTGATCGTGACCG
NCU01466.1 1297 1318 GACAAGGAGAAGGAGAAGGACA
NCU01466.1 2240 2268 ACAATAATAACAATAACAATAACAACAAC
NCU01466.1 2427 2480 GGACAGAGAGGCCAGAGAGGCCAGGGAGGAGCGTGAACGTGAGCGTGAACGGGA
NCU01466.1 2587 2618 CGTGACCGCGACCGCGACCGCGACCGGGACCG
NCU01466.1 2645 2688 ACAGGGATAGGGACAGGGACAGAGACAGAGACAGGGACAGAGAC
NCU01466.1 2789 2808 ACCGTGACCGGGACCGGGAC
NCU01466.1 2872 2897 GATAGGGATAGGGACAGGGATAGGGA
NCU01469.1 474 507 CGGGGTGGGTGCGGAGTGCGTGGAGGAGGCGGGA
NCU01469.1 1664 1683 ATAAGAAGCAGAAGAAGACG
NCU01469.1 1848 1865 TGAGGAGGAGGAGAAGGA
NCU01472.1 3854 3878 TGGAGGAGGAGGAGGAGGAGGAGGA
NCU01472.1 3928 3942 GGAGAAGAAGAAGAC
NCU01472.1 4375 4432 GGGGAGGAAGAGGAAGAGGAAGAGGAAGAGGAAGAGGAAGAGGAAGAGGAAGAGGAGC
NCU01473.1 95 113 CAACCACCACCACCACCTC
NCU01475.1 278 318 AGAAGCAGCAGCAGCAGCAGCAGCGGCGGCGGCGGCGGCAG
NCU01476.1 215 236 AGCAACAACAACAACAACACCA
NCU01476.1 1620 1639 CGGAAACGGCAACGGCAACG
NCU01476.1 2106 2123 GAGCAGCAGCAGCAGCGG
NCU01477.1 168 217 TCACCAACACCAACACCAACACCACATACACAACCACATACACACCCACA
NCU01477.1 1081 1103 GAAGGAGGAGAAGGAGGAGGCGG
NCU01477.1 1128 1168 TGGAGGAAGAGGAGGAGGAGGAGGAGGAGGAGGAGGAGGAA
NCU01480.1 31 62 ACCGGAGCCGGAGCCGGAGCCGGAGCCGGAGG
NCU01481.1 26 49 ATGGCGCTGGCGCTGGCGCTGGAG
NCU01481.1 180 203 GGGGGCGGGGCCGGGGCCGGGGAC
NCU01481.1 266 289 GACCAGCACCAGCACCAGCACCAG
NCU01481.1 347 371 CCCCTCGAACCCCGCGAACCCCTCG
NCU01481.1 473 487 ATCACCACCACCACG
NCU01481.1 1061 1082 CGTTGGTGGGTTGGTTGGTGGG
NCU01483.1 103 117 CATCAACAACAACAA
NCU01485.1 941 971 AGAAGGAGCAGGAGGAGCAGGAGAAGGAGGC
NCU01486.1 3840 3869 TCAGCAGCAGCAGCAGCAGCAGCAGCAGGA
NCU01487.1 618 650 TGCCAGTCGGGCCGCCAGTCGGGCCGCCAGCCG
NCU01487.1 850 867 CACAACAACAACAACAAT
NCU01487.1 1110 1124 AGAGGAGGAGGACGA
NCU01488.1 470 486 GAGAAGAAGATGAAGAA
NCU01490.1 90 116 TCAGGAGCAGGAGCAACAGCAACAGCC
NCU01490.1 164 188 GCAACAACAACAACAACAACAACAC
NCU01490.1 470 497 AGGAAGAAGAAGAAGGAGGAGGAGGAGC
NCU01490.1 581 599 GGAGTGGCAGTGGCAGTGG
NCU01490.1 1167 1194 CCATGGTCACCACGGTCACCACGGTCAT
NCU01495.1 260 289 CTTCCTCCTCCTCTTCTTCTTCTTCTTCCT
NCU01495.1 298 320 CCATCACCATCATCGTCATCATA
NCU01495.1 420 464 AAGATCAAGGTCAAGATCAAGATCAAGGTCAAGATCAAGATCAAG
NCU01495.1 535 553 AACCATAACCGTAACCGTA
NCU01495.1 554 582 CGCCATCACCACCCCCACCCCCGCCACCA
NCU01495.1 953 978 AAGACGCAGACGCAGACGCAGACGAA
NCU01495.1 1130 1146 CGAGGAGGATGAGGAGG
NCU01495.1 1878 1894 CCGTCGTCGTCGTCGCC
NCU01495.1 2285 2301 CCAAACCCAAACCCAAA
NCU01495.1 2310 2334 CCGACCCCGACCCCGTCCCCGACCC
NCU01495.1 2417 2436 GCGAAGTCGAAGTCGAAGTG
NCU01495.1 2521 2551 CCGGTGCATGTGCCTGTGCATGTGCCGGTGC
NCU01495.1 2574 2621 CGGTGGTGGTGGTGGTGGTGGGTATGGAGGGTATGGAGGGTATGGGGG
NCU01496.1 520 536 GAGGATGAGGAGGATGA
NCU01500.1 307 340 GGTAGTAGTAGTACTACTACTAGTAGTAGTAGTT
NCU01500.1 350 366 CATCGTCATCATCAGCA
NCU01500.1 604 626 CATCAACAACAACAACAACAACC
NCU01500.1 663 684 CTCCCCGCCTCCCCTCCTCCCT
NCU01500.1 1187 1206 AACAGCATCAGCAGCAGAAG
NCU01501.1 30 48 AACAGCAGCAGGAGCAGCA
NCU01501.1 532 547 GGTGCTGCTGCCGCTG
NCU01501.1 548 582 AGGAGAAGAAAAAGAAGAAGAAGCAGCAGCAGGAG
NCU01502.1 1517 1537 GGAAGCAGAAGAAGAAGAACA
NCU01503.1 1027 1046 GAGGACGACGACGATGACGA
NCU01503.1 1249 1265 GAGGACGACGACGAGGA
NCU01504.1 9 37 CCAACAACAACAGCAACAACAGCAACAAG
NCU01504.1 659 674 GCGGCAGCAGCAGCAG
NCU01507.1 36 56 TCTTGTTCTTTTTTTTTCTTC
NCU01507.1 109 144 AAAGGAGAAGAAGAAGAAGAAGAAGAAGAAGAATAA
NCU01508.1 137 180 GAAGAAAAGAAAAAAAAAAAAAAAAAAGAAGAAAAAAAAGAACA
NCU01508.1 238 259 GTGGTTGGTTGGTTGGTTGGAT
NCU01509.1 864 890 CTCATCATCCTCATCTTCATCATCATG
NCU01509.1 1212 1244 AGCTGCTGCTGCTGCTGCTGCTGCTGCTGCTGA
NCU01509.1 1314 1332 GGCGCAGACGCAGGCGCAG
NCU01509.1 1369 1388 GCTGTGGCTGCGGCTGTGGC
NCU01509.1 1530 1547 GGCTGCTGCTGCTGCTCC
NCU01509.1 1587 1607 ATCACCACCACCACCATCACC
NCU01509.1 1636 1650 CATCAGCAGCAGCAG
NCU01509.1 1880 1895 TTGGTGGTGGTGGTGC
NCU01509.1 2014 2046 TCGGATATGGATACGGATATGGATATGGATACG
NCU01509.1 2179 2208 GATATGGTTATGGGTATGGTTATGGATATG
NCU01509.1 2222 2249 TGATGGATGGATGGATGGATGGATGGAA
NCU01510.1 3538 3557 CCCAACGCCAACGCCAACGG
NCU01511.1 38 57 GCCACCACCACCACCCCCAC
NCU01511.1 638 659 TGGCGGAGGCGGTGGGGGCGGA
NCU01514.1 682 697 GTGGCGGCGGCGACGG
NCU01521.1 26 64 TCCTCACCCTCCTCCACCTCCACCTCACCACCGCCGCCA
NCU01521.1 155 174 CCAACAACACCAACAGCAAC
NCU01522.1 3883 3899 GAAGACGAAGACGAAGA
NCU01524.1 58 83 AACGACAACAACACCACCACCACCAA
NCU01526.1 92 117 TGCTGTTGTTGTTGTTGTTGTTGTTC
NCU01527.1 13 43 GAGCAGCAGCAACAGCAACAGCAACAGCAAG
NCU01527.1 1199 1214 CGGCACCGGCACCGGC
NCU01527.1 1226 1274 CACAGACGCAGACACAGACACAGACACAGGCACAAGCACAAACACAAGC
NCU01527.1 1397 1413 CTCCCACTCCCACTCCC
NCU01531.1 414 431 TCAGCAGCAGCAGCAGAA
NCU01532.1 664 691 AACGACGACGTCGAGGACGAGGACGACC
NCU01534.1 299 319 GCGAGGACGAGGACGAGGAGA
NCU01534.1 320 344 TGGAGGAGGAAGAGGAGGAGGACGA
NCU01534.1 399 449 GGACGACGACGAGGAGGAGGAGGAGGAAGAGGAGGAGGAGGAGGAGGAAGA
NCU01534.1 635 660 ACTACGATGACGATGACGACGACGAA
NCU01535.1 342 359 CGACAACAACAACAACAC
NCU01535.1 1024 1040 TACGACGACGATGACGA
NCU01537.1 158 173 TCACCACCACCACCCC
NCU01537.1 257 279 CTGGCTCTGCCTCTGGCTCTGGC
NCU01538.1 833 870 CACCAGCAGCAGCAGCAGCAGCAACAGCAGCAACAACA
NCU01538.1 989 1010 TCCCCTCCACCTCCCCCACCTC
NCU01538.1 1063 1087 CTCCCTCCTCCCCTCCTCCCGCCTC
NCU01538.1 1656 1671 GGATAGGGATAGGGAT
NCU01538.1 1707 1735 TGGAGGAGGAGGAGGAGGAGGAGGAGGGA
NCU01539.1 144 183 TCCACCCGCTCCTCCTCCTCCTCCTCCTCCACCACCACCA
NCU01539.1 2760 2784 ACCCACCTCCCCCTCCCACCCCCCG
NCU01541.1 115 129 TCTTCATCATCATCA
NCU01542.1 194 211 GACGAGGAGGAGGAGGAA
NCU01542.1 663 720 CCAGCAACAGCAGCAGCAGCAGCCACAGCAACAACAACAGCAACAACAACAGCAACAG
NCU01542.1 2694 2709 CAACCTCAACCTCAAC
NCU01542.1 2805 2825 AGGCGGCGGCGGTGGTGGGAG
NCU01542.1 3320 3365 ATGCTGCTGCTGGTGGTGGTGGTGGTGGTGGTGGTGGTGGTGGTGC
NCU01542.1 3598 3613 GCGTCGTCGTCGTCCT
NCU01542.1 3633 3688 AGGTGGTGGTGGTGGTGGTGGTGGTGGTGGTGGTGGTGGTGGTGGTGGTGGTGGGT
NCU01542.1 3836 3870 GGGGAGGAGGAGGATGGACGGGGACGGGGACGGGA
NCU01542.1 4027 4042 CCTGCTGCTGCTGCCG
NCU01543.1 351 368 GCTGCAGCAGCTGCAGCA
NCU01543.1 605 627 TGCAGCAGCAGCAGCAGCAGCAA
NCU01543.1 629 708 TACAACAGCAACAACAACAACAGCAGCAGCAACAGCAGCAACAGCAGCAGCAGCAACAACAGCAACAGCAACAACAACAG
NCU01543.1 840 869 AGCCCAGGCCCAGGCCCAGGCCCAGGCACA
NCU01546.1 1282 1304 GCCCTCCACCTCCCCACCTCCCG
NCU01546.1 1509 1552 GAAGAAAGAAGAAGAAGAAGATGAAGATGATGATGATGATGACG
NCU01546.1 1783 1830 GAGAAGAAGAAGAAGGAGGAGGAGGAGGAGGAGGAAGAGGAGGAAGGG
NCU01546.1 1915 1958 AACGACGACGACGACGACGACGACGACGACGACGACGACGACGG
NCU01546.1 2325 2341 TGCGTTTGCGTTTGCGT
NCU01549.1 2352 2368 GTCATCATCATCATCAA
NCU01552.1 158 176 GCAAGGGCAAGGCCAAGGG
NCU01552.1 239 259 GGAAGGAGAAGAAGGAGAAGC
NCU01554.1 3706 3726 ATGACCAGGACCAGGACCACG
NCU01554.1 4214 4233 GCTCGGACTCGGACTCGGAT
NCU01556.1 31 45 GATGTTGTTGTTGTC
NCU01556.1 52 69 GATGCTGCTGCTGCTGGT
NCU01558.1 487 503 GCTGATGATGATGATGG
NCU01561.1 223 239 ACTGCCACTGCCACTGC
NCU01561.1 561 592 TCAACAACATCAGCAACAACATCAGCAACAGC
NCU01561.1 788 840 ACAGCAGCAACAACAGCAACAACAACAACAACAACAACAACAACAACAACCAC
NCU01561.1 1078 1093 GGTAGTGGTGGTGTTG
NCU01561.1 1487 1501 GCTCCTCCTCCTCCG
NCU01564.1 646 663 GCTACTACTACTCCTACT
NCU01565.1 480 500 CTACCATCACCAACACCATCA
NCU01565.1 878 892 ACCACAACAACAACC
NCU01566.1 158 180 AGCCATCGCCATCGCCATCGCCT
NCU01567.1 879 906 ACAGCATCAGCAGCAGCAGCAGCAGCAA
NCU01568.1 263 302 CGACAACAACAACAACAACAACAACAACAACAACACATAC
NCU01571.1 302 323 CGACCGCCACTACCACAACCTC
NCU01572.1 1148 1168 AGAAAAAGAAACAAGAAAACA
NCU01577.1 744 766 CACTACTACTACTACTACTACCA
NCU01577.1 985 1014 AATGATGATGACGATGATGATGATGAAGAT
NCU01581.1 326 342 CCATCACCATCACCATC
NCU01581.1 806 831 TAGGAGGAGGAGGAGGAGGAAGAGGA
NCU01581.1 939 954 AGACGACGACAACGAC
NCU01581.1 1148 1163 GCGACGACGATGACGA
NCU01581.1 1332 1352 AGGAAAGGGAAAGGGAAAGGA
NCU01582.1 104 127 CTTTATTTTTTTGTTATTTTTTTG
NCU01583.1 371 391 TGTTTTTTTTTTTTTTTTGTT
NCU01588.1 393 423 ACTGGATGGAGGCTGGATGGAGGCTGGATGA
NCU01589.1 1682 1719 TGGGTGGCATGGGCGGCATGGGCGGCATGGGTGGCATG
NCU01591.1 129 143 TGGCGGCGGCGGCGC
NCU01591.1 610 645 AGAGGCGGCGGTGGTGGTGGTGGTGGAGGAGGAGGC
NCU01591.1 743 765 CTGGCGGTAGTGGTGGTGGTGGG
NCU01591.1 1645 1662 GACGATGATGATGATGAG
NCU01597.1 418 432 GATGACGACGACGAG
NCU01597.1 927 951 AGACCAAGAACAAGAACAAGAACAT
NCU01597.1 2139 2163 AAATCGAACAAATAGAACAAATCGA
NCU01597.1 2299 2327 GAACAGGAGCAGGAGCAGGAGCAGGAGCT
NCU01597.1 4194 4216 CGAGCGCGAGCGCGAACGCGAAC
NCU01597.1 4222 4241 GAGCATGAACATGAGCATGA
NCU01597.1 4575 4590 GAGTAGTAGTAATAGT
NCU01597.1 5263 5277 TCGTCTTCTTCTTCT
NCU01597.1 5959 5981 GACGAGCACGAGCACGAGCAAGA
NCU01597.1 6056 6087 ATGAAGAGGAGGAAGAGGAGGAGGAGGAGGAT
NCU01597.1 7450 7481 GTGGATATGGATATGGATGTGGATATGGATGA
NCU01597.1 7588 7612 CGGCAGCAGCAACAGCAACAGGAAC
NCU01597.1 7839 7859 CCAACAACAACAACAACAGCA
NCU01597.1 7952 7980 CCGCCTCCGCCGCTGCCACCACCACCACA
NCU01597.1 7999 8020 CACCAACAACAACAACACCAAC
NCU01597.1 8078 8139 TCCACGCCCACCGCGCCCTCCACCACTCCCAATCCCAATCCCAATCCAAAGGCAAAGGCAAA
NCU01597.1 8450 8464 AGAGGAGGAGGAGGG
NCU01597.1 8478 8502 TAGGGGGAGGAGAAGGGGGAGGGGG
NCU01599.1 61 77 CAGTCACAGTCACAGTC
NCU01606.1 67 84 GCTGCCGCCGCCGCCTCC
NCU01607.1 622 641 AGCGGCGGTGGCGGCGGCGT
NCU01607.1 808 832 GATGGTGGTGATGGTGATGGTGTTG
NCU01609.1 301 317 GTGTGTGGGTGTGTGTG
NCU01611.1 2707 2721 AGGAGGAGCAGGAGG
NCU01612.1 139 159 GACGGCAACGGCAACGGCACC
NCU01612.1 210 233 CGCCGCCCAGGCCGCCCAGGCCGA
NCU01613.1 1097 1118 CCGTGACGCCCGAGACGCCCGA
NCU01623.1 59 83 TCGACAACGACGACGACGACGACGT
NCU01623.1 2204 2224 ACCAAGATCAAGACCAAGACC
NCU01625.1 2325 2336 GGAGGAGGAGGA
NCU01625.1 2354 2368 GGGAGGAGGAGGAGA
NCU01627.1 329 347 AGGGCAGAGCAGAGCAGAG
NCU01627.1 385 405 TCCTCGTCATCGTCGTCGGCG
NCU01628.1 173 194 CCCCGCCGCAGCCGCCGCCGCT
NCU01631.1 433 461 AAACAACAACATCAACAACAACAACAACC
NCU01633.1 914 928 ACTTCTTCTTCTACT
NCU01634.1 21 43 AGGCGGCAAGGGCGGCAAGGGCC
NCU01638.1 836 853 ATCATGATGATGATGAGG
NCU01638.1 4107 4123 GGACGACGATGACGACG
NCU01639.1 95 127 ACGATGACGATGATGATGGTGATGATGATGAGG
NCU01639.1 133 155 GAGGATGAGGATGGTGATGATGT
NCU01639.1 180 196 CGATGATGATGATAATG
NCU01640.1 52 74 CCTCAACATCAACATCAACAGCA
NCU01640.1 1510 1525 TTCAACTTCAACTTCA
NCU01642.1 31 51 GCCTCCACCTCCACCGCCCTC
NCU01642.1 52 71 GCTCGTCTCGTCTCGTCTCT
NCU01643.1 2816 2834 ACGGCGGCGGCGGTGGCGG
NCU01644.1 3065 3092 AGGCCGAGGCTGAGGCTGAGGCTGACGC
NCU01644.1 3145 3159 GCGGCAGCAGCAGCC
NCU01644.1 3463 3497 GACGAGGAGGAGGAGGAGGATGAGGATGAGGATGG
NCU01645.1 404 420 GCGCCGCCGCCGCCGCT
NCU01645.1 812 828 GCGGTGGCGGCGGTGGC
NCU01645.1 968 982 TTGGTGGTGGTGATG
NCU01646.1 215 237 AAGAGGAGGAGGACGAGGAGGAG
NCU01646.1 559 573 GAGGATGATGATGAC
NCU01647.1 197 213 CACAACAACAACAACCA
NCU01647.1 245 261 CCACAACAACAACAATA
NCU01647.1 325 339 TCCTCTTCTTCTTCA
NCU01651.1 2316 2331 TGCTACTGCTGCTGGT
NCU01656.1 515 539 CCCCGCTGCCGCCTCCGCCTCCGCG
NCU01662.1 51 95 TTTCAGGGTCTCAGGGTCTCAGGGTCTCAGGGTCTCAGGGTCTCC
NCU01662.1 161 200 TTTCATGTCATGTCATGTCATGTCATGTCATGTCATGTAA
NCU01664.1 731 753 CAAAAACAGAAACAGAAACAGTA
NCU01664.1 991 1005 AAGAGGAGGAGGAGA
NCU01664.1 1117 1136 GGGATAGGGGTAGGGGTAGG
NCU01665.1 202 231 CCTGCTGCTGCCGCTGCTGCCGCTGCCGCC
NCU01665.1 1062 1096 CTACAACAACAACAACAGCAACAACAACAACCACA
NCU01665.1 1277 1298 ATGCTGCAGCTGGTGCGGCTGA
NCU01665.1 1379 1395 CTCCTGCTGCTGCGGCT
NCU01665.1 1399 1421 GGTGTCCCCGGTGCCCCCGGTGC
NCU01665.1 1459 1482 GCCCCCCCTCCGCCTCCTCCCCCA
NCU01665.1 1492 1513 GCCCCTCCCCCACCTCCGCCCG
NCU01669.1 441 468 GGCCGCCGCCGCTGCTGCTGCTGCTGCG
NCU01670.1 245 260 ATTCTTCTTCTTCCTC
NCU01672.1 2376 2392 GAGGAAGAAGAACAAGA
NCU01673.1 315 361 GCACCACCTCGCCCGCCTCTCCGCCCTCCCCCCGCCCTCCGCCTCCG
NCU01673.1 367 387 GCCTCCACCACCCGCCTCCTC
NCU01675.1 773 791 TCTTCGAGATCTTCGAGAT
NCU01675.1 3095 3110 GCGACGACGACAACGA
NCU01675.1 3384 3403 CGGCGACGACGACGAGGACG
NCU01675.1 3583 3602 CGTGGTGGTGGTGGTCGTGG
NCU01675.1 3629 3660 GCGGTGGTGGCGGCCGTGGTGGCGGCCGTGGA
NCU01675.1 3662 3680 GAGGTGGTAGTGGTGGTGA
NCU01676.1 244 267 CTTTTTTTCTCCTTTTTTTCTCCT
NCU01677.1 100 130 TGTGCCGTGCGTGCCGTGCGTGCCGTGCGTT
NCU01678.1 245 269 CCAACTTCCTCAACTTCCTCAACTG
NCU01679.1 1279 1309 GGCAGCAGCAGCAGCAGCAGCAGCAGCAGAA
NCU01679.1 1631 1657 AGGATGATGATGATGATGATGATGACG
NCU01680.1 1757 1772 TTGGTGGTGGTGGTGA
NCU01696.1 946 982 ACTGCTGCTGCTGCTGCTGCTGCTGCTGCTGCTACTG
NCU01696.1 1067 1082 TTCCTCCTCCTCCTCA
NCU01696.1 1881 1895 TGCTGGTGGTGGTGC
NCU01696.1 1904 1924 ATGGTGGTCGTGGTGGAGGTG
NCU01696.1 1958 1982 ATGTGGATGAGGATGAGGATGATTA
NCU01699.1 167 191 AGGACAACAAGGATAACAAGGACAA
NCU01700.1 347 358 CTGCTGCTGCTG
NCU01702.1 2589 2604 CCAAGCCCAAGCCCAA
NCU01703.1 1147 1174 GAGGGGGCGGCGGCGGCGGCGGCGGCAG
NCU01705.1 79 113 ACTGCCGCCTCTGCCGCCTCTGCCGCCTCTGCCCC
NCU01705.1 494 508 CGCAGCAGCAGCAAC
NCU01705.1 969 1001 GCCGCAGCAGCAGCAGCAGCAGCAGCAGCAACA
NCU01720.1 949 963 GACGGCGACGACGAC
NCU01722.1 235 252 TCTTCGTCGTCGACGTCG
NCU01722.1 2279 2293 CCACGACGACGACGT
NCU01722.1 3231 3245 TCCTGCTGCTGCTGT
NCU01722.1 3508 3525 AGCAACAACAACAATAAC
NCU01723.1 628 648 GAAAACAAAACAAGAAAAAAG
NCU01728.1 195 215 TCACCAACACCACCACCACCC
NCU01729.1 546 568 GCAGCCGCCGGCGCAGCCGCCGA
NCU01729.1 572 590 GTCACAGTCACAGTCGCAG
NCU01731.1 991 1005 CAACCACCACCACAA
NCU01731.1 1091 1112 ACCCTCCGCCACCACCGCCCCA
NCU01731.1 1455 1480 TCCGCCGCCACCTCCTCCGCCTCCGC
NCU01734.1 128 231 CAAAAGAAGAAGAAGAAGAAGAAGAAGAAGAAGAAGAAGAAGAAGAAGAAGAAGAAGAAGAAGAAGAAGAAGAAGAAGAAGAAGAAGAAGAAGAAGAAAGAACA
NCU01736.1 211 226 GTTGATGTTGTTGTCG
NCU01738.1 48 70 AACCGTGACCGTGACCGTGACTG
NCU01738.1 1366 1383 GGCGACGACGACGACGAT
NCU01739.1 39 60 CGCCGCAACGGCCGCAACGGCT
NCU01740.1 70 90 AGCAAGGGCAAGGGCAAGGCC
NCU01740.1 136 159 GAGGATGATGAAGATGAGGATGAG
NCU01740.1 282 312 CGAGGAGGACGATGAGGAGGACGACGAGGAG
NCU01742.1 260 275 CATCCTCCTCCTCCAC
NCU01742.1 616 643 GCGGCTGCTGCTGCTGCTGCTGCTGCCG
NCU01742.1 660 676 TGCTGTTGTTGGTGTTG
NCU01742.1 931 956 CAAGCAGAGGAAGAAGAAGAAGAAGC
NCU01742.1 1099 1120 CACCAGCAGCAACAGCAACAGC
NCU01742.1 1222 1237 GACGAAGACGACGACG
NCU01742.1 1626 1651 ACAGCAGCAGCAGCAGCAGCAGCGGC
NCU01744.1 6329 6347 TCGCCGCTGCCGCCGCAGC
NCU01745.1 1542 1557 CGAGGAGGAGGAGGTG
NCU01745.1 1777 1788 AGCAGCAGCAGC
NCU01746.1 378 416 CGGGGAGGAGGAGGAGGAGGAGGAGGAGGAGGAGGAAGA
NCU01747.1 269 283 TCGACGACGACGAGG
NCU01747.1 2712 2767 CACCCACCACCACCACCACCACCACCATCACGGTCACCACGGCCACCACGGCCAAC
NCU01747.1 3637 3661 AGTAACGGTAACGGTAACGGTACCG
NCU01750.1 21 35 ACTCCTCCTCCTCCC
NCU01750.1 479 501 CGCCCTCCTCCTCCTCCTCCTCG
NCU01750.1 747 777 TGAGGAGGTGGGTGAGGGTGTGGAGGAGGGT
NCU01752.1 930 954 CGGCAACGGCAACGGTAACGGCAAC
NCU01752.1 1088 1103 CTTCTGCTGCTGGTGC
NCU01752.1 1128 1143 GACCACCACCACCATC
NCU01752.1 1215 1233 CTCTGGCTCCGGCTCTGGC
NCU01752.1 1248 1287 CGGCAACGGCAACGGTAACGGCTCTGGTAACGGCTCTGGC
NCU01752.1 1290 1370 CGGTAACGGCAACGGCAACGGCAACGGCAACGGCAACGGCAACGGTTCTGGCTCTGGCTCTGGCTCTGGCTCTGGCTCCGG
NCU01752.1 1571 1590 CTGCCGCCGCCCCCGCCGCC
NCU01752.1 1696 1721 GAGGCTGAGGGTGAGGGTGAGGATGA
NCU01753.1 224 238 TCGGCGGCGGCGGCT
NCU01753.1 298 312 CCCGCCGCCGCCACC
NCU01753.1 1517 1533 GGGCGGCGGTGGCGGCG
NCU01763.1 447 476 TCAGCAGCAGCAACAACAACCACAACAACA
NCU01769.1 869 889 GCAACAACAACAATAACAACA
NCU01769.1 933 960 TGGCGGCGGCGGCGGCGGCGGCGGCGGC
NCU01771.1 59 79 TCGACAACGACGACGACGACC
NCU01771.1 252 263 CAGCAGCAGCAG
NCU01771.1 598 634 CGAGGAGGAGAAGGAGGAGGAGGAGGAGGAGGAGGAA
NCU01771.1 1273 1299 GCTGATGATGATGATGATGATGATGAC
NCU01775.1 620 634 GCAACAACAACAACC
NCU01776.1 31 46 CAGAAGAAGAAGCAGA
NCU01777.1 246 266 ACCACCACCGCCGCCCCGCCA
NCU01777.1 2516 2541 GGCCCGGACCCGGACCCGGACTCGGA
NCU01778.1 69 146 GCAACAACAACAACAACAACAACAACAACAACAACAACAACAACAACAACAACAACAACAACAACAACAACAACAACC
NCU01779.1 120 144 CGCCAGCACCAGCACCAGCAGCAGA
NCU01780.1 522 553 CCAGCAGCAGCAGCAGCAGCAACAACAACAAC
NCU01781.1 355 370 GTAGCAGCAGCAACAG
NCU01781.1 1069 1083 TCAGCAGCAGCACCA
NCU01781.1 1468 1488 CAGCCGCAGACGCAGACGCAG
NCU01782.1 692 707 GTCCGGGTCCGGGTCC
NCU01783.1 255 279 CCTCCTCCACATCCTCCACCTCCTC
NCU01783.1 648 681 TGTGGAGAGGGTGTGGAGGGGCGCGAGGGGGTGT
NCU01783.1 764 785 GTGGGAATGGGAATGGGAAGGG
NCU01784.1 184 201 GAGAAGAAGAAAAAGAAG
NCU01788.1 43 57 GCCACCACCACCGCC
NCU01788.1 64 80 ACTACCACTACTACCAC
NCU01789.1 3429 3443 GGAGGATGAGGAGGA
NCU01789.1 4397 4422 TCCCTCCCCCTCCCCCTCCGCCCCCG
NCU01789.1 4462 4478 CCTCCACCACCACCGCC
NCU01789.1 4907 4930 GTGCTGCTGCTGCTGCTGCTGCTC
NCU01792.1 456 477 TGGCATGGGTGGTATGGGTGGT
NCU01793.1 553 567 GGTGCTGCTGCTGCT
NCU01796.1 388 413 GAAGAGGAGGAGGAGGAGGAGAAGGA
NCU01796.1 1206 1239 TACCACCACCACTACCACCAACACCACCACCACT
NCU01796.1 1348 1359 CGCCGCCGCCGC
NCU01796.1 1461 1476 CAAGAAGAAGAAGCAG
NCU01799.1 5 19 AGCAACAACAACAAT
NCU01799.1 281 313 ATGGTGGTGGTGGTGGTGGTGGTGGTGGTGGCG
NCU01805.1 213 244 GTCTTCTTCTTCTTCATCATCATCATCGTCAT
NCU01805.1 535 560 GCGCCCGCACCCGCACCCGCACCGGC
NCU01805.1 630 655 GCAACAACAACAACAACATCAACAAC
NCU01805.1 1184 1201 GCGGTGGTGGTGGTGCTG
NCU01806.1 991 1013 GAGAAGAAGAAGCAGCAGCAGGA
NCU01809.1 2222 2238 CGGCTGCTGCTGCTCCT
NCU01810.1 76 94 ACCAGCACGAGCACGAGCA
NCU01812.1 551 572 CTACCACCGCCACCACCACTAC
NCU01812.1 1035 1053 GGAGGCGGCGGCGGCAGCG
NCU01812.1 1660 1676 GGTACAGGTACAGGTAC
NCU01813.1 331 352 GAGGACGGCGACGGCGACGACT
NCU01815.1 598 617 CTGTTGGTGTTGGTGTTGGC
NCU01817.1 2290 2311 GGCGACGAAGACGACGAGGACG
NCU01819.1 1 50 ATGCCACTGCCACTGCCACTGCCACTGCCACTGCCACTGCCACTGCCACC
NCU01819.1 83 122 CTGGTGGTGGTGATGATGATGATGATGATGATGATGATGG
NCU01822.1 663 683 CGCTGCTGCTGGTGCTGGTGC
NCU01823.1 2417 2428 TCATCATCATCA
NCU01823.1 7356 7386 GAAGCAGCAGCAACAGCAACAGCAGCAGCAA
NCU01833.1 36 76 TAAAGAGAAAGAGAAAGAGAAGGAGAAGGAGAAGGAGAAAA
NCU01833.1 1650 1666 TGAGGATGATGATGTTG
NCU01834.1 455 478 AGGGAGAGAGAGAGAGGGAGAGGG
NCU01834.1 574 599 TGCCGGCGCCGCCGCCGCCGCCGCTG
NCU01839.1 261 275 CCCGCCGCCGCCTCC
NCU01839.1 706 721 ACCATGACCATGACCA
NCU01839.1 1686 1701 CAGCAACAACAACAGC
NCU01839.1 2445 2459 TGGTGATGATGATGT
NCU01842.1 1530 1549 GCAACAGCAACAGCAGCAAC
NCU01842.1 2232 2255 GCAGGAGGAAGAGGATGAGGAAGA
NCU01844.1 31 64 ACCTCCACCTCCCGCCTCTCCTCCCGCCCCACCA
NCU01844.1 357 378 GAAGAGGGAGAGGGAGAGGGCG
NCU01844.1 416 431 ACAAGAAGAAGAATAA
NCU01844.1 446 472 AAGGTGGAGGTGGAGGTGGAGGTGGAA
NCU01845.1 1576 1590 GAAGAAGATGAAGAA
NCU01846.1 221 236 TACCACCACCACCGCC
NCU01847.1 975 986 ACCACCACCACC
NCU01847.1 4029 4044 GAAGCAGCAGCAACAG
NCU01849.1 525 550 CGCCAACGGCAACGGCAACGGCGACG
NCU01849.1 1112 1133 CGGCCGCTGCCACCGCTGCCCC
NCU01852.1 1043 1061 TCGCCATCGCCGTCGCCGT
NCU01854.1 623 644 GTTTGCGGGCTTTGCGGGCTTA
NCU01856.1 1132 1148 GAGCAGCAGCCGCAGCA
NCU01858.1 16 31 AACGACAACAACACCA
NCU01858.1 111 132 GAACAAAACAAATAACAAGAAG
NCU01858.1 1088 1104 ATTATGATGAGGATGAT
NCU01862.1 646 670 CCTCCGGCTCCGGCTCCGGCTCCGA
NCU01863.1 113 132 AGCAGAAGAAGAAGAAGACG
NCU01868.1 11 27 GCAACAACAACAACAAG
NCU01871.1 514 536 CCACAACCACAACAGCAACAACC
NCU01876.1 355 370 GAGAGAGAGAGGGAGA
NCU01876.1 470 485 CCGGCGGCGGCGGTGG
NCU01877.1 114 129 CGCCGGCGGCGGCGGC
NCU01877.1 194 220 CCGACGACGACGACGACGACTACGACG
NCU01877.1 244 270 GGCAGAGCCCCTGGTAGAGCCCCTGGC
NCU01877.1 425 444 CTCCTTCTTCTTCTTCTTCC
NCU01877.1 694 713 CGTGGTGGTGGTGGTGTTGG
NCU01878.1 1523 1557 TAAACAAGAAGAAGAACAACAAAAAGAAGAAGAAG
NCU01878.1 1648 1671 ACGGCAGAGCTCACGGCAGAGCTC
NCU01879.1 466 488 GGCGACGATGACAACGACGAGGA
NCU01880.1 228 259 AACTACCACAACGACCACAACGACCACATCGA
NCU01880.1 290 317 ACATGGACAGGGACAGGGACAGGGACAT
NCU01880.1 332 347 TTTCTTCTTCTTCTGC
NCU01880.1 379 404 TGCAGTTCCAGTTCCAGTTCCTGTTC
NCU01880.1 1024 1047 TCGCCGCCGCCGCCGCCGCCGTCG
NCU01880.1 1144 1162 TCTGCCTCTGCCTCCGCCT
NCU01881.1 375 390 AAGATCAAGATCAAGA
NCU01883.1 1300 1321 AACGGAAACGGAAATGGAAACG
NCU01883.1 1353 1374 ACCCCCTCCACCACCGCCGCCG
NCU01884.1 1119 1133 AAACAACAACAAGAA
NCU01884.1 1195 1226 GACGGCGACGACGACGGCGGCGGCGGCGGCGA
NCU01886.1 1441 1460 CAGCAACAACAAGAACAACA
NCU01886.1 1987 2004 TCCACCACCACCACCATC
NCU01888.1 219 238 TCAACAACAACAGCAACAAC
NCU01889.1 12 50 AGCCCCCGCCGCCGCCGTCGCCGCCGCCGCCACCGCCGG
NCU01889.1 53 69 CCGGCTCCGGCTCCGGC
NCU01889.1 609 638 CGCCTCTTCCTCTTCCTCTTCCTCTTCCAC
NCU01889.1 997 1014 GTGGAGGAGGGGGAGGAG
NCU01891.1 426 449 GGTCGCCGTCTTCGGCGTCTTCGC
NCU01892.1 77 91 GTAGTGGTGGTGGTT
NCU01892.1 148 164 AGGGGGAGGAGGGGGAG
NCU01895.1 268 293 GCGGGAACGGGAGCGGGAGCTGGAGC
NCU01897.1 492 510 CACCAACGCCAACACCAAC
NCU01899.1 374 397 CTGGTAGTGATGGTGATGGTGGTA
NCU01900.1 414 428 TGTTGATGATGATGG
NCU01901.1 3205 3236 TCATCTTCTTCTTCTTCTTCTCCTCCTCCTCC
NCU01903.1 26 49 ATCAGCAACAGGAGCAGAAGCAGG
NCU01903.1 436 463 GAGCAGCAGCAGCAGCAGCAGCAGCAGA
NCU01903.1 853 873 TGGGCGGTGGTGGTGGTGGAG
NCU01904.1 148 162 ACCTCCACCACCACC
NCU01909.1 21 47 TCTGTTGCTGGTGCTGGTGCTGCTGAT
NCU01910.1 3063 3084 AGGTCAAGCTCAAGCTCAAGCC
NCU01910.1 3153 3182 TCAACAACAACAACATCAACAACAACAACA
NCU01910.1 3232 3251 CAAGGCCAAGGTCAAGGCCA
NCU01910.1 4859 4877 ATCAGCAGCAGCCGCAGCA
NCU01910.1 4888 4906 CTTCAACCTCAACCTCAAC
NCU01910.1 4930 4974 TCACCACCAGCACCAGCACCAGTACCGGCACCGGCACCGGCACCA
NCU01910.1 4986 4997 CATCATCATCAT
NCU01910.1 5247 5262 GGATGATGATGATTAT
NCU01910.1 5406 5426 TGGCGGGGAGGGGTGGGAGGA
NCU01911.1 1472 1486 CCACAACAACAACTA
NCU01912.1 22 65 TCGCCGGCGCCGCCGCCGGCCTATGCCCCGGCCTATGCCCCGCC
NCU01912.1 104 129 CCAAAAACAAAAACAACAAAAACAAG
NCU01913.1 716 734 AGAAGGAGGAGGAGGAAGA
NCU01913.1 774 788 CTTCGTCGTCGTCGA
NCU01919.1 201 216 GATGATCATGATGATG
NCU01920.1 194 219 CAGCATCGTCATCATCATCATCATCC
NCU01920.1 290 316 CAGGAGGAGGTGGAGCAGGAAGAGGAC
NCU01920.1 533 554 TGGAGAAGGAGAAGGAGGAGAA
NCU01921.1 862 883 GAGCGCGAGCGTGAGCGTGAGC
NCU01921.1 919 934 ACTCCTCCTCTTCCTC
NCU01921.1 1918 1968 ACAGCAGCAGCAGCAGCAGCAGCAGCAGCAGCAGCAGCAGCAGCAGCAACA
NCU01924.1 644 664 CCCCGCCTCCGCAGCCGCAGC
NCU01927.1 67 82 GGAAGTGGAAGTGGAA
NCU01927.1 359 373 CGGCCGCCGCCGCAG
NCU01927.1 1181 1199 GTGGAAGTGGGAGTGGAAG
NCU01927.1 1235 1250 CCAGCAGCAGCAGTAG
NCU01928.1 1077 1091 GGCAGCAGCAGCTGC
NCU01929.1 1397 1420 TCGCCAATTTTGCCAATTTTGTCA
NCU01932.1 121 135 CAACAAGAACAACAA
NCU01940.1 254 269 GCGACGACGACGACGT
NCU01942.1 321 342 AGACCTCAAGGACCTCAAGGAA
NCU01946.1 283 339 GCCCCCCACCTCCCCTCCCCCCCCCGCGACGACGACGACGACGACGACGACGACGCC
NCU01949.1 552 570 TGAGGAGGAGGATGAGGAG
NCU01951.1 5024 5058 CGGCAGCGGCAGAAGCAGCTGCAGCAGCTGCAGAA
NCU01953.1 4755 4773 TCCCATGTCTCCCATGTCT
NCU01953.1 5850 5869 ACACCATCACCATCACCATA
NCU01954.1 18 42 ACCACCAACAGCACCAACAGCACCC
NCU01954.1 867 883 TGAAGAAGAAGAAGACG
NCU01954.1 1127 1160 TGAGGAGGGAGGCGAGGGAGAGGGGAGAGGAGGT
NCU01954.1 1164 1201 TGAGGAGGAGGATGAAGGGGAGGATGAAGGGGAGGGTG
NCU01955.1 448 469 GAAGACGACGATGACGACGAGG
NCU01956.1 991 1002 CAGCAGCAGCAG
NCU01956.1 1783 1797 GAGAAGGAGGAGGAG
NCU01957.1 192 208 GGTCGTCGCCGTCGTCA
NCU01957.1 311 328 GGTCGTCGCCGTCGTCGA
NCU01965.1 107 122 ACAGCAACAACAAGAA
NCU01965.1 232 254 GCCAAGGCCGACAAGGCCGCCAA
NCU01965.1 695 713 GGAAGAAGGAGAAGAAGAT
NCU01967.1 182 196 CACCAGCAGCAGCAG
NCU01967.1 496 511 GGTGTTGTTGTTGGTG
NCU01967.1 626 644 CTACAACAACAACAACGAC
NCU01969.1 67 82 CCAGCAGCAGCGGCAG
NCU01971.1 11 32 GAACAACGACACCAAGAACAAT
NCU01972.1 410 450 AACAAGCACAAGCACAAGCACAAGCCCAAGCCCAAGCACAA
NCU01973.1 396 410 CCAACAACAACAAAA
NCU01973.1 787 824 GAAACTGTCCCGGAAGCTGTCCCGGAAGCTGTCCCGAA
NCU01974.1 240 254 AGAAGAAGCAGAAGA
NCU01978.1 819 835 CCCCGCCGCCGACGCCG
NCU01979.1 9 29 AACCACCACCACCACCAACAC
NCU01982.1 186 207 CCAACAACAACAACAACATCAA
NCU01982.1 217 265 GCGCCGCCGCCTCCTCCTCCTCCTCCGCCGCCGCCGCCGCCGCCGCCCT
NCU01982.1 703 722 AGTGGTGGTGGTGGTGGTGC
NCU01982.1 731 752 CAGGAGCAGGCGGAGGAGGAGA
NCU01982.1 826 854 TCTGGTGCTGGTGCTGGTGCTGGTGCTAC
NCU01984.1 118 147 CGAGACCGCGACCGCGACCGCGACCGCGAA
NCU01984.1 232 263 AGGGACAGAGACAGAGACAGAGACAGAGAGAG
NCU01984.1 1288 1332 GCACCACCACCGCCGCCACCACCACCACCTCCTCCTCCTCCTCTT
NCU01988.1 212 234 ACCACCCGCCTCCACCCCCACCA
NCU01991.1 144 169 CCAGCAACAGCAACAGCAACAGCAGG
NCU01991.1 1873 1898 TCTGCCGCTACTGCTGCTGCCGCTGT
NCU01993.1 765 787 ACGCGCCCGCCGCGCCCGCGGCG
NCU01996.1 1080 1098 AGGACGAGGAAGAGGAGGC
NCU01996.1 1960 1980 GCAGGAGGAGGAGGAGGAGGC
NCU01998.1 5 22 AGAAGCAGCAGCAGCAGG
NCU01998.1 761 775 TCTTCCTCCTCCTCG
NCU01998.1 1090 1104 GATGAAGAAGAAGAG
NCU01999.1 149 186 CATCAACAACAACAACAACAACATCATCATCATCACCA
NCU01999.1 1588 1605 GACAACAACAACAACGAC
NCU02001.1 923 944 AAGAGGATGAGGAAGAGGAAGA
NCU02006.1 281 296 CCGACGACGACGATGA
NCU02006.1 2081 2111 CTGCTCCTCCTCCTCCTCCTTCTCCTTCTCC
NCU02012.1 183 229 ACAGCAGCAGCAGCAGCAGCAACCGCAACAGCAGCAACCGCAACAAC
NCU02012.1 2076 2159 TCAAGCACAAGCACAAGCACAAGCACAAGCCCAGGCTCAGGCTCAGGCGCAGGCTCAGGCTCAGGCTCAGGCTCAGGCTCAAGC
NCU02012.1 2238 2261 GCAGGCCCAACAGGCCCAACAGGT
NCU02013.1 241 255 CAGCAACAACAACAA
NCU02014.1 255 278 TGAGGGAGAGGGAGAGGGAGATGG
NCU02014.1 523 537 GAGCAGCAGCAGCGG
NCU02014.1 735 774 ACCATCATCATCATCATCATCATCATCACCATCATCATCA
NCU02014.1 1036 1054 CAGAAGAAGAAGAAAAAGA
NCU02014.1 1158 1181 GAAGGAGGAGGAGGAGGAGGAGAA
NCU02019.1 16 34 ACAACCACCACCAGCACCA
NCU02020.1 2314 2331 TACAACAACAACGACAAC
NCU02020.1 2374 2388 CCACCTCCTCCTCCT
NCU02021.1 26 42 TCATCCTCCTCTTCCTC
NCU02021.1 86 130 ACACCTCCTCCTCCTCCTCCTCCTCCTCCTCCTCCTCCTCCGCCT
NCU02022.1 1855 1886 GATGACGACGATGACGACGGCGACGACGACGT
NCU02024.1 767 782 CTGATGATGACGATGA
NCU02024.1 826 859 CACCAACAACAGCAACAGCAACAGCAACACCAAC
NCU02024.1 886 908 GACAACAACAACAACAACAAAAG
NCU02029.1 645 670 GACGGCGGCGGCGGCGGCGGCGGCGA
NCU02032.1 1701 1719 TCCGCCGCCCCCGCCACCG
NCU02033.1 75 92 GCCTCCTCCTCCTCCTCA
NCU02033.1 1738 1762 GAGGATGAGGATGACGATGATGGTG
NCU02033.1 1981 1997 GAGGAAGAGGAGGAAGA
NCU02034.1 27 43 AGACGACGAAGACGACG
NCU02034.1 751 769 GAACATGGACATGGACATG
NCU02035.1 585 629 CAACGACGACGACGACGACGACGACGACGACGACGACGACGACAA
NCU02036.1 6076 6097 CGGCAGCAGCAGCAGCAGCAAC
NCU02036.1 6266 6284 ACCAGCAGCAGCAGCAACA
NCU02036.1 6291 6315 GCAACAGCAACAACAACAACAACAG
NCU02037.1 727 793 GACGAAACTGACGACGAAGACGAAACTGACGACGAAGACGAAACTGACGACGAAACTGACGACGAAC
NCU02037.1 794 822 ACGAAGATGAAGACGAAGACGAAGAAGAT
NCU02037.1 1135 1158 GAAGAGGAGGAGGAAGAGGAGGAG
NCU02038.1 46 63 GAAGATGATGATGATGAA
NCU02039.1 2020 2038 GCAAACGGAAACGGAAACG
NCU02040.1 76 99 GCTCCTTCTCCTTCTCCTTCCCCT
NCU02040.1 1368 1386 GGCTCGAAGGCTCGAAGGC
NCU02040.1 1783 1821 ACGGAGGAAACATCATCGGAGGAAACATCATCGGAGGAT
NCU02041.1 543 562 TGTTGCTGCTGCCGCTGCTG
NCU02043.1 847 878 GGGAAGGGTAAGGGGAAGGCGGCGGCGGTGGC
NCU02044.1 521 532 AGAAGAAGAAGA
NCU02049.1 89 125 ACCAAGAACAACAACAGCAACAACAACAACAACAGCA
NCU02049.1 2673 2696 TGTTGCTGCTGCTGCTGCTGCTGA
NCU02050.1 6 31 TAACAACAACAACAACAACAACAACA
NCU02051.1 493 507 GACGAAGAAGAAGAA
NCU02051.1 3813 3831 CAACACCACCACCACCCCC
NCU02051.1 3863 3898 ACACTCCCCTCTCCCTCCTCCCCACCCTCTCCACCG
NCU02051.1 3969 3984 AGCCCAAGCCCAAGCC
NCU02051.1 3993 4008 AGAGGAAGAAGAAGAA
NCU02051.1 4057 4091 TCATCTGCTTCTTCTTCTTTTTCTTCTTCTTCCTC
NCU02052.1 4838 4853 GGGAGCGGGAGCGGGA
NCU02052.1 5050 5084 GATCGGGATCGAGATCGGGATCGGGAACGGGAACG
NCU02052.1 5242 5309 CGTGATCGTGGTGATCGTGGTGATCGAGGTGACCGAGACCGGGACCGGGACCGAGACCGAGACCGAGG
NCU02052.1 5582 5603 CTGGTGCTGGTGGTGGTAGTGG
NCU02053.1 3134 3171 CAGCCGCCGCCGCTGCGCAGCAGCAGCAGCAGCAGCAA
NCU02053.1 3251 3285 GCAACAACAACAACAACAACAACAACAACAACACC
NCU02053.1 3709 3748 GATGGAGATGGAAATGGAGATGGAGATGGAGATGGAGATA
NCU02053.1 3765 3779 GGACGACGACGACGG
NCU02053.1 3839 3873 ATGTTGTTGTTGATGTTGATGATGATGATGATGAA
NCU02054.1 268 282 TCTTCATCATCATCA
NCU02058.1 163 188 CAGCAACAACAACCACAACAACAACC
NCU02058.1 273 292 AGGTGGTGGTGGCGGTGGTG
NCU02058.1 342 358 TGAAGAAGAAGAAGATG
NCU02058.1 428 457 AGGCGGCGCAGAGACAGGCGGCGCAGAGAC
NCU02058.1 463 495 CAGCAACAGCAACAACAACAACAACAACAGCAA
NCU02058.1 710 729 CAGGAGGAGGAAGAGGAAGA
NCU02058.1 826 841 CAAGAAGAAGAAGCAG
NCU02058.1 851 874 CAGAAGCAGAAGAAGAAGAAGAAA
NCU02058.1 891 907 AAGAGGAGGAGGAGGAT
NCU02058.1 979 998 GACAACAACAACAACAACAT
NCU02058.1 1129 1152 ACGCCGCCGCCGCCGCCGCCGCTG
NCU02058.1 1244 1277 ACCAACAACAACAACAACCGCAACAACCGCAACC
NCU02058.1 1289 1347 ACACCCACACCCACACAAACACAAACACAAACACAAATACCACCCGCCGCCACCGCCTC
NCU02058.1 1400 1440 GCACAACCACCACCACAACCACCACAACCACAACAACAACC
NCU02058.1 1681 1708 GATGGTGGTGGTGGTGGTGGAGGGAGGA
NCU02060.1 61 81 TCCTCCGCCCTCCACCTCCTC
NCU02060.1 957 975 CTCTTCATCTTCTTCTCCT
NCU02061.1 35 51 CTTCATCATCATCAACA
NCU02065.1 2245 2259 CCATCATCATCATCC
NCU02065.1 2465 2482 ACCAACAACAACAAAAAC
NCU02065.1 2495 2510 CCTCCACCACCACCAC
NCU02065.1 2615 2637 TCAGCAGCAGCAGCAGCAGCAGG
NCU02065.1 2792 2834 TGGAGGAGGAGGAGGGGAGTGGTCACAGTGGTCACAGTGGGCA
NCU02066.1 404 419 GCGACGACGACGAGGA
NCU02066.1 588 608 GAGCGAGGGCGAGGGCGAGGA
NCU02066.1 612 626 CAAGAAGAAGAAGCA
NCU02066.1 776 791 ACGAGGACGACGACGA
NCU02066.1 2202 2223 GAAGGAGGAGGAAGAGGAGGAG
NCU02066.1 2284 2366 GCTGAGGAGGATGAGGATGAGGAGGATGAGGATGAGGAGGATGAGGAAGATGAAGAGGAGGATGAAGAGGAGGAGGAGGATGA
NCU02067.1 740 765 ACCAACAACAACAACAACAGCAACAA
NCU02067.1 779 817 CAGGAGGAGCAGGAGGGGGAGGAGCAGGAGGAGGAGGAA
NCU02067.1 825 861 ACCAGTAGCAGCAGCAGCAGCAGCAGCAGCAGCAACA
NCU02067.1 1036 1058 ATGGGAAGCATGGCAAGCATGGG
NCU02067.1 1276 1299 GCGGCTGGTGCTGGTGCTGGTGCA
NCU02067.1 1504 1529 GAAGAGGAGGAAGAGGAAGGGGAAGA
NCU02068.1 1786 1802 CAGGAGGAGGAGGATGA
NCU02068.1 2052 2093 GGTTCAGGAGGAGGTGCAGGAGGAGGTGCAGGAGGAGGCGCA
NCU02068.1 3968 3986 AGGAGCACGAGCAGGAGCA
NCU02068.1 4876 4901 ACCACTACCACAACCACGACCACCTC
NCU02068.1 5125 5152 CAAGCAGACGAAGAAGAGGAAGAAGAAA
NCU02068.1 5239 5257 TCCACCACTACCACCACCG
NCU02068.1 5276 5299 GTGACATTGACATTGACATTGACG
NCU02068.1 5606 5630 CTTCTGCTGCTGCTGCTGCTGCTAC
NCU02068.1 5687 5704 ATAACAACAACAATAACA
NCU02068.1 5811 5860 GAACAATAACAACAACAACAACAACAACAACAATAACAATAACAATAACG
NCU02068.1 5878 5894 GGGGGTGGTGGTGTTGG
NCU02069.1 1839 1858 TAACAACAACAAGAACAACA
NCU02070.1 38 71 CTTCTGCTCCTGCTCCTGCTCCTGCTCCTGCCCC
NCU02070.1 1701 1727 TGAAGACGAAGAAGAAGAAGAAGAAGG
NCU02070.1 1744 1760 CAGGAGGAGGAAGAGGA
NCU02070.1 1822 1838 GGAGAAGAAGAAGAAGG
NCU02071.1 789 804 CGGAGGAGGAGGAGGT
NCU02073.1 805 816 GCTGCTGCTGCT
NCU02074.1 1715 1740 ACGATGATGATGATGATGATGATGAA
NCU02075.1 1139 1153 ACCTCCTCCTCCTCG
NCU02077.1 2672 2703 GCGGAGCAGGAGGAGGAGGAGCAGGAGGAGGG
NCU02077.1 2756 2797 CGGGGGCGGCGGCTGCTGGTGGTGGTGGTGGTGGTGGTGGTA
NCU02077.1 2910 2929 TGCTGGTGGTGGTGGTGGTC
NCU02078.1 1658 1676 CACCGCCCCCGCCCCCGCC
NCU02082.1 1482 1496 CGAGGACGACGACGA
NCU02082.1 4330 4344 GGAGGTGGTGGTGGG
NCU02083.1 499 536 CCTTTTGATACAAAGTCGCCTTTTGATACAAAGTCGCC
NCU02083.1 2810 2832 ATCAGCGGCACCAGGAGCAGCAT
NCU02083.1 6525 6539 CCAGCAGCAGCAACA
NCU02083.1 7638 7668 GAGGGGGTCGGTGAGAGGGTCGGTGAGGGGG
NCU02084.1 63 94 TTCCTTCTCCTCCTCCTCCTCCTCGTCCTTCT
NCU02086.1 1170 1184 CAGCAACAACAACAA
NCU02086.1 1220 1248 CAAGAAAACAACAACAACAACAACAAAAT
NCU02086.1 1357 1396 ACACGCTCCTCCCTCGCCGCCGCCGCCGCCGCCTCCACCA
NCU02086.1 1427 1444 CTTCCTCCTCCTCCTCCG
NCU02087.1 334 371 TCCGCACCCCCAGCATCTGCACCCCCAGCATCTGAACC
NCU02087.1 1128 1143 AGCACAAGCACAAGCA
NCU02087.1 1597 1615 AGTGGTGGTGGTGGTGGTT
NCU02089.1 231 246 CCACAACAACAGCAAC
NCU02089.1 826 842 GGCGACGACGACGATGA
NCU02090.1 111 140 GTCCTCCTCCTCCCCCGCCGCCGCCGCCGA
NCU02091.1 2132 2152 AAGAGGAGCAGGAGAAGGAGA
NCU02091.1 2198 2212 CCGCCTCCTCCTCCC
NCU02091.1 2316 2339 CCTCCCCTCCATCCCCTCCATCTC
NCU02091.1 2428 2463 GCCGCCCCTCTCCCTCCTCCTCCCCCTCGCCCCTCA
NCU02091.1 2686 2701 ATCCTCCTCCTCCGCC
NCU02091.1 2849 2866 ACAGCAGCAGCAGCAGCC
NCU02091.1 3031 3052 GTGGCGGTGGGGCGGAGGTGGT
NCU02094.1 2022 2036 TGCCGCCGCCGCCTC
NCU02095.1 183 207 AGAAGCAGCAGCAGCAGCAGCAGCG
NCU02095.1 237 260 TCACCAGCACCACCACCACCATCA
NCU02095.1 277 308 ACATCATCATCATCATCATCAACAACAACAAC
NCU02095.1 489 525 GTCCTCTTCCTCCTCCTCTTCCTCCTCCTCTTCTTCC
NCU02095.1 577 617 TCTCAGTCTCAATCTCAATCTCAATCTCAATCTCAACCTCA
NCU02095.1 620 634 CACAACAACAACAAG
NCU02096.1 1262 1273 AGGAGGAGGAGG
NCU02096.1 1508 1523 CACCAACAACAACTAC
NCU02096.1 1538 1560 TGGAGGAGGAGGAGGAGGAGGAG
NCU02098.1 780 798 GAGGGAGAGGCAGAGGCAG
NCU02098.1 952 966 GATGAGGAGGAGGAG
NCU02098.1 1141 1165 GGGGAGGATGAGGATGAGGATCAGG
NCU02099.1 161 210 GAGGTGGAGGAGGTGGCGGCGGTCGCGGCGGTGGTGGTGGTGGTGGTAGT
NCU02101.1 2295 2318 AAACAACAACAGCAACAACAACGA
NCU02102.1 176 195 ACGACAACAACAACAACAAG
NCU02104.1 1173 1199 GGACGCCGAGGACGAAGACGTCGACGT
NCU02106.1 570 584 GAAGAGGAGGAGGAA
NCU02108.1 315 326 GGAGGAGGAGGA
NCU02111.1 3187 3210 CGCCCTCCGCCGCCCCCTCCTCCA
NCU02111.1 3424 3449 CGTCCTCCTCCTCCTCCTCCCCCCGC
NCU02111.1 3512 3531 AGCCCGCGCCCGCGCCCGCC
NCU02111.1 3684 3701 GGATGATGATGAGGATGA
NCU02112.1 2401 2419 ACCGGAACCGGAACGGGAA
NCU02112.1 4432 4448 AACGACGACAACGACGA
NCU02112.1 4454 4469 ACGACGAAGACGACGA
NCU02112.1 4914 4937 TTCTCGATCCGGTTCTCGATCCGG
NCU02112.1 5012 5027 CGATGACGACGACGAC
NCU02112.1 5344 5359 GGAGGTGGTGGTGGTG
NCU02114.1 1172 1200 CTTCAGCATCATCAACATCATCATCAACA
NCU02115.1 275 290 CCAACGCCAACGCCAA
NCU02119.1 2285 2300 CTGCTTCTTCTTCATC
NCU02119.1 2388 2455 TTCCTCCTCCTCCTCTTCCTCTTCCCCCTCTGGGTCCCCCTCTGGGTCCCCCTCTGGGTCCCCTTCTG
NCU02120.1 70 93 GCTGCCTCCGCTGCCGCCGCCGTC
NCU02120.1 131 154 CTGCCGCTGCCGCCGCCGCCGCCC
NCU02120.1 1263 1318 TGAAGAAGAAGAAGAGGAAGACGAAGAAGAGGAAGACGAAGAGGAAGAAGAGGAAG
NCU02120.1 1339 1357 CCAACAACATCAACACCAA
NCU02120.1 2092 2128 TACGCCACACCATACACCACACCATACACCACACCAC
NCU02120.1 3148 3234 GAGCAGCAGCAGCAGCAGCAGCAGCAACAGCAACAGCAACAGCAACAGCAACAGCAGCAGCAGCAGCAGCAGCAGCAGCAGCAGCCG
NCU02120.1 4287 4303 TAATGGTAATGGTAATG
NCU02121.1 63 87 CTCGTCCAGCACGTCCAGCACGTCA
NCU02121.1 1294 1315 ACGACTACTACTACCACTACTA
NCU02122.1 1190 1227 CAGCTACAGCCACAGCCACAGCCACAGCCACAGCCTCA
NCU02122.1 1761 1793 AGCGAGGGGAGAGGGAGAGAGGGGTGGTGGTGA
NCU02123.1 287 307 TCGCCGCCTCCGCCGCCGGCG
NCU02124.1 307 321 GAGAAGAAGAAGAAC
NCU02125.1 411 425 CGTCTTCTTCTTCGT
NCU02126.1 36 50 CTCCACCACCACCAA
NCU02126.1 122 162 CGACAACAACAACAACAACCACAACCACAACCACAACAACA
NCU02128.1 128 161 AAAAGAAGAAGAAGAACACCACCACCACCACCCC
NCU02131.1 1303 1323 TACGACTACGATGACGACGAG
NCU02137.1 192 214 CGGCAGTGGCAGCGGCAGCGGCA
NCU02137.1 274 301 GGCAGCAGGAGCAGGAGCAGGAGGAGGC
NCU02137.1 722 755 CGGGAGCCGGAGCGGGAGCGGGGACGGGGACGGG
NCU02137.1 1298 1327 GAGCCGGAGTCGGAGCCGGAACCGGAGCCG
NCU02137.1 1400 1415 CCGGCACCGGCACCGG
NCU02137.1 1446 1460 TACTTCTTCTTCTTC
NCU02138.1 500 521 CCTCGTCGTCGTCGTCGTCCTC
NCU02138.1 638 655 TCGTTGTCGTCGTGGTCG
NCU02139.1 1204 1223 GGAGGCGGCAGCGGCGGTGG
NCU02139.1 1236 1267 TCACGCCCGCACCCACTCCCGCCGCGCCCGCT
NCU02142.1 151 171 GACAGCCACAGCCACAGCCAT
NCU02142.1 615 631 CAACAGCAGCAGCAACA
NCU02146.1 1508 1528 AATCATCTTCATCATCATCAC
NCU02146.1 1745 1762 CTGATGATGATGATGAGG
NCU02147.1 1886 1924 TGGAGAGGGAGAGGAGAGCGAGGGCGGCGGAGGAGAGGA
NCU02150.1 1178 1214 TTGATGATGATAATGATGATGATGACGACGACGATGA
NCU02151.1 239 257 ACGATGACGAAGACGATGA
NCU02151.1 2001 2024 GGATGATGATGATGATGACGATGA
NCU02152.1 789 800 CAACAACAACAA
NCU02153.1 658 679 CAAAAGAAACAACAAGAAGAAG
NCU02153.1 1450 1467 GAGCAGCAGCAGCAGCAA
NCU02154.1 83 101 TCGGTGATGTCGGTGATGT
NCU02154.1 867 889 CCAACAACAACCACACCAACAAG
NCU02154.1 1198 1209 GCCGCCGCCGCC
NCU02156.1 60 81 AGGCGGCGGCGGCGGTGGTGGT
NCU02156.1 393 412 GGATGATGATGATGATGATT
NCU02158.1 814 828 ACCATCACCACCACC
NCU02158.1 1000 1018 CAACAGCAGCAGCAGCAAC
NCU02159.1 144 177 GAAGAAGGACAAGAAGGACAAGAAGGAGAAGAAG
NCU02159.1 205 264 AAGGAGGAAAAGAAGGAAAAGAAGGACAAGAAGAAGGACAAGAAGGAGAAGAAGGACAAG
NCU02159.1 338 354 ACAAGAAGAAGAACAAG
NCU02159.1 843 863 CGCTGCTGCTGCTGCTCCTGC
NCU02159.1 965 1002 ACGGTGGTGGCGGTGGTGGTGGTGGTGGTGGTGGTGGT
NCU02159.1 1036 1068 CGTGGCCGTGGCGGTGGCCGTGGTGGTGGTGGA
NCU02159.1 1076 1092 GCGGTGGTGGTCGTGGT
NCU02161.1 418 440 TCTGCTGCTGCTGCTGCTGCTGG
NCU02161.1 526 540 GACGAGGAGGAGGAG
NCU02161.1 604 618 GAAGATGATGATGAA
NCU02161.1 768 786 ACAGCAACAACAACAACAG
NCU02163.1 217 249 ATCAACAACAACAACAACAACAACAACAACACC
NCU02163.1 393 407 AGAAGAGGAAGAAGA
NCU02163.1 641 661 CTTTTTGTTGTTGTTTTTTTC
NCU02164.1 482 509 TGGAGGAGGAGGACGACGACGACGACCA
NCU02164.1 542 563 AGCAACATCAACAACAACAAGA
NCU02164.1 923 939 AGCAGGAGCAGCAGGAG
NCU02164.1 1080 1096 TGAGGAGGAGGAGGTGG
NCU02165.1 150 173 GCAACAACAACAGCAACAACAACA
NCU02165.1 586 604 GCACCACCTCCACCTCCAC
NCU02165.1 2500 2526 GGCTCAGGATCTGGTTCAGGATCTGGT
NCU02168.1 738 754 TTCTGCTGCTGATGCTG
NCU02169.1 54 68 CAAGAAGAAGAAGAG
NCU02170.1 532 550 GGCAATGGTGGCAATGGTG
NCU02170.1 612 675 TGGCGCTGGCAATGGAGCTGGCAATGGAGCTGGCAATGGAGCTGGCAATGGAGCTGGCAATGGT
NCU02170.1 1210 1238 AATGGAAATGGAAACGGAAACGGAAATGG
NCU02170.1 1251 1278 TGGCAATGGAGGCAATGGAGGCAATGGG
NCU02170.1 1438 1457 GGTAATGGAAATGGTAATGG
NCU02170.1 1518 1533 CGGCAACGGCAACGGC
NCU02170.1 1555 1577 GGCAATGGAAATGGAAATGGCAA
NCU02171.1 132 147 ACTACACTACACTACA
NCU02172.1 238 254 TCCGCCGCCGCCGCCGG
NCU02173.1 113 144 CCGCCAGCGCCAGCGCCAGCGCCAGCGCCAAC
NCU02173.1 239 285 GCCACCACCACCACCAGCAGCAGCAGCAGCAGCAGCAGCAGCAGCAA
NCU02173.1 2065 2088 GACGACTTTGTCGACTTTGTTGAC
NCU02173.1 3442 3461 GACGATGATGATGATGACGA
NCU02174.1 451 555 CACCATCACCATCATCATCATCATCAACAACAACAACAACAACAACAACAACAACAACAACAACAACAACAACAACAACAACAACAACAACAACAACAACAACGA
NCU02175.1 30 47 AAAGAAGAAGAAGGAGAA
NCU02175.1 757 771 ACATCATCATCATCC
NCU02176.1 59 81 CATCAGCAGCAGCAGCAGCAACA
NCU02177.1 64 82 CCACAACAACAACAACAAT
NCU02177.1 102 129 AGCAACAACAACAACAACAACATCAACA
NCU02177.1 647 668 TGGAGAAGGCGGAAGAGGAGGC
NCU02178.1 4702 4752 AGTGGTAGTGGTGGTGGTTGGGGTGGTGGTGGTGGTGGTGGTGGTGGTGGA
NCU02179.1 1039 1055 GCAGCGGCAGCAGCCGC
NCU02182.1 149 223 GACAACAACCACAACCACAACAACCACAACAACAACAACAACAACAGCAGCAGCAACAACAGCAGCAGCAGCAGA
NCU02184.1 2540 2580 TTGCTTCCGGTGTTATTCCTTCCGGTGTTATTCCTTCCGGC
NCU02184.1 3358 3390 GCCACCGAGACTGCCGCTACCGAGACTGCCGCC
NCU02184.1 3991 4013 GCCCCCGGTGCTCCCGGTGCCCC
NCU02187.1 897 912 CATCACCACCACCAAC
NCU02191.1 48 62 TCTGCTTCTTCTTCT
NCU02191.1 133 153 CACCACCCTCCCCCACCGCCG
NCU02192.1 61 77 GCATCATCATCATCAGC
NCU02194.1 2352 2369 CGAGGAGGAGGAGGAGGT
NCU02196.1 815 834 CTACTGCTGCTGCTGCTTCT
NCU02196.1 938 957 CGGAGGCGCAGGCGGAGGCG
NCU02202.1 306 330 CGACAACACCAACAACAACAACCAC
NCU02202.1 727 742 ATGACCATGACCATGA
NCU02203.1 98 118 GGGGTGGTGGTGGTGATGGTG
NCU02203.1 254 272 AAGACGACGACGACGCCGA
NCU02203.1 1374 1403 GGAGCAGCAGCAACAGCAACAGCAACAGCC
NCU02203.1 2475 2497 CAAGAAGAAGCAGAAGAAGCAGG
NCU02208.1 893 907 CCCCCGCCGCCGCCG
NCU02208.1 2033 2047 CCCGCCGCCGCCTCC
NCU02211.1 65 87 ATTCCAAGTCTTCCAAGTCTTCA
NCU02212.1 83 98 CAGCTTCAGCTTCAGC
NCU02212.1 181 195 CACAACAACAACGAC
NCU02213.1 167 209 AAGGAGGAGGAGGAGGAGGAGGAGGAGGAAGAGGAAGAGGAGG
NCU02213.1 1379 1399 GTTCTTCTTCTTCTTCTTCTA
NCU02213.1 1641 1655 TTCATCATCATCACC
NCU02214.1 195 215 GAGGGCGAGGGTGAGGGCGAG
NCU02214.1 405 434 GAGCAGAAGCAGCAACAGCAACAGCAGCAA
NCU02214.1 534 564 GTCACAGCCACAGTCACAGTCACAGTCACGG
NCU02214.1 868 892 TCTGGTGCTGCTGCTGCTGCTGGTG
NCU02214.1 900 911 TGGTGGTGGTGG
NCU02214.1 915 929 TGGTGGCGGTGGTGG
NCU02214.1 939 953 TGGTGGTGATGGTGG
NCU02214.1 2452 2479 GACAACCACAACAACAACAACAACATCA
NCU02214.1 2643 2666 ACACCAACAACAACCACCACCACC
NCU02214.1 2727 2744 CCTCCACCACCACCATCA
NCU02214.1 2746 2780 CATCCCCATGCCCATGCCCATGCCCATGCCCATAC
NCU02214.1 2825 2846 TCAACAGCAACCACAACAACAT
NCU02214.1 2881 2900 TCAACATCAACAACAGCAAC
NCU02215.1 39 60 GACGAAGAAAAAGAAGAAGCAG
NCU02215.1 130 149 GAGAAGAAAAAGAAGAAGAG
NCU02215.1 1434 1448 CAAGAAGAAGAAGAG
NCU02216.1 85 120 ACAACTACTACTACTACAACAACAACAACAACTACA
NCU02218.1 2382 2413 TCCCACCACCCCCGCCGCGCTCACCTCGCCCG
NCU02218.1 2569 2594 TCTTCCTCCTCATCCTCTTCCTCTTC
NCU02218.1 2904 2918 TGGTGCTGCTGCTGA
NCU02218.1 2929 2945 GAAGGGGAAGGGGAAGG
NCU02219.1 458 472 GCCTCCTCCTCCTCG
NCU02222.1 305 323 AGTCGTCGCCGTCGCCGTC
NCU02222.1 820 834 CCGCTGCCGCCGCCG
NCU02223.1 278 296 AGAAGCAGGAGCAGCAGCG
NCU02223.1 370 402 CAAGGACAACCTCAGGGACAACCTCAGGGACAG
NCU02223.1 405 436 GCAACAACAACAACAACAACAACAACAACAGC
NCU02223.1 501 524 TCAACAGCAACAACAACAACAACC
NCU02223.1 559 583 CAACAGCAACAACCGCAACAACAGC
NCU02223.1 1428 1474 GCAACATCAACAACAGCAACCACAGCAGCCTCAGCAGCCTCAGCAAC
NCU02223.1 1489 1508 CAGCAACAACAACCACAACA
NCU02223.1 1624 1643 CAACAGCAACAGCAGCAGCC
NCU02225.1 4168 4192 ACCTCTGCCTCTGCCTCTGCCTCTC
NCU02225.1 4397 4417 CTGCTACTACTACTACTACCA
NCU02225.1 4598 4619 ATTCTTCTTCTTCTTCTTCTTC
NCU02225.1 4673 4720 TACAACAACAACAACAGCAACAGCAACAACAACAACCACAACCACAAC
NCU02227.1 700 723 AGCAACAACAACAACAACAAGAAG
NCU02228.1 438 460 GGCGGACGAGGAGGATGAGGCGG
NCU02228.1 832 856 ACTTCTTCATCTTCTTCTTCTTCTG
NCU02231.1 178 194 ACCACAACCACCACTAC
NCU02231.1 846 885 GGAGGGTGGTGAGGGTGGTGATGCTGCTGCTGCTGCGGCT
NCU02232.1 1552 1572 CAGGAGCAGGAGGTGGAGAAG
NCU02232.1 1690 1714 GAAGGAGGAGGAGGAGGAGGAGGTG
NCU02234.1 44 64 TCCCGCCGCCGCCGCCGCCCA
NCU02234.1 309 327 TCTTCCTCCTCCTCCGCCT
NCU02234.1 377 405 CGGCTGCAGCGGCGGCAGCGGCGGCTGCG
NCU02234.1 1040 1071 AAGGAGGAGCAGGAGGAGCAGGAGGAGGAGGC
NCU02234.1 3184 3260 CAGGCACAGCCACAGCCACAGCCACAGCCACAGCAGCAGCAACAACAGCAACAGCAACAACAACAACAGCAACAATA
NCU02235.1 2649 2675 TGCCTCTACCTCTACCTCTGCCTCTAC
NCU02235.1 2690 2708 AAGATAAAGATGAAGATGA
NCU02236.1 384 413 ATCCGAGTCCGAGTCCGAGTCCGAGTCTGA
NCU02236.1 844 858 GAGGAGGACGAGGAG
NCU02236.1 1308 1335 CCCCGCGGCCGCCGCCACCGCCGCCGTC
NCU02236.1 1551 1568 CAAGAAGACGAAGAAGAC
NCU02237.1 72 92 GGACGACAACGACAACGACGG
NCU02237.1 1525 1548 AGCCAAAGCCAAAACCAAAGCCAA
NCU02237.1 1779 1802 ACAGAAGCAGCAGCAGCAGCACCA
NCU02237.1 1840 1855 CAAAAACAACAACAAC
NCU02237.1 2192 2212 TTGATGATGATGATGACGATG
NCU02238.1 101 120 CGTCCTCCTCCTCCTCCCCC
NCU02238.1 939 955 CAACACCACCACCATCA
NCU02239.1 609 627 TGATGAAGCTGATGAAGCT
NCU02239.1 1191 1209 TGCAGAAGCAGATGCAGAT
NCU02239.1 1437 1452 TGAAGATGATGATGCT
NCU02239.1 1463 1477 GGCGCCGCCGCCGCT
NCU02240.1 563 584 TCGGCGGCACCGGCGGCACCGC
NCU02240.1 723 748 CGGTGGTGGTGCTGGTGGTGGTGGTT
NCU02241.1 554 572 AGGATGATGATGATCATGA
NCU02241.1 1586 1607 CTACAAAGGCTGCAAAGGCTGC
NCU02241.1 1816 1827 AGGAGGAGGAGG
NCU02242.1 120 139 GGATGATGATGATGATGAGG
NCU02243.1 38 74 CCTCCGTCTCCGTCTCCGTCTCCGTCTCCGTCTCCAT
NCU02243.1 703 720 ACTTCTTCTTCTTCTGCT
NCU02243.1 1229 1259 AGGAGGAGCGGGAGCGGGAGCGGGAGCGAGA
NCU02243.1 1468 1487 AAGAACAACGACAACGACAA
NCU02245.1 2644 2659 CAGGAGGAGGAGGAGC
NCU02245.1 2665 2684 GAGGAAGAGGAAGAAGAACA
NCU02245.1 2712 2731 TGGCGGTGGTGGTGGTGGTT
NCU02245.1 2798 2829 TGGAAGAGGAAGAGGAGGTGGAAGAGGTGGAT
NCU02245.1 2896 2912 GAAGAGGAAGAAGATGA
NCU02245.1 3036 3073 GCACTCGAACTCGAACTCGAACTCGAACTCGAACCCGA
NCU02245.1 3108 3131 GGAAGAAGAAGAAGAAGAGGAAGA
NCU02246.1 125 140 GGACGACGACAACGAC
NCU02246.1 244 266 TCGACATCGACATTGACATCGAC
NCU02246.1 465 490 CGCCCTCCCCTCCGCCACCACCACCG
NCU02246.1 773 808 GAAGTAGTAGTAGTGGAGCAGGAGGAGGAGGAGGCG
NCU02246.1 949 960 CCTCCTCCTCCT
NCU02246.1 1408 1429 ACCAGCAGCAGCAGCAGCATCA
NCU02246.1 1591 1634 GTTCCTTCCGCTCCTTCCGCCCCTTCTGCTCCCTCTGCTCCCAC
NCU02246.1 1697 1717 CTACTGCTGCTGCTGCTGCTA
NCU02246.1 1737 1762 ACAAGCATCAGAAGCATCAGAAGCAC
NCU02246.1 1848 1859 CAACAACAACAA
NCU02246.1 1903 1929 GCCGCTAGTGCTGCTAGTGCTGCCAGT
NCU02246.1 2043 2066 TACCGCAACCGCAACCGCAACCTC
NCU02246.1 2072 2086 CAACAATAACAACAA
NCU02246.1 2176 2196 ACGGAGACGCAGACGCAGACG
NCU02247.1 220 240 CCTCAACTTCAACTTCAACTC
NCU02247.1 1571 1589 CAAACCCAAAACCAAAACC
NCU02247.1 3741 3770 TGCTACGGCTACTGCTACTGCTACTACTGC
NCU02249.1 63 79 GGCTGCGGCGGCGGCGG
NCU02249.1 226 259 AGCACTGGCACTGGCACTGGCACTGGCACTGGCC
NCU02249.1 311 336 GACCACCACCACCACCACCACCGCCG
NCU02249.1 467 485 CCAGTTCCAGTTCCAATTC
NCU02249.1 487 505 AACTCCAACTCCAATTCCA
NCU02249.1 869 906 AACATCAGCAACAACAGCAACAACAACAACAACAACAC
NCU02249.1 2040 2077 AGCACCAGCACCAGCCCCAGCAGCTGCAGCAGCAGTAG
NCU02253.1 112 130 GACGCCGCCGCCGCCACCG
NCU02253.1 159 174 ATCCTCCTCCACCTCC
NCU02254.1 774 789 GGTGCTGGTGGTGGCG
NCU02256.1 2077 2098 GAAGAGGAGGAGGAGGAAGAGG
NCU02256.1 2149 2163 AAGGAGAAGAAGAAG
NCU02256.1 2244 2259 AGCTGCTGCTGCCGCT
NCU02258.1 502 525 ACTGCTGCTGCTGCTGCTGCTGCC
NCU02258.1 653 677 CTCTCACCCTCACTCTCACTCTCAC
NCU02258.1 721 750 AATCCCGTATCCCGTATCCCGTATCCCGTC
NCU02258.1 782 800 GCAACAACAACAACAACAG
NCU02262.1 142 161 GGGGAGGACGAGGAGGAAGA
NCU02262.1 303 323 CACTTCCCCTTCCACTTCCAC
NCU02262.1 619 641 GTGGTGGAGGAGGGGGTGGTGGC
NCU02262.1 678 704 TACTGATGCTGCTGCTGGTGCTGCTGA
NCU02262.1 767 803 AAGGAGGAGGAGGTGCTGCTGCTGCTGCTGCTGGTGC
NCU02263.1 888 917 TGCCCCCGCCGCCGCCCCCGCCGCCGCTCC
NCU02264.1 554 576 AAGAGAAGGAGGAGGAGGAGAAG
NCU02265.1 730 744 TCGTCGTCATCGTCG
NCU02265.1 937 951 AAGGAGAAGAAGAAG
NCU02265.1 2629 2650 GAAGTGGAGGAGGTGGAGGAAG
NCU02268.1 274 299 AAGACCAAGAAGAACAAGAAGAAGAC
NCU02269.1 174 189 CACCGCCGCCGCCTCC
NCU02272.1 11 27 CCGCCGTCGCCGCCCCC
NCU02272.1 1771 1785 CAGCGGCAGCAGCAG
NCU02272.1 2399 2422 CACCACCGCCGCCGCCGCCGCCGG
NCU02272.1 2899 2919 CCTGTTCCCGTTCCTGTTCCT
NCU02272.1 2954 2971 TGCAGCAGCAGCAGCAAC
NCU02272.1 2999 3015 CGCAGCAGCAGCAGCAA
NCU02274.1 729 740 CACCACCACCAC
NCU02276.1 400 434 GGCGACGACGACGACGACGACGAAGACGACGACGA
NCU02276.1 3358 3377 GCAGGAGGAGGAGGAGGAAG
NCU02277.1 119 141 ACTTTTTCGTCTTCTTCCTCTTG
NCU02277.1 477 497 TGTTGCTGCTGCTGCGGCTGC
NCU02277.1 504 519 TCCTGCTGCTGCGGCT
NCU02277.1 530 553 CGGGTACGGCTACGGCTACGGCCA
NCU02278.1 543 559 CTTCTACTACAACTACT
NCU02278.1 1137 1157 TGCTTCTTCTTCCTCTTCTTC
NCU02278.1 1159 1181 ACTTCTTCTTCTTCTTCTTCTCC
NCU02278.1 1296 1312 CGCCGGCGGCGTCGGCG
NCU02278.1 1508 1531 AAGGAAGAGGAGAAGGAGCAGGAC
NCU02282.1 1253 1271 GCGGCAGCAGCAGCAGCAC
NCU02284.1 74 91 TCTTCGTCGTCGTCGGCG
NCU02286.1 2317 2337 CAGCCGCCGCAGCCGCCGCCT
NCU02288.1 191 206 TCTTCGTCTTCGTCTT
NCU02288.1 692 709 TCATCTTCTTCTTTTTCT
NCU02290.1 194 215 AGAAAAAGAAGAAGAAAGAAAG
NCU02292.1 1194 1208 AGACGAAGAAGAAGA
NCU02294.1 4 19 CCCCGCCGCCGCCGTC
NCU02294.1 587 611 CAGGAGGAGGAGGAAGAGGAGGAGG
NCU02295.1 1471 1485 CAGAAGAAGAAGATG
NCU02295.1 2526 2543 GCCACCACCACCAACACC
NCU02297.1 163 178 AGAGGAGGAGGAGGTG
NCU02303.1 77 93 CTGCCGCCGCAGCCGCC
NCU02303.1 411 425 TGATGCTGCTGCTGA
NCU02307.1 297 316 TGGCCACGGCCACGGCCACC
NCU02310.1 249 265 TCAGCAGCACCAGCAGC
NCU02310.1 1951 1966 GCTGCAGCAGCAGTAG
NCU02311.1 268 284 AAAGATAAAGATAAAGA
NCU02311.1 500 525 CCAAGGCTCCCATGGCTCCCAAGGCT
NCU02314.1 26 63 TCCCCTCCTCCTCTCCCCTCGCCTCGCGCTCGCGCTCG
NCU02314.1 83 103 GCGGCCGCCCCCGCAGCCGCA
NCU02314.1 122 141 TCCGCGCCCGCGCCCGCGCA
NCU02314.1 459 475 TCAGCAGCAGGAGCAGC
NCU02314.1 2887 2910 GGTCGTGGTCGTGGCCGTGGCCGT
NCU02314.1 2970 2997 GCCGCAACCTCGACCGCAACCTCGACTG
NCU02315.1 201 223 CAAGAAAAAGAAAAAGAAGAAGA
NCU02315.1 357 384 CAAGAAAAAGAAGAAGAAAAAGAAGAGG
NCU02315.1 415 446 GGGGAGGAGGAGGAGCAGCAGCAGCAGCAACA
NCU02315.1 2272 2286 GAGCAGGAGGAGGAG
NCU02316.1 75 105 GGCTGCTGCTGCTGCTGCTGCTGCTGCCGCT
NCU02316.1 868 883 GATGACGACGACGGCG
NCU02318.1 97 111 ACCAGCACCACCACC
NCU02318.1 371 389 ACCAGCAGCAGCAGCAACA
NCU02318.1 702 716 GGATGATGATGAGGA
NCU02318.1 1166 1187 CGGCTGCTGCTGCTGCTGGTGC
NCU02318.1 1322 1339 ATCAGCAGCAGCAGCATC
NCU02318.1 1410 1443 TCAGCAGCAGCAGCAGCAGCAGCAGCAGCAGCAT
NCU02319.1 69 105 ATCAACCACAACAACAACAACAACAACAACAACACCA
NCU02319.1 206 236 CGTCCTCCTCCTCCTCCTCCTTCTCCTCCTC
NCU02319.1 341 395 CCTCTTCTTCTTCTTCTTCTTCTTCCACTTCTACTTCTACTTCTGCTACTTCTTC
NCU02320.1 337 364 AATATCAACATCAACATCAACATCAACC
NCU02320.1 390 411 GCACCACCATCACCACCACCCC
NCU02320.1 757 781 AAGGATGGGAAAGATGGGAAAGAGG
NCU02321.1 429 443 GGCGGAGGAGGAGGA
NCU02322.1 3 27 GACCGCCACCACCACCACCGCCCGC
NCU02324.1 783 801 CGATGACGATGATGATGAC
NCU02324.1 882 906 ATCGCCAACGCCAACGCCAACGCCT
NCU02324.1 3141 3159 TGGCTCTGGTTCTGGCTCT
NCU02324.1 3178 3204 CGTTCTGGTTCTGGTTCTGGTTCTGGC
NCU02324.1 3221 3241 CTGGTTCCGGTTCCGGTTCCA
NCU02324.1 3577 3607 AGAGGTGGTGGTGGTGGTGGTGGTGGAGGGA
NCU02327.1 889 903 AAAAAGAAAAAAAAA
NCU02328.1 846 869 CATCGAAGACATCAAAGACATCGA
NCU02331.1 213 232 CAGCATCATCATCATCAACA
NCU02331.1 326 361 GTGAGGATGATGATGAGGATGATGATGATGAGGAGG
NCU02332.1 110 133 GCAACAACAACGACACCAACAACC
NCU02332.1 2327 2349 ACCAACAACAACAACAACAGCAA
NCU02332.1 4792 4810 CAGCACCAGTACCAGCACC
NCU02332.1 4961 4979 GTGGAGGTGCAGGTGGAGG
NCU02332.1 5862 5876 AGCTGCAGCAGCAGC
NCU02334.1 54 76 TGGCGGCGACGGCGGCGTCGGCG
NCU02336.1 289 321 ACCTCCTCCGCCACCTCCACCACCTCCAGCACC
NCU02336.1 481 498 GCTGATGCTGCTGCCGCT
NCU02341.1 56 79 TCGGCGGCGGCGGCGGCGGCGGCA
NCU02344.1 719 741 CGGCTGCTCCTGCTCCTGCTCCG
NCU02346.1 1227 1258 TTCTGTTGCTGCTCCTGCTACTGCTACTGCCG
NCU02346.1 1287 1304 TCCTGCTGCTGCTTCTGC
NCU02347.1 46 61 AACCACCACCAGCACC
NCU02347.1 4089 4116 AGGTGGCGGCGGCGGCGGCGGCGGTGGA
NCU02351.1 1665 1692 GAACCCGAACCTGAACCTGAACCTGACC
NCU02352.1 106 122 TCCTCGTCGTCGTCTTC
NCU02352.1 169 218 TCACCACCACCATCAGCAGCAGCAGCAGCAGCAGCAGCAGCAGCAGCACC
NCU02352.1 509 538 AGGAGCAGCAGCAGCAGCAGCAGCAGCAGG
NCU02352.1 571 612 GGTAGTAGTAGTAGTAGTAGTAGGAGGAGGAGGAGGGGGGGA
NCU02352.1 642 659 GTCATCATCATCATCATG
NCU02352.1 795 844 GGCTGCTGCTGCTGCTTCCTCTTCCTCTTCCTCTTCTTCTTCTTCTTCTC
NCU02354.1 18 61 CCTGCTGCTGCTGCTGCTGCTGCTGCTGCTGCTGCTGCCGCTGC
NCU02354.1 457 477 GAAGACGACGAGGACGAGGAC
NCU02354.1 485 507 AGGACGAAGAAGACGAAGAAGAG
NCU02354.1 937 981 GAAGAGGAAGAGGATGAGGAAGAGGAGGAAGAGGAGGAGGAAGAA
NCU02354.1 2308 2356 CGGCAACAGCAGCAGCAGCAGCAGCAGCAACAGCAGCAGCAGCAGCCGC
NCU02354.1 2419 2430 CCGCCGCCGCCG
NCU02354.1 2497 2515 CCCCAGCACCAGCACCAGC
NCU02354.1 2689 2710 TCGCCGCCGCCGCCGCCGCAGC
NCU02354.1 2721 2744 TCAACAACAACAACAACAACAACT
NCU02354.1 2868 2909 GCACGCGCACCCGCCACCACCACCACCACCACAACAACAACA
NCU02355.1 774 795 TTCCGCCCGCTCCGCCCGCTCT
NCU02356.1 56 170 TGCACCAGCACCAGCAGCAGCAGCAGCAACAACAACAACAACAACAGCAGCAGCAGCAGCAGCAACAACAACAACAGCAACAACAGCAACAACAGCATCAGCATCAGCAGCAACA
NCU02356.1 820 851 TTGACTCCGGCCATGACTCCGGCCATGACCCC
NCU02356.1 983 999 GGCCGCCGCCACCGCCG
NCU02356.1 3294 3370 GCATAAGCAGCATCAGCAGCATCAACAGCAGCATCAACAGCAGCATCAACAGCAGCATCAACAGCAGCACCAACAGC
NCU02356.1 3542 3577 GACAACAACAACAAAAACAACAACAACAACAAGAAG
NCU02356.1 3579 3593 AGAACAACAACAACA
NCU02356.1 3713 3736 CCGCAGCCGCAGCAGGAGCAGCTG
NCU02367.1 272 286 ATGGTGGTGGTGCTG
NCU02367.1 1964 1993 TGCAGCAGCAGCAGCAGCAGCAGCAGCAGG
NCU02367.1 2007 2026 CTACAACAACAGCAACAACA
NCU02367.1 2060 2078 ATCAGCAACAGCAGCAGTA
NCU02367.1 2079 2100 TGGTGGTGGCGGCGGTGGCGGT
NCU02369.1 302 316 TCTCCTCCTCCTCCA
NCU02372.1 859 883 GGTGCTGCTACTGCTGCTGCTGCTT
NCU02378.1 1433 1447 TCATCCTCCTCCTCG
NCU02380.1 67 97 CAGAAGGAGAAGAAGCAGAAGAAGGAGAAGG
NCU02380.1 1807 1822 AAGGAGGAGGAAGAGG
NCU02380.1 1838 1855 AGGAGAAGAAGAAGAAGG
NCU02383.1 803 836 GCTCCTCCTCTCCTCCTCCTCCTCCTCCTCCTTC
NCU02383.1 1074 1106 TGGTAGTAGCAGTAGTAGTGGTAGTAGAAGTAG
NCU02385.1 58 74 CAGAAGAAGAAGAAGAC
NCU02385.1 978 1010 GCAGAAGAAGAAGCAGCAGCAGCAGCAGCAGGA
NCU02386.1 213 231 AGCATCATCGTCATCATCT
NCU02386.1 1483 1531 AATGATGATGATGAGGAGGAGGAGGAGGAGGAGGAGGAGGAGGATGAGG
NCU02386.1 2064 2080 GGAAGAGGAGGAGAAGG
NCU02391.1 489 511 ACAGCCGCAGCAGCCGCAGCAAC
NCU02394.1 697 724 GCCTCCCTCCCGCCTCCTCCCTCCGCCG
NCU02394.1 778 808 ACGGACACGGCCACGAACACGGCCACGAACC
NCU02398.1 1451 1465 ACCGCCGCCGCCGAC
NCU02399.1 1332 1350 CGGTGGCCCCGGTGGCCCC
NCU02399.1 1421 1436 CGGCTGCTGCTCCTGC
NCU02401.1 1263 1279 GGAGCAGCAGCACCAGC
NCU02401.1 1450 1466 GATGACGATGATGACGA
NCU02401.1 1576 1590 ACGACAACAACAACG
NCU02401.1 1922 1938 GTGATGATGATGACGAT
NCU02403.1 117 138 AAGCACCAGCACCAGCACCGGC
NCU02403.1 198 233 CCAGCAGCAGCAGCAGCAACGGCAGCAACGGCAACA
NCU02404.1 1767 1788 TGCCGACACCGCCGACACCGCG
NCU02405.1 354 368 GAGGAAGAAGAAGAC
NCU02405.1 392 411 CTGGTGTTGGTGCTGGTGGG
NCU02406.1 319 340 GAGGATGAGGATGAAGATGTTG
NCU02406.1 394 410 GACGAGGACGAGGACGA
NCU02406.1 960 1001 TGACGAGGACGACGACGAGGACGACGACGAGGACGACGGCGA
NCU02406.1 2374 2392 GCGGAGGATGAGGAGGATG
NCU02408.1 12 28 ACCCCCACCACCATCAC
NCU02410.1 56 75 GCGCCGCCGCCTCCGCCGCC
NCU02410.1 764 787 ATGGTGGTGGTGGTGGTGGTGGCG
NCU02411.1 3792 3809 CGCGGCGGAGGCGGCGGA
NCU02411.1 4371 4389 CTATGACCATGACCATGAC
NCU02413.1 1256 1273 TGGCGGCGGCGGCGGCGA
NCU02413.1 1470 1484 ACCGCCGCCGCCACC
NCU02421.1 540 558 CGCATCCACCGCATCCACC
NCU02424.1 1518 1541 TGGAGGGTTTCCTGGAGGGTTTCC
NCU02425.1 98 121 AACAGCAGCAGCAGCAGCAGCACC
NCU02444.1 143 169 TCTACTACGACTACCACTACAACTACC
NCU02456.1 1964 1979 ACGAAGAAGAAGAGGA
NCU02458.1 258 281 CCAACAGCAACAGCAACAACACCA
NCU02461.1 35 51 CTGCCGCTGCCGCTGCC
NCU02461.1 245 272 ACCAACAACAGCAACAACAACAACAAAA
NCU02461.1 758 773 CATCGTCGTCGTCATC
NCU02467.1 997 1015 CGGGACCGGGGCCGGGACC
NCU02468.1 94 108 ACCAGCAGCAGCAGC
NCU02473.1 83 117 CGCAGCAACAGCAGCAGCCGCAACAACAACAACAG
NCU02477.1 32 54 ACCACCAGGATCACCAGGATAAC
NCU02477.1 555 573 CCAGTTCCAGTTCAAGTTC
NCU02480.1 796 814 CCGGCGACGGCGGCGCCGG
NCU02485.1 4 18 TCAACAACAACACCA
NCU02485.1 648 673 CGGCAGCGGCAGCAGCAGCAGCAGTA
NCU02486.1 150 170 TCCCACCCCCCTCCCTCCCGC
NCU02486.1 484 498 TCCTCATCATCATCC
NCU02486.1 927 948 CAAGAAGCAGATGAAAAAGATG
NCU02487.1 1242 1258 CCAGCGCCAGCGCCAGC
NCU02490.1 328 343 AAGCAGCAGCAGCAGA
NCU02490.1 736 767 GCCGCTCCTCCTCCCCCGCCACCCCCACCGCA
NCU02490.1 842 862 AGAAGGAGAAGGACAAGGACA
NCU02492.1 423 445 GGAGCAACAGCAACAGCAGCAGG
NCU02494.1 7756 7774 GAGAAGAAGAAGGAGAAGA
NCU02496.1 851 865 GCAGCGGCAGCAGCA
NCU02497.1 2533 2555 AACAAGAAGAAGGAGAAGAAGGA
NCU02499.1 593 621 GGGAGCCGGAGCCGGAGCCGGCGCCGGAG
NCU02500.1 358 374 GAGGCCGAGGCCGAGGC
NCU02503.1 380 398 CAACTCCAACAACTCCAAC
NCU02503.1 401 415 CAAAAACAACAACAA
NCU02503.1 552 572 AGCTGCTGCTGCTGCTGCTGG
NCU02503.1 756 771 TGGGACTGGGACTGGG
NCU02506.1 20 35 AAGGAGAAGAAGACGA
NCU02509.1 346 360 CCCGCCGCCGCCGCG
NCU02510.1 4477 4498 AACAACTACGACAACTACGACG
NCU02510.1 4891 4912 AAGGAGCAGGAGAAGGAGAAGG
NCU02511.1 2213 2227 ACAAGAAGAAGAAGG
NCU02519.1 237 256 GCCACCACCACCACCACCAA
NCU02519.1 393 410 AGAAGGAGGAGCAGGAGG
NCU02519.1 441 456 CGGCGACGACGACGAC
NCU02519.1 638 660 TCGGCGGCGGCGGCGGTGGTGGT
NCU02519.1 775 796 TCATCCTCCTCCTCCTCTTCCT
NCU02519.1 1109 1125 GTGGTAGTAGTAGGAGT
NCU02520.1 631 648 GATGACGACGACGACGAA
NCU02521.1 822 848 TAGCAGCAGCAGCAGCAGCAGCAGCAA
NCU02521.1 1005 1036 CCAACAACAACAGCAACAGCAACACCAACAGC
NCU02521.1 1242 1260 CAGCAACAGCAACGGCAAC
NCU02521.1 1282 1310 CACGGCGACGACAACGACGACGACGAAGA
NCU02521.1 1330 1367 AGAGTAGGAGGAGGAAGAGCAGGAGGAGGAGGAGGAGA
NCU02523.1 580 601 GACGTCATCGCCGTCGACGTCG
NCU02523.1 604 629 GAGAAGAAAAAGAAAAAGAAAAAAAG
NCU02523.1 651 672 ACGCAGCCGCAGCCGCAGCCGA
NCU02523.1 706 725 GTTCCCGTACCCGTTCCCGT
NCU02523.1 1008 1032 CGACAGGGACAGGGACAGGGATAGG
NCU02524.1 1592 1608 TGCCGCCGCCGCCTCCG
NCU02525.1 2681 2709 AGCAACAACAGCAACAGCAACAGCAACCG
NCU02525.1 2807 2821 GTCCTCCTCCTCCTG
NCU02525.1 3342 3356 ACAGCAGCAGCAGAA
NCU02525.1 3410 3431 GGCAGCAGCAGCAGCAACAGCA
NCU02527.1 206 222 CTCCGACTCCGACTCCG
NCU02527.1 659 677 CGAAGAAGAAAAAGAAGAA
NCU02528.1 654 677 AAAGAAGAAGGAGAAGAAGGACAA
NCU02528.1 700 726 GAAAAGAAGGACAAGAAGGACAAGAGG
NCU02528.1 811 852 GACAAGAAGAAAGAGAAGAAAGAGAAGAAAGACAAGAAGAAG
NCU02529.1 465 486 TGGTGCTGGTGCTGCTGCTACT
NCU02535.1 729 743 TCCTGCTGCTGCTGC
NCU02535.1 1364 1389 CTGAACCTGGACCTGGACCTGAACCT
NCU02535.1 1464 1487 TAACGGAAACGGAAACGGAACCGG
NCU02537.1 1175 1190 TCGACTTCGACTTCGA
NCU02537.1 2519 2541 ATCATGGTCATGGTCATGGTCAA
NCU02537.1 2543 2564 ATCATGGTCATGGTCATGGCCA
NCU02537.1 3712 3737 GAGGCGGAGGGAGGGAGGAGGGAGGT
NCU02540.1 140 154 GCAGCGGCGGCGGCT
NCU02540.1 370 388 ATCAGCGACATCAGCGACA
NCU02541.1 73 87 CACCATCACCACCAC
NCU02544.1 1619 1641 ACGCTTACAATGCTTACAATGTT
NCU02544.1 2574 2589 CCTCTTCTTCTTCGTC
NCU02548.1 966 980 CAAGAAGAAGAAGTA
NCU02549.1 630 654 GAACTACATCAAGAACAACTACACC
NCU02552.1 562 576 GAAGAGGAGGAGGAT
NCU02552.1 652 667 GAAGACGACGACGACG
NCU02553.1 1111 1127 GTTGATGATGAAGATGA
NCU02555.1 1488 1508 GGACGACGACGGCGACGACGA
NCU02558.1 261 288 CGCCGACGACGATGACGACGATGACGAG
NCU02558.1 930 952 TCAGCAGCAGCAGCAGCAGCACC
NCU02560.1 743 754 AGGAGGAGGAGG
NCU02566.1 546 564 CAAGTCTCTCAAGTCTCTC
NCU02567.1 37 68 CAGCATCAGCAACAGCAACAACAGCAACAACT
NCU02567.1 76 112 CACAACAACGACAACAACAACAACAACAACAACATCA
NCU02567.1 380 391 CCGCCGCCGCCG
NCU02567.1 827 841 CTGGTGCTGCTGCTG
NCU02567.1 850 864 GTTGATGATGATGCT
NCU02568.1 359 377 CCATGGCCATGGCTATGGC
NCU02569.1 2767 2795 GAAGACGACGACGACGACGACGACGAAGA
NCU02573.1 183 205 AGACGAGGACGAAGACGACGACT
NCU02576.1 203 218 CCGCCACCACCAACAC
NCU02578.1 4475 4489 CGCAGCAGCAGCCGC
NCU02582.1 1568 1648 CGCAGCAGCTGCAGCAGCAGCCGCAGCAGCCGCAGCAGCAACAACAACAACACCACCAACAACAACAACACCAACTACAAG
NCU02584.1 760 812 GAGAGCGACAGCGACAGCGATAGTGAGGATGAGGATGAGGATGAGGATGAGGC
NCU02584.1 973 995 GGTGGCTATGGTGCCTATGGTGG
NCU02586.1 1167 1199 CCAGCAGCAGCAGCAACAACAACAACAACAGCA
NCU02586.1 1495 1520 CAGCAACAACCACAACAACAGCAACA
NCU02586.1 1704 1718 CCAACAACAACAGCA
NCU02587.1 543 558 GGAGGCGGAGGCGGAG
NCU02589.1 1000 1023 GAGGATGACGATGATGAGGATGAG
NCU02590.1 1265 1289 ACGAGGAGGAGGAGGAGGAGAAGGA
NCU02590.1 1337 1365 ATGAAGAAGAAGACGAAGAAGAAGAAGAG
NCU02592.1 367 385 CCCGGTCCCGGCCCCGGCC
NCU02592.1 613 635 CCCGGTCCGGGTCCCGGTCCCGG
NCU02592.1 1573 1584 CAACAACAACAA
NCU02594.1 847 862 TCTACTACTATTACTA
NCU02594.1 2697 2712 CAAGAAGAAGAAGAGG
NCU02600.1 646 670 GACTTAGACTCAGACTCAGACTCAC
NCU02600.1 834 851 CGAAGAAGAACAAGAAGA
NCU02600.1 1509 1524 GGATGAGGAGGAGGCG
NCU02606.1 1412 1430 CCACTACTGCTACTGCTAC
NCU02609.1 1813 1835 CGGGAGCGCGAGCGCGAGCGTGA
NCU02612.1 175 200 CAACAGCAGCAGCAGCAACAGCAACA
NCU02612.1 2338 2365 GCGGCAGCAGCAGCAGCAGCAGCAACAG
NCU02612.1 2406 2430 GAGGGGAGGAGGAGGCGGGGGTGGA
NCU02612.1 2624 2638 CTCATCATCATCTTC
NCU02612.1 2990 3030 CTCATCAGCATCCTCATCAACAACAGCAGCAGCATCAGCAA
NCU02612.1 3178 3209 CAACAGCAGCAGCACCACCACCACCACCAACA
NCU02612.1 3252 3271 TCAGCATCAGCACCAGCATC
NCU02612.1 3462 3476 GGATGATGATGAGGA
NCU02615.1 574 590 GCACCACCACCACCACT
NCU02615.1 591 661 CCAACAACAACAACAACAACAACAACAACAACAACAGCAGCAGCAGCAGCAGCAGCAGCAGCAGCAGCAGT
NCU02615.1 722 746 AGCAGCCTGGGCAGCCTGGACAGCC
NCU02615.1 990 1004 TGCCGCCGCCGCCGG
NCU02618.1 106 123 ACGACAACAACAACATCA
NCU02618.1 392 406 ACGGCGGCGGCGGCA
NCU02619.1 133 168 CAACCTCAGCCTCAGCCTCAACCTCAACCTCAAACT
NCU02619.1 289 304 GTTGATGATGATGCTG
NCU02619.1 884 898 AAGACGACGACGACG
NCU02620.1 18 39 AACAGCAGGAGCAGGAGCAGGG
NCU02621.1 371 389 ACGATCTCGACGATCTCGA
NCU02623.1 689 705 AGAAGCAGCAGCAGGAG
NCU02626.1 2624 2642 TGCCGCCGCCGCCGCCACC
NCU02629.1 1063 1074 AAGAAGAAGAAG
NCU02630.1 2382 2398 GGAGCAGCAGGAGCAGC
NCU02630.1 2412 2433 GGAGGCTGAGGCTGAGGCTTAG
NCU02634.1 720 741 AGGCCAAGCCCAAGCCCAAGGC
NCU02637.1 733 748 ACGACAACAACAACCA
NCU02637.1 1393 1407 AAGAAAAAGAAGAAG
NCU02641.1 154 173 GAGAAAGAGAAAGACAAAGA
NCU02641.1 175 194 AAGCACAAGGACAAGGACAA
NCU02641.1 1128 1146 GCAACAACAACAACAACTA
NCU02644.1 1417 1436 CAGCACCACCACCACCATCA
NCU02646.1 1469 1500 CTCCTGCTGATGCTGATGCTGCTGCTGGTGCT
NCU02648.1 164 182 AGGTGGTGGTGGTGGTGGA
NCU02648.1 510 530 CGAAGAAGAAGAAGAAGATGA
NCU02651.1 1015 1035 CCTTCTTCTTCTTCTTCTTCC
NCU02651.1 1473 1487 GAAGGAGGAGGAGCA
NCU02651.1 1493 1509 AGGAGAAGAAGGAGAAG
NCU02652.1 178 199 CCCGTGGCCGTGGCCGTGGCTG
NCU02652.1 561 585 CGGTGGTGGTGATGGTGGTGATGCT
NCU02652.1 620 637 CTGATGATGATGATGCTG
NCU02652.1 638 653 CTGCTCCTCCTCCTCC
NCU02653.1 1426 1444 CTCGTCGTCGTCATCGTCG
NCU02656.1 70 97 CAGCAACAACAACAACAACAACAACGAC
NCU02656.1 2467 2478 AACAACAACAAC
NCU02658.1 272 297 CCCTGAGCGCCATGAGCGCCATGATC
NCU02664.1 795 809 ACATCATCATCAGCA
NCU02664.1 2041 2055 GATGACGACGACGAG
NCU02665.1 63 84 CAAGAAAAACAAAAAGAACAAC
NCU02666.1 463 487 GATGCTGCCGCTGATGCTGCTGCTA
NCU02666.1 2124 2138 GCAACAGCAGCAGCA
NCU02668.1 351 380 GTCCACGTCTACGTCTACGTCCACGTCTAC
NCU02669.1 4422 4442 CGGAGGCGGTGGCGGCGGGAG
NCU02670.1 178 221 CAAGAAGAAGAAGAAGAAGGAGGAGGAGGAGGAGAAGAAGAAGA
NCU02670.1 410 426 AAGACGACGACGACGAA
NCU02670.1 1900 1921 GCCACCACCACCACCACCACCG
NCU02670.1 2464 2487 AATGATGATGATGATGATGATGAC
NCU02670.1 2589 2608 GTCTTCGTCTTCATCTTCGT
NCU02670.1 2731 2746 TCCGCCGCCGCCGCCC
NCU02670.1 2747 2776 TTGGTGGTGGTGGTGGTGGTGGTGGAGGTG
NCU02671.1 1424 1446 TCGAGTGCGGCGAGTGCGGCAAG
NCU02676.1 259 312 CGGCAGCAGGAGCAGGAGCAGCAGCAGCAGCAGCAGCAGCAGCAGCAGCAGCAC
NCU02676.1 393 420 TCATGATGATAATGATGATGATGATGAC
NCU02677.1 465 483 CGAGTATGTCGAGTATGTC
NCU02678.1 44 59 CCGACTCCGACTCCGA
NCU02678.1 323 347 TACCGCCACCACCACCACCACCCAC
NCU02678.1 680 694 GAGGTGGTGGTGGTG
NCU02678.1 768 782 AAGGAGGAGGAGGAC
NCU02679.1 1411 1458 TCCGCCTCCCCCTCTCCCTCTCCCTCCTCCTCATCACCACCACCCCCA
NCU02680.1 1321 1337 GAAGAGGAGGAGGACGA
NCU02680.1 1927 1951 CGCCCGCCACCGCCTCCACCTCCCG
NCU02682.1 199 217 CTCGCCCTCCCCCTCGCCC
NCU02682.1 402 416 GAAGAGGAGGAGGAT
NCU02683.1 226 240 ACTGCTGCTGCTGCC
NCU02684.1 909 931 GGCCAAGGCTGCCAAGGCTGCCG
NCU02685.1 683 701 ACGATGAAGATGATGATGG
NCU02685.1 1262 1290 AGATCAAGATGGACATCAAGATGGACATT
NCU02685.1 6604 6627 GACGAGGAGGAGGAAGAGGAGGAG
NCU02686.1 869 896 AAGCAGTAGCAGCAGCGGCAGCAGCAGA
NCU02686.1 940 970 ACCCTCACCCGCCTCCTCACCCTCTCTCACG
NCU02686.1 1301 1324 TGCAGCAGCAGCAGCAGCAGCAAC
NCU02686.1 1365 1384 TAATGATGATGATAATGATG
NCU02689.1 1383 1404 CTCGGCCTCGGACTCGGACTCG
NCU02689.1 3360 3393 TAGTGGTGGTGGTGGTGGTGGGGGCGGTGGTGGT
NCU02689.1 3681 3697 AGGCGGCGGCGGCGGTG
NCU02690.1 1297 1308 GTGGTGGTGGTG
NCU02691.1 12 28 CGGCAGCAGCAGCAGCT
NCU02691.1 113 128 CAAAAACAACAACCAC
NCU02692.1 270 285 TTCATCATCAGCATCA
NCU02692.1 349 363 GACAACAACAACATC
NCU02692.1 684 754 TGATGACGATGGGGATGACGATGGGGATGACGATGGGGATGACGATGGGGATGAGGATGGGGATGAGGATA
NCU02692.1 786 807 AGATGATGGCGATGATGGCGAA
NCU02692.1 874 895 TCCGGCGCCGGCGCCGGCGCTG
NCU02692.1 978 1009 CAAGACAACAACAACAACAACAACAACAAAAC
NCU02692.1 1205 1234 CAGCGGCGGCGGCAGCAGGAGCAGCACCAG
NCU02692.1 1387 1416 GGACAAGGGCAAGGGCAAGGACAAGGACAA
NCU02694.1 1132 1152 CCAGCGCCAGCACCAGCACCA
NCU02694.1 1402 1424 AAAGGAGAAGGAGAAGCAGAAAA
NCU02695.1 377 391 AGCAGAAGAAGAAGC
NCU02695.1 946 960 GCTGCCGCCGCCGCT
NCU02696.1 860 876 CGGTGGCGGCGGCGGCG
NCU02696.1 1501 1515 AAAAAGAAGAAGAAG
NCU02697.1 97 117 CCGGCGGCGGCGGTGGCGGCG
NCU02699.1 46 65 CAGAGCCAGACCCAGAGCCA
NCU02703.1 365 391 CAGGAGGAGGAGGAGGAGGAGGGGGCG
NCU02704.1 866 893 CCGCTGCTGCTGCTGCTGCTGCTGCTAC
NCU02709.1 97 115 ACCTCAGAGACCTCAGAGA
NCU02711.1 505 528 CAGCAACAACAACAGCAGCAGCAA
NCU02711.1 618 794 GCAACAACAACAACAACAACAACAACAACAACAACAACAACAACAACAACAACAACAACAACAACAACAACAACAACAACAACAACAACAACAACAACAACAACAACAACAACAACAACAACAACAACAACAACAACAACAACAACAACAACAACAACAGGCACAGGCACAGGCACC
NCU02717.1 1680 1694 CGAGGAGGAGGAAGA
NCU02717.1 1697 1712 CGGAGGAGGAGGTGGA
NCU02718.1 332 346 AGGAGAAGAAGAAGT
NCU02718.1 706 720 GGCAGCAGCAGCAGA
NCU02718.1 1821 1832 GAAGAAGAAGAA
NCU02720.1 408 427 TGAGGAGGAGAAGGAGAAGG
NCU02725.1 144 168 CGACGATCTGGACGATCTGGACGAG
NCU02725.1 2418 2437 GAGGGGGCGGGGCGGGGAGG
NCU02725.1 2459 2477 CTGTTGCTGCTGCTGGTGC
NCU02725.1 2554 2570 GATGCTGCTGCTGCTGG
NCU02725.1 2582 2611 GCAACAACAACAACAACAACAACAAAAACA
NCU02726.1 34 70 GCCAACGGCCAGTCCAACGGCCAGTCCAACGGCCACT
NCU02728.1 242 253 ACGACGACGACG
NCU02729.1 269 284 ACTACGACGACGATGA
NCU02729.1 730 757 GAGAAAAAGAAGAAGAAGAAGAAGAAGT
NCU02729.1 1481 1502 CTGATGAGGATGTTGAGGATAA
NCU02729.1 1549 1568 GAGGATGATGATGATGACGA
NCU02731.1 668 682 CGACAACAACAACGA
NCU02731.1 857 872 TGGAGGAGGAAGAGGA
NCU02732.1 469 496 TCAGCCCAGCCAGCCCAGCCAGCCCCGC
NCU02732.1 1259 1288 TGCAGCAGCAGCAGCAGCAGCAGCAGCAGA
NCU02732.1 1344 1365 CGGAGGGGGAGAAGGAGGAGGG
NCU02732.1 1383 1400 CAGCGGCGGTGGCGGCGC
NCU02732.1 1458 1473 CCAGCAGCAGCAACAG
NCU02736.1 231 253 CGCCGGCGGCGGTGGCGGCGGCT
NCU02736.1 261 279 GGGCGGCGGCGGTGGCGGC
NCU02736.1 340 381 GGCGGCGGCGGCTACCAGGGCGGCGGCTACCAGGGCGGCGGT
NCU02742.1 3534 3568 CCAACAACAGCAACAACAACAGCAGCAGCAGCAAC
NCU02745.1 437 468 CGGGCGGTGCGGGCGGTGGTGCGGGTGGTGGT
NCU02745.1 1081 1095 CCTCCGCCTCCTCCT
NCU02747.1 181 225 ACGACAACAACAACAACAACAACAACAACAACAACCACAACAACA
NCU02747.1 962 977 TCGACGACGACGCCGA
NCU02747.1 2998 3009 AAGAAGAAGAAG
NCU02747.1 3460 3475 TCACCACCACTACCAC
NCU02747.1 3628 3654 TCTCCTCCTCCTCCTCCTCCTCCTCTT
NCU02748.1 688 717 CAGAAGGAGAAGAAAAAGAAAAAGAAGAAC
NCU02750.1 1018 1034 GAGAAGAAGAAGAAGCA
NCU02751.1 1026 1045 TGTCGGTGTCGGTGACGGTG
NCU02751.1 3427 3455 GCTCGCGGCAGTCCTCGCGGCAGTCCTGG
NCU02752.1 2408 2432 TGCATCAGCATCAGCATCAACATCC
NCU02752.1 2434 2459 CACCATCATCCTCATCCTCAGCCTCA
NCU02752.1 2928 2942 TGGTGGCGGTGGTGG
NCU02754.1 4024 4062 GACGAGGAGGAGGAGGAGGAAGAGGAGGAAGAGGAGGAG
NCU02754.1 4104 4123 TGCGGCGGCGGCGGCAGCGG
NCU02754.1 4191 4215 ACCAAACGAGCCAAACGAGCCGAAC
NCU02757.1 114 136 AAGCAGCACCAGCACCAGCAACA
NCU02758.1 1246 1257 GCTGCTGCTGCT
NCU02759.1 243 264 AGCAACCACAACAACAACAACC
NCU02761.1 85 101 TCATCGTCGTCCTCGTC
NCU02768.1 154 173 CAGCATCATCATCAGCATCA
NCU02768.1 490 507 GGAGTAGGAGGAGGAGGA
NCU02768.1 547 572 GGCAGCAGCAGCAGCAACAGCAGCAG
NCU02768.1 603 619 GAACAACAACAACACCA
NCU02768.1 706 728 CCCATGTCCATGCCCATGCCCAT
NCU02768.1 911 926 TGAGGAGGAGGGGGAG
NCU02768.1 983 1022 ATGGGGAGGGGGATGGGGACGGGGATGGGGATGGGGATGA
NCU02768.1 1290 1306 ACAGCAGCAGCAGCAGG
NCU02768.1 1685 1701 TGGAGGAGGAGGAGGTG
NCU02768.1 2780 2795 CGCCTCCGCCGCCGAC
NCU02768.1 2798 2812 CGATGATGATGATGC
NCU02768.1 2822 2845 CGCAGCAGCAGCAGCAGCAGCAGT
NCU02768.1 2867 2888 CTCAGCATCACCATCATCAACA
NCU02768.1 2905 2936 CAACAGCAGCAGCAGCAGCAGCAGCAGCAACA
NCU02768.1 3115 3141 CATCAACAGCAACAACAACAACAACAG
NCU02768.1 3157 3180 CAGCACCACCACCACCACCACCAA
NCU02768.1 3226 3263 CCACAGCAGCAGCAACAGCAGCAGCAGCAGCAGCAACA
NCU02768.1 3346 3377 ACCAACACCAACAATAACAACAACAACAACAT
NCU02768.1 3475 3486 AGTAGTAGTAGT
NCU02768.1 3507 3543 TCATGCTCATGCTCATGGTCATGGTCATGGTCATGGA
NCU02768.1 3675 3712 TGCTGGTGGTAGTGGTAGTGGAGGGGGAGGAGGAGGGT
NCU02768.1 3901 3919 CCTTCTTCGTCTTCTTCTC
NCU02768.1 3922 3993 CAGCAACATCAACAGCAACAGCAACAGCAACAGCAACAGCAACAGCAACAGCAACAGCAACAGCAGCAACAG
NCU02768.1 4018 4034 TCGGGTTCGGGTTCGGG
NCU02768.1 4097 4112 CACCATCATCATCATC
NCU02768.1 4226 4262 CCAACAACAACAACAACAACAACAACAACAACAACCA
NCU02770.1 108 123 CGCCTCCGCCGCCGAC
NCU02770.1 3593 3607 TGAGGAGGAGGAGGG
NCU02771.1 732 747 CTCCCCCTCCTCCTTC
NCU02772.1 281 314 AGAAGCAGCAGCAGCAGCAGCAGCAGCAGCAGAA
NCU02772.1 318 360 GAATGGGAACGGGAATGGGAATGAGAATGGGAATGGGAATGCG
NCU02772.1 530 554 GATCGACAACATCGACAACATCGAT
NCU02772.1 956 997 TGTCGTCGTCGTCGTCGTCGTCGTCGGAGAAGGAGGAGGAGG
NCU02773.1 25 42 GGCCGCGGCGGCGCCGGC
NCU02773.1 404 452 ACAAGGAGAATAAGGAGAATAAGGAAAAGGAAAAGGAAAAGGAGAAGGA
NCU02775.1 1154 1184 CTGCCATCCGCTGCCGTCCGCTGCCGTCCGG
NCU02776.1 1887 1901 CAAGAAGAAGAAGGA
NCU02777.1 396 416 TGACGACAACGAAGACGAAGA
NCU02778.1 267 290 CCAGTCACAGTCACAGTCACAGGC
NCU02778.1 317 340 CAGCTGCTGCTCCTGCTGCTGCGG
NCU02778.1 365 383 CAGAAGTAGAAGAAGAATA
NCU02778.1 2367 2394 GCCGAGGACGACGACGACGACGACGACA
NCU02779.1 340 363 GTTGAGGATGATGATGATGATGAG
NCU02780.1 354 368 GGCCGCCGCCGCCGT
NCU02780.1 527 542 GGGAGGAGGAGGAAGA
NCU02782.1 86 112 TTCCTCCTCCTCCTCCTCCTCCTCCTG
NCU02782.1 201 216 CAACACCACCACCGCC
NCU02782.1 226 245 CTTCATCATCATCATCATCG
NCU02782.1 512 527 GTAGGAGGAGGATGAG
NCU02782.1 567 589 GCGGGAGGAGGAGGAGGAGGAGT
NCU02782.1 650 673 CACAGGGAGAACAGGGAGAACAGA
NCU02782.1 693 727 TGCGGTGGGAGGTGTGGTGGGAGGTGTGGTGGGAT
NCU02782.1 892 907 ATGGGAATGGGAATGG
NCU02782.1 1431 1448 CACTACTACTACTACTCC
NCU02782.1 1687 1726 CAGCAAAAACAACAACAACAACAACAACAACAACAACATC
NCU02782.1 1933 1950 TCATCGTCGTCATCGTCG
NCU02782.1 2742 2763 TTGTTCTTCTTCTTCTTCTGCT
NCU02783.1 591 606 CGTCATCATCATCAAC
NCU02786.1 417 440 AGCGGTGGCGGCTGCGGCGGCGGA
NCU02787.1 1242 1267 CGACAACAACAACAACAACAACAAAG
NCU02787.1 1515 1536 GCCTCCTCCTCCTCCTCCTCCT
NCU02787.1 1553 1574 CTTCTGGTTCTGGTTCTGGCTC
NCU02787.1 2161 2193 GCTGCCGCCGCCGCCTCCTCCTCGTCCTCCTCT
NCU02787.1 2550 2567 ACTCCTCCTCCTCCACCT
NCU02787.1 3106 3135 ACTTCTTCTTCTTCTTCCTCCTCCTCCCCC
NCU02787.1 3168 3188 CGGTGGTGGTGGTGGTGGTGA
NCU02787.1 3265 3302 GCCTCCTCCTCCGCCTCCGCCTCCGCCTCCGCCTCCAC
NCU02787.1 3304 3360 TCTGCTTCTGCTTCTGCTTCTGCTTCTGCTTCTGCTTCTGCTTCTGCTTCTGCTTCT
NCU02787.1 3464 3490 CTGGTGGTGGTGGTGGTGGTGGTGGTA
NCU02787.1 3493 3512 TCAGGTGCAGGTTCAGGTTC
NCU02789.1 4093 4114 GAGGATGATGATGATGATGATA
NCU02789.1 4921 4936 ACTGCTGCTGCTGCTA
NCU02789.1 5287 5309 GATGTGGGTGATGCGGGTGATGC
NCU02789.1 5468 5487 TGGAGGAGGAGGAGGAGGAC
NCU02789.1 5618 5632 AACCACCACCACAAC
NCU02789.1 5677 5692 GAGCAGCAGCCGCAGC
NCU02789.1 5749 5785 GCACCATCACCACCACCACCACCACCACCACCACCCG
NCU02789.1 5898 5952 CAACAGCAGCAGCAGCAGCAGCAGCAGCAAGGAAAGAAGCAGCAAGGAAAGAATC
NCU02790.1 3 64 GTCACCCCTCACATCACCCCTCACATCAACCCTCACATCAACACCACCACCACCACCACCAG
NCU02790.1 587 601 TGAGGAGGAGGAGGT
NCU02790.1 608 637 ATGGTCGTGGTGGTGATGGTCGTGGTGGTG
NCU02790.1 645 669 AACTCAGACTCAGACTCAGGCTCAG
NCU02790.1 1066 1112 TCCACCACCACCACCCCCTCCTCCTCCTCCTCCTCCTCCTCCTCCTC
NCU02790.1 1366 1382 TCCTCTTCTTCTTCCTC
NCU02790.1 1993 2008 ATCAACAACAACAATA
NCU02791.1 277 300 CCTTCCCCTGCCCCTGCCCCAGCC
NCU02791.1 2332 2349 ACTACAACAACAACAACC
NCU02793.1 98 115 TCGCCGCCGCCGCCGTCG
NCU02793.1 1006 1034 TCAGACTCGGACTCGGACTCGGACTCGGG
NCU02793.1 2292 2309 CGCTGCTGCTGCCGCTGC
NCU02793.1 4882 4899 AAGGAGGAGGAGGAGCAG
NCU02793.1 5669 5690 AGAAGGAGGAGGATGAGGAGGA
NCU02793.1 6339 6364 CGCTGCTACTGCTACTGCTGCTTCTG
NCU02793.1 8168 8186 CTATGCCTAAGCCTAAGCC
NCU02793.1 9906 9938 TGAGGAGGAGAAGGAGAAGGAGAAGGAGCAGGA
NCU02793.1 12002 12024 AGGAGCAGCAGCAGCAGCAGGAG
NCU02793.1 12071 12103 TGGAGGAGGAGGAGGAGGTTGAGAAGGTTGAGG
NCU02793.1 12207 12240 TAAGAAAAAGAAACAGAAGAAGAAGAGAAACAAG
NCU02793.1 12381 12409 TAAGAAGAAAAAGAACAAGAAGAACAAGA
NCU02793.1 13542 13558 GGAGAAGAAGAAGAAGC
NCU02793.1 14370 14384 GAAGAAGAGGAAGAA
NCU02793.1 14675 14702 TCGACGACGACGACGACGACGACGCCGA
NCU02793.1 14782 14806 GACAAGGGCGAAAAGGGCGACAAGG
NCU02793.1 14976 15000 CGACAACGTCAACGTCAACGTCATC
NCU02793.1 16943 16957 ACCACGACGACGACA
NCU02793.1 17214 17231 CCCCTCCTCCTCCTCCGC
NCU02793.1 17435 17459 GAGGAGAAGAAGGAGAAGAAGGTGA
NCU02793.1 17536 17557 GAAGAAGGACAAGAAGGAGAAG
NCU02793.1 18536 18553 CTACAACAACAACAACTA
NCU02793.1 18578 18589 CTGCTGCTGCTG
NCU02793.1 18682 18696 TCCTCTTCTTCTTCA
NCU02793.1 18814 18841 ACTGTCACTGTCAATGTCAATCTCAATG
NCU02793.1 18847 18861 CATCACCACCACCAA
NCU02793.1 19105 19120 CAGCTTCAGCTTCAGC
NCU02793.1 19475 19486 CTGCTGCTGCTG
NCU02793.1 19970 19994 TTGAGGATGATGATGACGATGATGG
NCU02793.1 20366 20401 CGTCTGCATCTGCATCTGCACCTGCACCTGCGCCTG
NCU02793.1 23030 23047 TGGAGGAGGAGGAGGATG
NCU02793.1 24454 24472 AGTACTACTACTACTACTG
NCU02793.1 24586 24607 GCCGCAGCAGGAGCAGCAGCAC
NCU02793.1 25921 25937 GAGCCGGAGCCGGAGCC
NCU02793.1 26055 26075 CGAAGAGGAAGAGGAAGAGGT
NCU02793.1 26167 26181 GATGAGGAGGAGGAA
NCU02793.1 27426 27449 TGAGGAGGAGGAGGAGGAGGAGAA
NCU02793.1 28221 28236 CTCTGACTCTGACTCT
NCU02793.1 28451 28472 ATGAAGACGAAGAAGACGATGA
NCU02793.1 28801 28817 GAGGAAGAAGAAGAGGA
NCU02793.1 28864 28883 AGCGAAAGCGGAAGCGAAAG
NCU02793.1 30276 30295 CACCAACAATAACAACAACC
NCU02793.1 30319 30346 GGCAGCAGCAGCATCAGCATCAGCAGCA
NCU02793.1 30770 30793 ACGACAACACCAACAACAACAACC
NCU02793.1 30820 30843 AAGCAGCAGCAGCAGCAGCAGCAC
NCU02793.1 31737 31761 CATGTCCATGACCATGACCATGATC
NCU02794.1 1005 1021 CCAGCAGCAGCAGCAAC
NCU02794.1 1363 1404 GCCAGCACCACCACCACCACCACCAACAACAACAACAACAGC
NCU02794.1 3429 3451 CGACCCCTCCCACCCCTCCGACC
NCU02795.1 1616 1650 CACCCTCGTCGACAGCAGCCTCGTCGACAGCACCC
NCU02795.1 2806 2821 GACGAGGAGGAGGACG
NCU02795.1 2861 2887 CGAAAAAGAAGAAGAAGAAGAAGACGA
NCU02795.1 3163 3181 AGGAAGCAAAGGAAGCAAA
NCU02795.1 3513 3548 AGCCAGGGAAAAAGAAGTCAGGGAAAAAGAAGCCAG
NCU02795.1 3664 3683 CAGGAGCAGGAGAAGGAGGC
NCU02795.1 3861 3883 GCCGGGACCGGGACCGGGACCGA
NCU02795.1 4171 4212 CAGAATTCCATCCCAGAACAGAATTCCATCCCAGAACAGAAT
NCU02795.1 5176 5264 CCCCCTCCTCCTCCTCAACAACAACAACAACAACAACAACAACAACAACAACAACAACAACAACAAAAGCAACAACAACAACAACAACC
NCU02796.1 1334 1354 ACGGCGGCGGCGGCGGCGGCA
NCU02796.1 1394 1414 CCGGCGGCAGCGGCGGCGGCC
NCU02796.1 1554 1573 AGACGAGGACGACGAGGACG
NCU02796.1 1576 1587 GACGACGACGAC
NCU02796.1 1819 1838 AGCAACAGCAACAACAACAT
NCU02796.1 1845 1873 GAACAACAATAACAGCAATAACAGCAGTA
NCU02796.1 1901 1933 AGAGTGGGAGTGGTGGGAGTGGGGGTGGGGGGA
NCU02797.1 1137 1152 CGAGCTCGAGCTCGAG
NCU02798.1 286 321 GAGCAAGAGCAGGAGCAGGAGCAGGAGCAGAAGCAG
NCU02798.1 364 397 ACCAACAACAACAACAACAACAACAACAACAACT
NCU02798.1 465 480 GAAGGAGGAGGAGAAG
NCU02799.1 50 65 GCATCATCATCATCAC
NCU02800.1 322 367 ACCCGCGATCCCCGCGATCCCCGCGATCCCCGCGATCCCCGCGACC
NCU02800.1 1627 1647 CATGAAGATGATGACGATGAC
NCU02801.1 153 178 ACCCCCCCTCCGCCCGCCCTCCTCCG
NCU02801.1 584 600 AGGGGGAGGAGGAGCAG
NCU02802.1 884 898 TTGGTGGTGGTGGGG
NCU02803.1 507 522 GAAGAGGAGGAGGACG
NCU02805.1 143 173 CCTCCAACAGCCACTCCAACAGCCACCCCAA
NCU02805.1 279 305 CTCTTCTTCATCTTCTTCTTCTTCTTG
NCU02805.1 586 637 GATGAGGAGGAGGAGGAGGAGAAGGAGGAGAATGGGGATGGGGATGGGTATG
NCU02808.1 576 590 TGGAGGAGGAGGAGC
NCU02808.1 1298 1321 CCGGCACCACCAGCACCACCGGCA
NCU02809.1 651 667 CGCCGACGACGAAGACG
NCU02809.1 686 701 AGAAGGAGGAGGAGAA
NCU02809.1 989 1010 TCGACAACGACGACGACGACGG
NCU02809.1 1391 1407 ACTCCTCCTCCTCCCCC
NCU02809.1 1790 1805 CCGTCGCCGCCGCCGC
NCU02811.1 792 815 CACCAAGAACAACAGCAAGAACCA
NCU02811.1 1203 1229 CCAGCAGCAGCAGCAGCAGCAGCAGCC
NCU02811.1 1545 1560 CCCGCCGCCGCCGCCT
NCU02812.1 14 29 CCACCTCCTCCTCCTC
NCU02813.1 197 221 ACCTCCTCATCCACCTCGTCCTCCA
NCU02817.1 132 150 CGGTGGTGGTGGTGGTGAT
NCU02817.1 169 196 TATGGCGGTGGATACGGCGGTGGATATG
NCU02818.1 187 210 AGTGGTGGTGGTGGTGGTGGTGGA
NCU02818.1 255 266 TGGTGGTGGTGG
NCU02818.1 302 318 ATGGTGGTGGTGGTGGA
NCU02819.1 1633 1648 CCACGACCACCACCCC
NCU02819.1 1670 1691 CACAGCAACAGCAACAACAATA
NCU02821.1 201 222 CCCGCTGGGTCCCCGCTGGGTC
NCU02825.1 151 198 ACTCCTCCTTCTCCTCCTTCTCCTCCTTCTCCTCCTTCTTCTTCTCCT
NCU02825.1 226 258 TCATCAGGGACTTCTTCAGGGACTTCTTCAGGA
NCU02825.1 271 297 TGGGGCGGAGGAGGTGGTGGTGGTAGT
NCU02825.1 351 394 TGGAAGAGGAGGAAGAGGAAGAGGAGGAGGAGGAGGAGGAGGAC
NCU02825.1 403 426 CCTGGGATGCCTGAGATGCCTGGG
NCU02826.1 495 509 CGAAGAAGAAGAGGA
NCU02826.1 1280 1296 ATGAAGAAGAAGAGGAA
NCU02826.1 1479 1493 CGACGATGACGACGA
NCU02826.1 1919 1968 CCAACAACCACAACCACAACCACAACCACAACCCCAATCCCAACCCCAAC
NCU02826.1 1975 2008 AACGACAACGACAATGACAACGATAACGATAACG
NCU02827.1 341 362 TCAATTCGCAATTCGCAATTCA
NCU02828.1 646 664 GATGAGGAGGAGGACGAGG
NCU02828.1 1016 1034 AGACCCAGACCCGGACCCA
NCU02828.1 1037 1061 AACAAGAAGAAGAGGAGGAGGACGA
NCU02828.1 2097 2118 AGACGACGATGACGACGAAGAC
NCU02828.1 2427 2457 ACCAACAACAACAACAACAACAACAACAAAC
NCU02832.1 72 87 GCCCATGCCCATGCCC
NCU02833.1 3749 3763 CGGCCGCCGCCGCCG
NCU02833.1 3803 3823 CCAACAATAACAATAACAACT
NCU02833.1 4067 4088 TGGCGGCGGCGGCGGCGGCTGC
NCU02834.1 37 56 TCAACGTTTCAACGTTTCAA
NCU02835.1 113 131 GCGGCCGCCACCGCCGCCT
NCU02837.1 86 107 ATGTCATGGACATGTCATGGAC
NCU02838.1 384 398 CCACCCCCACCACCA
NCU02839.1 393 409 AGCCGCCGCCGCTGCCG
NCU02842.1 1968 1996 AGGAGCAGCAGCAGGAGGAGGAGGAGGGG
NCU02843.1 82 98 TACACGTACACGTACAC
NCU02846.1 1221 1240 CGGCAGCAGCAGCAGCAGCC
NCU02846.1 1858 1876 GACCACGACGACGACGACA
NCU02846.1 1888 1913 AATAGTAGTAGGAGTAGGAGTAGAAG
NCU02846.1 1986 2016 GGGAGGAGTAGGAGGAGGAGGGGGAGGTGGT
NCU02846.1 2039 2068 ACGGCAACGGTAACGGCAACGGGAACGGGA
NCU02847.1 67 81 ACACCACCACCAGCA
NCU02847.1 529 546 TCCGACCGACCGACCGAG
NCU02848.1 194 225 CATCCCTGGCGCCGTCCCTGGCGCCGTCCCTT
NCU02849.1 728 747 ACTACCACCACCACCACCAT
NCU02849.1 1186 1207 AGGGATATGGATAGGGATATGG
NCU02850.1 801 837 AGAAAATAATAATAATAATAAAAGTAGTAGTAGTGGT
NCU02850.1 1113 1127 GGGGTGGTGGTGGTG
NCU02853.1 396 537 TCAGCAGCAACAGCAACAGCAACAACAGCAACAGCAACAACAGCAACAACAGCAACAGCAACAACAGCAACAGCAACAACAGCAACAGCAACAACAGCAGCAACAACAGCAGCCACAGCAACAGCAACAACAGCAGCAGCAG
NCU02853.1 589 766 CACCAGCAACAGCAGCAGCAGCAACAAGAACAACAACAACAACAACAACGACAGCAACAACGACAACAACAACAACAACAGCAACACCAACAGCAACACCAACAGCAACACCAACAGCAACACCAACAGCAACACCAACAGCAACACCAACAGCAACACCAACAGCAGCAGCATCAGC
NCU02853.1 808 847 TATCATCATCATCAACAACAGCAGCAGCAGCAGCAGCATC
NCU02853.1 879 897 GCAACAACACCAACAACAG
NCU02853.1 1479 1505 ACAGCAGCAGCAGCAGCAGCAGCAACA
NCU02854.1 120 136 GGAAGAGGAGGAGAAGG
NCU02854.1 152 169 AAGAGGAGGAGGAGCAGG
NCU02857.1 265 279 GTCGTGGTGGTGGTA
NCU02857.1 1938 1957 GGATGATGATGATGATGATT
NCU02858.1 4744 4791 AAGAAAGCTGAACTTGAGAAAGCTGAACTTGAGAAAGCTGAACGTGAG
NCU02858.1 4816 4878 AAGAAAGCTGAACTTGAGAAAGCTGAACTTGAGAAAGCTGAACTTGAGAAAGCTGAACGTGAG
NCU02859.1 18 31 CGGTCGGTCGGTCG
NCU02860.1 369 383 AGAGGAGGAGGACGA
NCU02860.1 402 422 GGATGATCATGATGATGAAGA
NCU02865.1 788 803 CGAAGAAGAAGGAGAA
NCU02866.1 229 268 GACGACTGGGGCCACGAAGACTGGGGCCACGAAGACTGGA
NCU02868.1 1957 1979 GACGCCAACGACACCAACGACGC
NCU02868.1 2364 2379 CGAGGAGGAGGAGGAA
NCU02869.1 1278 1300 CGAAGAGGAAGACGAAGAAGAGG
NCU02869.1 1581 1599 TGAGGAGGCGGAGGAGGAA
NCU02870.1 743 764 GCGACGACGACGACGACGACAA
NCU02870.1 1399 1416 AAGGAGGAGGACGAGGAG
NCU02870.1 1441 1457 GTGGAGGAGGTGGAGGA
NCU02872.1 1298 1313 TCGACGACGATGACGA
NCU02873.1 224 238 TCTTCATCATCATCG
NCU02873.1 809 831 ACGAGGAGGAGGAGGAGGAAGAG
NCU02877.1 2220 2262 CTGCGGCGGCGGCGGCGGCGGCGGGTGCGGAGGGGGTGGTGGA
NCU02877.1 2263 2295 TGCGGAGGAGGAGGGGGAGGAGGAGGAGGAGGC
NCU02882.1 78 96 CGCCGCCTACGCCGCCTAC
NCU02883.1 218 246 CTCGACGGCCTCCTCAACGGCCTCCTCGA
NCU02883.1 327 342 ACCGAGACCGAGACCG
NCU02883.1 892 915 TCGTCTTCATCTTCTTCTTCTTCA
NCU02883.1 1090 1115 GCAACAACAACAACAACAACAACCAC
NCU02884.1 143 166 TCCCCCCCGCCACCTCCACCTCCG
NCU02886.1 1091 1108 AGCAGGAGGAGGAGGATG
NCU02888.1 146 187 TCCGCCCCACTCTCTCCCCGCACCTCCCGCCCGCCGCCCCCG
NCU02898.1 69 86 TCACCACCACCACCAACA
NCU02898.1 93 128 CCAACAACAACAACAACAACAACAACAACATCAACA
NCU02898.1 409 440 CAGCAACCACAACATCAACCACAACATCAACA
NCU02898.1 3464 3482 CGCCTGCCCCTGCGCCTGC
NCU02898.1 4822 4843 ATGGCTCCGATGCCTCCGATGC
NCU02898.1 4913 4932 CTTACCCTTACCCTCACCCT
NCU02899.1 1137 1152 GGAGAAGGAGAAGGAG
NCU02901.1 11 39 CAACACTACCACCACCACCACCACCATCA
NCU02901.1 549 592 TGAGCAGGAGGAGGAGGAGGAGGAGGAGGAGGAGGAGGAGGAGT
NCU02903.1 850 865 GAACAACAACAACAGC
NCU02903.1 969 991 CGGTGTTGGTGTTGGTGTTGGTA
NCU02903.1 1100 1117 CTGATGATGATGATGATA
NCU02903.1 1272 1303 GTCGGCGGCGGCGGCGGCGGCGACGACGACGA
NCU02909.1 225 245 CCGCGGCCGTGGCCGTGGCCG
NCU02909.1 442 468 AAGAACGACAACGACAACGACAACAAG
NCU02909.1 1254 1278 CAATTCCAATTCCAACTCCAATTCC
NCU02909.1 1454 1480 CAGAAGGAGAAGGAGAAGGAGGAGGAT
NCU02909.1 1533 1560 TACTGCTTCTGCTTCTGCTCCTGCTGGT
NCU02910.1 562 578 AAGGGGAAGGGGAAGGG
NCU02910.1 666 687 CAACGGCAACGGCAAAGGCAAC
NCU02910.1 751 770 AAGGGGAAGGGCAAGGGGAA
NCU02910.1 793 814 GGCAATGCTGGAAATGCTGGCA
NCU02910.1 856 896 GCTGGTGGTGCTGGCGGTGCTGCTGGCGGTGCTGCTGGTGG
NCU02910.1 928 953 AAAGGTGGTAAAGCTGGTAAAGGTGG
NCU02910.1 957 996 CGCTGGAGGTGCTGGAGGTGCTGCCGGTGATGCCGGTGCT
NCU02910.1 1036 1064 ACTGCTGGCGGTGCTGCTGGCGGTGCTGG
NCU02912.1 2853 2894 GGCATCAGCATCAGCAGCAGCAGCAGCAGCAGCAGCAGCGGC
NCU02912.1 2930 2944 AGGAAGAGGAGGAGG
NCU02912.1 2956 2980 GATGATGACGACGATGACGACGATT
NCU02913.1 2461 2476 GGGGAGGAGGAGGATG
NCU02914.1 1684 1719 GGTGATGATGATGAAGATGATGATGAAGATGAGGAT
NCU02914.1 1740 1759 CGGCGACGACGACGACAACG
NCU02923.1 219 235 CCCCGCCGCCGCCGTCG
NCU02924.1 529 552 AGGGGGGAGGTGGAGGAGGCGGTG
NCU02925.1 647 670 GAGGCGGGGGCGGGGAGGGCGGTG
NCU02925.1 1300 1320 GAGGGGAGGGGTGGGAGGGTG
NCU02931.1 213 233 CACCAGCGCCAGCACCAGCAC
NCU02931.1 1202 1221 CACCATCATCGTCATCATCC
NCU02931.1 1425 1441 CCAAACCCAAACCCAAA
NCU02931.1 1458 1484 ACGACCACCACCACCACCACCACCACT
NCU02931.1 1487 1502 CATCAACAACAACAAC
NCU02931.1 1647 1686 CTGCTCCTCCTCCTCCTCCTCATCATCTTCTTCTTCTCCT
NCU02931.1 1835 1857 CATCGGGATCGGGATCGGGATCA
NCU02933.1 75 96 TGGAGGAGGAGGAGGCGGAGGA
NCU02936.1 1440 1469 AAGTGAGAAGGGCAGTGAGAAGGGAAGTGA
NCU02943.1 304 335 GAGCAGAAGCAGCAGCAACAGCAGCAACAACA
NCU02943.1 344 366 CCGAATCCGAACCCGAACCCGAA
NCU02944.1 907 928 CATCAGCAGCAGCAGCAGCAGT
NCU02944.1 1161 1176 GACCACCACCACCAAC
NCU02944.1 1239 1258 GGAGCAGCAGCAGCAGCAGT
NCU02944.1 1378 1399 AAGCAGCAGCAGCAGCAGCAGT
NCU02945.1 1396 1415 CCATCACCAGCACCACCAGC
NCU02949.1 456 470 CTCTTCTTCTTCGTC
NCU02949.1 497 511 AGGATGATGATGAAG
NCU02949.1 516 540 AGGGGAGGAGGAGGAGGAGGAGGAT
NCU02949.1 708 724 GCAACAACAACAACAGC
NCU02951.1 96 118 CCTCGCCCTGGCCCTGGCCCTGC
NCU02951.1 416 433 GAGAAGAAGAAGAAGGAG
NCU02952.1 580 594 AAAACAACAACAAAA
NCU02955.1 497 513 GGAAGAAGAAGGAGAAG
NCU02957.1 888 906 GCACCACCACCATCACCAC
NCU02959.1 754 773 CCCATCCATCCATCCATCCT
NCU02959.1 980 995 AGACCGAGACCGAGAC
NCU02959.1 1617 1645 GCGTGATGGTCAGCGCGATGGTCAGCGCA
NCU02960.1 581 599 AGGGCAAGGGTAAGGGCAA
NCU02961.1 1840 1867 AAGGAGGAAGAGGAAGAGCAGGAGGATG
NCU02972.1 1272 1286 CGAAGAAGAAGAACA
NCU02972.1 1447 1461 GAGGAGGAAGAGGAG
NCU02972.1 1544 1561 AGAAGGAGGAGGAGGAGC
NCU02972.1 1631 1651 AGCAGGAAGAGGAGGAGGCGG
NCU02972.1 1693 1714 AAGGAGCAGGAGGAGAAGGAGA
NCU02972.1 1796 1827 TCAAGAAGGAGAAGATCAAGAAGGAGAAGAAG
NCU02973.1 682 697 TCCACCACCACCACCC
NCU02975.1 199 237 ACACAACAACCACAACAACAACAACAACAACAACAAACA
NCU02976.1 2512 2530 AATGATGATGATGATGACG
NCU02978.1 396 410 CGAGGAGGAGGAAGA
NCU02978.1 421 437 CCCCCTCCTCCTCTTCC
NCU02978.1 800 811 CTCCTCCTCCTC
NCU02978.1 879 894 CAAGAAGAAGAAGATG
NCU02978.1 1174 1185 AAGAAGAAGAAG
NCU02978.1 1480 1502 GAGAAGGAGAAGCAGAAGAGGAA
NCU02978.1 2675 2693 CGGCTGCTGCTGCTCCTGC
NCU02978.1 3351 3367 CCAGCAGCATCAGCAGC
NCU02982.1 393 413 CAAGAAGATGAAGAAGAACAA
NCU02984.1 533 550 ACAAGAAGAAGAAGAAGG
NCU02988.1 165 183 CAACAGCAGCAGCAGCAAC
NCU02988.1 2813 2829 ACTCCTCCTCCTCATCC
NCU02994.1 101 123 CGCCGCCGCCCCCACCTCCACCA
NCU02994.1 259 278 CACGCCCACACCCACGCCCA
NCU02994.1 2957 2979 CTCCTCCACCACCACCACCTCCA
NCU02995.1 216 241 CGGTGCCGCTGCCGCTGCCGCTGCAG
NCU02996.1 1993 2028 GAAGAGGAGGAGGAGGAGGAGGAGGAGGAGGAGGAT
NCU02996.1 2056 2075 GAGGAAGAAGAACAAGAAGA
NCU02996.1 2168 2182 ACAAGAAGAAGAAGG
NCU02997.1 573 616 TACGACGACGACAACACAAATAAGAGATACAAGAACAAGAGAAG
NCU02998.1 576 594 CAAGGCGGCCAAGGCGGCC
NCU02999.1 83 99 AATATATATATATATTT
NCU03009.1 141 162 CCACGCCCGCCGCGCCCGCCAC
NCU03009.1 671 697 ACTTCTACAACTTCTTCTACAACTTCG
NCU03010.1 3500 3519 CTGGTGGTCGTGGTGGTGCT
NCU03011.1 1768 1787 ACAGAGACAGGGACAGGGAC
NCU03015.1 403 418 GATGAGGAGGAGGCGG
NCU03016.1 792 820 CGGCAGCAGCAGCAGCAGCAGCAGCAGCC
NCU03018.1 102 123 AGACGACGACGACGAGGACGAC
NCU03021.1 36 53 TGCCGCCGCCACCGCCGC
NCU03021.1 56 71 CTGCAACTGCAACTGC
NCU03021.1 1991 2008 CAGCATCATCATCATCGT
NCU03022.1 1384 1399 TCATCCTCCTCCTTCT
NCU03022.1 1437 1485 TCCCCCCTCCCCACCCCTCTCCCCCTCCTCCTCCTCCTCCTCCTCATCC
NCU03024.1 1940 1962 CTCCACCCCCTCCTCCCCCTCCA
NCU03028.1 1009 1032 GCTGGTCAGCCTGGTCAGGCTGGT
NCU03029.1 884 898 CCAGCAGCAGCAACA
NCU03029.1 919 941 CCTTCTTCTTCTTCTTCTTCCTC
NCU03029.1 1172 1187 ACTCCTCCTCCTCCCC
NCU03032.1 99 115 CAACACCACCACTACCA
NCU03032.1 512 530 CCGGGACAGGGACCGGGAC
NCU03032.1 740 764 TTGAGGATTATGAGGATGTTGACGA
NCU03034.1 279 301 CGTGTTCCGTGTGCCGTGTGCCG
NCU03036.1 148 171 GCTGAAGACGATGAAGACGATGAC
NCU03037.1 81 104 TCAGCAGCAGCAGCAGCAACAGCA
NCU03039.1 304 344 GGCGCCGACCGTGGAGCCGACCGTGGAGCCGACCGTGGTGC
NCU03040.1 123 137 CAGCAACAACAACAT
NCU03041.1 470 486 ACCATCACCACCACGAC
NCU03042.1 50 65 ATGCTGCTGCTGCCGC
NCU03043.1 66 89 GCCGCCTCCTCCTCCTCCTCCTCA
NCU03046.1 2541 2556 GACGGCGGCGGCTGCG
NCU03047.1 973 993 GAGGACGAGGACGACGACGAT
NCU03051.1 965 979 GGAGAAGAAGAAGAG
NCU03051.1 2837 2860 AAGAGGAGAACGAGGAGAACAAGG
NCU03052.1 108 190 CCACAACAACAACAACAACAACAACAACAACAACAACAACAACAACAACAACAACAACAACAACAACAACAACAACAACACAC
NCU03053.1 549 569 TCAACAGCAACCACAACAGCA
NCU03053.1 1104 1135 GCCTCCTCCTCCTCCTCCTCCTCCTCCTCCTC
NCU03053.1 1988 2003 ATGAGGAGGAGCAGGA
NCU03057.1 282 304 TCTCCTCTCCCTCCTCTCCCCCC
NCU03058.1 2356 2371 AGCGGCGGCGGCGGCA
NCU03058.1 2885 2912 GTGGCGGAGGCGGCGGCAGCGGCGGTGG
NCU03058.1 2915 2968 GTGCTGCTACTGCTACTGCTGCTGCTGCTGCTGCTGCTGCTGCTGCTGCTGGTG
NCU03058.1 3116 3138 CGGCGGGCGGCGGCGGCGGCGGT
NCU03058.1 3204 3252 CGGAGGAGTAGGAGGAGGAGGAGGAGGAGGAGGGAACACCAACAACAAC
NCU03059.1 250 269 CGCCGCACCGCCGCACCGCC
NCU03059.1 1589 1605 AGACGAAGAAGAAGGAG
NCU03062.1 404 429 ATCGTGATCGTGACCGTGATCGTGAC
NCU03062.1 433 494 CGCGATCGGGATCGGGATCGGGACCGTGACCACCGTGACCACCGCGACCACCGCGACTACCG
NCU03062.1 531 542 CAACAACAACAA
NCU03062.1 1208 1224 AGGAGAAGAACAAGAAG
NCU03062.1 2120 2138 ATCGTGACCGTGATCGTGA
NCU03062.1 2149 2171 GACCGTGATCGTGACCGTGATCG
NCU03062.1 2189 2228 GAGACCGGGACCGAGACCGGGAGAGAGACCGGGAGAGGGA
NCU03063.1 17 31 ATGACGACGACGACA
NCU03063.1 1465 1509 ACTTCCACCTCCACCTCCACCAACACCACCACTACCACCACCAAC
NCU03063.1 1612 1649 TCCACCACCACCACCGCCACCACCACCTCCACCACCTC
NCU03064.1 1459 1474 GCTCCAGCTCCAGCTC
NCU03065.1 576 594 CAACGACCGCAACGACCGC
NCU03066.1 1498 1517 ACTGCTCCTGCTCCTGCTGG
NCU03072.1 2884 2900 CAGCAACAACAGCAACA
NCU03073.1 243 268 ATCAGCAGCAGCAGCAGCAGCAGGAG
NCU03073.1 297 317 GCGGGGAGGAGGAGGAGGGGC
NCU03073.1 338 365 GAGAAAGGGAAAGGGAAAGGGAAAAGGA
NCU03073.1 717 738 CGGTTCCGTTTCCGGTTCCGGT
NCU03073.1 826 842 GGCGACGACGACGACAA
NCU03073.1 1035 1105 TGAGGAGGATGAGGAAGAGGAAGAGGCGGAAGAGGACGAGGATGAGGAGGAAGATGAGGAGGAGGAGGATG
NCU03073.1 1109 1133 AACAAGGAGAAGGAGAGGAAGAGGA
NCU03074.1 735 752 GAGCAGCACCAGCAGCAT
NCU03074.1 770 792 TCAACAACAACAACAACAACTAC
NCU03078.1 68 89 CCCGCGGCCGTCGCCGCCGCAG
NCU03079.1 150 166 CCGCCACCACCATCACC
NCU03080.1 599 625 ACGCCCAGGCCCAGGCCCAGGCCGAGG
NCU03081.1 445 482 TCGACGACGACGACAACAACGACAACAACGACAACGAC
NCU03082.1 1274 1288 ACGAGGAGGAGGACG
NCU03087.1 259 275 CCTCCGCCGCCGGCGCC
NCU03088.1 44 61 TCACCACCGCCACCACCG
NCU03088.1 341 359 CATCGTCTTCGTCGCCGTC
NCU03088.1 592 642 TCTGCTGCTGCTGCTGCTGCTGCTGCTGCTGCCTCTGTCTCTGCCTCTGCC
NCU03089.1 3 39 GCCACCTCCACCACCTCCCCCCCCTCCGCCGCCTCCG
NCU03089.1 51 78 ACCTCCGCCGCCGCCGCCACCTCCCCCT
NCU03089.1 633 647 GCCGCCTCCGCCGCC
NCU03089.1 661 675 CCGCCTCCTCCTCCA
NCU03089.1 747 762 TGCTCCTCCTCCGCCT
NCU03089.1 852 873 GCCCCCTCCACCGCCGCCGCCG
NCU03089.1 956 982 CACCCCCTCCTCCTCCACCCCCGCCCA
NCU03089.1 1031 1053 CACCTCCGCCTCCACCGCCGCCA
NCU03091.1 964 980 CAGCAACAGCAGCAACA
NCU03092.1 20 45 TCAAGGCCACCAAGGCCACCAAGGTC
NCU03092.1 139 150 GAGGAGGAGGAG
NCU03092.1 397 418 TCCGACTCTGACTCTGACTCTT
NCU03092.1 483 497 CGAGGAGGAGGAGGC
NCU03092.1 1115 1158 TCGGCGGCGGCCGCGGTGGTGGCCGTGGCGGTGGCCGTGGTGGT
NCU03092.1 1161 1197 CGGTGGCCGTGGTGGTGGCCGTGGTGGCCGTGGTGAC
NCU03092.1 1200 1229 CGGTGGCCGTGGCGGTGGCCGCGGTGGCGG
NCU03094.1 47 63 CTGCCGCCGCCGCGGCC
NCU03094.1 140 155 CCCCCGCCGCCGCCGC
NCU03095.1 206 222 CACAACCACCAACACCA
NCU03096.1 555 580 ACGACCGCCATCACAACCACAACCCC
NCU03097.1 492 503 CAGCAGCAGCAG
NCU03099.1 569 591 CCAAAGACCCCAACGACCCCAAC
NCU03099.1 706 731 CCCGCGGCCGCCGCGGCCGCCGCGGC
NCU03099.1 806 817 AGAAGAAGAAGA
NCU03104.1 3511 3539 ACGGCACCGGCACCGGCACCGGCACCGGT
NCU03105.1 1554 1573 CGCTGCTGCTGCTGTTGCTG
NCU03106.1 137 203 TTCAGTCACCTCAGTCACCTCGGTCGCCTCAATCGCCTCGATCGCCTCAATCGCCTCGATCGCCTCA
NCU03106.1 208 268 CCTCAATCACCTCGATCACCTCGATCACCTCAGTCGCCTCAGTCGCCTCAGTCGCCTCAGC
NCU03106.1 319 334 GACAACAACAGCAACA
NCU03107.1 722 739 ATCACCACCACCACGACC
NCU03107.1 1563 1583 AGAGGAGGAGGAGGACGAGGA
NCU03108.1 129 147 GTTCTTCTTGTTCTTCATC
NCU03108.1 1913 1924 AGGAGGAGGAGG
NCU03108.1 1980 2003 CAACAGCAGCAGCAGCAGCAGCAC
NCU03109.1 570 581 TGCTGCTGCTGC
NCU03109.1 701 721 ACAGCAACAGCGACAGCGACA
NCU03109.1 951 968 CCAGCAGCAGCAGCGGCA
NCU03111.1 482 500 AGCAGAAGAAGAAGAAGGA
NCU03112.1 106 121 GGCAGCAGCAGCACCA
NCU03113.1 551 574 CTGGCGGCAGTGGCGGCAGTGGCT
NCU03113.1 1265 1282 GCAACAACAATAACAACA
NCU03113.1 1284 1309 CAGCAACAACAACAATAATAATAACA
NCU03113.1 1761 1781 GGAAGCGGCAGCGGAAGCGGA
NCU03115.1 2129 2145 TAGGAGGAGGAGGAGGC
NCU03116.1 76 94 ACATCAACATCATCATCAG
NCU03118.1 63 78 CACCCCCACCACCACC
NCU03121.1 1268 1321 GACAACAACAACAACAACAACAACAACAACAACAACAACAACAACAACAACAAC
NCU03121.1 1568 1584 TCGCCGCCGCCGCCGCT
NCU03121.1 1656 1667 CTCCTCCTCCTC
NCU03121.1 1837 1848 TCCTCCTCCTCC
NCU03121.1 2158 2213 TTCTCCTCTTCCTCCTCCTCGTCGTCCTCGTCGTCCTCTGCTTCTGCTTCTGCCTC
NCU03121.1 2414 2432 CATCAACAACAACAGCAAC
NCU03121.1 2571 2588 CGATGATGATGATGACGA
NCU03122.1 28 43 CGAGGAGGAGGAGGGG
NCU03122.1 177 197 CAGCAACAACAGCAACACCAA
NCU03123.1 709 728 GAGGGTGAGGATGAGGATGA
NCU03123.1 3422 3444 GCACTACCAACACCACCACCGCC
NCU03123.1 3549 3568 CAGCAACAACAACAACACCA
NCU03123.1 3681 3704 CACAACAACAACAAAAACAACAAC
NCU03123.1 3771 3788 ACCTCCTCCTCCTCCTGC
NCU03123.1 3790 3804 GCTGGTGGTGGTGGA
NCU03123.1 3946 3963 GGAGAAGAAGAAGAAGAG
NCU03124.1 90 104 CAAGAAGAAGAAGAT
NCU03125.1 1796 1813 TCGCCGCCGCCGCCGCCA
NCU03126.1 675 692 TCAGCAGCTGCAGCAGAA
NCU03126.1 712 748 GAAGAGGAGGAGGAGCAGCAGCAGCAGCAGCAGCAAC
NCU03130.1 335 350 AACAAGAAGAAGACGA
NCU03130.1 841 857 GAGGATGATGATGAAGA
NCU03131.1 203 228 TCCCACCCTCCTCCTCCTCCTCCTCT
NCU03132.1 4 21 TCAACAACGACAACAACT
NCU03132.1 529 588 GAACCACCACAACCACCACAACCACCACAACCACCACAACCACCACAACCACCACAGCCA
NCU03132.1 1157 1175 CCTCTTCTGCTTCTTCCTC
NCU03132.1 1826 1850 GGGGTGCTGGTGGTGGTGGTGGTGC
NCU03132.1 1946 1974 ATAAGAAGAAGAGGAAGAAGAGGGAGAAG
NCU03133.1 435 453 CGAGGACGACGACGACGAT
NCU03133.1 487 502 AAGAACAAGAAGAAGA
NCU03134.1 1455 1478 AGCCGCCGCCGCTGCTGCTGCCGC
NCU03134.1 1842 1863 CGGTGGGGAGGAGGAGGGGGTG
NCU03135.1 34 70 ACCAGCAGCAGTAGCAGCAGCAGCAGCAGCAGCAGTA
NCU03136.1 2852 2870 AGAAGGAGAAGGAAAAGGA
NCU03137.1 2052 2083 AGAGGATGATGGCGAGGATGATGGAGAGGATG
NCU03137.1 2494 2522 GCGGAGGAGGAGGAGGAGGAGGAGGAGGA
NCU03138.1 156 170 AGCACCACCACCAAC
NCU03138.1 236 257 CCGCTGCTTCTGCTGCTGCCGC
NCU03138.1 912 936 GGATGACGATGGTGATAATGATGAG
NCU03146.1 94 108 TCATCTTCTTCTTCC
NCU03146.1 117 149 ACCACCCGCACCGCCACCGCCACCACCACCACA
NCU03146.1 1009 1024 GATGAAGATGATGATG
NCU03151.1 54 72 GGTCGTCCTCGTCGCCGTC
NCU03153.1 1182 1196 GGCGGAGGAGGAGGA
NCU03159.1 554 579 AGGAAGAGGAAGAAGAGGAGGAGGAA
NCU03160.1 108 124 GCCTCCTCCCCCTCCTC
NCU03161.1 142 156 GTTATTATTATTAGT
NCU03162.1 137 163 ACAACGATGACAACGACAACGACGAGG
NCU03162.1 170 193 TGCAGCAGCAGCAGCGGCAGCAGC
NCU03164.1 462 476 TACCACCACCACCGC
NCU03164.1 4347 4362 TGCTAATGCTAATGCT
NCU03164.1 4363 4396 GCTGCGGCGGCGGCGGCGGCTGCTGCTGCTGCTA
NCU03164.1 4397 4416 GTGCTGGTCCTGGTGCTGGT
NCU03164.1 4628 4646 CACAGGCACAAGCACAGGC
NCU03164.1 4666 4687 CATACGCAGACGCAGACGCCGA
NCU03164.1 4732 4752 ACCTCCCCCTCCCCCTCCCCA
NCU03167.1 145 174 CGACCACCACCACCACCACCACCACCACTA
NCU03169.1 293 315 GCGGTGGCGGTGGTGGTGGTGGA
NCU03169.1 424 440 GCGCCCGCGCCCGCGCC
NCU03169.1 2332 2354 GAACAGCAACAACAACAACAGCA
NCU03170.1 562 584 GTGGATGAGAAGGAGGATGAGGG
NCU03172.1 1130 1203 CCCCTCCAACATCACCTCCAACATCACCACTGCCACCACTGCCACCTCTGCAACCACCACCACCACCACCACCG
NCU03172.1 1208 1260 CGCCGCCACCTCCTCCTCCTCCTCCTGCTGCTGCTGCTGCTGCTGTTGCTGTT
NCU03172.1 1461 1483 CCATCATCATCATCATCATCAGC
NCU03172.1 1513 1534 GCAACTACAACCACAACAACAC
NCU03175.1 205 219 GCCGCTGCTGCTGCT
NCU03175.1 486 518 ACTGCAACAACAACAGCAACAACAACAACAACC
NCU03175.1 753 771 TGGAGGAGGAGGAGGAGGG
NCU03175.1 814 839 CACCAACAGCAAGAACGACATCAACC
NCU03175.1 2126 2140 TCATCCTCCTCCTCG
NCU03175.1 2250 2267 CTCCTTCCTTCCTTCCCT
NCU03178.1 257 271 CAGCAACAACAACAG
NCU03178.1 1240 1261 GACGATGAGGAAGATGAGGAAG
NCU03178.1 1265 1283 GTGTCAATGGTGTCAATGG
NCU03179.1 119 139 GCGGCGGAGGAGGAGGAGGCG
NCU03180.1 117 153 AGAAGGAGGAGGAGGAGGAGGAGGAGGGGAGGAGGGA
NCU03186.1 20 39 AGCTCGAGCTCAAGCTCAAG
NCU03187.1 1911 1930 GAACAACATCAACAACAGCA
NCU03187.1 2249 2279 ACAGCAGCAGTAGCAGTAGCAGCAGTAGCGG
NCU03187.1 2338 2362 GAGCAGCAGCAGCAGCAGCAGCAGA
NCU03190.1 2006 2020 TCGGCGGCGGCGGTG
NCU03191.1 1452 1469 GGATGATGATGATTATGA
NCU03194.1 1532 1546 TTGCTGCTGCTGGTG
NCU03197.1 358 376 CGCAGCAACAGCAGCGGCA
NCU03199.1 342 364 CGAGGAGGAGGAGGAGGAGGGTG
NCU03201.1 62 116 CTCACGGTCACGGTCACGGTCACGGCCACGGCCACGGCCACGGTCACGGTCACGG
NCU03203.1 98 123 AGGAAGACGACGAAGACGAGGACGAG
NCU03204.1 1678 1693 AAGGAGAAGAAGATGA
NCU03207.1 1093 1138 GATGAGGAGGAGGAAGAAGAGGAGGAAGAGGAGGAGGAGGAGGAAG
NCU03208.1 536 551 GGCTGCGGCTGCGGCT
NCU03211.1 131 178 AACAGGAACAGCAACAGCAGCAGCAACAACAACAACAACAACAAAAAC
NCU03211.1 262 282 GAACAACAACAACAACAACCA
NCU03214.1 276 292 ACTCCTCCTCCTCCGCC
NCU03214.1 835 850 GATGACGATGACGATG
NCU03214.1 900 918 CGACAACAAGAACAACAAT
NCU03215.1 1656 1676 TGGAGGCGGAGGCGGAGGGGC
NCU03218.1 1443 1461 GATGGAGATGGAGAAGGAG
NCU03219.1 1873 1891 GAAGACGACAACGACCACG
NCU03219.1 2396 2420 GTGATGATGAGGATGCTGATGATGG
NCU03219.1 2489 2509 GTGGTTCTGGTTCTGGTTCGG
NCU03219.1 2583 2607 GGATGATGATGATGATGATGATGAG
NCU03220.1 4773 4792 GGAGATGGGGATGGAGATGG
NCU03224.1 93 110 CACAACCACCATCACCAC
NCU03224.1 651 668 AGAGGAGGAGGAGGAGAA
NCU03225.1 214 234 CAGCAACAAGAACAGCAACAG
NCU03226.1 204 227 CAAGTTTGGCGAGTTTGGCGAGAT
NCU03226.1 404 450 CCGGCGGCGGCGGCGGCCGTGGTGGAGGTGGCGGTGGCGGCGGCGGA
NCU03231.1 106 120 GGCGCCGCCGCCGCC
NCU03234.1 1240 1258 GATGAAGACGATGAAGACG
NCU03234.1 3937 3952 GAGAAGAAGAAGAAGG
NCU03235.1 2408 2426 CCGCTGCTGCTGCTGCCGC
NCU03237.1 280 299 CAACAGCAGCAGCAACAGCA
NCU03239.1 422 437 ATGCTGATGATGATGA
NCU03241.1 220 237 GATGAGGAGGAGGATGAG
NCU03241.1 408 433 GAAGGGCAAGGGCAAGGGCAAGGCCA
NCU03241.1 444 472 CGAGGAGGAGAGCGACGAGGAGAGCGACT
NCU03241.1 661 677 GAGGATGATGAGGATGA
NCU03241.1 740 763 GCGACGAGCTCGACGAGCTCGATG
NCU03241.1 796 811 GACGAGGAGGAGGAGG
NCU03243.1 1160 1183 CCGATACCGACACCGACACCGACG
NCU03244.1 239 254 GAAGCAGAAGCAGAAG
NCU03244.1 627 642 CGCCTCCGCCTCCGCC
NCU03246.1 1129 1152 GCAGCCGCTGCCGCCGCCGCCGCT
NCU03250.1 1576 1595 GAGGAAGAAGAAGAAGAAAA
NCU03253.1 1173 1195 TGGCAGCGGCGGCGACGGCGGCT
NCU03254.1 13 33 CAACCCGAACCCGAACCCGGA
NCU03256.1 57 77 AGCGGCTGCGGCTGCGGCTGG
NCU03261.1 285 300 CGACAACAACAACGAC
NCU03264.1 1888 1903 GCCGCAGCAGCAGGAG
NCU03265.1 511 534 CCGGCGACGGCGGCGGCGGCGACG
NCU03265.1 865 879 CCATCACCACCACCA
NCU03265.1 881 904 CATCAACAACAACAACAACAAAAC
NCU03265.1 983 1003 CCACGACGACGACGACGACGG
NCU03269.1 1283 1297 TGGCGGCGGCGGAGG
NCU03271.1 328 343 GCGACGGCGGCGGCAG
NCU03273.1 42 87 CAGGGGAGGCAGAGGAGGCAGAGGAGGCAGAGGCAGAGGCAGAGGA
NCU03273.1 286 306 CGAGGAGGTGGAGGAGGTGGA
NCU03273.1 2465 2480 AGGAACAGGAACAGGA
NCU03274.1 211 251 CAAAATCAGAACCAGAATCAGAACCAGAATCCGAACCAGAA
NCU03279.1 1769 1789 CAGGAGGAGGAGGGGGAGGAG
NCU03280.1 1245 1264 GGAGAAGACGAAGAAGGAGA
NCU03281.1 315 337 CGATGATGATGATGATGATGACG
NCU03285.1 633 652 CGGAGCCGGAGTCGGAGCCG
NCU03290.1 2031 2087 GTCCTCCTCCTCCTCCTCCTCCTCCTCCTCCTCCTCCTCCTCCTCCTCCTCCTCCTT
NCU03293.1 169 197 ACCAGCACTAGCACCAGCACCAGCACCAT
NCU03296.1 337 353 ACCACAACAACCACAAC
NCU03296.1 412 442 TCAGGCTCCGGCTCCGGCTCCGGCTCCGGCA
NCU03296.1 680 700 CGGCGACGGCGACGTCGACGG
NCU03298.1 2804 2827 CTCCTCCACCACCCCCTCCTCCAC
NCU03298.1 3438 3458 GGCGCCGCAGCCGCCTCCGCC
NCU03300.1 754 781 GAGGAGAAGGCTGAAGAGAAGGCTGAGG
NCU03301.1 55 81 CTGCCCTCGATGCCCTCGATGCCCTCA
NCU03301.1 663 680 GGATGATGATGATGAGGA
NCU03301.1 687 701 GGAGGAAGAGGAGGA
NCU03301.1 1359 1378 TGTTGATGATGATGATGACG
NCU03307.1 664 685 GATGAGAAGGAGGAGGTGGAGC
NCU03310.1 58 72 CGCGGCGGCGGCGGT
NCU03311.1 430 447 GCCGCTGCTGCTGCTCCT
NCU03311.1 595 612 ACTGCTGCTGCTGCTGCC
NCU03312.1 114 133 CAAGAAGAAGAAGAAGAATA
NCU03312.1 1185 1208 TGATGACGAAGATGACGAAGAGGA
NCU03315.1 1066 1083 GATGAGGAGGAAGAGGAG
NCU03315.1 1099 1118 GACGAGGAGGAGGAGGAGGC
NCU03320.1 995 1032 CCAACACCGACACCGACACCGACACCGACACTGACACC
NCU03320.1 1048 1062 AGCAACAACAACAAC
NCU03320.1 1411 1426 GGTGATGATGATGGTG
NCU03321.1 876 903 CGAGAAGGAGGAGGAAGAGGAGGAGCAG
NCU03325.1 1810 1843 CGGGAGCGGTGGGAGAGGGAGAGGGAGAGGAGGT
NCU03330.1 2226 2258 GGCTGCCGCTGCTGCTGCCGCCGCTGCCGCCGA
NCU03335.1 50 72 CCCACAACCGCCAGCACAACCAG
NCU03336.1 990 1022 CGCCGACGACGACGACGACGACGACGACAACGA
NCU03336.1 2435 2451 AGGAAGAGGAGGAGCAG
NCU03341.1 377 393 ACGAGGACGACGAGGAC
NCU03342.1 424 449 ACGGCGGCGGCGGCGGCGGCGGCAGC
NCU03345.1 1189 1222 CCAGCTCCAGCGCCAGCTCCAGCTCCGGCTCCGG
NCU03345.1 1978 1998 CAGGAGGAGGAGGAGGAGCAG
NCU03346.1 403 417 AACCACCACCACCAG
NCU03346.1 2127 2145 ACCGCCACCGCCGCCGCCC
NCU03346.1 2187 2209 TCAGCAGCAGCAGCAGCAGCAAC
NCU03346.1 2337 2351 CGGCGCCGGCGGCGG
NCU03346.1 2442 2467 AGCAACGACAACAACAACCACAACAG
NCU03347.1 72 86 GGCCGCCGCCGCCTC
NCU03350.1 539 564 TGGAGGGAGGTGGTGGTGGTGGTGGC
NCU03352.1 625 647 AACAGTAGCAGCACCAGCGGCAT
NCU03355.1 1838 1852 AGGAGAAGAAGAAGA
NCU03355.1 2012 2028 AGAAGGAGGAAGAGGAG
NCU03355.1 2068 2082 GAGAAGAAGAAGGAG
NCU03355.1 2341 2357 GAGGAAGAAGAAGAGGA
NCU03356.1 986 1019 ATGGTGGTGGTAGTGGTGGTGGTGGTGGTGCTGG
NCU03356.1 1239 1254 AGCGGCGGCGGCAGCG
NCU03357.1 170 208 CCGCTGCTGCTGCTGTGGCGGCGGCGGCGGCGGCGGCGA
NCU03360.1 1692 1717 TGTCCCGCCCGTCCCGCCCGTCCCCC
NCU03361.1 108 132 CGACATTGACATTGACATTGACAGT
NCU03361.1 163 185 CCGGGTCCGGGTCCAGGTCCGGG
NCU03361.1 457 489 AGTACCACCACCACTACCACCACCACTACTACC
NCU03361.1 535 555 CCCCATCCCCATTCCCATCCC
NCU03361.1 637 663 TCCACCACCACCACCACCACCCTCCCA
NCU03361.1 958 979 AGTGGGAGTGGGGGTGGGAGTG
NCU03361.1 1026 1046 GGGGGATGGGGATGGGGATGA
NCU03362.1 324 346 CGTCCTCGTCCCCCTGCTCCGCC
NCU03363.1 88 106 GCTGCCGCTGCCGCTCCCG
NCU03363.1 114 129 TGCCGCCGCCGCCGTC
NCU03363.1 177 208 TGACAACAACGACAACAACAACAACAACACCA
NCU03363.1 246 262 TGCCGCCGCCGCTGCCG
NCU03365.1 1079 1093 CTGCTTCTTCTTCTC
NCU03365.1 1546 1582 CGCGGAGGGAGAGGTGGTGGTGGTGGTGGTGGAGGGA
NCU03365.1 1954 1972 CAACAGCAGCAGCAGCAGA
NCU03365.1 2100 2115 GGGTGGTGGTGGTGGA
NCU03366.1 399 413 CCCGCCGCCGCCTCC
NCU03366.1 1667 1685 GTGGTCGCGGTGGTCGCGG
NCU03367.1 253 271 AAAAAGAAGAAGAAGAAGG
NCU03375.1 403 420 AAAACAACAACAACATCA
NCU03380.1 1170 1194 CGGTCGTGCCGGCCGTGCCGGTCGT
NCU03381.1 396 414 ACACCACCAACACCAACAC
NCU03384.1 21 39 CAACACCACCACCACCAAC
NCU03384.1 332 359 TCGACGATGACGACGATGATGATGCTGA
NCU03384.1 360 387 AGCTGCTGCTGCTACTGCTGCTGCTGAT
NCU03384.1 395 409 CAACGACGACGACCA
NCU03384.1 514 542 GGAGGCGGTAGAGGCGGTAGAGGCGGCAG
NCU03384.1 552 586 CGGTGGAGGAGGAGGAGGTGGAGGAGGAGGAGGAA
NCU03384.1 716 746 CTGGAGGTGGAGGTGGTGGTGGTGGTGGGCG
NCU03384.1 760 782 GGTTCTGGTTCTGGTCCTGGTTC
NCU03387.1 219 240 TGGCGGCGGCGGTGGCGGTGGT
NCU03387.1 1336 1350 GGTGCTGGTGGTGGT
NCU03394.1 479 500 CGGAGAAGGAGGACGAGGAGGC
NCU03394.1 654 669 GCCGACGCCGCCGCTG
NCU03396.1 1448 1502 CCAAGAAGGACAAGAAGGAGAAGAAGGAGAAGAAGGACAAGAAGGCCAAGAAGGA
NCU03396.1 1671 1686 TGAGGAGGAGGAGAAG
NCU03396.1 1761 1780 CAAGAAGAAGAAGAAGAAGT
NCU03397.1 267 296 AAGAGGAGGAGGAGGAGGAGGAGGAGGAGA
NCU03397.1 379 402 TACCGTGACCGTGACCGTGATCGT
NCU03397.1 413 429 GCAACAACAACAACAAT
NCU03397.1 499 513 TCAGCAGCAGCAGCC
NCU03397.1 532 547 GGTGGCGGCGGCGGAG
NCU03398.1 76 104 GACTCAGGAGGAGGCTCAGGAGGAGGCTA
NCU03398.1 1153 1167 CAGCAACAACAACAC
NCU03398.1 1228 1269 AACGACAACGACGACAACGACGATGATGATGACGACGACGAC
NCU03398.1 1277 1288 ACCACCACCACC
NCU03398.1 1595 1616 AGGAGAGGGAGAGGGAGAGGAA
NCU03398.1 1641 1661 TGGAACTGGGACTGGGACTGG
NCU03399.1 497 515 AGGCCGAGGCCGATGCCGA
NCU03399.1 822 843 CACCGAGACCGAGACCGAGGCC
NCU03399.1 1326 1356 TGGACGTGGCCGTGGCCGTGGCCGTGGCGGT
NCU03401.1 195 210 CGAGGACGAGGACGAG
NCU03402.1 1209 1223 CATCCTCCTCCTCCG
NCU03402.1 2104 2129 TCTGCTGCTGTTGCTGCTGCTGCTGG
NCU03402.1 2175 2196 GAGGGGGGAGGCGGGGAGGGTG
NCU03402.1 2199 2213 GGGAGGAGGAGGAGC
NCU03402.1 2292 2317 GAAGGAGATGGAGATGGAGATGGAGG
NCU03403.1 109 124 CTTCCTCCTCCTGCTC
NCU03405.1 249 269 ACAGCAGCAGCAGCAGCAACA
NCU03407.1 981 995 GAGGAAGAAGAAGAG
NCU03408.1 8 38 TCCTCAACCTCAACCTCAACCTCAACCTCAC
NCU03408.1 65 80 CTTCCTCTTCTTCTTC
NCU03408.1 165 200 TACCGCCACCACCACCACCACCTCCTCCTCCTCCCA
NCU03408.1 277 302 GAACAACAACAGCAACAACAACAAAA
NCU03408.1 453 471 GAAGCAGCTGCAGCAGCTG
NCU03408.1 999 1036 GGTGGATGAGGAGGTGGAGGTGGAGGTTGAGGTGGAGG
NCU03409.1 465 480 CAACGACGACGACGTC
NCU03409.1 1736 1766 GCGGCGGTGGTGGGGGAGGAGGAGGAGGATG
NCU03409.1 1786 1805 CGAGGAGGTGGAGGAGGAAG
NCU03409.1 1819 1838 GGTAGGGGTAGAGGTAGGGG
NCU03410.1 4 28 GCCACCCCCACCCCCACCACCACCA
NCU03416.1 98 113 CTCCCGCTCCCGCTCC
NCU03416.1 193 211 CAGCAACAACCACAACAAG
NCU03416.1 2587 2608 ACGCCTACGCCCACGCCCACGC
NCU03416.1 2983 2999 CACCAACAACAACATCA
NCU03416.1 3033 3047 GCACCAGCAGCAGCA
NCU03416.1 3080 3095 CGCAACCGCAACCGCA
NCU03416.1 3112 3146 CAGCCGCCGCCGCCGCAGCAGCAACAGCAGCACCA
NCU03422.1 814 830 ACGTCGTCGTCATCGTC
NCU03422.1 1105 1119 GAAGACGACGACGAG
NCU03425.1 783 805 GTACTACTTCTACTCCTACTTCT
NCU03426.1 66 82 GACCACCACCATCACCA
NCU03428.1 784 798 GGCGTCGTCGTCGGC
NCU03428.1 1191 1207 GGAGGCGGAGGAGAAGG
NCU03430.1 133 160 GACAACAGCAACAACAACACCAACACCA
NCU03435.1 1083 1103 TGCCAGTGCCAATGCCAGTGC
NCU03435.1 1126 1144 GAGAAGAAGGAGAAGGAGA
NCU03435.1 2052 2071 TGGCGGCGGCGGTGGCGGCG
NCU03437.1 1 19 ATGACTATGACCATGACTA
NCU03443.1 352 372 CTCGCCCTCGCCCTCACCCTC
NCU03446.1 596 634 ATGTGGAAGACGTGGAAGACGTGGAAGACGTGGAAGACA
NCU03447.1 26 42 GTGGAAGTGGAAGTGGA
NCU03447.1 500 525 AGAAGAAGCAAAAGAAGCAAAAGGAG
NCU03447.1 679 705 GCGATGCCATGCCATGCCATGCTATGC
NCU03451.1 1577 1617 CAACACCACCACCACCACCACCACCACAACAACAACAACCA
NCU03453.1 253 277 ACTGCTGCTGCTGCTGCTGCTGCTA
NCU03454.1 23 50 GCCGGACCGGACCGGACCGGACCGAACC
NCU03456.1 65 79 CCTCCGCCGCCGCCC
NCU03456.1 150 188 ATCCGCGTCCCCATCTGCGTCCCCATCTGCGTCCACATC
NCU03458.1 1561 1577 GACGAGGAGGACGAGGA
NCU03461.1 2488 2516 GAGGACGATGATGACGATGATGATGATGT
NCU03462.1 126 140 CACCAACAACAACAA
NCU03464.1 349 372 AAGGAGGAGAAGGAGAAGGAAAAG
NCU03464.1 404 429 AGAAGGGGGAGAAAGGGGAGAAAGAG
NCU03464.1 449 486 AAGGAGGAGGAGGAGGAGAAAAGGAAAAGGAAAAGGGA
NCU03464.1 577 599 GAAGAGTTGGATGAGTTGGATGA
NCU03467.1 290 340 AGCGGCGGTGGCGGCAGCGGCGGGATCGGATCGGATCGGATCGGATCGGAG
NCU03469.1 343 358 ATTGGCATTGGCATTG
NCU03471.1 454 483 GAAGGGGGAGGAGAAGGAGAAGAAGAAGGA
NCU03471.1 841 855 TCCTCTTCCTCCTCC
NCU03471.1 954 974 GCCCCCCTCCCTCCGCCTCCT
NCU03473.1 118 142 CAAGCAGAAAAAGAGGAAGATGAAT
NCU03473.1 466 531 CCTGCATGGCATCAAGCACCTGCATGGCATCAAGCACCTCCATGGCATCAAGCACCTCCATGGCAT
NCU03473.1 538 618 CCTCCATGGCATCAACCTCCTCCATGGCATCAACCTCCTCCATGGTATCAAGCACCTCCATGGTATCAAGCACCTCCATGG
NCU03476.1 417 435 TGACGATGAAGATGATGAG
NCU03478.1 686 714 GCCCCTCCTCCTCCTCCTCCTCCTCCTCG
NCU03479.1 792 807 GCTCCTCCTCATCCTC
NCU03480.1 81 113 GCAACAACAACAACAACAACAACAACAACAACC
NCU03480.1 119 136 TGCAGCAGCAGCAGCAAC
NCU03480.1 175 193 CAGCAACAACAGCAACAAC
NCU03480.1 333 376 ACCGCCGCCGCCGCAACAACAACAGCAACAGCAGCCGCAGCAAC
NCU03480.1 438 455 TCAACAACAACCACAACA
NCU03480.1 468 486 TCAGCAGCAGCAGCAGCAT
NCU03480.1 1164 1178 CCCACCACCACCAGC
NCU03480.1 2361 2394 AGGCGGTGGTGGCGGCGGTGGCGGCGGTGGTGGT
NCU03481.1 34 81 ACTTCTTCTTCTTCTTCTACTGCTACTGCTACTGCTACTGCTGCTACT
NCU03481.1 144 165 CCAGACACAGACACAGACACAC
NCU03481.1 211 226 TCCACTTCCACTTCCA
NCU03481.1 286 328 TCTGCAGCAGCTGCAGCAGCAGCTGCCGCCGCCGCCGCCGCTG
NCU03481.1 489 510 TACTGCTGCTGCTGCTGCTGCC
NCU03481.1 741 769 CGGTGGTAGTGGTAGTGGTAGTGGTAGCG
NCU03481.1 808 829 GCAGGAGCGGGAGCGGGAGGGG
NCU03481.1 899 925 CGGTGGGAGGAGGTGGTGGTGGTGGGC
NCU03481.1 945 970 CGGAGGAGGGGGAGGAGGAGGAGGAG
NCU03481.1 1355 1370 TAGGAGGAGGAGGGGG
NCU03481.1 1502 1517 GTGGAGGTGGTGGTGG
NCU03481.1 1562 1577 CTTCGTCGTCGTCGGC
NCU03481.1 1802 1825 GCACTAGCTCTAGCTCTAGCTCCA
NCU03481.1 2085 2100 TGGCGGCGGCGGCGGT
NCU03481.1 3028 3042 CAGGAGCAGCAGCAG
NCU03481.1 3249 3265 AGGTGGTGGTGGTGATG
NCU03481.1 3482 3504 ACTCCTCATCCTCCTCCTCCTCT
NCU03481.1 3959 3974 GGGAGAGGGAGAGGGA
NCU03483.1 3812 3833 ATGGTGGTGGTGGTGGTAGTGG
NCU03485.1 158 188 TCACCCCTCTCTCCGCCGCCCACCGCGCGCA
NCU03485.1 217 249 GCTGCCCAGGCCGCCCAGGCTGCCGCCGCCGCT
NCU03485.1 282 302 CCAACAACAACAACAACGACA
NCU03485.1 877 902 GGGATGCCGGGCATGCCGGGGATGCC
NCU03485.1 903 934 AGGAGGAGGAGCGGGAGCGGGAGCGGGTGGGA
NCU03485.1 960 981 GGGGATGGGAGGGATGGGAGGA
NCU03487.1 11 36 AGAAGCAGAAGAAGCAGCAGCAGCGG
NCU03488.1 586 601 ACCAGCACCACCACAA
NCU03489.1 912 932 GGGCAGTGGCAGTGGCAGTGA
NCU03489.1 1356 1378 TCCCACCACCACCGCCACCACCA
NCU03489.1 2306 2325 CGACAACAACAACAACAACG
NCU03489.1 2400 2422 CAACACCAACACGACCATCACAA
NCU03489.1 2710 2728 AGTGGTGATGGTGGTGGTT
NCU03489.1 2789 2812 ACATAGACATGGACATGGACATAG
NCU03489.1 2893 2916 CAAAGTCAGAGTCAGAGTCAGAAT
NCU03490.1 963 988 CTCCTCCGCCTCCCCCACCCCCACCG
NCU03491.1 363 381 CCGAGGCCGCCGAGGCCGC
NCU03493.1 2200 2215 GGCAGCAGCAGCAGCT
NCU03493.1 2790 2835 TGGTGGTGGATATGGAGGTGGATATGGAGGTGGATATGGAGGTGGT
NCU03496.1 551 591 CATCACTACCACCACCACCACCAGCAGCAGCAGCAGCAACA
NCU03496.1 793 816 GAACCAGCAGCACCAGCAGCACCC
NCU03496.1 895 917 CCTTCTTCTTCTTCTTCTTCCTC
NCU03496.1 1219 1255 CAATACAAACACAACAAATACAAATACAAATACAAAG
NCU03496.1 1689 1705 GTCTTCTTCTTCTTCTG
NCU03497.1 147 170 TGCCGCCGCCACCGCTGCCGCTGC
NCU03497.1 192 214 TCCCTCCTCCTCCTCCACCACCA
NCU03497.1 231 245 ACCACAACAACAACC
NCU03497.1 524 547 GGAAGGAGAAGAACAAGAAGAAGT
NCU03498.1 1319 1346 CTCCCTCCTCCTCCTCCTCCTCCTCCAC
NCU03498.1 1896 1911 TGATGTTGATGTTGAT
NCU03499.1 79 94 GAAGCCGAAGCCGAAG
NCU03502.1 663 684 TGAGAATGGGAATGGGAATGGA
NCU03502.1 792 823 TAGTGGAAGTGGAAGTGGAAGTGGAAGTGGGA
NCU03502.1 903 948 ACAGCAGCAGCAGCAGCAGCAACAGCAGCAACAGCAGCAGCAGCAA
NCU03502.1 1185 1205 TCAAGCTCAAGTTCAAGCTCA
NCU03502.1 1213 1230 CCCCCTCCTCCTCCTACT
NCU03502.1 1245 1323 ACAATACCCACAACACCCACAACAACAGCAGCAACAACAACAGCAGCAACAACAACAACAACAACAACAGCAACAACAG
NCU03502.1 1367 1385 GGCAGCAGCAGCAGCAACA
NCU03502.1 1395 1435 CGCAAGTGCAAGTGCAAGTGGCAGTGGCAGTGGCAGTGGTA
NCU03502.1 1452 1470 AAGCGGAAGTGGAAGTGGA
NCU03502.1 1519 1543 GCTACTACTACTGCTGCTGTTGCTG
NCU03502.1 1604 1622 CTGGTGGTGGTGGTGGAGG
NCU03505.1 210 226 ACAGCAGCAACAGCAGC
NCU03505.1 3436 3455 CCGCAGCAGCAACAGCAGCA
NCU03505.1 3658 3681 GAGCAGCAACAGCAGCAGCAACAG
NCU03505.1 3760 3779 CAGCAACAGCAACAACCACA
NCU03505.1 4753 4764 CATCATCATCAT
NCU03505.1 5624 5656 TGGGGGGAGGAGGAGGAGGAGGAGGAGGAGGAT
NCU03506.1 43 54 ACCACCACCACC
NCU03508.1 4 24 GAGGTCGAGGTTGAGGTCGAG
NCU03509.1 563 579 CCATCATCATCATCAAC
NCU03510.1 34 51 ACTTCCTTCCTTCCTTCT
NCU03513.1 1257 1274 GGATGATGCTGATGATAA
NCU03513.1 1286 1300 ACGAGGAGGAGGAGA
NCU03514.1 44 74 ACAACGACGACGACGACGACGACGACGATGA
NCU03514.1 195 230 GCCACTACCACCACCACCATCACCACCACCACCATC
NCU03514.1 356 377 AGGGGCAGGCGCAGGGGCAGGG
NCU03514.1 821 838 ACGCCGCCGCCGCCGCCA
NCU03514.1 1084 1102 GAGGCGAAGGCGGAGGCGG
NCU03514.1 1650 1675 CGCCGACTCCGACTCCGACTCCGACA
NCU03514.1 2137 2190 AAGGAAGAGGAGGAGAAGGAGCAGGAAAAGTGGCAGAAAAAGTGGCAGGAAAAG
NCU03514.1 3691 3712 CTTCAACCTCAACCTCAACCAC
NCU03514.1 4136 4185 TGAGGGGGTGGTGGAGGGGGAGGGAGAGAGATGGTGGTGGTGGTGGTGGA
NCU03516.1 13 29 ACTGCTGCTGCTGCCGC
NCU03517.1 561 576 AGGTGGTGGTGGTGGA
NCU03518.1 125 139 CCCCTCCTCCTCCCC
NCU03518.1 168 186 ACAACCACCACCACCACCG
NCU03518.1 307 329 CCGCAACCACAACCACAACCGCA
NCU03518.1 505 523 CCGCCTCCTCCTCCTCCTA
NCU03518.1 536 551 CCTCATCCTCATCCTC
NCU03518.1 1056 1086 CCCTCGTCCTCGTCCTCGTCCTCGTCCTTCT
NCU03518.1 1380 1395 GGGAGGAGGAGGAGGG
NCU03518.1 1550 1570 TGGCGGCGGAGGGGAGGAGGC
NCU03521.1 81 97 ACAGCAGCAACAGCAGC
NCU03521.1 139 163 CAAAAGAAGAAGAAGAAGAAGACGA
NCU03522.1 25 57 CCGGCGACGGCGGCGGCGGCGGCGACGGCGACG
NCU03523.1 2840 2859 TCCACCATCACCACCACCAA
NCU03524.1 93 109 CTTCATTCCTTCCTTCC
NCU03525.1 506 534 AAGAGGAAGGGAAAGGGGAAGGGAAAGGA
NCU03528.1 36 54 CGGCGCCGCTGCCGCTGCC
NCU03528.1 221 242 CGGAAGAGGAGGAGGAGGAGCA
NCU03528.1 253 267 GAGAAGAAGAAGCAG
NCU03529.1 415 440 GGGAAGGAGGGTAAGGAGGGGAAGGA
NCU03529.1 811 839 CTACAGCAACAACAGCAACAGCAACAGGA
NCU03529.1 987 1002 TGAAGAAGAAGAAGAG
NCU03530.1 335 350 CCACTACCACTACCAC
NCU03531.1 212 228 CCGACGACGACGACGAT
NCU03531.1 326 358 ACCAGCAGCAACAGCAACAGGAGCAGCAGCAGG
NCU03531.1 368 392 CACAACAAGAACCACAGCAACAACC
NCU03534.1 629 649 TAGCAGGAGCACCAGCATCAG
NCU03535.1 19 35 CCAGCAGCATCAGCAGC
NCU03537.1 167 190 ACCTCCGCCCACCCTCCTCCTCCG
NCU03537.1 193 221 TACGACGACGACGAAGACGATGACGAAGA
NCU03537.1 1138 1156 GAAGAGGAGGAGGGGGAGG
NCU03538.1 1164 1180 CCAACAACAACAACAGC
NCU03539.1 1110 1128 GTACGAAAAGTACGAAAAG
NCU03543.1 86 111 CAGCCGCCGCCGCCGCCGCCGCCGCA
NCU03544.1 833 878 ATGAGGAGCAGGAGGCGGAGGAAGACGAAGAGGACGAAGAGGACAA
NCU03544.1 3699 3715 CAAGAAGAATAAGAAGA
NCU03545.1 108 146 GTCACAGTCACAGTCGCAGTCGCAGTCGCAGTCGCAATC
NCU03545.1 612 639 GCCACCACCACCACCACCACCTCCTCCA
NCU03545.1 876 904 ACAACAAGAGCAACAGCAAGAGCAACAAC
NCU03545.1 3549 3572 GCAGGAGCACGAGCACGAGCAGGA
NCU03545.1 3992 4018 GCAACAACAACAACAAGCAGCAGCAGC
NCU03545.1 6216 6247 GGGTCAGAGTCACGGTCAGAGTCACGGTCAGC
NCU03545.1 6298 6324 GCTGCCCCTGCCCCTGCCCTTGCCCTT
NCU03545.1 6519 6550 GAGCATGACCATGAGCATGAACATGAACATGA
NCU03545.1 6587 6635 GTCAGTCTCAGTCTCAGTCTCCGTACCAACAGCAGTACCAACAGCAGCA
NCU03545.1 6766 6784 AGTGGTGGTGGTGGTGGTT
NCU03545.1 6895 6910 CAGAGAGAGAGAGAGG
NCU03546.1 30 48 TGCCGCCGCCGCCGCCGCT
NCU03546.1 80 105 TTGCTGCTGCTGCTGCTGCTGCTGGT
NCU03546.1 252 276 TCCTCCACCACCACCACCACCAGCA
NCU03546.1 320 341 CCGCTGCTGCTGCTCCTGCTGC
NCU03546.1 404 430 ATGCCGCTGCCGCTGCTGCTGCTGCAG
NCU03546.1 549 589 CCAACATCAACAACAACAACATCAACAACAACAACAACAAC
NCU03546.1 615 630 TCAACCTCAACCTCAA
NCU03546.1 721 736 GACGAAGAAGAAGACG
NCU03546.1 1032 1062 TAACAACAACAACAACAACAACAACAACAAC
NCU03546.1 1497 1515 CGACAACAACAACAACACC
NCU03546.1 2103 2132 TCGTCATCATGATCATCACCATCATCACCA
NCU03546.1 3356 3381 ACAATGGTACCAATGGTACCAACGGT
NCU03546.1 3937 3969 GCGCCTCCCACGCCCTCCACCACCACGCACTCG
NCU03546.1 4018 4033 GACAACGACGACGCCG
NCU03546.1 4076 4092 GCGGCAGCGGCGGAGGC
NCU03548.1 1750 1766 GATGACGACGACGAGGA
NCU03549.1 524 542 CTGCTACTACTACTACCAC
NCU03550.1 15 30 ACCGCCGCCGCCGCCA
NCU03550.1 1448 1465 AACAGCAGCAGCAGCAGT
NCU03550.1 1528 1559 CAGCAACAACAACAGCAGCAGCAGCAGCAACA
NCU03550.1 1650 1665 CCAGCAGCAGCAACAG
NCU03550.1 1689 1760 ACAAGCGCAAGCTCAAGCGCAAGCACAAGCTCAAGCGCAAGCTCAAGCGCAAGCACAAGCTCAAGCACAAGC
NCU03550.1 1779 1841 GCAGGCCCAGCAGCAAGCCCAGCAGCAAGCCCAACAGCAAGCCCAACAGCAAGCCCAGCAGCA
NCU03550.1 1845 1859 CCAACAACAACAGCA
NCU03550.1 2557 2576 CAACAGCAGCAGCAGCAACA
NCU03550.1 2650 2697 CACCAACAACAACAACAACAACAGCAGCAGCAGCAGCAGCAGCAGCAA
NCU03550.1 3202 3225 GCGCAGGCACAGGCGCAGGCGCAG
NCU03550.1 3264 3282 GCAGCAGATGCAGCAGATG
NCU03550.1 3490 3526 CAGCAACAACAACAACAGCAGCAGCAGCAGCAGCAGG
NCU03551.1 2868 2883 GGCAGCGGCGGCGGGG
NCU03551.1 3061 3084 GCTGGTGGTGATGGTGCTGGTGGA
NCU03552.1 46 66 GACCACCACCACCACCACGAC
NCU03553.1 32 65 GCGTGAGTGTGAGTGTGTGTGTGTGTGTGTGTGC
NCU03554.1 1908 1926 GGCGGAGGAGGAGGAGAAG
NCU03555.1 274 291 TCTGCTGCTGCTTCTGCT
NCU03555.1 1628 1647 CCTCATCATCATCATCATCG
NCU03555.1 1696 1718 AACCCCAATCCCAACCCCAACCC
NCU03555.1 2286 2320 GTCTTCTTCTTCTGCTGCTGCTGCTGCTGCTACTG
NCU03555.1 2365 2387 AGTGCTGGTGGTGGTGCTGGTGA
NCU03555.1 2435 2449 AGGAAGAAGAAGAAG
NCU03556.1 963 1008 CCAACAACAACAACAGCAACAACAACAACAACAACAACAACAACAG
NCU03557.1 888 909 CAGCGACGCCATCGACGCCATC
NCU03557.1 1602 1622 CTCTTCTTCGTCTTCTTCTAC
NCU03557.1 1762 1773 TCCTCCTCCTCC
NCU03557.1 2147 2164 AAGGAGAAGAAAAAGAAG
NCU03557.1 2180 2195 AAGGAGAAGAAGAAAA
NCU03557.1 2202 2234 AAAAGAAGGAGAAGAAGAAGAAGAAAAAACAAG
NCU03557.1 2399 2420 CAACAGCAACAGCAGCAGCAGG
NCU03558.1 192 208 CGCTGCCGCCGCCGCCG
NCU03559.1 83 102 TTGCTGCTGCTGCTGCTTCT
NCU03559.1 799 820 GCCAAGAACGGCAAGAACGCCA
NCU03562.1 328 343 GGCGACGACGACGAGG
NCU03563.1 1003 1038 CCCACCATCACCATCACCACCACTACCACAACCACT
NCU03563.1 1449 1490 CAACAGCAACAGCAGCAGTAACAACAACAACAGCAACAACAC
NCU03566.1 146 178 TCTCCTCTCTCTCCTCCCTCTCCTCCTCCCCCG
NCU03567.1 171 187 CCACGGCCACGGCCACG
NCU03567.1 461 492 CAGGAGCAGGAGGGGGAGGGGGAGGAGGAGTA
NCU03567.1 554 576 GAGGAACAGGAACAGGAACAGTA
NCU03567.1 1537 1553 GGACATGGACATGGACA
NCU03568.1 19 33 ACTGCTGCTGCTGCG
NCU03568.1 142 156 GTCGTCGTGGTCGTC
NCU03571.1 179 206 CCCAGCCTGCACAGCCTGCACAGCCTCC
NCU03571.1 2415 2432 CAACAGCAGCAGCAGCAA
NCU03572.1 60 71 ACCACCACCACC
NCU03572.1 641 656 TCGACGACGAAGACGA
NCU03572.1 1732 1753 GGAGAAGAAGAAGAACAAGAAG
NCU03572.1 1818 1836 GAGACGGAGACGTAGACGG
NCU03572.1 1877 1903 CAGAAACAGAGACAGAGACAGAGACAT
NCU03573.1 117 131 CCACAACAACAACAA
NCU03573.1 172 191 CAAGCTCAAGCGCAAGCTCA
NCU03573.1 3445 3464 GAGCGGGAGAGGGAGAGGGA
NCU03573.1 3876 3895 CAGCGGCGTCGGCGGCGGCC
NCU03573.1 3912 3932 TGACGACGACGACGACGAGGA
NCU03573.1 4068 4083 GCAGGCGCAGGCGCAG
NCU03573.1 4151 4187 GACCAGACCGATCAGACCGACCAGACCGACCAGAACG
NCU03575.1 594 609 CGCCGTCGTCGTCGCC
NCU03575.1 3182 3199 TGGAGGAGGAGCAGGAGG
NCU03576.1 493 509 CACGACGACGGCGACGA
NCU03577.1 694 725 CTCCAGCACCAACACCACCAACAACAACAACT
NCU03578.1 474 500 TAAGTACGAGAGCAAGTACGAGAGCAT
NCU03578.1 1392 1428 AGGGAGAGGTGGTGGTGGCGGCGGCGGCGGCGGCGGT
NCU03578.1 5165 5179 AGAACAAGAAGAAGA
NCU03578.1 6670 6686 GCTGGTGGTGGTGGTGT
NCU03578.1 6941 6955 ACGTCGACGACGACG
NCU03578.1 7000 7022 AACGAAACCGAAACCGAAACTGA
NCU03581.1 364 386 AAGGTGGAGGAGGAGGAGGAGTA
NCU03582.1 255 275 GAAGACCAAGACCAAGACCAT
NCU03584.1 4875 4894 CAAGAAGAAGAAGAAGGAGA
NCU03588.1 426 441 CGCCGACGACGACGAC
NCU03590.1 123 155 CCAACAACAACAACAACCACAACCACAACCACC
NCU03590.1 159 189 ACAAGAAGAAGAAGACGAAGAAGAAGAACAA
NCU03590.1 423 441 ATCTTCTTCTTCTTCTTCA
NCU03590.1 586 601 ACGGCGACGGCGACGG
NCU03590.1 615 634 CGGTGGTGGTGGTGATGGTG
NCU03590.1 743 761 GCAACAACAACAACAGCAA
NCU03590.1 867 890 CGACAACAATAACAACAACCACAA
NCU03591.1 1838 1859 TCATCACCTTCTTCACCTTCTT
NCU03592.1 4748 4764 GAAGCAGCAGCAGCAGA
NCU03598.1 633 653 CGACTCCGAATCCGAATCCGA
NCU03598.1 910 933 GAGGAAGACGAAGAGGAAGAGGAA
NCU03598.1 974 991 CAGAAGAAGAAGAGGAAG
NCU03598.1 1961 1982 ACCGGGATCGGGATCGGGACCG
NCU03599.1 190 206 GATGACGACGACGAGGA
NCU03599.1 267 288 CTCCATGTCTTCCATGTCTTCT
NCU03599.1 646 664 ACCGGCAACGGCAACGGCA
NCU03600.1 301 331 TCTTCCTCCCCCTCCTCCTCCTCCTCCTCCA
NCU03600.1 624 642 CAGCTCCAGCCCCAGCTCC
NCU03604.1 166 180 GCTCCTCCTCCTCCA
NCU03607.1 629 648 GCACCACCACCACCACCAAC
NCU03607.1 1074 1098 GGAAGGGGGGGAGGAAGGGTGGGAT
NCU03611.1 270 284 TGGCGGCGGCGGCGT
NCU03617.1 868 886 GACGATGGCGATGGCGATG
NCU03618.1 1411 1427 AACCACCACAACCACCA
NCU03622.1 35 49 CCAGCAGCAGCAGCT
NCU03622.1 263 278 CCTCATCCTCCTCCGC
NCU03622.1 419 433 GGAGCAGCAGCAGGA
NCU03622.1 737 760 CGCCTGCGCCTGCACCTGCGCCTG
NCU03622.1 880 896 GATGAGGAGGAGGATGA
NCU03622.1 2520 2535 GACGGCGGCGGCGGGG
NCU03626.1 228 257 ATATGCCGGAGGGTATGCCGGAGGATATGC
NCU03626.1 974 990 CATCCTCCTCCTCTTCC
NCU03627.1 1164 1183 CCAATCCCAATCTCAATCCC
NCU03627.1 1217 1232 GCGACGACGACGAAGA
NCU03627.1 1272 1304 CGACACCAGCGACTCCGCCACCAGCGACTCCGC
NCU03628.1 1989 2003 GGCTGCTGCTGCCGC
NCU03628.1 2252 2266 AGCAGGAGCAGCAGC
NCU03630.1 403 420 AAGGAGGAAGAGGAGGAT
NCU03632.1 1408 1426 GGGGAGGAGGAGGAAGAGG
NCU03635.1 179 197 CTTCCCTCCCTCCTTCCCT
NCU03639.1 531 556 TGCCGTCGCCACCGTCGCAGCCGCCT
NCU03645.1 1580 1598 GCACTCGAGCACTCGAGCA
NCU03646.1 1622 1660 CTGGTGGTGGTGGTGGTGGTGGTGGTGGTGGTGGTGGTA
NCU03647.1 1649 1665 AGAAGGAGGAGGTGGAG
NCU03647.1 1820 1849 TGGCCAAGGAGGCCAAGGAGACCAAGGAGG
NCU03647.1 2543 2561 TCACCACCATCACCACTAC
NCU03647.1 2657 2682 TCACCACCACCACCACCACCACCACT
NCU03647.1 2804 2822 ATAACGATAACGACAACGA
NCU03648.1 1965 2003 TCCTTCTTCTTCATCTTCGTCTTCTTCATCTTCGTCTTT
NCU03651.1 120 141 TTTCCTCCATCTCCTCCATCTC
NCU03651.1 1772 1798 AGGAGTTCATGGACGAGTTCATGGAGG
NCU03652.1 4233 4251 TGCTTCTTCTTCTTCTTCA
NCU03654.1 428 443 CCTCGTCCTCCTCCTC
NCU03654.1 478 505 TCCACCACCACCACCACCACCACCACCA
NCU03654.1 788 816 GGGAGGAAGAGGAGGAGGAGGAGGAGGGC
NCU03654.1 834 848 GGGTGGTGGTGGTGA
NCU03654.1 975 1032 GGGATCAGGAGGATCAGGAGGATCAGGATCAGGATCAAGGTCTGGGTCTGGGTCTGGA
NCU03654.1 1045 1079 GGTACGGGGACAGGAACGGGGACAGGAACGGTGAC
NCU03654.1 1125 1140 GCCTGTGCCTGTGCCT
NCU03654.1 1183 1207 CAGCAGCAACAACAGCAACAGCAAC
NCU03654.1 1336 1356 GATATGGATATGGATGTGGAT
NCU03654.1 1381 1407 GAAAGTGGAAGTGGAAGTGGAAGTGGT
NCU03654.1 1494 1515 TGGAAGTGGTGGTAGTGGTGGA
NCU03657.1 5 19 CGCCACCACCACCCC
NCU03657.1 88 99 GCCGCCGCCGCC
NCU03657.1 627 642 CAAGGGCAAGGGCAAG
NCU03658.1 376 392 GCTGCCGCTGCTGCAGC
NCU03658.1 1454 1476 CGAAGAACGAGAAGAACGCGAAG
NCU03658.1 1571 1591 AGGCGGAGGCGGAGGTGGGAG
NCU03658.1 2555 2578 GCACCACCAGCACCACCACCAACA
NCU03661.1 54 81 TTCAACATCAACATCAACATCAACATCA
NCU03661.1 87 106 TACAACCACAACGACAACAG
NCU03661.1 1698 1716 CCCCCACCCCGACCCCGAC
NCU03661.1 2025 2040 CTTCTTTTTCTTCTTC
NCU03661.1 2505 2526 GACTACGGCTACGGCTACGGCG
NCU03666.1 104 133 AGCAACGGGGGCAGCGACGGGGGCAGCAAC
NCU03667.1 1251 1302 GGAGAACGAGAACGAGAACGAGAACGAGAACGAGAACGAGAACGAGAAGGAG
NCU03668.1 545 563 GTGATGATGATGATGATGG
NCU03668.1 2111 2126 CAGGAGGAGGAGGACG
NCU03668.1 2360 2381 CGGGCGGGAGGAGGTGGGGGTG
NCU03669.1 1532 1547 GCGACGACGATGACGA
NCU03669.1 1734 1748 TGAGGAGGAGGAGGC
NCU03669.1 1795 1809 AAGAAGGAGAAGAAG
NCU03669.1 1857 1871 CGATGACGACGACGA
NCU03669.1 1918 1935 GAGAAGAAGAAGAAGAAC
NCU03670.1 751 791 GATGAGAATGGAGAGGAGGAGAATGGAGAGGAGGAGATTGG
NCU03671.1 35 64 CAACGACGACGACGACGACGACGACGACAA
NCU03676.1 120 134 GGGTGGTGGTGGTGA
NCU03676.1 438 453 TTCCACTTCCACTTCC
NCU03677.1 9 32 GACTTGTCACGACTTGTCACAACT
NCU03677.1 203 219 CCATCATCATCATCCTC
NCU03679.1 452 480 GCATTACGGGCATCACGGGCATCACGGGT
NCU03679.1 919 938 GAGCGGGAGCGTGAGCGTGA
NCU03679.1 980 994 AGAAGGAGAAGAAGA
NCU03681.1 37 52 GACGCCGACGACGACG
NCU03684.1 163 174 GACGACGACGAC
NCU03685.1 895 915 CTCCCGCCGCCCCCACCACCT
NCU03685.1 1245 1256 CAGCAGCAGCAG
NCU03685.1 5474 5496 ACGGCGGCGGCGGCAGCGGCAGC
NCU03687.1 204 227 TCAACAACAACAACAACAACAACT
NCU03688.1 13 51 CTCTTTTCTCTCTCTCTCTCTCTCTCTCTCTCTCTCGCT
NCU03690.1 241 263 AAGAACAACATCAAGAACAACTA
NCU03692.1 832 847 CATGATGATGATGACG
NCU03694.1 1528 1585 GCTGCGGCAGCGGCAGCGGCAGAAGCAGCAGCAGCAGCTGCAGCCGCCGCCGCCGCCA
NCU03697.1 160 171 CGCCGCCGCCGC
NCU03699.1 1729 1749 GAAGAGGAGAAGGAAGAGGCG
NCU03700.1 16 33 GCCCCCCCCCCCCTCCCC
NCU03702.1 34 54 CGTGGCGGTGGTCGTGGTGGA
NCU03702.1 121 135 CGTGGTGGTGGTGCT
NCU03708.1 553 571 GTCGAGGTCGCGGTCGAGG
NCU03709.1 1906 1921 AGCAACAGCAGCAGTA
NCU03709.1 1935 1960 CGCTGCCGCTGCTGCCGCTGCTGCTA
NCU03709.1 2138 2164 CTGGTGGTGGCGGTGGTGATGGTGGTG
NCU03709.1 2207 2228 CCTCTACTTCTACTTCTTCATC
NCU03709.1 2538 2555 TGCTGGTGGTGCTGGTGG
NCU03710.1 382 397 GTCGACGACGAAGACG
NCU03712.1 284 300 CCAACAACAGCAACAAC
NCU03712.1 388 412 TCCGCCCACCCGCCACCACCATCAC
NCU03712.1 415 436 CAGCAACAACAACAACAACCAC
NCU03712.1 778 793 GACAACGACGACGAAG
NCU03715.1 1819 1835 CATGATGATGATTATGA
NCU03715.1 1841 1868 ACGAAGAAGAAGACGACGACGACGAAGA
NCU03716.1 421 435 ACCAACAACAACAAC
NCU03716.1 452 469 CGTCCTCCTCCTCCTCCA
NCU03718.1 359 383 AGCAGCAACAACAGCAACAACAAAA
NCU03719.1 1568 1591 CCGCAGCAGCAGCAGCCGCAGCCG
NCU03719.1 1906 1923 GGTGCTGCTGCTGCTGCC
NCU03719.1 2123 2138 ATGGTGGTGGTGGTGT
NCU03725.1 438 453 CGAAATCGAAATCGAA
NCU03726.1 265 283 CAGAAGAAGGAGAAGGAGA
NCU03726.1 319 334 GATGAGGATGATGATG
NCU03726.1 758 778 AGCAGAAAAAGAAAAAGAAGC
NCU03726.1 882 897 GAAGGAGAAGAAGAAG
NCU03726.1 931 954 CAGAAGGAGAAGGAGAAGAAGATG
NCU03727.1 1789 1803 GAGGAGAAGGAGGAG
NCU03727.1 2553 2571 CCAACAACAACAACAACAG
NCU03727.1 3113 3131 GGATGGGATGGGAGGGGAT
NCU03727.1 3159 3175 TGGTGCTGGTGGTGCTG
NCU03727.1 3261 3275 TGCGGCTGCTGCTGC
NCU03728.1 356 370 CTGCCGCCGCCGCCG
NCU03728.1 1807 1829 ATGTCCATGTCCATGCCCATGTC
NCU03728.1 2034 2059 ACAGCAACAGCAGCAGCAGCAGCAGT
NCU03728.1 2061 2085 TGCGCCGGCGCCGGCGCCGGCGCCA
NCU03732.1 427 464 GGCGGCATGGGTGGTGGCATGGGTGGTGGCATGGGCGG
NCU03735.1 852 866 TCAGCAGCAGCAGGA
NCU03736.1 464 483 CCGCTGCTGCTGCTGCTCCT
NCU03736.1 677 696 TGGATGAGGATGAGGATGAC
NCU03736.1 896 910 AAAAGAAGAAGAAGC
NCU03736.1 1183 1217 GATGAGGAGGTGGAGGAGGAGGAGGAGGAGGAGCA
NCU03740.1 1605 1638 AGCTGCTGCTGCTGCTGCTGCTGCTGCTGCTGCG
NCU03740.1 1649 1665 CCTCATCATCATCAGCA
NCU03740.1 1720 1737 GCTCCTCCTCCTCCTCCC
NCU03740.1 1817 1850 GCGCCTCCGCCCTCCCCCTCCCCGCCACCGCTCG
NCU03740.1 2374 2403 TTGTCGTCGTCGTCATCGTCGTCGTCGCCG
NCU03740.1 2454 2471 TCCTGCTGCTGCTGCTGA
NCU03740.1 2486 2516 GTGCCGCTGCTGCTGCTGCTGCTGCTGCTAC
NCU03740.1 2550 2566 AGAAAAAGAAAAAGAAA
NCU03742.1 395 429 CACAAGAACAACAACAACAACAGCAGCAGCAGCTG
NCU03742.1 503 517 CTCCTCCTGCTCCTC
NCU03742.1 1302 1332 TGCAACCGCAACCGCAACCGCAACTGCAACC
NCU03746.1 1104 1127 GAAGACACAGGAGACACAGGAGAG
NCU03747.1 22 36 AATAACAACAACAAC
NCU03747.1 1096 1118 GACGAGGAGGAGGAAGAGGAAGA
NCU03750.1 443 467 ACAACGACGACGATGATGATGATTA
NCU03750.1 476 493 ATGAGGAGGAGGAAGAGG
NCU03754.1 2004 2037 TTATGATGAGGATGAGGATGAGGATGAGGATGCG
NCU03754.1 2920 2944 GAGGAAGAAGACGAAGAAGAAGAGG
NCU03756.1 905 932 ACACGGCCAAGGCCACGGCCAAGGCCAG
NCU03756.1 1246 1286 TCTTCCTCCTCCTCCTCCTCCTCTACCACCGCTACCACCTC
NCU03762.1 449 490 ACCCGCCGCCACCACCACCACCACCACCACCCCCACCCCCGC
NCU03764.1 1329 1343 CAAGAAGAAGAAGAG
NCU03765.1 1382 1406 CCAACGAGTCCAAAGAGTCCAAAGT
NCU03765.1 1861 1881 GGGCAGGAGCAGGAGCAGGAA
NCU03767.1 78 97 CATCACCACAACCACCATCA
NCU03767.1 499 514 GCCGCTGCCGCTGCCG
NCU03767.1 560 583 TCAGCACCAGCACCAGCACTACCA
NCU03767.1 606 628 CACCACCGCCGCCGCCGCCGCCA
NCU03767.1 1371 1387 GAGTAGTAGTAGTAGTG
NCU03767.1 1775 1789 ACAAGAAGAAGAAGC
NCU03767.1 1814 1837 ACAAGAAAAAGCAGAAGAGGAAAA
NCU03767.1 2263 2286 GGCACCGGCACAGGCACCGGCACC
NCU03767.1 2463 2480 CACCGCCGCCGCCGCGGC
NCU03769.1 724 740 AAGGAGGAGGATGAGGA
NCU03769.1 745 777 GACGAGGAAGAGGAGGAGGAGGAGGAGGATGAG
NCU03769.1 902 935 TTGAAGATGACGATGACGATGATGTTGATGAGGA
NCU03770.1 1057 1076 ACCGCCGCCGCCGCCGTCGC
NCU03773.1 643 673 ACTACTTCGACCACTTCGACCACCTCGACCA
NCU03773.1 796 818 TCGTCTTCTGCGTCTTCTGTGTC
NCU03773.1 919 930 TCTTCTTCTTCT
NCU03774.1 83 98 ACAAGAAGAAGAAGGA
NCU03776.1 145 181 ACCACCCTCTCCCTCCCCGCCACCCTCCTCACCACCA
NCU03776.1 650 666 TGCTACTACTACTACTG
NCU03776.1 746 762 AAAAGAAGAAGAAGAAA
NCU03776.1 2414 2428 CCGACGACGACGATG
NCU03776.1 2813 2831 TCCTCATCAACATCATCAG
NCU03776.1 2903 2940 AGTCGTCGTCGTTGTCGTTGTCGTCGTCATCGTCGTCA
NCU03779.1 136 160 GCCTCCTCCTCCTCCTCCTCCTCCA
NCU03779.1 357 368 ACAACAACAACA
NCU03780.1 209 237 AGAAGCAGCAGCAGCAGCAGCAGCAGCAA
NCU03783.1 1757 1777 TCGTCATGATCATCATCACCA
NCU03784.1 2708 2727 GCGAGAGCGACAGCGACAGC
NCU03784.1 3438 3456 TCAGCAACAGCAGCAACAG
NCU03785.1 374 388 ACGAAGACGACGACG
NCU03785.1 906 933 ACTACCACCACCACCACCACCGCCACCA
NCU03785.1 1192 1209 GAGCAGCAGCAGCAGCAA
NCU03785.1 2260 2275 CAGACGCAGACGCAGA
NCU03785.1 2317 2345 ACTCCTCCTCCTCCTACTCCTACTCCTCC
NCU03785.1 2740 2755 GAGCAGCAGCAGCAAC
NCU03785.1 2769 2791 AGGTAGTGATGGTGGTGGTGATG
NCU03785.1 2839 2859 CCGTCACCGACACCGACACCG
NCU03785.1 3007 3026 GGAGAAGAAGAAGAAAAAGA
NCU03787.1 1751 1765 AGAGGAAGAAGAAGA
NCU03787.1 1911 1926 TGCTTCTGCTGCTGCT
NCU03787.1 2104 2132 GAGGAAGAAGAAGAAGAAGAAGAAGAAGG
NCU03787.1 2174 2195 TCGAAGACAACGAAGACGAAGA
NCU03787.1 2211 2237 CGAAGAAGAGGAAGAAGAAGAAGAAGG
NCU03787.1 2298 2321 CTACGATGACGAAGACGACGAAGA
NCU03789.1 444 455 CGGCGGCGGCGG
NCU03790.1 1101 1130 ATCGAGGTCGAGGTCGAGGTCGAGGTCGCG
NCU03790.1 1261 1282 CGCAGCCGGAGCCGGAGCCGGG
NCU03790.1 1369 1387 AGATCCAGATCAAGATCAA
NCU03790.1 1476 1492 ACAACATCAACAACCAC
NCU03790.1 1572 1586 ACCGCCGCCGCCACC
NCU03790.1 1697 1720 TCCCGCCCCCTCCTCCCCCTCCGC
NCU03790.1 1816 1830 CCGTCGCCGCCGCCG
NCU03790.1 1908 1930 GCCGCCTCCACCACCGCCGCCGC
NCU03790.1 1966 1982 CAGCACCAGCAGCATCA
NCU03790.1 2057 2080 ATCAGCAGCACCAGCAGCAGCAGG
NCU03795.1 952 968 AAGGAGGAGGAGGAGGC
NCU03796.1 994 1035 CAGGAACAGCAACAGCAACAGCAACAGCAACAAAAACAACAG
NCU03798.1 222 240 CCCCGGCACCGGCCCCGGC
NCU03799.1 697 711 ACTCCTCCTCCTCCA
NCU03802.1 820 867 GCTCCTTCTCGTCCTCCTCCTCCTCCTCCTCCTCCTCCTCCTCCTTCT
NCU03802.1 900 917 GGAGGCGGCGGCGGCAGC
NCU03808.1 853 870 GAAGAGGAGGAGGAGGAA
NCU03808.1 2421 2449 GCGTGCCGGTCGTGCCGGTCGTACCGGTC
NCU03808.1 2838 2852 CCCCGCCGCCGCCGT
NCU03809.1 942 963 AGCGGCGGCGGCGGCGGCTGCG
NCU03810.1 197 212 CGGAGGAGGAGAAGGA
NCU03810.1 711 727 ACACCACCACCACCACA
NCU03811.1 4579 4612 AGCGGTGGTGGTGGTGGTGGTGGTGGTGGTGCTG
NCU03811.1 5419 5437 GGACAGCAGGGACAGCAGG
NCU03813.1 1098 1116 GGCTGCTGCTGCTGCTGCC
NCU03814.1 2651 2692 TCAGTGGCAGTGGCAGTGGTAGTGGTAGTGGTAGTGGTGATG
NCU03816.1 674 708 CTTCCTCCTCCTCCTCCTCCTCCTCCTCCTCCTCT
NCU03817.1 431 455 CATCTTCTTCGTCTCCTTCTTCTGC
NCU03817.1 490 507 AACACCACCACCACCCCC
NCU03817.1 828 859 TCAACAACAACAACAACAAAAACAACAACAAG
NCU03818.1 283 304 AACGACGACGACGACGCCGACG
NCU03818.1 649 663 TTCTCCTTCTTCTTC
NCU03819.1 724 760 CAACAGGTACAGCAGGTACAGCAGCAGCAGCAGCAAC
NCU03819.1 4795 4811 TCTCCTCCTCCTCCTAC
NCU03819.1 5473 5494 TACGATGACGATGACGATGATT
NCU03820.1 515 533 CCGCCTCCTCCTCGTCCTC
NCU03820.1 907 925 GGGGATGATGGGGATGATG
NCU03823.1 163 182 CACCAGCAGCAGCAGCAACA
NCU03823.1 240 255 TCAGAGTCAGAGTCAG
NCU03824.1 162 182 CGAGGAGGAGGAGGAGGATGA
NCU03824.1 318 339 GAAAAAAAAAAAAAAAAAAAAG
NCU03824.1 370 384 GAAAAAAAAAAAAAG
NCU03824.1 791 807 ACAAGAAGAAGGAGAAG
NCU03825.1 406 430 AAACTACAACGACAACAACAACAGC
NCU03825.1 537 579 TCAGCAGCAGCAACAACAACAACAATACCAATACCAAAACCAA
NCU03825.1 754 791 ACCAACACCAACAACAACAACAACAACAACAACAACAG
NCU03825.1 871 888 AGCAACAACAACAACACC
NCU03825.1 967 998 TACAACAATAACAACAACAATAACATCAACAA
NCU03825.1 1103 1123 TAGCCCAAGCCCAAGCCCAAC
NCU03825.1 1125 1139 AACCACCACCACCAT
NCU03826.1 198 213 CATCGCCATCGCCATC
NCU03828.1 310 360 AGAGGCGGCGGCGGCGGGGGCGGTGGTGGTGGTGGTGGTGGTGGTGGTGGC
NCU03828.1 369 390 CTGCAGCAGCAGCAGCAGCAAC
NCU03828.1 493 514 GCGGTGGACAGCGGTGGACAGC
NCU03834.1 1285 1296 CCACCACCACCA
NCU03835.1 2 24 TGGTTGGCTGGCTGGCTGACTGG
NCU03837.1 51 69 ATCCTCCTCCTCCTCCTCT
NCU03839.1 387 403 GGTGGAGGAGAAGGAGG
NCU03839.1 577 612 ACTGCTGGTCCTGCTGGTCCTGCTGCTGCCGCTGCT
NCU03842.1 161 186 GTGGTAGTAGTAGTAGTAGTAGTGGT
NCU03843.1 1194 1215 CGACGGCGGCGGCGGCGGCGAC
NCU03844.1 1684 1707 CAGAACAAGAAGAACAAGAACAAC
NCU03844.1 1792 1815 GACAACAACAATAACAATAACAAT
NCU03844.1 1816 1845 GACAACAACAACAACAACAACAACAACAAT
NCU03844.1 1858 1872 AGTGGTGGTGGTGAT
NCU03844.1 1894 1932 ACCAACAACAACAACAACAACAACAACAACAACAACACC
NCU03844.1 2066 2084 ATACCAATAACAATAACAA
NCU03844.1 2236 2277 CCTAGCAACAAACCGCCCAGCAACAAACCGCCCAGCAACAAC
NCU03844.1 2646 2660 GAACAACAACAACAG
NCU03844.1 2848 2866 AAGAACAACAACAATAACA
NCU03844.1 4421 4436 CTGGAACTGGAACTGG
NCU03844.1 4783 4806 AAGAACGACAACAGCAACAACAAG
NCU03852.1 261 288 CACGGTCAAGGCCGCGGTCAAGGCCACG
NCU03852.1 350 423 TCTCCTCACTCTCACTCGCACCCTCACCCTCGCCCTCGCCCTCACCCTCACCCTCACCCTCACCTTCACCTTCA
NCU03852.1 426 441 CACAGCCACAGCCACA
NCU03852.1 465 483 CGGCAGCAGCAGCGGCAGC
NCU03852.1 1330 1341 TCTTCTTCTTCT
NCU03852.1 3856 3872 GGCAGCAGCAGCAGCAT
NCU03854.1 470 509 CGCAGCAGCAGCAGCAGCAGCAGAAGAAGAAGAAGAAGGA
NCU03855.1 690 704 GGAAGAAGAAGAGGA
NCU03855.1 767 791 ACGAGCCCGAGCCCGAGCCCAAGCC
NCU03859.1 789 807 GGAAGAGGAAGAGGGAGAG
NCU03867.1 114 135 TCCTCCCCCTCCCCCGCCGCCA
NCU03868.1 56 88 GAAGAGGCGGAGGAGGAGAAGGAGGAGGAGCAG
NCU03870.1 943 958 GCCGCTGCTGCTGTTG
NCU03870.1 2100 2118 GACCACAACCACGACCACG
NCU03872.1 1930 1949 GCTGCCGCTGCCGCTTCCGC
NCU03873.1 311 330 CCGCTCCCGCTGCCGCTGCC
NCU03874.1 554 575 AAGAACAACAACAACCACAACA
NCU03874.1 591 617 ACAGCAGGAGCACCAGCAACAGCAGCG
NCU03875.1 27 41 CAACGACGACGACGC
NCU03875.1 2907 2918 GGAGGAGGAGGA
NCU03877.1 2088 2104 CGTTGTTGTTGTTGTCG
NCU03878.1 1772 1787 ATCAGCAGCAGCCGCA
NCU03878.1 2689 2715 CAACAGCAGCAGCAGCAGCAGCAGCAT
NCU03880.1 1559 1577 CGGCTTCGGCCTCGGCTTC
NCU03884.1 658 696 GTAGGAGGAGGAGGAGGAGGAGGAGGAGGAGGAGGAGGC
NCU03890.1 1530 1545 CAGCACCACCACCTCC
NCU03892.1 2296 2312 CAGCAACAACAACAGCA
NCU03892.1 2932 2948 AAGGAGGAGGAGGAGGG
NCU03892.1 2968 2984 ACATCATCATCATCATA
NCU03894.1 32 47 CCTCGTCCTCCTCCAC
NCU03894.1 673 699 GCTCCTCCTCCTCCTCCTCCCCCGCCT
NCU03895.1 30 87 GATGCTGCTGCTGCTCCTGCTACTGCTGGGCTGCTACTGCTGGGCTGCTACTGCTGCT
NCU03896.1 144 168 AAGCCGCTGCAAACCGCTGCAAACC
NCU03897.1 155 177 CGCCCAAGCCCAAGCCCAAGACC
NCU03898.1 852 868 AAGAGGAGGAGGAGGGG
NCU03903.1 1428 1442 GATGAGGAGGAGGAT
NCU03906.1 782 798 CGGCCGCCGCCGCCGCG
NCU03906.1 820 848 TCATCCTCCTCATCCTCATCCTCCTCCGC
NCU03906.1 909 923 GAAGCAGCAGCAGGA
NCU03909.1 1080 1095 GGAGAAGAAGAAGAGG
NCU03914.1 109 127 GGTGAGCGTGGTGAGCGTG
NCU03914.1 375 390 GGAAAGGGAAAGGGAA
NCU03914.1 491 507 GGGAAAGGGAAAGGGAA
NCU03914.1 1145 1171 TTATCGTCATCATTATCATCATTATCG
NCU03918.1 364 394 GAGCAGCAGCAGCAGCAGCAGCAGCAGCAAC
NCU03918.1 551 566 CAGAAGAAGAAGACGA
NCU03918.1 890 906 GAGGAAGAAGAGGAAGA
NCU03921.1 430 448 TACGACTACGACGACGAGG
NCU03921.1 1504 1534 CCAGCAGGAGCAGCAGCAGCAGCAGCAGCCG
NCU03921.1 1951 1997 TCTTCGTCATCATCGTCATCATCATCATCATCATCATCATCATCAAC
NCU03923.1 799 816 TACATACCTACATACATA
NCU03926.1 386 401 ACGAGGAGGAGAAGGA
NCU03926.1 417 439 CAACGAGGACGGCGAAGACGACT
NCU03927.1 80 95 TCGACGACGACGATGA
NCU03927.1 530 555 TCGCCAGGAACGCCAGGAACGTCAGG
NCU03928.1 478 496 CTCTTCGTCTTCTTCTTGT
NCU03928.1 2355 2369 CAGCAGTAGCAGCAG
NCU03928.1 2637 2652 ACAGCAGCAGCAGGAG
NCU03928.1 2901 2945 ACAACAACCGCAACAACCGCAACAGCAGCAGCAGCAGCAGCACCA
NCU03928.1 2951 2966 AGGATGAGGATGAGGA
NCU03928.1 2975 3023 GCCAACCGAGCTACCAACCGAGCTATCAATCGAGCTATCAACCGAGCTA
NCU03930.1 163 178 CAACCACCACCACCTC
NCU03931.1 1133 1159 TGGGCTTTGGCTTGGGCTTGAGCTTGG
NCU03932.1 125 143 CGTCATCAACATCATCACC
NCU03932.1 149 175 GCACAACAGCCACAACAGCCACAACCG
NCU03932.1 432 450 GGCGGAGGAGCAGGAGAAG
NCU03932.1 755 771 CGACGCCGCCTCCGCCG
NCU03932.1 1095 1109 GGAGAAGAAGAAGTA
NCU03938.1 92 108 AGGACGACGACGACGAA
NCU03938.1 1882 1919 GACGCCGCCGCCGCCGCGGCTGCTGCTGCTTCTGCTCC
NCU03942.1 121 135 GAAGCAGCAGCAGCC
NCU03946.1 671 699 AGGAGCAGCAGCAGCAGCAGCAGCAGCAA
NCU03946.1 1119 1142 GCGCGGCGGTCGCGGCGGTCGAGG
NCU03946.1 1204 1230 GGAGGCTACCGTGGCGGCTACCGTGGA
NCU03947.1 567 581 TTCGTCGTCGTCGAC
NCU03949.1 667 682 GAGGTGGTGGTTGTGG
NCU03950.1 996 1014 CATCGACACCGACATCGAC
NCU03952.1 571 590 GATGAGGAGGAGGAGGACGA
NCU03952.1 637 653 GAGGATGAGGAGGATGA
NCU03952.1 763 818 GATGAGGAGGAGGAGGAAGAAGAAGAAGAAGAAGAAGAAGAAGAAGAGGAAGAGGA
NCU03955.1 4093 4109 ACGCCGCCGCCGCCGCA
NCU03955.1 5301 5315 CTCCACCACCACCAT
NCU03956.1 259 278 GAATCAGACTCAGACTCAGA
NCU03957.1 142 160 CCAGCACCACCACCACCAA
NCU03961.1 1668 1691 AAAGAAGAGCAAGAAGAGCAAGGA
NCU03961.1 1842 1857 CAAGAAGAAGAAGCAG
NCU03962.1 3930 3990 CGACAACAACAACAACAGCAACAACAACAACAACACCACCACCACCACTACCACCACCACC
NCU03964.1 2154 2181 TCCGCCCCCGCCACCCCCTCCTCCCCCT
NCU03964.1 2585 2603 GCTCCTCCCCCTCCTCATC
NCU03964.1 2606 2621 CGCAGCAGCAGCAACA
NCU03964.1 2704 2725 TCCAACACCAGCACCTCCAGCA
NCU03964.1 2772 2797 CAGCAACAACAACAAGAACAACAACA
NCU03964.1 3144 3171 CGGAAGCGGAAGTGGAAGCGGAAGTGGG
NCU03964.1 3198 3209 GGAGGAGGAGGA
NCU03969.1 233 247 CGCCACCACCACCAT
NCU03970.1 294 325 TCAGCAGCAGCAGCAGCAGCAGCAGCAGCAAC
NCU03970.1 329 348 ATCAACAACAACAACAAGAA
NCU03973.1 681 696 CATCGTCATCATCAAC
NCU03978.1 1448 1467 CGTCCTCCTCTTCCTCCTCA
NCU03981.1 70 88 GACGAGGAAGAGGAGGAGC
NCU03983.1 590 614 AAGAGAAGAAGGAGAAGAAGAAGGA
NCU03983.1 627 645 GAAAAAGAAGAAGAAGAAA
NCU03985.1 292 311 GAACAAGAAGAAGAAGAGGA
NCU03985.1 340 360 CAGCAACAACAACAACAACAT
NCU03985.1 441 456 CAAGTCCAAGTCCAAG
NCU03985.1 1052 1069 AAGAGGAGGAGAAGGAGG
NCU03985.1 1292 1311 AGCCGCCACCGCCGACGCCG
NCU03986.1 3202 3213 GAAGAAGAAGAA
NCU03986.1 4520 4536 CTGCGGCTGCGGCTGCG
NCU03987.1 4606 4633 ACTCCTCCTCCTCCTCCTCCTCCTCCTG
NCU03987.1 5511 5531 ACAGCAGCAGCAGCAGAAGCA
NCU03990.1 364 387 CGTGACCGCGACCGCGACCGTGAC
NCU03990.1 430 452 CCTGAGCGTGAGCGTGAGCGCGA
NCU03991.1 22 37 CCAGCGCCAGCGCCAG
NCU03991.1 106 124 ACATCGACATCAACATCAA
NCU03991.1 317 335 GATCATCACCATCATCGTC
NCU03991.1 689 708 ATTCTTCGTCTTCTTCCTCT
NCU03991.1 731 768 TAGCTGCAGCTGCAGCAGCAGCAGCAGCAGCAGCAACA
NCU03991.1 1245 1267 CATGGTGATGCTGATGAAGATGC
NCU03993.1 119 143 GCCCCTCCTCCTCCTCCTCCGCCGC
NCU03993.1 280 312 TCTTCCTCTTCTTCCTCCTCCTCCTCCTCCTCG
NCU03993.1 762 803 TGGGGTGGGCGAGAGGAGAGCGGAGGTGGGTGCGGAGGAGGA
NCU03994.1 1849 1877 GAGCAGCAGCAGCAGCAGCAGCAGCAGCC
NCU03995.1 374 388 TCCTCTTCTTCTTCC
NCU04001.1 356 377 TGGAAAGAACGGAAAGAATGGA
NCU04001.1 1314 1339 ACCACCGCCGCCACCACCGCCTCCTC
NCU04002.1 1031 1053 CAGCTGCTGCTGCGGCTGCTGCT
NCU04002.1 1067 1088 CCCCCGCCGCTGCCGCCGTCGC
NCU04002.1 1774 1789 GGAGAAGGAGGAGGAG
NCU04002.1 1807 1828 GATGGTGGTGGTGCTGGTGGTG
NCU04002.1 2010 2025 TGCAGCAGCAGCAGCG
NCU04002.1 2182 2201 ACGAAGAAGCAGAAGAAGTA
NCU04006.1 180 197 TCCAGCCAGCCAGCCAGG
NCU04006.1 698 719 TGGGTGGATGGATGGATGGCTG
NCU04008.1 1493 1507 CATCAACAACAACAC
NCU04008.1 1534 1549 GTAGCAGCAGCAGTAG
NCU04009.1 180 204 CTCCGGCGCCGGCGCAGCCGCCTCC
NCU04012.1 230 251 GAGAAGAAGAAGAAGAAGTAGA
NCU04012.1 977 992 GGACGACGACGTCGAC
NCU04014.1 105 133 CGGAGGGGGAGGGGGAGGAGGGGGAGGAT
NCU04014.1 843 858 CACAACAACAACAATA
NCU04014.1 3226 3248 AATGGGAATGGAAATGGAAATGG
NCU04015.1 735 758 CCGCCATCACCACCATCACCACAA
NCU04016.1 257 281 AGGAGGGGGAGGGGGTGGTGGTGGC
NCU04016.1 497 515 CGCAGCAGCAGCAGCAGGA
NCU04016.1 516 531 TTCTACTTCTTCTTCT
NCU04016.1 540 564 GGCCGGGGCTGGGGCTGGGGCTGAG
NCU04016.1 583 608 GAGCAGCAGCAGCAGCAGCAGCAGGA
NCU04017.1 205 223 GACGAGGAGGAGGAGGACG
NCU04018.1 548 568 TCCCACCACCACCGCCACCTC
NCU04018.1 1448 1472 CACCGCCACCGGCACCGGCGCCGGC
NCU04018.1 1480 1496 CCGCAGCAGCAGCAACA
NCU04018.1 1657 1673 CGGCAGCAGCAGCAGCC
NCU04018.1 1729 1744 GACGAGGAGGAGGATG
NCU04018.1 1783 1799 GATAATGATGAAGATGA
NCU04019.1 831 845 CAAGAAGAAGAACAA
NCU04019.1 868 888 AAGGACAAGGAGAAGGAGAAG
NCU04021.1 4064 4099 TCGCCCGCTCTCTCGCCGCCGCCCGCTCTCACCTCG
NCU04022.1 1030 1056 GAGGATGAGGAAGAGGAAGAGGAAGGA
NCU04023.1 35 79 CGCTTCTGCTGCTGCTGCTGCTGCTGCTGCTGCTGCTGCTGCTAC
NCU04024.1 3804 3831 GGATGAAGAAGATGAAGAAGATGAAGAG
NCU04024.1 3928 3944 GAGGAAGAGGAGGACGA
NCU04024.1 4099 4116 ACGCCGCCGCCGCAGCCG
NCU04025.1 1334 1348 AGGAGGAGAAGGAGG
NCU04028.1 730 744 CCGCTGCCGCCGCCG
NCU04031.1 31 45 TCCACCACCACCAGC
NCU04031.1 333 349 AGAACAAGAAGAAGAAG
NCU04031.1 351 372 ACAAGAAGGAGAGGAAGAAGGA
NCU04032.1 293 307 CTGGTGGTGGTGGAG
NCU04032.1 335 349 ATGCTGCTGCTGTTG
NCU04032.1 517 535 GGTGCAGGTGGTGCAGGTG
NCU04032.1 758 773 CGGAGGAGGAGCAGGA
NCU04032.1 988 1006 GCTACGGCTGCGGCTACGG
NCU04035.1 1672 1696 GTGGAGGATGAGGAGGAGGAGGAGC
NCU04036.1 279 297 GGAGCCAAAGGAGCCAAAG
NCU04036.1 322 344 GCTGCCGCTGCCCCCGTCGCTGC
NCU04038.1 178 216 CGTGGAGGTGGTGGTGGTGGTGGTGGCGGCGGCGGCGGC
NCU04038.1 230 253 CCGTGTCCGGGTCCGGGTCCGGGA
NCU04038.1 718 733 AGAGGAGGAGGAGGTG
NCU04041.1 418 452 GAGCAGCAAAAGCAGCAAAAGCAGCAAAAGCAACA
NCU04041.1 1246 1262 GAAGAGGAAGAAGAGGA
NCU04041.1 1266 1293 CGAGGAGGAGGAGGAGGAGGAGGAAGAG
NCU04041.1 2214 2235 CAAGAAGCAGAAGCAGAAGGAG
NCU04045.1 285 312 AAAGGAGAAGGAGAAGAAGAAGAAGAGG
NCU04045.1 333 352 GGGAGGAGGAGGAGGAGGAC
NCU04045.1 451 472 GCGGCTGCGGCTGCAGCTGGTG
NCU04045.1 1132 1149 GCTGGTGGTGGTGGTAGT
NCU04045.1 1154 1177 ACGGTGGTGGCGGTGGTGGTGGTG
NCU04046.1 169 189 GACAACGACAACAACAACAAG
NCU04047.1 301 326 GACAGCGATAGCGATAGCGACAGCGA
NCU04047.1 378 394 TAGCAGCAGCAGCAGCG
NCU04047.1 895 919 GACTCCGACTCTGACTCTGACTCTT
NCU04047.1 998 1029 GCTCTTCTAGCGACTCTTCTAGCGACTCTTCG
NCU04047.1 1329 1353 CAAGGAGAAGAACAAGAAGAAGAGG
NCU04049.1 432 454 TAAGAGGAAGAAGGAGAAGAAGG
NCU04049.1 550 571 ACAGACGCAGACGCAGACGCGG
NCU04050.1 368 387 CTCAGACCCAGACTCAGACT
NCU04050.1 427 457 GTGCAGCCGACCGTTCAGCCGACCGTTGAGC
NCU04053.1 1881 1898 CGATGATGATGATGACGA
NCU04053.1 2590 2613 GAGGACGAAGACGACGCCGACGCC
NCU04054.1 1291 1310 GACGAGGAGGAGGAGGAGTA
NCU04056.1 4 19 TACTCCTCCTCCACCT
NCU04056.1 126 141 AGAGAGAAAGAGAGAG
NCU04056.1 197 227 ACGCCGATGCCGATGCCGACGCCGACGCCGA
NCU04058.1 384 398 GCAACAACAACACCA
NCU04059.1 4452 4483 GGCTGCAGCGGCAGCTGCAGCGGCATCTGCAG
NCU04059.1 5851 5865 CAACAACAGCAACAA
NCU04059.1 6198 6212 CGGTGGCGGCGGCGG
NCU04059.1 6220 6250 GGGGGAGGAGCAGGAGCAGGAGCAGGAGCGG
NCU04060.1 1362 1393 CGCTGCTACTGCTGCTGCCGCCGCCGCCACCG
NCU04062.1 538 564 ACGGGAATGGGAATGGGAATGGGATTG
NCU04064.1 1021 1043 AACTCGGAGCACTCGGAGCACTA
NCU04064.1 1356 1379 TCAGAAGCAGAAGCAGAAGAAGAT
NCU04064.1 1387 1412 GAGGAAGAAGAAGAAGAAGAAGAAGG
NCU04066.1 638 652 CCGGCGGCGGCGGCA
NCU04066.1 1046 1072 ACTCCTCCTCCACCTCCTCCTCCCCAC
NCU04066.1 1104 1122 CACCTCCTGCTCCTCCACC
NCU04066.1 1184 1199 GCAATGGCAATGGCAA
NCU04066.1 1209 1229 AAGTCTAGGTCTAGGTCTAGC
NCU04070.1 698 713 CTAGTAGTAGTAGTAA
NCU04073.1 1075 1094 GCACCGGCGCCGGCACCGGC
NCU04073.1 2140 2154 AAGCAGAAGAAGAAG
NCU04073.1 3708 3750 CAAGAAGAAGCAGAAGAAGGAGAAGGAGAAGGAAAAGGAAAAG
NCU04073.1 4284 4299 CGAGGAGGAGGAGGAT
NCU04073.1 5015 5038 ATGCTGCTGCTGCTACTGCTGCTG
NCU04075.1 1356 1371 TGGGTTTGGGTTTGGG
NCU04075.1 1542 1563 TGAGGAGGAGGATGATGATGAG
NCU04076.1 93 111 GCAACAGCAGCAGCAGCAA
NCU04076.1 322 337 GACAACAACAACAACT
NCU04077.1 1217 1235 CTGCCGCTGCTTCTGCTTC
NCU04077.1 1814 1833 AGAAGGAGGAGGAAGAGGAG
NCU04077.1 2270 2284 AGGAGAAGAAGAAGC
NCU04078.1 1710 1751 AGATGATGATGGTGATGATGAAGGAGAAGAAGAAGAAGACGA
NCU04078.1 2030 2050 ACCCCACCCCCTCCTCCTCCT
NCU04078.1 2168 2190 GTAGCGGCAGCAGCAGCAGCAGT
NCU04078.1 2276 2315 TGAAGAAGAAGATGATGATGATGAAGGAGGAGGAGGAGGG
NCU04078.1 2325 2393 TGAGGAAGAGAAGGAAGAGAAGGAGGGGGAAGAGGAAGAGGAAGAGGGAGAAGAAGAAGAAGAACAATA
NCU04079.1 595 614 CCGCCACCACCAGCACCACC
NCU04079.1 1792 1884 GAGGAAGAAGAAGAAGAAGAAGAAGAAGAAGAAGAAGAAGAAGAAGAAGAAGAAGAAGAAGAAGAAGAAGAAGAAGAAGAAGAAGAAGAAGAG
NCU04080.1 242 260 TCATCTTCTTCTTCCTCTT
NCU04080.1 1252 1268 GGGAGGGAGAGAGGGAG
NCU04081.1 444 459 CCCGGCCCCGGCCCCG
NCU04082.1 124 152 TCCGCCGCCTCCCCCGCCTCCGCCGGCGC
NCU04083.1 1417 1451 TCGAGCTCAAGTTCTTCAAGCTCAAGTTCTTCGAG
NCU04083.1 2333 2347 ATGGTGGTGGTGGTC
NCU04083.1 2399 2418 TTGATGAGGATGATGATGAG
NCU04084.1 48 87 CCCCTCCTCATCCTCCTCCTCCTCCTCCTCCTCTTCCTCC
NCU04084.1 170 190 AACAAGAAGAAGAAGAAGCAG
NCU04084.1 255 282 ATCCTCCTCCTCCTCCTCCTCCACCCCT
NCU04084.1 705 719 GGGAGGAGGAGGAAG
NCU04084.1 1205 1238 TCACCACCTCCCGCTCCGCCGCCCTCGCCGCCCT
NCU04084.1 1390 1401 TCTTCTTCTTCT
NCU04086.1 287 310 CTGCTTCTTCTTCTTCTTCTTTTC
NCU04087.1 539 560 CTTCCTCCTCCTCCTCATCCTC
NCU04088.1 280 300 ACCCCTCCACCTCCACCCCCA
NCU04088.1 2277 2295 GCAACAACAACAGCAACAA
NCU04092.1 906 927 TGGCAGCGACGGCGGCGGCAGC
NCU04093.1 174 209 TGTTGCTGCTGCTGCTGCTGCTGCTGCTGCTGCTGT
NCU04093.1 211 227 GTTGTTGTTGATGTTGT
NCU04095.1 217 228 CCGCCGCCGCCG
NCU04095.1 1402 1432 TCACCGCCTCCACCGCCCCCTCCGCACCGCA
NCU04095.1 1993 2007 CCCCCTCCTCCTCCT
NCU04095.1 4096 4121 GGCAACAGCAGCAGCAGCAGCAGCAA
NCU04096.1 1890 1920 TAGCAGCAGCAGCAGCAGCAGCAGCAGCAGG
NCU04097.1 88 122 ACCCTCTCCCTCCCGCCTCGCTCACGCACGCTCCT
NCU04100.1 1768 1782 AAGAACAAGAAGAAG
NCU04107.1 293 307 CGCCGACGACGACGA
NCU04108.1 813 828 CGGTGGCGGCGGCGGC
NCU04110.1 134 161 ACGGAGACAGAGACAGAGACAGAGACGG
NCU04110.1 1795 1816 CTCCCTCCGCCTCCCCCTCCCG
NCU04111.1 144 166 CGTCATCACCGACATCACCGTCA
NCU04112.1 1041 1056 CAAGAAGAAGAAGCAG
NCU04112.1 1172 1197 CGGCACCAGCAGCGGCAGCAGCAGCG
NCU04112.1 1750 1785 GCAAACACCGGCCTAGCGAACACCGGCCTAGCGATC
NCU04112.1 3938 3956 CGCCTCGTCCGCCTCGTCC
NCU04115.1 204 222 CGCTGGCGCCGGCGCTGGC
NCU04115.1 496 512 AACTACAACAACAAGAA
NCU04121.1 1493 1507 ATGAGGAGGAGGAGC
NCU04121.1 2391 2412 TGCGCCGGGGGCGGAGGCGACG
NCU04123.1 148 167 GCCATGCTGCCATGCTGCCA
NCU04123.1 322 338 GATGGTGGTGATGGTGG
NCU04124.1 29 62 TAGGAGCAGGAGGAGGAGGAGGAGGAGGAGGAGA
NCU04125.1 1474 1488 GCTACTGCTGCTGCT
NCU04125.1 3178 3196 AAGCAGAAGCAGCAGCAAC
NCU04128.1 336 361 AGAGGTGGAGGAGGAGGAGGAGGAGC
NCU04129.1 1048 1067 CCCCAGCCCCCGCCCCCGCC
NCU04129.1 1083 1103 CTCCGGTCCGGTCCGGTCCGA
NCU04132.1 1135 1150 GCAACAACAAGAACAA
NCU04133.1 78 93 CATCGTCATCATCAAC
NCU04135.1 214 245 GAACAACAAAAACAACAACAAGAAGAACAAGA
NCU04135.1 381 399 CTCCAACTCCAACCCCAAC
NCU04136.1 63 79 CCAACAACATCAACAAC
NCU04137.1 397 408 GAGGAGGAGGAG
NCU04138.1 13 39 CTCCCCACCACCCTCCTCCGCCGCCCT
NCU04138.1 405 424 GGCTGCTGCTGCTGCTGCTC
NCU04138.1 430 448 GCTGGTGGTGGTGCTGGTG
NCU04138.1 498 523 TAAGAAGAAGAAGGAGGAGGAAGAGG
NCU04142.1 721 757 GATGAGGAGGAGGAGGAGAAGAAGAAGGAGAAGAAGG
NCU04142.1 784 795 GAGGAGGAGGAG
NCU04142.1 1609 1626 GAGCAGGAGGAGAAGGAG
NCU04143.1 51 71 TTCCTCCTCCTCCTCCTCCTT
NCU04144.1 1211 1225 GCGCCGCCGCCGGCG
NCU04145.1 708 723 GGAGAAGAAGAAGACG
NCU04147.1 740 761 GCGGGTCAGACGGGTCAGACGA
NCU04148.1 67 83 GACGGCGACGACGAGGA
NCU04148.1 193 211 GGCGATGATGGCGATGATG
NCU04149.1 1400 1419 CGAACCCGAATCCGAACCCG
NCU04150.1 642 679 CGAGGACGAGGATGAGGAGGACGAGGAGGAGGAAGAGC
NCU04150.1 793 824 GAGGACGACGATGACGAGGATGATGATGACGA
NCU04151.1 189 212 CCAACAACAACAACAACAACAGCA
NCU04151.1 473 487 GCAGCACCAGCAGCA
NCU04151.1 724 740 GTAGGAGGAGGAGGGGG
NCU04154.1 257 343 AACAGCAGCAGCAACAACAACAACAACAACAACAACAACAACAACAACAACAACAACAACAACAACAACAACAACAACAACAACAAT
NCU04154.1 381 399 GCAACAACAGCAACAACAC
NCU04156.1 87 116 TTGCCGCTGCAGCTGCCGCTGCCGCTGCAG
NCU04158.1 1270 1284 AATAATCATAATAAT
NCU04161.1 2488 2502 AAGAAGAAAAAGAAG
NCU04161.1 3901 3923 GCCACCACCACAACCGCCACCCC
NCU04161.1 4060 4078 GCCCTCGCCCGCGCCCTCG
NCU04163.1 399 420 AGGGAAGGGGAAGGGGAAGGTG
NCU04163.1 526 543 AAGGAGGAGGAGGAGAAG
NCU04163.1 554 572 AAGATGATGGTGATGACGA
NCU04163.1 711 733 TGAGACTGAGGCTGAGACTGAGA
NCU04163.1 890 912 GAGAGAAGGGGGAGAAGGGAGAG
NCU04164.1 620 650 ATGACCGTGGCTACGACCGTGGCTACGACAG
NCU04165.1 336 352 CAAGGGCAAGGGCAAGG
NCU04167.1 1757 1773 AGCAGGAGGAAGAGGAG
NCU04170.1 5195 5214 TCACCACTACCACCACTACC
NCU04170.1 5252 5287 TTACAACTAGTACAACTACTACAACCGCCGCCGCCG
NCU04174.1 256 267 AAGAAGAAGAAG
NCU04174.1 357 388 GGAGGGGGCAGAGGGGGCAGAGGGGGGAGAGG
NCU04175.1 116 132 TCCTCTTCCTCCTCGTC
NCU04176.1 806 822 CGGCTGCTGCCGCTGCT
NCU04176.1 1661 1680 TCGACGACGACGCCGACGCC
NCU04176.1 1899 1917 TCCTTCTTCATCTTCATCT
NCU04176.1 1921 1943 CAACAAGAAAAAGAAAAAGAAAC
NCU04176.1 2314 2335 CGACAACAACAACAACAACAAG
NCU04178.1 134 155 GCCTGGCTGGCTGGCTGGCTGC
NCU04179.1 1362 1388 TCATCCGCTCCATCCTCCGCTCCATCA
NCU04183.1 5 24 GGCTGCTGCTGCTGCTGCAG
NCU04183.1 55 92 CTGCAGCAGCAGCAGCAGCAGCAGCAGCAGCAGCAGGA
NCU04187.1 2395 2413 GCGGCTGCTGCTGCTGCGG
NCU04190.1 423 437 CCACGACCACCACCA
NCU04190.1 3265 3279 GTGGCGGCGGCGGCG
NCU04193.1 101 117 TAACAACAACAACAACC
NCU04195.1 486 502 CGTCATCATCGTCATCA
NCU04198.1 544 558 AAGGAGGAGGAGAAG
NCU04198.1 566 592 AGCAGGAAGAGAAGGAAGAGAAGGAGC
NCU04198.1 604 620 GAGAAGGAGGAAGAGGA
NCU04198.1 1614 1632 TTCATCATCCTCATCCTCA
NCU04199.1 157 172 ATGCCGATGCCGATGC
NCU04201.1 3100 3114 GACGATGATGATGAT
NCU04201.1 3142 3163 GACGATGAGGATGATGATGATT
NCU04204.1 1 23 ATGGTGGTGGTGGTGGTGGTGGA
NCU04206.1 158 183 TCTCAACAACCTCAACAACCTCAACG
NCU04206.1 194 205 ACCACCACCACC
NCU04206.1 224 250 ATCACCACCACCACCACCACCACTACC
NCU04206.1 281 305 CCCACTCCTCCAACTCCTCCAACCC
NCU04206.1 718 736 GGGGAGGGGAAGGGGGAGG
NCU04207.1 2274 2294 CTCCCCACCACCTCCCTCCTC
NCU04208.1 2795 2818 TGCAACAGCAACAGCAACAGCAGG
NCU04212.1 58 75 CCTCTTCTTCTTCGTCTT
NCU04212.1 183 206 CGACAAGAACAACACCAACAAGAA
NCU04212.1 1521 1536 GTCGACGTCGTCGTAG
NCU04214.1 171 187 AGCGGCGGCAGCGGCGG
NCU04219.1 25 45 GAGAAGAGGAAGATGAAGGAG
NCU04219.1 1409 1446 AGGCACAAGCACAAGCACAAGCACAAGCACAAGCACAT
NCU04219.1 1501 1518 GCCACCACAACCACCACA
NCU04219.1 2032 2050 GGGGAGAAGGGGGAGAAGG
NCU04222.1 1564 1587 AGCAACCACAACAACAGCAACAGC
NCU04222.1 1767 1782 AAGTGGAAGTGGAAGT
NCU04222.1 2022 2067 TCCGGCCACCCTCCATACTCCGGCCACCCTCCATACTCCGGCCACC
NCU04222.1 2103 2148 TCCGGCCACCCTCCATACTCCGGCCACCCTCCATACTCCGGCCACC
NCU04222.1 2202 2247 TCCGGCCACCCTCCATACTCCGGCCACCCTCCATACTCCGGCCACC
NCU04222.1 2340 2358 TGCAAGTGGAAGTGGAAGT
NCU04223.1 837 858 AGATGATGACGATGCTGATGAG
NCU04225.1 59 82 TCTCCTCCTCTTCCTCCTCCTCCC
NCU04225.1 87 103 GGCCGCCGCCGTCGCCG
NCU04229.1 2625 2648 TGGTGATGATGATGACGATGACGA
NCU04229.1 2956 2976 GACGATGATGATGATGATGAG
NCU04229.1 3367 3381 ACGGCGGCGGCGGGG
NCU04229.1 3409 3434 TATGATGATGAGGATGAGGATGACGA
NCU04230.1 63 84 CAAGGAGGTCGAGGAGGTCAAG
NCU04230.1 780 795 CATCACCACCACCATC
NCU04231.1 465 482 TAGTGGTGGTGGTGATGG
NCU04232.1 654 673 CGTCGCCGTCACCGTCGCCG
NCU04234.1 561 604 GTTTTCTTCTTCTTCTTCTTCTTCTTCTTCTTCTTCTTCTTCTG
NCU04236.1 1446 1461 CAGCGGCAGCGGCAGC
NCU04238.1 532 548 AAGGAGGAGGAGGACGA
NCU04238.1 571 596 GAGGAAGAAGACGAAGACGACGATGA
NCU04239.1 603 621 CATGGGCGGCATGGGCGGC
NCU04239.1 1234 1253 GGCATGGGTATGGGTATGGG
NCU04239.1 1262 1287 TGGGCGGTGGCGGTGGTGGTGGAGGA
NCU04240.1 47 61 ACAACGACGACGACG
NCU04240.1 142 171 CAACAACAGCAGCAACAGCAGCAACAGCAA
NCU04240.1 289 315 GAGGAAGAAGACGAAGACGAAGACGAT
NCU04240.1 368 423 ACGACAACAACAACCAAAACAACAACCAAAACAACAACAACAACAACAACAACAGC
NCU04241.1 4 18 TTTTCTTCTTCTTCG
NCU04242.1 171 192 CCACGATGACGACGACAACGAG
NCU04242.1 203 221 TTGATGACGATGATGACGA
NCU04250.1 146 167 AGCACCTGACGCACCTGACGCC
NCU04254.1 316 332 CAGCACCACCACCAACA
NCU04254.1 339 353 ACAGCAACAACAACA
NCU04254.1 754 781 CCGCAGCAGCAGCAGCAGCAGCAGCCGC
NCU04254.1 4272 4292 TCAACAACAGCAACAACAGCA
NCU04254.1 4742 4758 ATCAACAACAGCAACAA
NCU04255.1 969 991 TGGTGATGATGATGATGATGATT
NCU04256.1 124 156 AGCTCGCGGCCCGGCTCGCGGCCCGGCTCACGG
NCU04257.1 84 99 GGAAGTGGAAGTGGAA
NCU04258.1 1565 1579 ATAATGATGATGATG
NCU04258.1 2538 2554 TGCCGCCGCCGCCGCCC
NCU04258.1 3664 3682 AACAAGAAGCAGAAGAACA
NCU04258.1 4574 4605 ATCCCAAGCCCAAGCCCAACAACAATAACAAC
NCU04259.1 160 180 TCGTCTTCTTCTTCTTCTTCG
NCU04259.1 267 287 TTCCTCCTCCTCCTCCTCTTC
NCU04259.1 312 348 GAAAACAAACAACAACAACAACAACAACAACAACAAT
NCU04259.1 1320 1342 CAAGTCCAAATCCAAATCCAACT
NCU04259.1 2046 2088 GGCTGCTGCTGCTGTTTCTGTTGCTGCTGCTGCTGCGGCTGCG
NCU04261.1 59 99 ACTCCTCCTCCTCCTCCTCCTCCTCCTCCTCCTCCTCCCCA
NCU04261.1 348 364 GACCACCACCACCACCC
NCU04261.1 387 407 GGAAGAAGAAGAAGAAGAAGG
NCU04262.1 1109 1124 GGAAGAAGAAGAAGTA
NCU04264.1 2656 2674 GGAGAGGAGGAGAGGAGGA
NCU04267.1 228 261 TCCAGATACAGATACAGATACAGATACAGATAAT
NCU04267.1 768 784 GATGAAGAAGAGGAAGA
NCU04267.1 1069 1116 AGTGGAAGCGGTGGAAGCGGCGGAAGCGGTGGTAGTGGCGGTGGTGGA
NCU04267.1 1534 1552 CGTGGTGGAGGTGGTGGTT
NCU04267.1 1558 1574 CCTCCACCACCAGCACC
NCU04267.1 1608 1624 ACCGCCACCACCAGCAC
NCU04268.1 844 868 GCGGCTGCTGCTGCTGCTGCTGCCG
NCU04271.1 195 222 GCCCCGACCCCCCGACCCCCCGACCCCA
NCU04272.1 1018 1043 GCCCCTCCTCCTCCTCCTCCTCCCGC
NCU04273.1 107 125 AAAAGAAGGAGAAGAAGGA
NCU04273.1 202 228 GCCGATGCCGATGCCGCCGCCGCCTCC
NCU04273.1 443 461 ACAAGAAAAAGAAGAAGGA
NCU04273.1 774 788 GGAGAAGAAGAAGGA
NCU04273.1 1105 1130 AAAGCCGAAGCCGAAGCCGCAGCCGA
NCU04275.1 1034 1055 CTGCTCCTGCCGCTCCTGCTCC
NCU04275.1 1621 1636 GCGACGACGACAACGA
NCU04278.1 2063 2081 CAACAGCGACAGCAACAGC
NCU04278.1 2170 2194 TCTGAAACAGCTGAAACAGCTGATA
NCU04279.1 1859 1880 GGGGCGACATGGGCGACATGGA
NCU04279.1 1994 2030 TCGGCGGCGGCGGCGGCGGCGGCGGCGGCGGCGGGGT
NCU04279.1 2031 2045 TGTTGATGATGATGG
NCU04279.1 2082 2096 GGAGAAGAAGAAGAA
NCU04285.1 92 106 AGCGGCAGCAGCAGC
NCU04285.1 404 420 TTCCTCCTCCTCCTACT
NCU04285.1 421 443 AAGCAGCAGCAGCAGCAGCAGCC
NCU04285.1 561 592 TCTCCACTCCCACGCGCTCACCTCCCTCACCA
NCU04289.1 34 54 ACCCCCGCCCCCTCCCTCCTC
NCU04289.1 527 541 AGGAGAAGAAGAAGG
NCU04289.1 634 654 GAGAAGAAGAAGAAGAAGGAG
NCU04289.1 664 679 AAGGAGGAGGAGAAGG
NCU04289.1 800 814 AGAAGGAGGAGGAGC
NCU04290.1 45 63 AGAAGGAGAAGGAGGAGGG
NCU04290.1 73 102 AGGGGCAAGGGCAAGGGCAATGGCAATGGC
NCU04290.1 241 284 GGTGCTGTTGCTGCTGCTGCTGGTGGTGCTGGTGCTGCTGCTGG
NCU04290.1 303 318 TCCAATTCCAATTCCA
NCU04290.1 809 825 GCACCACCACCACCAGC
NCU04290.1 1613 1630 TCACCACCACCACCACAA
NCU04291.1 838 856 AAGCGCAAGAGCAAGAGCA
NCU04291.1 2184 2198 GGGGAGGAGGAGGAA
NCU04291.1 2201 2242 GCAGTGGGAGTGGGAGTGGAAGTGGGAGTGGAAGTGGGAGTC
NCU04293.1 1067 1083 GGAAGAGGAGGAGGAGG
NCU04295.1 1724 1740 TCTCCTCCTCCTTCTCC
NCU04295.1 1803 1817 CCAACAACAACAACG
NCU04295.1 1836 1852 CAACCACCACCACCACT
NCU04295.1 2069 2089 TGGGGGGTGGCGGAGGAGGGC
NCU04295.1 2179 2207 AGTGGAGGTGGAAGTGGAAATGGAAATGG
NCU04300.1 47 58 CCTCCTCCTCCT
NCU04300.1 65 104 ACAATCACAATCACAACCACAACAATAACAACAACAACAG
NCU04300.1 334 357 CAAGGACAGGGACAGGGACAGGCA
NCU04300.1 387 421 GAACAACAACAACAACAACAACAACAACAACAAAT
NCU04300.1 849 864 AGAGGAGGAGGCGGAG
NCU04300.1 925 939 CAGCAACAACAACAA
NCU04300.1 953 971 TGGAGGAGGAGGGGGAGGA
NCU04300.1 1007 1056 CGCAGCAGCAACAGCAACAGCAACAGCAACAGCAGCAACAACAACAACCA
NCU04300.1 1057 1090 AGTGGTGATGGTGGTGGTGGTGGTGGTGGTGATG
NCU04301.1 92 120 AGGATGACCTGGATGACCTGGATGACATG
NCU04301.1 337 354 GGCGCCGCCGCCGCTGCC
NCU04305.1 603 623 ACAGCAGCAGCAGCAGCAGTA
NCU04305.1 630 666 TGGTCCAGGTCCAGGTCCAGGTCCAGGTCCAGGTCAA
NCU04305.1 846 875 GCAGCAGCAGCAAGAAGAAGAAGATGAAGA
NCU04305.1 891 916 GTGGTCGGGGTCGGGGTCGGGGTCGA
NCU04305.1 1091 1125 CGGGCGGTGGTGGTGGTGGTGGTGGTGGCGGTGGT
NCU04305.1 1136 1157 GTGGAAGCGGAGGAAGCGGTGG
NCU04306.1 156 173 CAAGAAGAAGAAGAAGAG
NCU04306.1 180 196 CAAGAAGAAGAAGAAGG
NCU04309.1 674 695 GGGAGGATGAGGTGGACGAGGT
NCU04310.1 2348 2365 TCCTCTTCTTCTTCTTCG
NCU04310.1 2668 2679 GGTGGTGGTGGT
NCU04310.1 2908 2925 CGGCAGCAGCAACAGCAG
NCU04312.1 281 314 ACGCCACGCCCTCCTCCCTCTCGCGCCGCACCCA
NCU04315.1 62 76 GGTCGTCGTCGTCGC
NCU04315.1 619 637 GAAGACGACGACGACGATG
NCU04316.1 5 25 CCGCCACCACCACTACCACCA
NCU04318.1 333 355 TTCTCCTCCTCCTCCTCCTCCCA
NCU04318.1 481 502 ACTTCTTCTTCTTCTCCTTCTT
NCU04318.1 723 738 GGCTTCGGCTTCGGCT
NCU04320.1 1283 1297 ACGATGATGATGATA
NCU04321.1 295 318 GGCGATGACGAAGACGACGACGAG
NCU04321.1 1307 1325 TCGACGACGACGACGAAGA
NCU04321.1 1888 1918 GATGAGGAGGAGGAAGAAGAAGAAGAGGAAG
NCU04321.1 1930 1950 AATGAGGATGAAGATGAGGAT
NCU04321.1 2103 2123 TGACGACGACGATGACGACGA
NCU04321.1 3823 3839 GACGAAGAAGAAGAGGA
NCU04321.1 4114 4131 AGCACCACCACCACCACT
NCU04321.1 4324 4347 AGGAGGTGGAAGGGGGTGGAAGGG
NCU04322.1 93 118 GCCACCACCAACACCACCACCACCCC
NCU04322.1 1138 1164 GCTGATGATGATGATGATGATGATCAT
NCU04322.1 1173 1199 TAGCAGCAGCAGCAGCAGCAGCAGCAA
NCU04323.1 542 566 CCACCGCCGACGCCGTCGCCGCCGT
NCU04324.1 662 676 GTGATGATGATGATA
NCU04325.1 1911 1928 GAACAACAACAACAACCA
NCU04328.1 790 820 GCAGAGGAAGACGAAGACGAAGACGACGACC
NCU04328.1 1147 1172 TCCACCATCACCTCCACCACCAACAC
NCU04328.1 1214 1232 ACCCCAATCCCAACCCCAA
NCU04328.1 1245 1266 CTCCTCCCTCCCCCCACCACCT
NCU04328.1 1420 1434 ACCTCCTCCTCCTCT
NCU04328.1 1451 1470 ACGGCGGCGGCGGCGGCGGA
NCU04328.1 1706 1726 TGGAGGAAGAGGAGGAGAAGG
NCU04329.1 939 954 GGCAGCAGCAGCAGCC
NCU04329.1 983 997 AAAAGAAGAAGAAGA
NCU04329.1 1114 1153 GCGCCGCCGCAGCCGCAGCTGCAGCCGCAGCAGCAGCAGT
NCU04329.1 3143 3161 GCGACGCCGACGACGCCGA
NCU04329.1 3408 3419 CGACGACGACGA
NCU04329.1 3681 3701 AGAGAAGGAGAAGGAGAAGGT
NCU04332.1 291 311 TCACCACCACCACCACCAACA
NCU04332.1 320 337 AGCACCACCACCATCACC
NCU04332.1 340 441 TCCTCATCATCATCATCATCATCATCATCATCATCATCATCATCATCATCATCTTCTTCATCTTCTTCATCTTCTTCTTCTTCTGGTTCTTCTTCTGGCTCT
NCU04333.1 498 519 CGCCCACCACCACCACCACCAT
NCU04333.1 959 978 AGCCTGAGCCCGAGCCCGAG
NCU04333.1 989 1003 AGGTGGTGGTGGAGG
NCU04335.1 952 967 GACAACGACGACGAGG
NCU04336.1 18 37 AGGTGGTGCTGGTGGTGTTG
NCU04339.1 184 212 ACTTCCTCTTCTTCTTCTTCCTCTTCTTT
NCU04340.1 343 359 TCTTCCTCCTCATCCTC
NCU04341.1 214 259 CCACAACAACAACAACAACAACAACAACCACAACCACAGCCACAGC
NCU04341.1 2555 2571 CCACAACCACCACCACC
NCU04341.1 2736 2773 GCAACAACCACAACAATCACAACAACCACAACAACACC
NCU04341.1 2775 2790 CCAACAACAACAGCAA
NCU04341.1 3147 3163 TAAGAAGAGGAAGAAGG
NCU04343.1 2106 2120 CAAGAAGAAGAAGGA
NCU04346.1 114 133 TGGAGGGGGAGGGGGAGGAA
NCU04346.1 217 243 AAGCAGCAGCAGCAGCAGCAGCAGCAA
NCU04346.1 633 647 CAAGAAGAAGAAGAT
NCU04346.1 884 901 ATGGTGGTGGTGGTGGTA
NCU04346.1 1152 1196 ACAAGAAGAAGAGGAAGAAGAAGAAGAAGAAGAAGAAGAAGACGA
NCU04346.1 1281 1300 CAGCACCACCACCAGCACCA
NCU04346.1 1495 1526 GGCTCGGGCTTGGGCTCGGGCTCGGGCTCAGG
NCU04346.1 1587 1612 TGAAGCAGAAGAAGACGAAGAAGATG
NCU04346.1 1714 1731 AAGAACAACAACAACAAG
NCU04346.1 1809 1823 GGAGGAAGAGGAGGA
NCU04348.1 1509 1532 TGACGATGACGAGGACGACGAGGA
NCU04348.1 1749 1767 CAAGGAGGACAAGGAGGAC
NCU04348.1 1933 1949 GACGAGGACGACGATGA
NCU04348.1 2011 2030 GATGAAGAAGAAGAAGAGGA
NCU04348.1 3192 3213 CAAGAAGCAGAAAAAGGAGACG
NCU04348.1 3388 3409 AAGGAGAAGAGGGAGAAGAAGG
NCU04348.1 3457 3468 GGTGGTGGTGGT
NCU04349.1 1521 1542 CTCTTCTTCATCTTCTTCTTCG
NCU04349.1 1587 1617 GCAACAACAACAACAGCAACAACAAAAACAA
NCU04349.1 1752 1767 GGATGATGATGATCAT
NCU04354.1 3502 3516 ACCGCCGCCGCCGAC
NCU04354.1 3525 3554 CGAGGACGACGACAACAACAACAACAACGA
NCU04354.1 3785 3812 AGGAGAAGAAGAAGGAGGAGGAGGAGGG
NCU04354.1 3970 3990 CCAGCCGCCAGGCGCCAGGCG
NCU04354.1 4033 4049 GAGGATGATGAAGATGA
NCU04358.1 2375 2390 GAGGTGGTGGTGATGG
NCU04359.1 858 924 ACAGCAGCAGCAGCAGCAGCAGCAGCAGCAGCAACAACAACAACAGCAACAACAACAACAGCAGCAA
NCU04359.1 927 953 GCAACAACAACAACAACAACAACAGCA
NCU04359.1 1002 1022 AGCAGGAGGAGGAGAAGGAGG
NCU04359.1 1125 1143 GACAACAACAACAACACCA
NCU04359.1 1188 1222 CACTCTCAACACCCTCAACACCCTCAACACCATCA
NCU04359.1 1454 1465 GCAGCAGCAGCA
NCU04359.1 1487 1536 ACGGCGGCGGCAGCGGAGGTGGTGGGAGAGGAGGAGGTGGTGGTGGTGGA
NCU04359.1 1549 1571 AACGGGAATGGGAATGGGAATGA
NCU04359.1 1607 1633 GCGGTGGTGGTGGTGGTGGTGGTGGCG
NCU04362.1 130 144 GCCGACGACGACGAC
NCU04362.1 337 356 GACGCCGCGGCCGCCGCCGA
NCU04364.1 1261 1284 GAGAAGCAGCAGAAGCAGCAGAAA
NCU04364.1 2971 3003 CAGCCACAACAACCACAACAACAACAACAACCA
NCU04364.1 3525 3559 GGGTTGTGGTGGTGGTGGTGGTGGTGGTGGTGATG
NCU04367.1 62 108 ACGGCTATGGCGGCGGCTATGGCGACGGCTATGGCTACGGCTATGGC
NCU04367.1 685 705 GCTCAAGCTCAAGGTCAAGCT
NCU04369.1 541 562 GAGTCGATCCAGTCGATCGAGT
NCU04373.1 913 941 TCTTCGGCTTCGGCTTCGGCGTCGGCTTC
NCU04373.1 3103 3114 AACAACAACAAC
NCU04374.1 106 124 AGAGGAACAGGAACAGGAA
NCU04374.1 318 340 CGACTTGGACTTGGACTTGGACA
NCU04374.1 1251 1273 GTCCTCCTCCTCCTCCTCCCCCT
NCU04374.1 1966 1988 GTTGGTGGTGGTGGTGGTGGTGA
NCU04375.1 1339 1360 AGGAAGGAGAAGAAGAAGAGGA
NCU04376.1 1090 1107 GGCGGTGGTGGTGGTGGG
NCU04377.1 1714 1729 GAGAAGGAGAAGGAGA
NCU04377.1 1889 1906 CAGCTGCTGCTGCTGGTG
NCU04378.1 2338 2358 GATGAGGACGAGGAGGAGGAC
NCU04378.1 2424 2442 GGACGAAGACGAGGACGAG
NCU04380.1 777 801 CCCCGTCGCGCCCGTCGCGCCCGCC
NCU04381.1 421 436 AGTGGTGGTGGTGGTC
NCU04381.1 455 481 AAGGAGGAGGAGGAGGAGGAGGAGGAA
NCU04381.1 704 720 GTAGCAGCAGCACCAGC
NCU04381.1 740 755 CGGTGGTGGTGGTGGC
NCU04383.1 1127 1146 CGAGCCCGAGTCCGAGTCCG
NCU04384.1 2593 2617 AACAAGCGTCACAAGCGTCAAAAGC
NCU04385.1 1392 1408 GGCCGCCGCCGCCGCCA
NCU04386.1 1209 1230 AGGCGGCGGCGGCGGCGGCAGC
NCU04390.1 74 91 CCTCGTCGTCGTCGTCGG
NCU04392.1 273 284 AGAAGAAGAAGA
NCU04392.1 301 317 TCACCACCACTACCACC
NCU04394.1 9 24 CGCAGCAGCAGCAGCC
NCU04394.1 201 234 CAAGGGAAAGGGAAAGGGAAAGGCTGCTGCTGCT
NCU04394.1 244 320 GCTGCTCCTAAGAAGGCTGCTGCTCCTAAGAAGGCTGCTGCTCCTAAAAAGGCTGCTGCCAAAAAGGCTGCTGCTAA
NCU04394.1 767 802 AGAAGCAGCAGCAGCAGAAGAAGAAGAAGAAGAAGT
NCU04394.1 1009 1027 GAAGCAGCAGCGGCAGCAG
NCU04399.1 117 138 CGTCATCGACGTCGGCGTCGCC
NCU04399.1 176 192 TCGCCGCCGCAGCCGCC
NCU04401.1 204 222 AGCCGCCGCCGACGCCGCC
NCU04403.1 276 306 ACGACAAGAACAACAAGAACAACAACAACCA
NCU04403.1 400 414 GGCCGCCGCCGCCAC
NCU04403.1 606 624 GGATGCGGCTGCGGCTGCG
NCU04403.1 709 730 GAGGACGACGACGACGACAACG
NCU04403.1 1318 1341 CCGCAGCAGCAGCAGCAGCAGCAA
NCU04404.1 1497 1519 CGAGGAGAAGGAGAAGGAGCAGG
NCU04406.1 129 147 ACCCATGATACCCATGATA
NCU04410.1 1926 1947 TCAGCAGCAACAGCAGAAGCAG
NCU04412.1 137 152 GCGCCGCCGCCGCCGG
NCU04412.1 1012 1027 GAGGGCGAGGGCGAGG
NCU04413.1 299 333 GTGGTGGTGGAGGAGGAGGAGGAGGAGTAGGAGGA
NCU04415.1 882 900 TTCTGCTTCTGCTTCTTCG
NCU04418.1 874 889 ATTGTTGTTGCTGTTG
NCU04423.1 611 632 CGACCTCGACCTCAACCTCGAC
NCU04423.1 818 846 CAGCATCAGCATCATCATCATCATCATCG
NCU04423.1 1237 1257 CACCACCCTCCTCCCCCTCCT
NCU04423.1 1260 1274 CCAGCAGCAGCACCA
NCU04423.1 1842 1856 GCCTCCTCCTCCACC
NCU04423.1 2532 2568 AGCTGCTGCTGCTGCTGCTTCTGCTTCTGTTTCTGCT
NCU04423.1 2965 2991 AACGACGACGACGACGACGACGACGAT
NCU04425.1 66 84 CGACAACGACAGCGACAGC
NCU04425.1 229 250 ACCTACCGACCCTACCGACCCA
NCU04425.1 793 814 CAGCCGCCGCCGCCGCCGCCGT
NCU04425.1 855 872 AATGATGAGGATGATGAG
NCU04432.1 48 63 TAAGAAGAAGAAGAAC
NCU04432.1 356 385 CTGCCGCCGCCGCCGCCACCGCCGCCGCCT
NCU04439.1 507 522 GAAGGAGGAGGCGGAG
NCU04439.1 1596 1611 CAAGAAGAAGAAGGAG
NCU04440.1 346 365 GAAGAGGAGGAGGAAGAGGA
NCU04443.1 367 382 ACCGCCGCCGCCGCCC
NCU04445.1 327 349 TGGTGATGACGATGACGATGATT
NCU04445.1 760 774 GACGATGATGATGAC
NCU04445.1 1088 1114 ACAAGAAGAAAAAGCAGAAGGAGAAGG
NCU04445.1 3373 3389 GACTCCGACTCCGACTC
NCU04448.1 543 558 CACCAACAACAAGAAC
NCU04450.1 84 99 CGAGGAGGAGGAGGAA
NCU04450.1 1681 1710 GAGGAAGAAGAAGAAGAAGAAGAAGAAGAC
NCU04452.1 838 852 GAGGAGGATGAGGAG
NCU04455.1 1981 2007 GCCCAACAGCCCCAACAGCCCCAACAA
NCU04455.1 2019 2066 TCAGCAACAGCAGCAACAGCAGCAGCAGCAGCAGCAGCAGCAGCAGTA
NCU04457.1 1997 2011 ATGACGACGACGATG
NCU04457.1 2223 2238 ACAGGGACAGGGACAG
NCU04459.1 207 260 CCAAGAACAACAACGACAACAACAACAACAACAACAAGCAACAACAACAAGCCA
NCU04463.1 619 636 GCCACCACCACCATCACC
NCU04463.1 1452 1467 TGCACCTGCACCTGCA
NCU04463.1 3396 3410 CCAGCAGCAGCAGCT
NCU04464.1 349 367 CCACCGCCGCCCCCGCCGC
NCU04464.1 1882 1909 CCAGAATCAGAACCAGAACCAGAACAAG
NCU04468.1 323 341 ACGCCGCCGCCGCCGCTGC
NCU04468.1 827 845 AGGTGGTGTTGGTGGTGTT
NCU04468.1 1706 1728 CACGGCCCCGGCCCCGGCCCCCG
NCU04472.1 4017 4034 TGAGGAGGAGGAGGATGA
NCU04475.1 438 459 TGCCGGCGCCGCCGACGCCGTC
NCU04480.1 380 406 CCAAGAGCAGCAGCAAGAGCAGCACCA
NCU04480.1 425 439 CGTCCTCCTCCTCTT
NCU04484.1 575 599 CTTCTGCTGCTGCAGCAGAAGCAGC
NCU04484.1 858 876 ATCTTCTTCTTCTTCTTCA
NCU04484.1 929 965 AGAAGAAGCAGCAGAAGCAGCAGCAGCAGCAGCAGCC
NCU04484.1 1101 1115 TGTGGTGGTGGTGGG
NCU04485.1 425 445 ACGACTCCGACTCCGACTCCT
NCU04485.1 1228 1257 GACGACGAGGAGGACGAGGAGGAGAAGGAG
NCU04485.1 1837 1873 AAGGGCAAGAAGAAGGGCAAGAAGGGCAAGAAGGGCG
NCU04485.1 2135 2158 GGAAGGCGAAGGCGAAGGCGAAGA
NCU04490.1 702 720 TGGTGCTGCTGGTGCTGCT
NCU04491.1 480 499 GGCTGCGGCTGCGGTTGCGG
NCU04496.1 506 517 GCAGCAGCAGCA
NCU04498.1 235 266 GCCCACTCTCCCGCTCCGCCCCACTCCCGCCG
NCU04498.1 516 536 GGCTGCCGCTGTTGCTGCCGC
NCU04500.1 480 501 CGGTTTCGATTTCGATTTCGAA
NCU04503.1 936 952 CGAGGAGGAAGAGGAGG
NCU04503.1 1238 1253 GCGACGACGAGGACGA
NCU04503.1 1379 1399 GGGAGGACGAGGAGGAGGAGA
NCU04504.1 994 1009 ACCATCATCATCTTCA
NCU04505.1 92 110 AACATCATCATCATCATCG
NCU04505.1 127 143 GACCGCGACCGCGACCG
NCU04505.1 163 197 GATACAGAGAGAGACAAAGACAGACACAGAGATAG
NCU04505.1 232 248 GACGACCACGACGAGGA
NCU04505.1 1731 1742 CGACGACGACGA
NCU04509.1 287 310 TGGATGAGGACGAGGGGGAGGAGT
NCU04509.1 349 372 AGGGAGGAGGAGGAGGAGGGGGAG
NCU04512.1 1001 1012 AGGAGGAGGAGG
NCU04512.1 5147 5169 GTGCTGCTGCTGCTGCCGCTGCT
NCU04512.1 6100 6121 GAAGATGAGGATGAGGATGAAG
NCU04512.1 6181 6206 GATGAGGATGTGGATGTGGATGAGGA
NCU04512.1 6283 6305 GAAGAGGAGGACGAGGAGGAGGC
NCU04512.1 6370 6389 GGAGAAGAAGAAGGAGAAGA
NCU04512.1 6396 6413 TGAGGAGGAGGAGGAAGA
NCU04512.1 6451 6466 GAAGAGGAGGAGGAGG
NCU04512.1 6493 6508 GAAGGCGAAGGCGAAG
NCU04513.1 478 492 GCTCCTCCTCCTCCG
NCU04514.1 676 691 CATCAGCAGCAGCACC
NCU04514.1 775 794 AACCACAACCACCACCACCC
NCU04514.1 1776 1795 CTACAACAACCACAACAACT
NCU04514.1 2602 2618 GAGGAAGAAGAAGAGGA
NCU04516.1 76 90 GAGGAGGAAGAGGAG
NCU04516.1 169 196 GAAGATGAAGAGGAAGAGGAAGAGGAGA
NCU04516.1 247 263 GACGAGGAGGAAGAGGA
NCU04516.1 268 292 GACGAGGAGGAGGAGGAGGAGGGTG
NCU04516.1 295 319 GAAGAGGATGAGGACGAGGAGGAGA
NCU04516.1 324 347 CGAAGAAGAGGAAGAAGAAGATGA
NCU04516.1 349 370 GATGCCGAGGCCGAGGCCGAAG
NCU04522.1 230 248 CGTCTTCTTCTTCTTCTTT
NCU04522.1 395 419 TTTCCTCTTCTTCTTCCTCTTCTCC
NCU04523.1 1098 1116 TAAGAAGAGGAAGAGGAAG
NCU04523.1 1337 1358 TGGATGAGGAGGATGAGGATGA
NCU04527.1 1132 1143 CACCACCACCAC
NCU04527.1 1271 1282 CGCCGCCGCCGC
NCU04527.1 1479 1501 GTCGCCGCCGCCGCCACCACCAC
NCU04528.1 141 162 TGGAGGTGGCGGAGGGGGTGGT
NCU04530.1 97 129 CCCGATCCCGATCCCGGTCCCGGTCCCGGTCCC
NCU04531.1 7828 7860 CGACAACAACAACAACAACAACAGCAGCAGCAG
NCU04531.1 8206 8227 AACGGGAACGGGAAGGGGAACG
NCU04532.1 155 176 CCCTCCTCCTCCTCCTCCTACT
NCU04532.1 215 229 ACTCCTCCTCCTCCC
NCU04532.1 726 740 GCGGCAGCAGCAGCC
NCU04532.1 775 802 GTCAACATCAACATCAACATCAACAACT
NCU04532.1 811 826 AACCAAAACCAAAACC
NCU04532.1 1123 1134 CAGCAGCAGCAG
NCU04532.1 1425 1443 ACGTGGACATGGACGTGGA
NCU04536.1 81 107 GCCAGTTCCAGTTCCAGTTCCAGTTCA
NCU04537.1 430 448 GGTTTCGGTGTCGGTTTCG
NCU04540.1 225 245 TGTTTCTTGTTTTTTTGTTTC
NCU04540.1 770 797 TTGGTGGTGGTGGTGGTGGTGGTGGTTG
NCU04540.1 2057 2075 CCGGCGGCGGCGGCGGCAG
NCU04540.1 2673 2697 TACGGCAACGGCAACGGCAACGGCG
NCU04543.1 752 771 CGGGGGCGGCGGCGGCGACG
NCU04544.1 603 614 GATGATGATGAT
NCU04544.1 1459 1475 ACCTCCTCCTCCTCCTT
NCU04544.1 1497 1513 AGGAAGAGGAGGAGGAG
NCU04544.1 1641 1652 CACCACCACCAC
NCU04544.1 1659 1677 CGACAACAACAACAACAGC
NCU04544.1 2106 2134 TGACGATGTCGATGACGATGACGATGACT
NCU04544.1 2137 2174 GAAGAGAACAACAACAACAACAACAACAACAAAAAGAT
NCU04544.1 2515 2535 GTGGGAGGGGTGGCGGCGGTG
NCU04546.1 1212 1234 GACCACCACCACCACCGCCGCCG
NCU04548.1 396 407 CGGCGGCGGCGG
NCU04548.1 6114 6136 ATCTCACCTGTCTCACCTGTCTA
NCU04549.1 23 47 CATCAACAACAACAACAACAACACC
NCU04549.1 82 123 AGCGGCGGCAGCGGCGGCTCTCCCCCTCCCCCTCCTGCTCCA
NCU04549.1 196 214 CAGCAACAACAGCAACAAC
NCU04549.1 219 244 CCAACAACAACAAAAACAACAAAAAC
NCU04549.1 492 513 GAGGAAGGAGAAGGAGAAGATG
NCU04549.1 647 658 AGAAGAAGAAGA
NCU04550.1 1468 1483 GCTGGCGCTGGCGCTG
NCU04551.1 151 334 GACAACAACAACAACAACAACAACAACAACAACAACAACAACAACAACAACAACAACAACAACAACAACAACAACAACAACAACAACAACAACAACAACAACAACAACAACAACAACAACAACAACAACAACAACAACAACAACAACAACAACAACAACAACAACAACAACAACAACAACACAC
NCU04558.1 61 90 TCGTCAACATCATTATCATCATCATCATCG
NCU04567.1 25 46 AAAGGATCGGAAAGGATCGGAA
NCU04569.1 3875 3905 AGCAGGAGGAGGAGGAGAAGAAGAAGAAGGA
NCU04569.1 4008 4019 TGGTGGTGGTGG
NCU04570.1 814 842 CAACAGCAACAACAGCAGCAGCAGCAGAA
NCU04570.1 1333 1353 ACCGCCGCCGCTGCCGCTGCC
NCU04570.1 1501 1517 GAGGATGATGATGAGGA
NCU04570.1 2778 2826 CCAAAGCCAAGGCCAAAGCCAAAGCCAAAACCAAGACCAAAACCAAAAC
NCU04570.1 2851 2865 AACACCAACAACAAC
NCU04570.1 3019 3038 GAACAAGAAGATGAAGAAGT
NCU04570.1 3148 3163 AGCAGGAGGAGGAGTA
NCU04574.1 1404 1430 GCTGCAGCAGCAGCAGCAGCAGCAGCC
NCU04575.1 1572 1588 AGAGGAGGAGGTGGAGG
NCU04577.1 483 498 CGCTGCTGCTGCTGGT
NCU04579.1 57 94 TCTCTCCCTCCGCTCCCTCTCCACCACTCCCCGCCGCT
NCU04580.1 107 124 TCTTCCTCCTCCGCCTCC
NCU04583.1 594 625 CGTGGAGGAGGGGAGGGAGAGGGAGGCGGTGC
NCU04584.1 429 448 CAAGAAGGAGAAGAAGAAGC
NCU04584.1 496 516 GAGGACGAGGACGACGACGAG
NCU04585.1 1110 1130 TCCTGCTGCCGCTGATGCTAC
NCU04587.1 1156 1170 GAAGAGGAGGAGGAA
NCU04587.1 4030 4045 GTCGACGACGACGCCG
NCU04588.1 79 99 ACCCCTCCCCCACCCACCCTC
NCU04588.1 331 354 GAGGGAGGCGCGGGAGGCGCGGGC
NCU04588.1 568 582 AAGGAGGAGGAGGCG
NCU04589.1 892 906 TCCACCACCACCGCC
NCU04589.1 1513 1530 CAACAGCAGCAGCAGCAA
NCU04589.1 1547 1580 GCAACAACAACAACAACAACAACAACAACGACAA
NCU04589.1 1842 1856 CGGCGACGACGACGA
NCU04590.1 804 820 GGCTGCTGCTGCTGCAG
NCU04590.1 822 845 GGGGGCTGGGGCTGGGGCTGGGGG
NCU04590.1 850 883 GGTGCTGCTGCTGCTGCTGCTGCTGCTGCTACTG
NCU04590.1 1230 1249 GGATGATGATGATGAGGATG
NCU04591.1 740 761 CATCAGGATCAGGATCAGGGTC
NCU04591.1 781 809 GAACAACAGCAACAACAGCAGCAGCGGCA
NCU04591.1 1407 1442 GTCATCCTCATCCTCATCCTCATCCTCATCCTTATC
NCU04591.1 1816 1856 ACAGCTACAGCTACAACTACAGCTACAGCTACAGCTACAGG
NCU04592.1 822 844 GCAGGAGAAGCAGAAGAAGCAGA
NCU04595.1 74 109 TCCTCACCCACCCCTCCGCCGCCCCTCCCACCCTCA
NCU04596.1 165 191 AACGACGAAGACGACGACGACTACGAC
NCU04598.1 53 87 CCAACAACAGCAACAACAACAACAACAACAACATC
NCU04598.1 516 533 CACCAACAACAACAGCAA
NCU04598.1 1272 1288 GCCGAAGCCGAAGCCGA
NCU04598.1 2384 2402 CGGCCAAGGCGGCCAAGGC
NCU04598.1 2656 2673 TCATCTTCTTCTTCTTCG
NCU04598.1 2821 2837 GAAGAGGAGGAGGAAGA
NCU04598.1 2916 2930 TTCCTCCTCCTCGTC
NCU04598.1 3106 3127 GTGGGCGGTGGTGGTGGTGGTA
NCU04598.1 3176 3222 AAGCAGCAGCAGCAGCAGCAGCAGCAGGTGGTGGAGGAGGGGGAGGA
NCU04600.1 1249 1264 GCTGCGGCGGCGGCGG
NCU04603.1 294 314 GGCTCCTGCTCCTGCTCCTGA
NCU04604.1 917 932 GGAGCCGGAGCCGGAG
NCU04604.1 1385 1399 CATCACCACCACCAC
NCU04607.1 1403 1421 ACGAAGAGGAAGAAGGAGA
NCU04607.1 1500 1514 GGCTGCTGCTGCTGT
NCU04608.1 1299 1341 ACAGCAGCAGCAGCAGCAGCAGCAGCAGCAGCAGCAGAAGCAG
NCU04609.1 299 329 CATCACCACCACCACCACCACCACCACTACC
NCU04609.1 2368 2385 CCATCATCATCATCAGCA
NCU04609.1 2865 2880 CGGTGGTGGTAGTGGT
NCU04609.1 2983 3017 GAAACACAAAAACAAGAACAACAACAACAACAACT
NCU04609.1 3029 3066 CGGTTGAGGCTGAGGTTGAGGCTGAGGTTGAGGTTGAG
NCU04609.1 3099 3116 AAAAGAAGAAGAAGAAGC
NCU04609.1 3138 3152 GACAACGACGACGAC
NCU04609.1 3170 3235 CACCAGCAGCATCAGCATCAGCATCAGCATCAGCACCAGCACCAGCACCAGCACCAGCACCAACAC
NCU04609.1 3379 3410 CCGTCTTCGTCATCGTCGTCATCATCATCGTC
NCU04610.1 1678 1692 GAGGAAGAGGAGGAG
NCU04611.1 127 143 GAAGAGGAGGAGGACGA
NCU04612.1 1306 1328 GCTCCTCCTCCTCCTCATCCTCC
NCU04612.1 1439 1454 TGCCGCCGCCGCCCCC
NCU04613.1 207 230 CTCCCTCCCCACCCCCTCCGCCCA
NCU04613.1 560 580 GTGCTGCTGCTGCTGCTGCTA
NCU04613.1 587 602 AGACGACGACGACGAA
NCU04614.1 792 807 CATCACCACCACTACC
NCU04614.1 1282 1303 GGTGATGATGAAGATGATGATA
NCU04614.1 2386 2410 GTCGATGACGACGATGACGACGAAG
NCU04614.1 3049 3069 GACGGAGACCGAGACCGAGAC
NCU04614.1 3220 3236 GACAACAACAACAACGA
NCU04615.1 2961 2982 CGCCACTACCCCCACCACCTCC
NCU04616.1 130 151 GTCGTTCCCATCGTTCCCATCT
NCU04616.1 338 353 TTCCTCCTCCTTCTCC
NCU04616.1 428 468 ACAGCAGCAGCAGCAGCAGCAGCAGCAGCAGCAGCAGCACC
NCU04616.1 479 504 CTACTTCGTCTTCGTCTTCGTCTGCG
NCU04616.1 606 632 GACTAGTACTACCACTTCTACTACGAC
NCU04616.1 634 648 TCTACTACTACTGCT
NCU04616.1 679 717 AATGGCAATGGAAACGGCAATGGAAACGGCAATGGTAAC
NCU04616.1 777 819 TGCTACTACTACTACTACTACTGCTACTGCTGCTGCCGCTGCT
NCU04616.1 830 998 CCAACGGCAACAACGGCAACAATGGCAACAATGGCAACAATGGCAACAATGGCAACAATGGCAACAATGGCAACAATGGCAACAATGGCAACAATGGCAACAATGGCAACAATGGCAACAATGGCAACAATGGTAACAATGGTAACAATGGTAATGGGAATGGGAATGG
NCU04616.1 1023 1038 TGGTGCTGCTGCTGCT
NCU04616.1 1046 1079 CTACTGCCACTGCCACTGCTACTGCCACTGCCAC
NCU04616.1 1098 1139 CAATGGAAATGGCAATGGCAATGGCAATGGCAATGGCAATGC
NCU04616.1 1141 1160 AATGGCAATCGCAATGGCAA
NCU04616.1 1340 1356 CGGCTGCTGCTGCTCCT
NCU04616.1 1390 1409 GCGGCTGCTGCTGCTCCTGC
NCU04616.1 1436 1455 CGGCTGCTGCTGCTGCTGTT
NCU04616.1 1608 1637 GGCTTCGGCTGCGGCTGCGGCTGCGGCTCC
NCU04617.1 1650 1668 CTACTGCTACTGCTGCGGC
NCU04617.1 1942 1971 GACGATGATGAGGATGAGGAGGATGAGGGG
NCU04617.1 2025 2036 TGGTGGTGGTGG
NCU04617.1 2065 2079 GGAGGTGGTGGTGGT
NCU04617.1 2175 2199 TGGCGGTGGCGGCGGCGGTGGTGGA
NCU04618.1 599 617 CCAAGCTTTCCAAGCTTTC
NCU04618.1 2139 2154 GCCACCACCACCACCC
NCU04618.1 2161 2192 GCCTCGCCCACCCCTCCCCGCTCTCCTCCCCG
NCU04619.1 337 355 GCAGCCGCCGCCGCCGCAG
NCU04619.1 520 568 CTGGAACAGCAGGAACAGCAGCAACAGCAGCAGCAGCAGCAGCAGCAGT
NCU04619.1 1181 1221 CCAACCACAACCACAACCACAACCACAACCACAACCACCCC
NCU04620.1 275 298 TGGAGGTGGAGAAGGTGGAGGAGA
NCU04622.1 1152 1167 TCAGCAGCAGCAGCAA
NCU04623.1 153 167 CAGCATCATCATCAA
NCU04628.1 1363 1379 GAGGACGAGGAGGTGGA
NCU04628.1 1905 1926 GAAGCAGCAGCAGCAACAGCAG
NCU04628.1 2236 2262 GCTGGTGGTGGTGGTGGTGGTGGTGGA
NCU04628.1 2534 2568 CAAGCCGAGCCGAGCCGAGCCGAGCCGAGCCAAGC
NCU04630.1 627 645 TCAGCAGCAGCAGCAGCAC
NCU04630.1 1450 1471 CCTACATCTACATCTACATCAA
NCU04630.1 1476 1499 CACCACCGCCGCCGCCACCACCCA
NCU04630.1 1685 1711 CTGCCACTGCTGCTACTGCTGCTGCCG
NCU04630.1 1790 1808 AAGACAAAGACAACGACAA
NCU04630.1 1987 2014 AATGGAACTGGAACTGGAAGTGGAAGTG
NCU04630.1 2196 2210 TGAGGAGGAGGATGA
NCU04631.1 3120 3134 CGACAACAACAACAA
NCU04631.1 3286 3312 GATGAGGAAGAGGAGGAGGAGGAGGAC
NCU04632.1 65 90 CAAGTTCAAGGTCAAGGTCAAGCTCA
NCU04632.1 526 556 GGTGCTGCTGCTGCTGCTGCTGCTGCTGCAG
NCU04632.1 670 697 CCGGCGGCGGCAGCGGCAGCAGCAGCGG
NCU04632.1 2043 2063 TGCTTCATCTTCTTCTTCTTT
NCU04632.1 2420 2436 ATGGTGATGATGATGAT
NCU04632.1 2547 2565 AAGAGGAGGAGGAGGTGGA
NCU04632.1 2610 2647 AACGGAGACGGAGACGGAGACGGACACGGAGACGGAGA
NCU04633.1 1486 1503 GCACCACCACCACCATCA
NCU04634.1 640 655 GTGGCGGCGGCGGTGG
NCU04637.1 1839 1857 GCCGAAGCCCAAGCCCAAG
NCU04640.1 121 151 GATGCTGCTGCTGCTGCCGCCCCCGCCGCCG
NCU04640.1 175 196 ATGAAGAAGAAGAAGAAGAAGG
NCU04640.1 274 298 ATGAAGAAAAAGAAGAAGAAGAAGG
NCU04641.1 10 25 ACCAGCAGCAGCAACA
NCU04641.1 241 252 GTTGTTGTTGTT
NCU04641.1 254 297 GGTCTGGATCTGGGTCTGGGGCTGGAGCTGGCGCTGGAGCTGGG
NCU04641.1 313 334 AACAGCAGCAGCAGCAGCAGCG
NCU04642.1 574 595 GAGGAGGGAGGAGGAGGAGGAT
NCU04643.1 1442 1461 CGTCCTCCTCCTCCTCCTCT
NCU04643.1 1572 1592 CGACAACAACAACGACAACAA
NCU04643.1 1829 1868 AGTCGTCGTCGTCGTCCTCCTCCTTCTCCTCCTCCTCTTC
NCU04643.1 2229 2261 TGTGGAGGCGAGGGCGGGGAGGGTGGTGAGGGA
NCU04643.1 2346 2363 AGATGATGATGATGATGC
NCU04643.1 2392 2414 GTTGGTGGTGGTGGTGGTGATGG
NCU04644.1 283 298 AAGGCCAAGGCCAAGG
NCU04645.1 149 164 ATCCTCCTCCTCCTCA
NCU04645.1 228 255 TCAGCAGCAGCAGCAGCAGCAGCAACAG
NCU04645.1 540 557 CCAGCAGCAGCAGCAGCC
NCU04646.1 296 310 GCTCCTCCTCCTCCC
NCU04646.1 574 591 CAACAGCAGCAGCAGCAA
NCU04647.1 61 82 GAACAACAACAACAACAACAGC
NCU04647.1 145 159 GAGCAGCAGCAGGAG
NCU04649.1 258 277 CGGTGGTGGTGGTGGTGGTA
NCU04649.1 475 494 ACAGAAACAGAGACAGAAAC
NCU04649.1 648 662 TGCTACTACTACTAT
NCU04649.1 797 812 CGAAGAAGAAGAAGAG
NCU04650.1 276 307 GCCTCCTCACTCTCCTCACTCTCGCTCTCACA
NCU04650.1 647 662 GCGGTGGTGGTGGCGG
NCU04650.1 735 751 CGGAGGAGGAGGAGGAC
NCU04650.1 754 770 GGCGCCGCCGCCGGCGC
NCU04650.1 843 865 ACCCCCTCCACCACCACCCACCG
NCU04650.1 1874 1892 AGAAGGAGGAGGAGGAGGC
NCU04650.1 2395 2436 GGTATGGGTATGGGCATGGGTGGTGGTGGTGGAGGAGGAGGT
NCU04650.1 2438 2457 TCCCGCCCCCGCCCCCGCCT
NCU04650.1 2634 2648 GAGTAGTAGTAGAAG
NCU04651.1 724 747 GAACAGGCCAAACAGGCCAAGCAG
NCU04652.1 2577 2592 CAAGAAGAAGAAGGAG
NCU04652.1 2672 2691 TGAAGAAGAAGAAAAAGAAG
NCU04652.1 2732 2764 CGGTGGGTGGAGAGGGAGAGGGAGAGGCGGTGA
NCU04652.1 2797 2808 AAGAAGAAGAAG
NCU04652.1 2852 2873 CTGGAGCTGGAGCTGAAGCTGG
NCU04653.1 2069 2092 CGGAAGAGGAGAAGGAGGAGGATG
NCU04655.1 102 118 CATCCTCCTCCTCTTCC
NCU04655.1 557 577 AGAGGAAGGAGAAGGAGAAGG
NCU04657.1 194 226 TCCCACCACCCGCCCTCGCCGCCGCCGCCTCCA
NCU04661.1 570 587 GGAAGAGGAGGATGAGGA
NCU04661.1 2989 3024 CCCCGACCGCTCACAGCCCGACCGCTCACAGCCCGT
NCU04661.1 3452 3471 TTGATGAGGATGATGATTAT
NCU04661.1 4025 4040 GGCCGCCGCCGCCGAC
NCU04662.1 310 328 ACCGGAGCCGGAACCGGAA
NCU04662.1 434 450 GATCATCATCATCATCC
NCU04663.1 252 285 TCCCCACCCGCCGCCGCCGCCGCCGCCACCTCCG
NCU04663.1 3240 3255 CCCGCCGCCGCCGCCC
NCU04670.1 1522 1533 AGCAGCAGCAGC
NCU04673.1 106 127 CAGGCTCAGGTTCAGGCTCAGG
NCU04689.1 598 615 GAGAAGAAGAGGAAGAAG
NCU04689.1 665 679 CGTTGTTGTTGTTGG
NCU04692.1 3881 3897 ACGGCGGCGGCGGCAGC
NCU04692.1 3941 3963 TTGACGATGATGATGACGATGCT
NCU04693.1 275 296 GCTCCTCCTCCTCCTCTTCCTC
NCU04698.1 40 67 GCCACCACCACCACCACCACCACCCCCG
NCU04698.1 80 96 CAAAAACAACAGCAACA
NCU04698.1 1111 1129 ATCGGCCTCGGCATCGGCA
NCU04698.1 1440 1461 CTCCCACCCCCCACCCCTCCTC
NCU04700.1 231 251 GAGCCGGGCCGAGCCGAGCCG
NCU04702.1 915 937 CAAGGGCAAAGGCAAAGGCAAAC
NCU04703.1 50 67 ACCGCCGCGGCCGCCGCA
NCU04703.1 750 775 TGTTGCTGCGGCTGCTCCTGCTGGTG
NCU04708.1 853 867 AAGGAGAAGAAGAAG
NCU04709.1 48 64 GAAGGAGGAGGAGGAGC
NCU04709.1 65 79 GGGAGGAGGAGGATG
NCU04713.1 39 88 CGACGGCGGCGGCAGCAGCACCACCACCACCTCTCCACCACCCCGCCGCG
NCU04713.1 1083 1099 GGCTGCTGCTGCTGCAG
NCU04713.1 1265 1280 CCGACGACGACTACGA
NCU04713.1 1326 1351 CACCGCCCTCCCCACCGCCACCGCCG
NCU04720.1 35 50 CAAGCCCAAGCCCAAG
NCU04720.1 2999 3016 CATCTTCTTGTTCTTCTA
NCU04720.1 3417 3438 GAAGGGGAGGAGGGGGAGGAAG
NCU04725.1 33 60 AACCGGCACCGGCACCGGCACCGGCATC
NCU04725.1 416 430 TCTCCTCCTCCTCCA
NCU04725.1 431 445 ACCGCCACCACCACC
NCU04725.1 595 613 TCTTCCTCCTCCTCCTCCG
NCU04725.1 1113 1132 GCCGTCGTCGTCGTCGTCAT
NCU04725.1 1291 1305 GGTGGAGGAGGAGGA
NCU04726.1 1682 1698 TCATCGTCGTCGCCGTC
NCU04726.1 2585 2601 CCGGCGGCGGCGGCAGC
NCU04726.1 2816 2839 ACCATAACAACAACCATAACAACA
NCU04726.1 2862 2899 CCAATCCCAATCCCAGTCCCAGTCCCAGTCCCAGTCCT
NCU04726.1 2919 2954 AGAAGGAGGAGGAGGAGGAGCAGGAGGAGGAGCAGA
NCU04726.1 3089 3117 GGCAGCAACAGCAACAGCAACAACAACAG
NCU04726.1 3123 3138 CTTGTTGTTGGTGTTG
NCU04729.1 91 116 ATGGGCATGGGAATGGGAATGGGCAT
NCU04729.1 280 299 CACAGCCACATCCACATCCA
NCU04729.1 367 382 GCCGAAGCCGAAGCCG
NCU04729.1 606 625 GGGGCAGGGGCAGGGACAGG
NCU04729.1 1286 1320 CTGGTGGTGTTGGTGCTGGTGCTGGTGCTGGTGGA
NCU04729.1 1346 1366 CGCAGCAACAGCAGCAGCAGG
NCU04729.1 1486 1501 CATCAACAACAACACC
NCU04729.1 1769 1790 CGGCAGGGGCAGGGGCAGGGGA
NCU04730.1 205 220 GTGGAGGTGGTGGTTG
NCU04731.1 304 331 CAACAGCAACAGCAGCAGCAGCAGCAGG
NCU04731.1 865 886 GAGGATGACGATGACGATGATT
NCU04731.1 1471 1490 CAACAGCAGCAGCAGCAACA
NCU04732.1 1572 1590 CGCCTCCGCCTCCTCCTCT
NCU04733.1 3078 3109 AGCGAGAGGAGGGGCGGTGGGAGTGGTGAGGA
NCU04735.1 92 107 CGTCTTCTTCTGCTTC
NCU04735.1 735 753 GGACTCGGACTCGGGCTCG
NCU04736.1 3736 3755 TCCAACTCCAAGTCCAACTC
NCU04737.1 39 60 GGCCGCCGCCGCCGCCGCCGCA
NCU04737.1 64 82 GGCAGCAGCAGCAGCAGTA
NCU04737.1 1181 1209 ACCACAACAGCAACAACAACAACAGCAAC
NCU04737.1 1848 1867 GAAGGAGAAGGAGAGGGAGA
NCU04738.1 82 101 GATGACGACGACGAAGACGA
NCU04738.1 239 261 CCAACAACAACAATAACAACAAC
NCU04738.1 2514 2529 CCATCACCACCACCAC
NCU04738.1 2596 2610 GCAGCCGCCGCCGCA
NCU04738.1 2613 2632 AGCTGCTGCTGCTGCTGATG
NCU04738.1 2782 2799 GAGGATGATGATGATGAC
NCU04740.1 54 79 ATCCTCCTCCTCCTCCTCCTCCTCCA
NCU04740.1 824 839 AGACGACGACGACCAC
NCU04741.1 142 164 GCAGCCGCCGCCGCCGCCGCCTC
NCU04741.1 865 886 GTGAGAGGAGGGAGAGGAGGGA
NCU04742.1 248 259 AACAACAACAAC
NCU04742.1 762 789 AACTACCACCACTACCACCACCACTACT
NCU04742.1 1144 1166 CAGGAGAAGGAGGAGGAGAAGGA
NCU04743.1 182 203 ACCGCCCGCCCCCCGCCTCCTC
NCU04743.1 287 307 TCCACCTCCGCCCCTCCACCG
NCU04743.1 823 837 GATGGTGGTGGTGGT
NCU04743.1 1120 1135 TCCACCACCACCGCCA
NCU04743.1 1369 1389 TCCCACCCCGCCACCACCCTC
NCU04743.1 1829 1854 ACGGAGACGGAAACGGAAACGGAATC
NCU04745.1 717 742 GGACGACGAGGACGAGGACGACTACG
NCU04745.1 908 924 ACAAGAAGAAAAAGAAG
NCU04745.1 2268 2307 CGACCTGGACCTGGACCTGAACCTGAACCTGAACCTGGAC
NCU04745.1 2339 2368 ACGACAACAACAACAACAACAACAACACCA
NCU04747.1 194 218 CTACCACTACCACCACCACCTCCAC
NCU04747.1 296 321 CCGCTGCCGCTGCTGCCGCCGCCGCT
NCU04747.1 2122 2133 GCTGCTGCTGCT
NCU04748.1 350 365 TTGCTGCTGCTACTGC
NCU04749.1 2521 2537 ATGAAGAAGAACAAGAA
NCU04750.1 2109 2123 ACAAGAAGAAGAAGG
NCU04750.1 2685 2708 AGAAGAACAACAAACAAAAGAAGA
NCU04750.1 2797 2811 AGCACCACCACCACC
NCU04750.1 3182 3198 CACAGTCACAGTCACAG
NCU04750.1 3248 3262 ACCACGACGACGACT
NCU04750.1 3797 3816 ATAAGAAGAAGAAGAAAAAG
NCU04754.1 513 534 CGCCCTGATCGACCTGATCGCC
NCU04755.1 2125 2139 GTCGGCGGCGGCGGT
NCU04755.1 2281 2313 TCCTCCGCTCCTCCCGCCGCCGCTCCCTCCACA
NCU04755.1 2753 2768 CGACAACAACAACGAC
NCU04755.1 2982 3009 ACAGCAGCAGCAGCAGCAGCAGCAACAG
NCU04757.1 2340 2374 TGAGGAGCAGGAGAAGGAGGAGAAGAAGGAGAAGG
NCU04757.1 2442 2465 GGCTGCTGCTGCGGCTGCTGCGGC
NCU04757.1 2908 2934 GAGACCGAAGCCGAAACCGAAGCCGAA
NCU04757.1 2983 3008 GAACCCGTCGAAGCCGTCGAAGCCGA
NCU04761.1 833 851 ATGACGACGACGACGAGGA
NCU04762.1 1241 1269 AGCAGGAGCAGGCGGAGGAAGAGAAGGAA
NCU04762.1 1288 1310 AAGGAAGAGGAGGATGAGGAAGA
NCU04762.1 1429 1448 GGCAGTGGCAGTAGCAGTGG
NCU04763.1 777 801 ATCACAACCACCACCACCACCACCC
NCU04763.1 1304 1335 CGGCTACGTCTACGTCTACGTCTACGTCTATG
NCU04763.1 1478 1496 CAAAGAAAAAGACAAAGAC
NCU04763.1 2934 2960 CCAACAACAACAACAACAACAACAACC
NCU04763.1 2968 2984 CCGCAGCAGCAGCAACA
NCU04763.1 3756 3770 TCAGCAGCAGCAACA
NCU04764.1 672 692 GGCGGAGGAGGAGAAGGAGGA
NCU04766.1 4808 4822 CCGCCTCCTCCTCCA
NCU04767.1 162 179 TCACCACCACCACCAACA
NCU04772.1 3 14 GTCGTCGTCGTC
NCU04772.1 92 107 AGGCAGAGGCAGAGGC
NCU04772.1 420 440 GGAGAGGGAGAGAGAGAGGGA
NCU04772.1 1664 1682 ACGACAAGGACAAGGACAA
NCU04772.1 2040 2069 GGCTGCTGCTGCTGCTGCTGCTGCTGCTAC
NCU04772.1 2405 2427 CATCAGCACCAGCATCAGCATCA
NCU04773.1 990 1010 TCAGCAACAGCAACAGCAAAA
NCU04773.1 1580 1605 GTGGCGGCGGCGGTGGTGGTGGCGGA
NCU04773.1 1627 1670 GCTGGTGGTGGTGGTGGTGGTGGTGGTGGTGGTGGTGGTGCTGG
NCU04774.1 1518 1538 TCACCACCACCACCACCACCG
NCU04774.1 1742 1756 GCGGCAGCAGCAGCA
NCU04774.1 1927 1946 CAGAGTCAGAATCAGAATCA
NCU04776.1 750 781 GTCCTCCTCCTCCTCCCGCACTCACGCCCACG
NCU04777.1 1116 1131 CTCCGCCTCCGCCTCC
NCU04777.1 1169 1185 ACTCCTCCTCCTCCTCT
NCU04777.1 1316 1348 AGAAAAAGAAGGAAAAGAAGAAGAAGAAGGAGA
NCU04782.1 446 475 ATGACGATGACGAGGACGACGATGACGAGG
NCU04782.1 531 545 CGAGGAGGAGGAAGA
NCU04782.1 3123 3143 CCGCAGTAGCAGCAGCAGCAA
NCU04782.1 3370 3389 AGTGGCAGTGGGAGTGGGAG
NCU04783.1 916 946 TACCAGAACGGCTTCCAGAACGGCTTCCAGC
NCU04783.1 979 1000 CAACAGCAGCAGCAGCAACAGC
NCU04783.1 1046 1063 ACCAGCAGCAACAGCAGC
NCU04783.1 1119 1140 CAGCAACAACAACAACAACAGC
NCU04783.1 1324 1339 CAGCAACAGCAGCAGC
NCU04783.1 1363 1381 CAACAGCAACCGCAACAGC
NCU04783.1 1691 1705 ATCAGCAGCAGCAGA
NCU04784.1 501 512 CGGCGGCGGCGG
NCU04784.1 833 847 CCGGCGGCGGCGGCC
NCU04784.1 2263 2274 AACAACAACAAC
NCU04784.1 5271 5289 AGAGGATGAGGAGGACGAG
NCU04784.1 5370 5390 GAGGGAGGCGGCGGTGGCGGA
NCU04785.1 20 38 CCCACCACCACCACCATCA
NCU04785.1 112 133 TCCTCCCTCCCCACCGCCTCCG
NCU04785.1 251 291 CTCCTTCTTCTTCTTCTTCTTCTTCTTCGCTGCTGCTGCTG
NCU04785.1 300 332 ACGTGGAGGAGGGCAACATGGAGGAGGGCAACA
NCU04785.1 357 406 AAATGGAAGTGGAAGTGGAGGAGGAGGAGGAGGAGGAGGAGGAGGGAGGT
NCU04785.1 538 574 AGAGGAGGAGGAGGAGGTGGACAGGGACAGGGACAGC
NCU04785.1 904 926 AGGGCGGTGGTGGTGGGGAGGGA
NCU04785.1 1083 1098 GGTGGCGGCGGCGACG
NCU04785.1 2263 2277 CCTTCTTCTTCTTAT
NCU04785.1 2340 2354 AGCGGCGGCGGCAGC
NCU04786.1 168 193 GAAGAACAACAACAACAACAAGAACA
NCU04786.1 402 422 TAACACCAACAACAACACCAA
NCU04786.1 2014 2028 AAAAAGAAGAAGAAC
NCU04786.1 2231 2253 TGGAGAGCAAGGAGAGCAAGAAG
NCU04786.1 2277 2297 GGTGAAGGAGAAGGTGAAGGT
NCU04786.1 2370 2385 GGAGGACGAGGAGGAG
NCU04786.1 2625 2652 TGACGATGACGACGATGACGACGACGAA
NCU04786.1 3360 3375 GAACAAGAAGAAGAAG
NCU04786.1 3485 3505 ATGCTGCTGCTGCTGCTGCGG
NCU04787.1 280 296 GAGGACGAGGAGGAAGA
NCU04787.1 304 320 GAAGATGATGATGACGA
NCU04787.1 624 650 TGAGGAAGACGAGGAAGACGAGGAGGA
NCU04787.1 816 839 CGGCGACGAGGACGAGGACGAAGA
NCU04787.1 841 860 GACGAAGACGAAGACGAAGA
NCU04787.1 1530 1545 CTACGACGACGCCGAC
NCU04787.1 1825 1860 GAGGCGGAGGCAGAGGCGGCGGAGGAGGATGAGGAG
NCU04788.1 198 217 CCTCGCCCTCTCCCTCTCCC
NCU04789.1 1146 1160 CGAAGACGACGACGA
NCU04789.1 1324 1344 GACGATGATGATGGTGATGAT
NCU04790.1 272 286 ACCAGCAGCAGCAGG
NCU04790.1 336 368 CCAACAACAACAACAACAACAACAACAACAATA
NCU04790.1 1766 1782 TCCGTCTCCGTCTCCGT
NCU04790.1 1789 1800 GAAGAAGAAGAA
NCU04791.1 225 246 CCAGAACCAGAACCCGAACCAG
NCU04791.1 563 599 CGCAGCAGCAGCAGGAGGGACAGGGACAGGGACAGGT
NCU04792.1 4601 4617 CAACAGCAGCAGCAACA
NCU04792.1 4794 4839 GGAGGCGGCGGCGGCTGCTGCTGCTGCTGCGGCGGCGGCGGCGGCT
NCU04792.1 4848 4868 TGTTGGTGGTCGTGGTGGTGT
NCU04792.1 4881 4895 TGGTGGTGCTGGTGG
NCU04792.1 5285 5299 AAGAGGAGGAGGAAG
NCU04792.1 5313 5332 CGGTGGTGGTGGTGGCGGTG
NCU04793.1 140 155 ATGGTGGTGGTGGTGA
NCU04794.1 265 283 CCAGCACCAGCAGCAGAAG
NCU04794.1 331 353 TCCGCCGCCGCCGCCACCACCAC
NCU04794.1 604 623 GCTTCTGCTGCTGCTGCCGC
NCU04794.1 647 663 GCGCAAGCGCAAGCGCA
NCU04794.1 809 827 TGGCGGCGGCGGCGGCAGC
NCU04795.1 551 569 AGGACGACGACGAGGACGA
NCU04795.1 833 893 AACAACAGCAACAGCAGCAACAACAGCAACAACAGCAACAACAACAACAACAACAACAAAT
NCU04796.1 135 153 CAAGGGTGGCAAGGGTGGC
NCU04796.1 418 439 GTCGGTGTCGGTGCCGGTGTCG
NCU04796.1 462 478 CCCCGCCGCCGTCGCCG
NCU04798.1 117 133 CATCTTCTTCCTCTTCT
NCU04798.1 2491 2506 TCTCCTTCTCCTTCTC
NCU04799.1 1152 1173 CGAGGAGAAGGATGAGAAGGAC
NCU04799.1 1201 1215 AAGGAGGAGGAGCAG
NCU04801.1 1227 1242 GGGGCCGGGGCCGGGG
NCU04802.1 240 257 GGCCGCGGCGGTGGCGGC
NCU04806.1 160 174 CAGCAACAACAACAA
NCU04807.1 213 231 CTCCCCCCTCCCCCCTCCC
NCU04808.1 432 456 CGCCGACTACGACAACGACGACTAC
NCU04808.1 2643 2657 CGGGGGCGGCGGCGG
NCU04808.1 2668 2682 AGTGGTGGTGGTGGA
NCU04809.1 1496 1524 TGGGGGAGGCGGAGGGGGCGGAGGAGGTG
NCU04810.1 278 315 GACAACAACAACAACAACAACAACAACAACGACAACAA
NCU04810.1 335 363 AACAACAACAACCCCCACCACCACCACCT
NCU04810.1 1670 1688 CGGGGGCGGGAGCGGGAGC
NCU04811.1 308 322 ATGGTGGTGGTGGAG
NCU04812.1 130 148 AGCCAAAGCCAGAGCCAGA
NCU04812.1 234 258 AAACAACGACAACAACAACAACAAT
NCU04812.1 296 317 CTTCTGCTGCTGCTCCTGCTGC
NCU04812.1 743 769 AAAAGAAGAAGACGAAGAAGAAGGAGA
NCU04812.1 1151 1165 AGGATGAGGAGGAGG
NCU04813.1 1257 1279 CGACGATGAGGACGATGAGGACA
NCU04816.1 241 252 GCGGCGGCGGCG
NCU04817.1 32 50 CAGCTGTCCAGCTGTCCAG
NCU04819.1 2089 2117 AAGAAGGGGAGGAAGGGGAAGAAGGGGAA
NCU04824.1 66 80 CAACAGCAGCAGCAA
NCU04824.1 115 136 ACCAACACCAACAACAACAAAA
NCU04824.1 565 601 GCGCCCGCCTCCGCCTCCGCCTCCACCCCCTCCGCCT
NCU04824.1 979 990 GACGACGACGAC
NCU04825.1 335 354 AACCACCACCACCACCATCA
NCU04825.1 760 797 GAAGAGAAGGAGGGGGAGGAGAAGGAGAAGGAGGAGGG
NCU04825.1 847 863 AAAGAAGAAGAAGAACA
NCU04825.1 1223 1243 AGGCGGAGGAGGAGGGGGGGT
NCU04826.1 147 227 CGCGGATGCGGATGCGGATGCGGATGAGGATGCCAATGCCAATGCCGATGCCGATGCCGATGCCGAGGCCGAGGCCGATGC
NCU04826.1 300 335 CACGACAGGCACAACAGGCACAACAGGCACAACAGC
NCU04826.1 405 419 CACCAGCACCACCAC
NCU04826.1 889 911 GCCGGTGCTGCCGCTGCTGCCGC
NCU04826.1 2269 2289 CACCAGCAGCAGCTGCAGCAG
NCU04826.1 3942 3957 GGTGGAGGAGGAGCAG
NCU04827.1 533 557 AACAGCAGCAGCAGCAGCAGCAACA
NCU04827.1 599 632 AGCAGGAGCAGCAAGAGCAGCAGCAGCAGCAACA
NCU04827.1 678 698 TCAGCAACAGCAACAGCAACC
NCU04827.1 2806 2828 GCGGTTGCTGCGGCTGCTGCGGC
NCU04827.1 3566 3593 AACAGCAACAGCAGCAGCAGCAGCAACA
NCU04827.1 3748 3767 CAAGCCCAAGCTCAAGCTCA
NCU04827.1 3836 3862 CGCAGCAGCAGCAACAACAACAAAAAC
NCU04827.1 3969 4001 TGGCAGTGGGAGTGGGAGTGGGAATGGGAATGG
NCU04832.1 234 254 CGTCGCCGCCGCCGCCTCCGC
NCU04834.1 1250 1265 TCGACGACGACCACGA
NCU04835.1 214 228 TCGTCCTCCTCCTCC
NCU04835.1 1180 1195 TACTCTTACTCTTACT
NCU04840.1 133 147 GCTGGTGGTGGTGGT
NCU04840.1 2211 2238 CGAGGAGGAGGAGGAGGAAGAAGAAGAA
NCU04841.1 485 501 AGAAGGAGGAGGAAGAG
NCU04841.1 1270 1285 CAACAGCAGCAGGAGC
NCU04841.1 1746 1764 CGCTCCTTCCGCTCCTTCC
NCU04841.1 1862 1904 CTCCCTCCGGTCCCGCACCCTCCGGTCCCGCACCCTCCGCTCC
NCU04841.1 1906 1932 TCGGCTCCCTCAGCTCCCTCAGCACCC
NCU04841.1 1982 2009 ACGCCGCCGCTGCCGCCGCCGCTGCGGC
NCU04842.1 91 106 GGCGTCGGCGGCGGAG
NCU04843.1 194 218 CCGCTGCTGCTGCTGCTGCTGCTCC
NCU04843.1 376 398 GCCGCTGTTGCCGCTCCTGCTGA
NCU04843.1 404 422 AGAAGGAGGAGGAGAAGGA
NCU04843.1 450 468 AGCTGCTGCTGCTGCTCCT
NCU04843.1 578 606 AGAAGGAGGAGGAGGAGGAGAAGGAGGAG
NCU04843.1 830 850 CTCCTGCTCCTGCAGCTGCCG
NCU04843.1 892 945 GCTGCCCCCGCCGCCCCCGCCGCCGAGGAGAAGAAGGAGGAGAAGAAGGAAGAG
NCU04843.1 948 962 GGCTGCTGCTGCTAC
NCU04844.1 178 199 GCCAAATCCAAAGCCAAAGCCA
NCU04844.1 247 262 GACGAAGACGAAGACG
NCU04844.1 290 321 ATGACGACGACGACGACGACAACGACGACAAT
NCU04844.1 326 358 AGAACAACAACAACAACGACGACGACGACGAAG
NCU04844.1 368 384 ACTCCTCCTCCTCCTCG
NCU04844.1 441 456 CACCCCCACCACCATC
NCU04844.1 955 975 GAGAAGAAGAAGAAGAAGATG
NCU04844.1 1003 1034 GATGAGGATGAGGAAGAGGAGGAGGAGGATGA
NCU04845.1 833 874 TGGGGGAGAGAGGGGAGGAGGCGAGAGAGAGGGCGGAGGGGA
NCU04847.1 702 724 TGCCGCTGCCGCCGCCGCCGCCC
NCU04847.1 732 760 CCAGCAGCAGCAGCAACAACAGCAACAGC
NCU04848.1 302 346 CCAGCAGCAGCAGCAACAGCAGCAACAACAACAGCAACAACAAAA
NCU04851.1 45 68 TCCGGCACCGGCACCGGCACCAGC
NCU04851.1 155 181 CCAACAAGAACAACAACAACAACAACT
NCU04851.1 216 262 TGCAGCAGCAGCAGCAGCAGCAGCAGCACCACCGCCGCCGCCACCAC
NCU04851.1 444 464 GCAACAACAACAACAACCACA
NCU04852.1 72 105 TGCCTCCTCCATTTCCTCCTCCATTTCCTCCTCT
NCU04852.1 252 267 TTCTCCTTCTTCTTCT
NCU04852.1 308 345 CATCTTCTTCTTCTTCTCCTTCTTCTTCTTCTTCTCCT
NCU04852.1 364 381 GCTACTACTACTACTGCT
NCU04852.1 384 405 TAGTGATAGTGGTAGTGGTAGT
NCU04852.1 697 718 GACAACAACAACAACAACAAAC
NCU04852.1 948 962 AGGAGCAGCAGCAGC
NCU04852.1 1045 1060 CCAGCAGCAGCAGCTG
NCU04852.1 1129 1149 ACTGCTGCTGCTGCTGCTGGT
NCU04852.1 1201 1220 CAACACCAGCACCAGCACCA
NCU04852.1 1241 1267 AGAAAGAAGAGAAAGAAGAAGAAGAGG
NCU04852.1 1373 1391 CTACTGCTGCTGCTGCTGT
NCU04852.1 1478 1501 CGGCAGCGGCATCAGCAACAGCAA
NCU04852.1 1518 1541 GGAGCAGCAGCAGCAGCAGCAGAA
NCU04852.1 1689 1723 TGGGGTGGCGGCGGCGGCGGCGGCGGCGGCGGCGA
NCU04852.1 1945 1969 TACAACAATAACAACAACAAAAACA
NCU04852.1 2023 2040 ACACCACCACCACCACAA
NCU04852.1 2073 2087 AGGCGGCGGCGGCGA
NCU04852.1 2275 2297 TCGTCTTCTTCTTCTTCTTCTGC
NCU04852.1 2306 2335 ATGCTCTTGGTGCTGCTCTTGGTGCTGCTG
NCU04852.1 2372 2388 ACGCCGCCGCCGCCGCT
NCU04852.1 2516 2534 GGGAGGAAGAGGAGGGGGA
NCU04852.1 2554 2568 ACTGCTGCTGCTGGT
NCU04852.1 2581 2597 AAAGGTAAAGGTAAAGG
NCU04852.1 2607 2626 TCATGGACATGGACATGGAA
NCU04852.1 2702 2734 CCAACAACAAGAACAACAACGACGACGACGAGG
NCU04852.1 2745 2764 CGGCAGCAGCAGCAGCAACA
NCU04852.1 2870 2884 TGGAGGAGGAGGAGT
NCU04852.1 3154 3171 GAGAAGAAGAAAAAGAAG
NCU04852.1 3324 3341 CTCCGCCGCCGCCTCCGC
NCU04852.1 3416 3434 CTGCCACTCCCACTGCCAC
NCU04852.1 3453 3468 CGCCGGCGCCGGCGCC
NCU04852.1 3563 3583 ACAACCCCAACCCCAACCCCT
NCU04852.1 3822 3858 CGAGAGGAGGAGGAGGAGGGGGAGGGGGAGGAGGAGT
NCU04852.1 3982 4007 GGAAGAGGAGGAGAAGAAGAAGAAAA
NCU04853.1 95 123 TCTCCTCCGACTCCTCCGACTCCTCCGAA
NCU04853.1 130 147 ACAACCACCACCTCCACC
NCU04853.1 303 349 CTTCCAATCCAGCTCCTCCCAATCCAGCTCCTCCCAACCCAGCTCCT
NCU04853.1 381 417 AACCAGCACCACCACCAACACCACCAACACCAACAAC
NCU04855.1 462 476 ACCGCCACCACCACC
NCU04855.1 1477 1496 AGTGGTGGTGGTGGTGGTGC
NCU04858.1 17 39 TGCTGTTGTTGTTGTTGTTGATG
NCU04859.1 177 191 TGCCGCCGCCGCCGA
NCU04859.1 2555 2580 AGACTCCTCAGCCTCCTCAGCCTCCA
NCU04859.1 3240 3261 TCAGCAGCAGCAACAGCAGCAG
NCU04859.1 3492 3515 GCAGGAACAGGAACAGGAACAGAA
NCU04861.1 397 411 TACGACGACGACGAA
NCU04861.1 1977 1995 CTTGGACTTGGACGTGGAC
NCU04862.1 66 87 CAACAGCATCAGCGGCAGCACC
NCU04862.1 381 397 CAGCACCAGCAGCATCA
NCU04862.1 514 534 AACTCCAACTCCAGCTCCAGC
NCU04862.1 542 559 CTTCCTCCTCCTCCTCCG
NCU04862.1 683 697 CTACCACCACCACCT
NCU04862.1 720 740 CACCTCCTCCCCCACCACCCA
NCU04864.1 1 26 ATGGTCAAGGTCAAGGTCAAGGTCAG
NCU04865.1 1355 1379 GCCACCACCACCACCACCACCACCA
NCU04865.1 3739 3757 GATGCTGCCGATGCTGCCG
NCU04865.1 4771 4782 GAGGAGGAGGAG
NCU04865.1 5336 5352 CCATCACCACCATCACC
NCU04865.1 7010 7024 TCGTCGGCGTCGTCG
NCU04865.1 7670 7690 TGGCGGGGGTGGTGGTGGGGA
NCU04866.1 1383 1397 GTCGGCGGCGGCGGA
NCU04866.1 1821 1837 CCAGCAGCAGCAGCAAC
NCU04866.1 1961 1975 CAATAATAATAATAC
NCU04866.1 2148 2164 AGCTGAAGCTGAAGCTG
NCU04867.1 418 432 CAACAGCAGCAGCAG
NCU04869.1 23 42 AGGAGCAGCAGCAGCAGCAA
NCU04871.1 32 47 CCCCCTCCTCCTCATC
NCU04871.1 189 203 CGGCGCCGGCGGCGG
NCU04871.1 538 562 CGGTGGGAGGAGGAGGTGGGGAGGT
NCU04871.1 1050 1073 CATGGAGGAAGACATGGAGGAAGA
NCU04871.1 1303 1325 GAAGAGGGGGAGGAGGTGGAAGA
NCU04871.1 2106 2136 GGGGCAAGGGCAAGGGCAAGGGCAAGGGCAG
NCU04871.1 2299 2321 CATGAACATGAACAAGAACATGA
NCU04871.1 3265 3283 GACGATGATGATGATGAAG
NCU04871.1 3682 3696 GCTGCTACTGCTGCT
NCU04871.1 5065 5081 AAAGAAGAAGAGGAAGA
NCU04871.1 5531 5549 GCAGCGGCAGTGGCAGCGG
NCU04871.1 5556 5571 CGGAGGAGGAGGAGAA
NCU04872.1 541 561 GCGGCTGCTGCTGCTGCTTCT
NCU04879.1 26 40 ACCACAACAACAACC
NCU04882.1 27 42 TCTCCTCCTCCTCCCC
NCU04882.1 66 91 CTCCCCCACCCTCCCCGCCTCCGCCG
NCU04884.1 14 28 CCCCCGCCGCCGCCC
NCU04884.1 865 876 GTAGTAGTAGTA
NCU04885.1 4 19 TCCGCCGCCGCCGACG
NCU04896.1 1176 1191 TTCATCATCACCATCA
NCU04897.1 480 495 TGCCGCCGCCTCCGCC
NCU04900.1 119 135 CCCCTCCTCCTCCTTCT
NCU04900.1 236 287 CACAGGCACAGGCCCAGGCCCAAGCACAAGCACAAGCACAAGCACAAGCCCA
NCU04901.1 334 356 GAGTCTGACAAGTCTGACGAGTC
NCU04902.1 71 86 TCTCCTTCTTCTTCTT
NCU04902.1 236 252 TCATCGTCATCATCTTC
NCU04903.1 2023 2039 GGAGAAGGAGAAGGAGA
NCU04907.1 30 60 CCCCAAGAGCCCCCAGAGCCCCCAGAGTCCC
NCU04908.1 74 92 AACACCATCACCACCACGA
NCU04908.1 1308 1337 CACCTCAACCTCAACCTCATCCTCAACCTC
NCU04908.1 1594 1615 TGGGGCGGTGGCGGGAGGCGGT
NCU04911.1 744 764 TCCTGCTGCTGCTGCTGCTTC
NCU04911.1 1442 1466 TCAATAACAACATCAACAACAACAT
NCU04911.1 1618 1635 AGCAACAACAACAACAAA
NCU04912.1 1367 1381 AAAAAGAAGAAGAAA
NCU04920.1 530 546 AGCCGCAGCAGGAGCAG
NCU04920.1 556 597 GAGCAGCAGGAGGAGCAGGAGCAGCAACAGCAGCAACAGAAG
NCU04920.1 602 624 CGCAGCAGGAGCAGCAGGAGCAG
NCU04920.1 1673 1684 GCAGCAGCAGCA
NCU04920.1 1858 1877 ACCGCCGCCGCCGCCGCCAC
NCU04922.1 36 65 GAGCAACACCGACAGCAACACCGACAGCGA
NCU04924.1 121 137 AAGCAGCAGCAGCAGGA
NCU04924.1 503 527 CCGAGAAGGTCGAGAAGGTCAAGAA
NCU04925.1 359 379 CTACGGGATACTACGGGATAC
NCU04927.1 67 86 GCGACGCCGACGCCGACGCT
NCU04927.1 1073 1095 CACAACAGCAACACCAACAACAG
NCU04928.1 1286 1321 ATCCCAACGCTCCCAACGCTCCCAACGCTCCCCACG
NCU04928.1 1570 1602 GAACATGGACATGGACATGGCGGCGGCGGAGGC
NCU04928.1 1617 1638 TAGTGGTGGTGGTGGCGGTGGT
NCU04928.1 1707 1727 ACATGGACATGGTCATGGACA
NCU04930.1 861 882 TGAGAAGGGGGATGAGGAGGTG
NCU04931.1 870 894 CCTCCTGTCCCTCATGTCCCTCCTG
NCU04932.1 924 939 CAGCACCACCACCTCC
NCU04933.1 293 309 TCGCCGCCGCCGCCGCT
NCU04933.1 325 342 CCTTCTTCTTCTTCTTCC
NCU04937.1 53 75 AGGTTGAGAAGGTCGAGAAGGTT
NCU04937.1 159 314 CAAACAACAACAACAACAACAACAACAACAACAACAACAACAACAACAACAACAACAACAACAACAACAACAACAACAACAACAACAACAACAACAACAACAACAACAACAACAACAACAACAACAACAACAACAACAACAACAACAACAACAACT
NCU04938.1 989 1014 TTTCTTCTTCCTCTTCTTCTTCTTCC
NCU04941.1 943 959 AAAAACAACAGCAACAA
NCU04943.1 468 487 GAGCAGCAGCAGCAGCGGCA
NCU04945.1 404 430 CCAAGGCCGAGGCCGAGGCTGAGGCCG
NCU04945.1 770 791 CTGCCGCTGCCCCCGCCGCCGA
NCU04945.1 872 887 CCAACAACAACAAGAA
NCU04947.1 3295 3311 CCTCCACCACCATCACC
NCU04947.1 3929 3957 TCAACAACAACAACAACAACAACAACAAG
NCU04949.1 679 702 GATGTGGTGAATGTGGTGAACGTG
NCU04950.1 186 211 GAGGGAGGAGGAGGAGGAGGAGGGGT
NCU04954.1 545 563 CCGGCTCCAGCTCCGGCTC
NCU04954.1 672 696 GCCTCCTCCGCCGCCGCCGCCGCCA
NCU04960.1 480 499 CAACGGCAACGGCGACGGCA
NCU04960.1 524 548 CCGCCACCACTACCACCACCACCGC
NCU04966.1 17 40 CCACCTGCACCTGCACCTGCACCG
NCU04969.1 23 45 CAGGTGCAGGTGCAAGTGCAAGT
NCU04969.1 47 77 CAGGTGCAGGTGCAAGTGCAAGTGCAGGTGC
NCU04971.1 50 66 ACAATAATAATAATAAA
NCU04972.1 92 151 TTGGGGACTATGATATTAGGGACTATGATATTGGGGACTATAATATTGGGGACTATGATA
NCU04974.1 23 43 GTGGTCGTCTTCGTGGTCGCC
NCU04977.1 20 41 GCTACTGCTACTACTACGACTA
NCU04978.1 46 81 TATTACGGCTACTACGGCTACTACGACTACTACGGC
NCU04980.1 87 123 CAACCATAACCGCGACCATAACCGCGACTATAACCGC
NCU04990.1 1216 1230 GACGATGATGATGAC
NCU04997.1 799 813 CCCTCCTCCTCCTCG
NCU04998.1 343 412 GACGATGATTCGAAGGATGATGATTCGAAGGATGATGATTCGAAGAAGGATGATTCGAAGAAGGATGATG
NCU04998.1 425 572 ACGATGATTCGAAGGATGATTCGAAGAAGGATGATGATTCGAAGAAGGATGATGACTCGAAGAAGGATGATGACTCGAAGAAGGATGATGACTCGAAGAAGGATGATGACTCGAAGAAGGATGATGATTCGAAGAAGGATGATGATTC
NCU04999.1 83 97 CCGTCGTCGTCGCCG
NCU05003.1 127 170 GCAGACCCGGAGCCAGACCCGGAGCCAGACCCGGAGCTAGACCC
NCU05004.1 191 209 AACAGAAACAGAGACAGAA
NCU05006.1 432 450 CCTCAACCTCCTCAACCTC
NCU05006.1 1023 1037 CCCCCTCCTCCTCCA
NCU05007.1 1763 1779 TGGAGGAGGAGGAGGAC
NCU05008.1 43 63 CCCGCCGTCGCCTCCGCCGTC
NCU05010.1 402 423 ACAAAACAACAACAAGAACAAT
NCU05011.1 3164 3183 TGGAGGATGAGGAGAAGGAG
NCU05012.1 423 454 TGTGGAGGAGGTGGAGCGGTGCGCGCGAGAGA
NCU05012.1 867 885 GGGAGTGGGAGAGGGAGTG
NCU05013.1 3319 3340 AGCGGAGGCGGCGGCGGCAGCG
NCU05014.1 686 708 AGGCGGTGGCGGGCGGGGTGGCG
NCU05015.1 490 510 GAAGAGGAGGAGAAGGAGGAG
NCU05015.1 743 758 AGGCCAAGGCCAAGGC
NCU05015.1 942 956 GGAGCAGGAGGAGGA
NCU05017.1 11 27 CCACTACCACCACCACC
NCU05017.1 648 662 TGGTGATGATGATGC
NCU05020.1 196 210 AACAATAACAACAAC
NCU05020.1 562 578 GCAAGCGCAAGCGCAAG
NCU05025.1 205 220 AGCGGCGGCGGCGACG
NCU05026.1 254 273 CTACCACCACCACCAGCACC
NCU05026.1 2357 2395 AATCAGACTCAGACTCAGACTCCGACTCCGACTCCGCCT
NCU05026.1 2837 2872 CTTCCGCTCCCGCTCCCGCTTCCGCTTCCGCTTCCA
NCU05026.1 3032 3047 AAGCTGAAGCTGAAGC
NCU05026.1 3078 3099 CAAAGCCGAAGCCGAAGCCAAA
NCU05027.1 58 86 TCGACGACGACGACAACGACGACGACACC
NCU05027.1 1095 1132 TGAGAAGGAGAAGGAGAAGGCCAAGGCCAAGGCGAAGG
NCU05027.1 1141 1156 CAGAAGAAGAAGGAGA
NCU05028.1 2283 2294 GAGGAGGAGGAG
NCU05029.1 57 83 CACCTCCGCCCTCCTCCGCCGCCCCCG
NCU05029.1 2110 2131 AAGGGGGAGAAGGAGGAGGTGG
NCU05030.1 17 48 GCACCCTCCTCACCACCCTCCTCACCACCCTA
NCU05030.1 56 83 CCGCCCCTGCCCCTGCCCCTGCCCCAGC
NCU05031.1 27 42 CCTCGGCCTCGGCCTC
NCU05031.1 68 90 TCGCCGCCCCCGCCCCCGCCCCG
NCU05036.1 820 850 GAAGAGGAGGAGGAAAAGGAGAAGGAAAAGG
NCU05036.1 935 949 TGGAGGAGGAGGAGA
NCU05036.1 951 976 TAAGGAGAAGGAGAAGATGAAGAAAA
NCU05040.1 8 62 CCAACAACAACAACAACAACAACAACAACAACAACAACAACAACAACAACAGCAA
NCU05040.1 629 650 CGGGGGAGGAGGTGGTGGGGAG
NCU05040.1 675 691 GGAAGAGGAGGGGGAGG
NCU05040.1 696 718 GGATGGGGAGGGGGAGGGGGAGA
NCU05040.1 732 746 GGAGAAGAAGAAGGA
NCU05041.1 13 37 CAACAGCAGCAGCAGCAGCAGCACC
NCU05042.1 26 50 CTCTTCTTTTTCTTGTTCTTGTTCT
NCU05043.1 23 46 CCGGCCTTCTTCCCGGCCTTCTTC
NCU05043.1 377 388 ACGACGACGACG
NCU05043.1 1681 1703 GATGGAGATGGAAATGGAGATGG
NCU05044.1 1668 1686 GGCGACGACGACGGCGACG
NCU05045.1 173 193 TCAACAACACCAACAACAACG
NCU05046.1 650 666 CCTACTCCTCCTCCACC
NCU05046.1 1033 1047 TTGGTGGTGGTGTTG
NCU05046.1 3175 3193 GGTGGAGGAGCAGGAGGAC
NCU05047.1 2281 2302 GAAGCGGAGGAGAAGCGGAGGA
NCU05047.1 2758 2789 GACGAGGAGGAGGAGGAGGAGGAGGAGGAAGA
NCU05047.1 3261 3272 TGGTGGTGGTGG
NCU05047.1 5357 5384 CTGGTGCGGGTGCTGGTGCTGGTGCTGT
NCU05047.1 6051 6072 CGAAGAAGAAGACGACGACGAT
NCU05047.1 6156 6172 AGCCGCCGCCGCCGCCC
NCU05047.1 6492 6520 CGATTATGAAGATGAGGATGGTGATGGTG
NCU05047.1 7236 7257 TGAAGACGAAGAAGATGAAGAC
NCU05047.1 7520 7552 GAGGTGCTGGTGCTGGTGCTGGTGCTGGTGCGG
NCU05047.1 7585 7625 CCCGCTCCTGCCCCTGCTCCTGCCCCTGCTCCTGCCCCGGC
NCU05047.1 7867 7896 CCGACACCGGCACCGGCACCGGCTCCGGCA
NCU05047.1 8118 8144 TCCACCCCCTCCCCCTCCCGCCCCCCT
NCU05047.1 8348 8366 GGAAGAAAAAGAAGCAGAA
NCU05047.1 8386 8422 GATGAAGATGAGGAAGATGAGGAAGACGAAGAAGAAA
NCU05047.1 8507 8540 AGAGGGCGAGAGAGAGGGAGGAGGCGAGGAGGGC
NCU05047.1 8541 8568 TGAGGAGGAGGAGGAGGAGGAGGAGGAT
NCU05047.1 8570 8585 GTGATGATGATGACGA
NCU05047.1 8604 8619 GAAGAAAAAGAAGAAG
NCU05047.1 8695 8716 AAGACCACGAAGTCCACGAAGA
NCU05047.1 8887 8904 GAAGAGGAGGAGGACGAG
NCU05048.1 2064 2089 CGTCCCCCTCCACCTTCTCCTCCCCC
NCU05048.1 2108 2138 TCAACCAGGCCTACAACCAGGCCTACAACCC
NCU05049.1 102 116 TGCCGCCGCCGCCAC
NCU05049.1 697 711 CAGGAGCAGCAGCAG
NCU05049.1 1111 1138 GAAAACAACAACAAGAAGAAGAAGAAGG
NCU05051.1 349 380 CGTGAGGAGGGTGGTGGTGGTGGTGGTGCGGA
NCU05052.1 36 63 CTGCCTGTGCCTGTGCCTGTGCCTGTCC
NCU05053.1 770 785 GCTTCTTCTTCCTCTT
NCU05054.1 356 371 TCACCATCACCATCAC
NCU05054.1 4336 4355 GGCTCTGGTTCTGGCTCTGG
NCU05054.1 5003 5025 CTACTGAACCTACCGAACCTACC
NCU05055.1 795 816 TGGGAGGGAGGGGAGGAGGGCG
NCU05055.1 933 953 GGACGGGGATGGGGATGGGGA
NCU05056.1 504 524 AGCTCCAGCTCCAGCACCAGC
NCU05056.1 1007 1036 GCCTCCTCCGCCCACCCCCCTCCTCCTCCA
NCU05056.1 1074 1088 CTCTTCTTCTTCCTC
NCU05056.1 1581 1597 GGAAGAGGAGGAGGAGG
NCU05059.1 1 21 ATGTTGTTGTTCTTGTTGTTG
NCU05059.1 577 666 GGGAAAGGAAAAGGAAAAGGAGAAGGAGAAGAAGAAGGAGAAGGAAAAGGAGAAGGAGAAGAAGGAGAAGAAGGAGAAGAAGGAGAAGAT
NCU05059.1 1102 1134 TCCCCCTCCACCCCCTCCACCCCCTCCCACCCT
NCU05061.1 853 874 TCATCCTCCTCCTCCTCCTCCA
NCU05061.1 1113 1142 GATGAAGAACAAGAACAAGAAGGAGAAGGA
NCU05062.1 1669 1696 GAGGATGATGATGACGATGATGACAATG
NCU05063.1 610 644 GCTTTTTCTTCTTCTTCTTCCTCCTCTTCCTCCAC
NCU05063.1 665 689 CAGCTACAACTACAACTACCACTAC
NCU05064.1 71 86 CGACAACAACAATAAC
NCU05064.1 171 182 GACGACGACGAC
NCU05064.1 445 456 AAGAAGAAGAAG
NCU05064.1 841 861 GCCCGCCGCCGCCCGCCGCCA
NCU05064.1 1832 1848 GACCACCACCACCACCG
NCU05064.1 2087 2114 ACCAGCAGCAGCAACAGCAGCAGCAGTA
NCU05064.1 2308 2323 GTGGCTGTGGCTGTGG
NCU05064.1 2339 2353 CTACTGCTGCTGCTT
NCU05067.1 1272 1289 TGCGGCGGCGGGGGCGGC
NCU05069.1 480 495 GAAGGAGGAGGCGGAG
NCU05069.1 1361 1383 CGGATATTGAGGATATTGAAGAT
NCU05069.1 1639 1653 GTTGCTGCTGCTGCT
NCU05070.1 25 43 CTCTCCCTCTCCATCTCCC
NCU05070.1 183 201 CCCTTCCAACCCTTCCAAC
NCU05070.1 391 407 AAGGAGGAGGAGCAGGA
NCU05071.1 474 489 CGGCGCCGCCGCCTCC
NCU05071.1 656 671 AGTCGTCGTCCTCGTC
NCU05072.1 75 105 CTCTTCCGGTGGTTCTTCCGGTGGTTCCTCC
NCU05072.1 142 167 TCGGGTTCGGGATCGGGATCGGGCTC
NCU05078.1 99 120 GAAGAAACAACAACAACAACAG
NCU05078.1 230 258 ACCTCCTGCCCTCCCTCCTGCCCTCCCCC
NCU05078.1 735 749 TGTTGATGATGATGA
NCU05079.1 530 546 ACATCATCATGATCATC
NCU05080.1 15 49 CTCCAACACCACCCCCACCTCCGCCGCCCCCACCG
NCU05080.1 142 157 GTCGCCGCCGCCGCGG
NCU05081.1 878 900 CCAACATCAACACCAACAACGAC
NCU05085.1 513 527 CCCTCCTCCTCCGCC
NCU05086.1 2332 2352 GATGAGGAGGAGGAGGATGAG
NCU05086.1 2824 2839 CCCAATCCCAATCCCA
NCU05086.1 2879 2909 CCATAACCACAACCACAACCACAACCACCAA
NCU05086.1 2969 3002 ACCCCACCCCCTCCCACCGCACCTCCCCCACCCA
NCU05086.1 3317 3332 GGAAGAAGAAGAAGGA
NCU05086.1 3337 3352 CAAGAAGAAGAGGAAG
NCU05086.1 3468 3483 GGATATGGATATGGAT
NCU05086.1 3511 3525 GAGCAGGAGGAGGAG
NCU05086.1 3561 3575 GGTGGAGGAGGAGGA
NCU05087.1 26 40 CTACCACCACCACGA
NCU05087.1 95 119 CTTCATCCTCATCCTCATCCTCCAC
NCU05088.1 91 116 ACTAGCACTACCAGCACTACCAGCAG
NCU05089.1 285 304 CGTCTTCTTCATCTTCTTCA
NCU05092.1 74 125 GGAAGAAGAAGAAGAAGAAGAAGAAGAAGAAGAAGAAGAAGAAGAAGAAGAG
NCU05093.1 448 477 CAACCACCACCACCACCACCACCACCCCTC
NCU05093.1 685 702 AGCACCACCACCACCGCC
NCU05096.1 498 516 TGCTGGTGGAGGTGGTGCT
NCU05096.1 719 761 CTAAGGGTGGTGCTTCCAAGGGTGGTGCTTCTAAGGGTGGTGC
NCU05096.1 864 881 TGCCGCCGCCGGCGCCGC
NCU05096.1 915 936 TGCTGGTGGAGGTGGTGGTGAT
NCU05096.1 990 1009 TGCTGGTGGAGGTGGTGCTG
NCU05096.1 1018 1051 GGTGCTTCGAAGGGAGGCGCTTCGAAGGGAGGTG
NCU05099.1 585 636 TGAGGATGAGAATGAGAATGACAAGAAGGAGAAAAAGGAGAAGAAGAAGAAT
NCU05105.1 122 135 CCGACCGACCGACC
NCU05109.1 23 41 ACGAGAACGAGAAGGAGAA
NCU05110.1 412 446 ATCAACAACAACAACAACAACAACAACAACAACAG
NCU05110.1 1314 1328 TGAGGAGGAGGACGA
NCU05112.1 243 257 CATCGTCGTCGTCGC
NCU05119.1 322 338 GGGACAGGGACAGGGAC
NCU05121.1 440 456 CCGGCGGCGGCGTCGGC
NCU05122.1 74 88 TCGGCGGCGGCGTCG
NCU05123.1 1529 1553 CTCCTTGTTCCTCTTCTTCTTCCTC
NCU05123.1 1880 1898 ACTCCTCCTCCTCCTCCGC
NCU05123.1 2385 2399 ACACCACCACCACCT
NCU05123.1 2708 2757 TTTCCGATTCCGATTCCGATTCCGATTCCGATTCCGAAGAAGAAGAAGAT
NCU05123.1 2768 2784 AGTCGTCGTCGTCGCCG
NCU05123.1 2896 2931 CAGACAGAGACAGAGACAGAGATAGAGACAGAGACA
NCU05129.1 184 208 GTCGACAACGACAACGACAACGACC
NCU05129.1 390 409 CGGCTTATCGGCTTATCGGC
NCU05132.1 700 715 AAGGAGGAGGAGGAGT
NCU05132.1 8558 8576 AGCCGCAGCCGCAGCAGAA
NCU05134.1 177 195 CAAGCAAAAGCACAAGCAC
NCU05135.1 273 294 GCGGGAGGTGGAGGAGGTGGAG
NCU05135.1 376 403 TGCATCGCATCGCATCGCATCGCATTGC
NCU05135.1 937 976 CCGCTCCGCTCCAACCCGGCTCCGCTCCAACCCGGCTCGG
NCU05136.1 50 64 CCGTCGTCGTCGACG
NCU05136.1 134 160 TCGCCGCCGCCGTCGTCGTCGTCCTCG
NCU05142.1 508 523 GGTAGTAGTAGTAGCA
NCU05142.1 581 599 CCAGCAGCAGCAGCAGAAG
NCU05142.1 1104 1134 CCAGCAGCAACAGCAACAGCAACAGCAAAAG
NCU05143.1 703 717 CAGCTGCTGCTGCAG
NCU05145.1 80 110 TACAGCAACAGCAACAGCAACAGCAACAGCC
NCU05145.1 113 127 ATCAACAACAACAAA
NCU05145.1 235 278 CAGCAACCACAACAACCACAACAACCACAACAACAACAACAACC
NCU05145.1 322 340 CAACCGCAACAGCAACAGC
NCU05145.1 588 608 CCAGCAGCCGCAGCAGCAACA
NCU05145.1 612 632 TCAACAACAACATCAACAACA
NCU05145.1 811 836 CACCAGCAACAGCAACAGCAACGGCA
NCU05145.1 887 906 AACAGCAACAGCAGCAGCAC
NCU05145.1 952 971 GACGAGGAGGAGGTGGAGGA
NCU05145.1 1671 1692 CGGTGGCGGCGGGGTGGTGGGT
NCU05146.1 1833 1844 GCCGCCGCCGCC
NCU05147.1 436 458 GAAAGGGAAGGGGAAAGGGAAAG
NCU05148.1 18 40 CTCCACCCCCGCCCTCCGCCCCA
NCU05152.1 696 714 GAGCCACTCGAGCCACTCG
NCU05153.1 731 757 CACAACAACAACAACAACAACAACAGC
NCU05153.1 783 846 CTACCACCACCACTATCAACAACAACAACAACAACAACAACAACAACAACAACAACAACAAAAC
NCU05153.1 1089 1105 CTCATCATCATCATCAC
NCU05153.1 1111 1134 TGCAGCAGCAGCAGCAGCAGCAAC
NCU05153.1 1370 1393 TTGGTGGTGGTGGTGGTGGAGGAG
NCU05155.1 532 554 TACTCCTCCACCTCCACCTCCAC
NCU05155.1 673 692 ACTACCGCTACCGCTACCGG
NCU05156.1 940 965 GACGACGAGTACGACGAGTACGACGC
NCU05158.1 195 216 AAGCAACAGCAGCAGCAGCAGT
NCU05158.1 735 758 TTCTGGGTCTGGGTCTGGGTCTAG
NCU05158.1 988 1004 AAGGAGGAGAAGGAGGA
NCU05159.1 710 735 GCAGCGGAGGCGGCGGCGGCGGCGGA
NCU05162.1 292 312 ACCGCCGCCGCCGCCGCTGCC
NCU05162.1 313 342 TCAACAACAACAACGACAACAACAACAACG
NCU05162.1 1778 1799 GAATAACAACAATAAAAACAAC
NCU05165.1 11 42 TCCACACCACTCTCCCTCCCTCTCTCCTCCCT
NCU05165.1 412 430 GTCGTGGTGGTGGAGGTGG
NCU05168.1 902 918 TCTTCCTCTTCTTCATC
NCU05169.1 516 530 CCACAACAACAACCA
NCU05172.1 2600 2645 GACACAACAACAACAACAACAACAACAACAACCACAACAACAACAA
NCU05175.1 23 47 GCGGACGAGGCGGAAGAGGCGGACG
NCU05176.1 60 116 CCAACAACAACAACAACAACAACAACAACAACAACAACAACAACAACAACAACAACG
NCU05180.1 2263 2274 GATGATGATGAT
NCU05182.1 354 369 CGAGGACGACGACGAC
NCU05186.1 862 884 GCGGAGGGGAGGAGGTGGTGGTG
NCU05187.1 1135 1179 ACCGGCACTACCGACACTACCGGCACTACCGGCACTACCGGCACC
NCU05187.1 1534 1569 ACCCCTGGGTTACCACCGACCCCTGGGTTACCACCG
NCU05188.1 42 109 CGGCATCAACGGTACCAACGGCATCAACGGTACCAACGGAACCAACGGCACCAACGGCACCAACGGCG
NCU05191.1 555 570 TTCCTCTTCTTCTTCT
NCU05191.1 627 698 TGCTCCTCCTCCTCCTCCGCCGCCACCGCCTCCACCTACTGCGTCGACACCTTCTGCGTCGACACCTACTGC
NCU05193.1 772 791 ACGACAACCACAACAATAAC
NCU05194.1 2451 2468 AGCCGCCGCCGCCGCTGC
NCU05194.1 2702 2716 AGAAGGAGGAGGAGA
NCU05195.1 1230 1251 GGCGGAGCAGGAGAAGGAGAAG
NCU05195.1 1258 1281 AAGGAGGAGAAGGAGGAGGAAGAG
NCU05195.1 1285 1304 GAGAGGGACAGGGAGAGGGA
NCU05196.1 591 609 TGGCGGCGGCGGCGGCGGT
NCU05196.1 653 669 AGGTGCAGGTGCAGGTG
NCU05197.1 125 165 TGTCGTCGTCGTCGTCGTCGTCGTCGTCGTCGTCGTCGTCA
NCU05197.1 190 207 CTTCCTCCTCCTCCTCCG
NCU05197.1 574 599 GAGGTAAAGGAGGCAAAGGAGGCAAG
NCU05197.1 605 627 TTGGAAGTAATGGAAGTAATGGT
NCU05198.1 971 986 CCGGCGCCGCCGCCTC
NCU05199.1 565 590 ACGGAACGGACCGAACGGACCGAAAG
NCU05199.1 3438 3454 TGAAGAAGAAGAAGATG
NCU05202.1 981 996 GGAGAAGAAGAACAAG
NCU05202.1 1046 1067 AGAAGGAGAATGAGAAGGAGAA
NCU05204.1 790 801 GAGGAGGAGGAG
NCU05204.1 2063 2079 AGCAGGAGGAGGCGGAG
NCU05207.1 430 444 CGAGGAGGAGGAGGG
NCU05207.1 834 871 CGATGCTGATGATGATGATGATGATGATGATGATGATT
NCU05208.1 247 262 CCGACGACGACGACAA
NCU05208.1 302 325 TCACCACCACCACCGCCCCCTCCA
NCU05208.1 694 718 GATGGGGATGGAGATGGAGATGAAG
NCU05210.1 585 602 TATCATCATCATCATCAC
NCU05210.1 1044 1061 AGCAGGAGGAGGAGGGGG
NCU05210.1 1245 1261 GGGTGGGGGTGGGGGTG
NCU05210.1 1500 1514 ACAGCAGCAGCAGCC
NCU05211.1 759 803 TGCCGATGCCAATGCCAATGCCGATGTCGATGTCGATGTCGATAT
NCU05211.1 861 875 ACCACAACAACAACC
NCU05211.1 3595 3612 GCGCCGCCCCCGCCGCCA
NCU05211.1 4263 4294 ACCCACCCGCACCTCCCCCCGCCTCGCCGCCA
NCU05213.1 2472 2493 GGCAGCAGCAGCAGCAGCAGCT
NCU05213.1 2498 2512 ACCACAACAACAACG
NCU05213.1 2520 2546 GGAAGTGGACGTGGACGTGGACGTAGA
NCU05217.1 163 177 CAACAACAGCAACAA
NCU05217.1 285 306 GCCCACCACCTCCTCCTCCCCA
NCU05217.1 312 333 CACCCTCCCCTCCCTCCACCTC
NCU05217.1 400 423 ACCTCTTCTTCCTCTTCTTCTTCA
NCU05217.1 489 500 TTCTTCTTCTTC
NCU05217.1 1175 1197 ATGGTGGTGGTGGTGGAGGAGGA
NCU05217.1 1198 1209 AAGAAGAAGAAG
NCU05219.1 670 686 GACGATGACGACGAAGA
NCU05219.1 769 793 ACGCCAGCGCCAGCGCCAGCGCCCG
NCU05219.1 1068 1087 ACCGCCGCCGCCGCCGCCGA
NCU05219.1 1611 1661 TCACCCCCACCCTCACCCTCACCCGCACCCTCACCCTCACCCGCACCACCA
NCU05225.1 398 412 TCGACGACGACGACA
NCU05226.1 1052 1072 CAGAAGAAGCAGAAAAAGAAC
NCU05226.1 1767 1795 TGCTTCTTCTTCTTCTTCTTCTTCTTCTA
NCU05227.1 139 160 TCCTCTTCTTCTTCTTCTTCTG
NCU05228.1 60 78 TCAACAACAACAGCAACAA
NCU05228.1 143 161 CCGCAACAACCGCAACAAC
NCU05228.1 761 776 GAGAAGGAGGAGGCGG
NCU05231.1 4 32 TTCGTCGTCGTCGTCGTCGTCGTCGTCCT
NCU05233.1 781 796 GCCGAGGCCGAGGCCG
NCU05235.1 612 632 CGATGAGGATGACGATGACGA
NCU05238.1 798 822 AAGCGAGGCCAGCGAGGCCAGCGCG
NCU05239.1 316 332 TACGACGACGAAGACGA
NCU05240.1 57 100 GGGAGGAGGCGGAGGAGCAGCAGCAGGAGGAGGAGGAGGAGGAA
NCU05240.1 230 260 CTACGACGACGACGACGACGACGACGACAAC
NCU05240.1 263 292 CGTCGACGACCACGACAACCACAACAACAC
NCU05242.1 137 152 GCCGTCGTCGTAGTCG
NCU05243.1 383 399 TCTCCTCCTCCTACTCC
NCU05243.1 1087 1106 TCGACGACGACGACGACAAC
NCU05243.1 1262 1285 TGGAGGGGGAGGAAGAGCAGGATG
NCU05243.1 1315 1334 GAAGAGGAAGAGGAGGAGAA
NCU05244.1 35 72 CATCACCGCCACCACCACCACCACCACCACCACCAGCA
NCU05244.1 86 119 GCGGTGGTGGTGGTCAACATCAACATCCACATCA
NCU05244.1 122 151 ATCTGCACCATCTACACCATCTACACCAAC
NCU05244.1 175 190 GCACCACCACCACTAC
NCU05244.1 229 251 CCGCAGCAGCAGCAGCAGCAGCC
NCU05244.1 263 320 CAGCACCACCAGCACCAGCACCAGCACCCGCACCCGCACCAGCACCCGCACCAGTACC
NCU05245.1 78 109 ACTCGCCTCCCTCCTCCCGCCCACCCTCCGCT
NCU05245.1 979 1004 GTGGAGGAGAAGGCGGATGAGGATGA
NCU05246.1 3218 3235 AGGAGAAGAAGAAGAAGT
NCU05250.1 1006 1024 GCTGTTGCTATTGCTATTG
NCU05250.1 2140 2156 GATGGTGATGATGAAGA
NCU05255.1 200 235 ATGAGGACGAGGACGAGGATGAAGACGAGGATGAGG
NCU05255.1 422 449 AGGAGATGGGAAAGGGGATGGGAAAGGA
NCU05255.1 589 615 ACCGCCGCTGCCGCCGCCTCCGCCGCG
NCU05255.1 616 639 ACCACTCCTACTACTCCTACTGCT
NCU05255.1 745 764 AACAGCAGCAGCAGCAGAAG
NCU05255.1 966 987 GAGGCTGAGGCTGAAGCTGAAG
NCU05255.1 1225 1262 GATGAAGACGAAGATGAAGACGAGGACGAGTACGAGTA
NCU05255.1 1640 1658 CAACCCCAACTCCAACTCC
NCU05255.1 1716 1743 AGCACCACCACCACCACCACCACCAACA
NCU05255.1 1975 2029 CCGCAACAGCAGCAGCACCAGCATCACCAGCAGCAACAGCCACAACAGCCGCAAC
NCU05255.1 2466 2483 GGATGATGATGATGAAGA
NCU05255.1 2732 2759 GTGCTGGGCCTGCTGCTGGGCCTGCTGA
NCU05255.1 2763 2778 ACAGACACAGACACAG
NCU05255.1 2869 2909 AATGGCAATGGGAATGGGAATGGGAATGGGAATGGGAATAG
NCU05257.1 1010 1030 GGCGGAGGCGGAGAAGGAGAA
NCU05257.1 3183 3205 TGGCGGCGGGGGAGGTGGAGGGT
NCU05257.1 3562 3584 ATGGGCAATATGAGCAATATGGG
NCU05257.1 3680 3710 ACATGGGCATGGGCATGGGCATGGGCATGAG
NCU05257.1 3804 3827 AGGAGGAGGTGGTGGTGGTGGTAG
NCU05257.1 3846 3866 CATGATGATGATGATGATGTT
NCU05259.1 981 996 CCAGCAGCAGCAGAAG
NCU05260.1 460 477 CACCATCATCATCATCAC
NCU05260.1 1837 1852 CCGGAGCCGGAGCCGG
NCU05260.1 2018 2036 ATGCTGCTGCTGCTGCTGG
NCU05260.1 2462 2481 CCAACAACAACAACAACAAG
NCU05260.1 2615 2631 GCTCCTCCTCCTCCTCT
NCU05260.1 2862 2881 CCGGGATCGGGATCGGGATG
NCU05260.1 2885 2911 ACCAACCACAACAACAGCAACAACAAT
NCU05260.1 2967 2987 GGATAGGGATCGGGATCGGGA
NCU05260.1 3085 3100 GATGAGGAGGAGGAGG
NCU05260.1 3160 3191 CATCAGCAGCAGCAACAACAACAACAACACCA
NCU05261.1 332 347 CCCCGCCGCCGGCGCC
NCU05265.1 1042 1062 CGGGGTGGTGGTGGTGGTGGC
NCU05265.1 1341 1370 GGAGAGGAAGAAGAACAAGAAAAAGAAGAG
NCU05265.1 1498 1512 CAACACCACCACCAA
NCU05265.1 2056 2087 GCTCGCCCGCCGCCGCCGCCGCCGCCTCCACG
NCU05265.1 2470 2494 GCTCCTCCTCCTCCTGCTCCTCCTC
NCU05265.1 2700 2721 TCCGCCTCCGCCGCCGCCGCCG
NCU05265.1 2835 2853 CCAGCAGCAGCAGCACCAG
NCU05266.1 1785 1796 TGATGATGATGA
NCU05267.1 3439 3454 GGTGCCGGTGCCGGTG
NCU05268.1 1398 1412 CATCACCACCACCAA
NCU05268.1 1779 1798 TGGCGGCGGCGGCGGCGGCC
NCU05268.1 2008 2022 CAACAGCAGCAGCAG
NCU05268.1 2510 2528 GTCATCAGCATCATCAACA
NCU05269.1 1884 1899 CGAGGAGGAGAAGGAG
NCU05270.1 364 384 AAGCAGCAGCAGCAGCAACAG
NCU05270.1 394 409 CCCGCCGCCGCCGCCA
NCU05270.1 541 556 CCCGCCGCCGCCGCCA
NCU05270.1 652 663 AAGAAGAAGAAG
NCU05270.1 763 774 GAGGAGGAGGAG
NCU05270.1 822 844 CAAGAAGGAGAAGGAGAAGCAGA
NCU05270.1 1264 1306 GACGAGGAGGAGGAGACCAAGAAGGAAGAGACCAAGAAGGAGG
NCU05270.1 1353 1380 GGAGTCCGAGTCCGAGTCCGAGTCTGAG
NCU05270.1 2489 2507 CCGACGACGACGAGGACGA
NCU05272.1 245 269 ACTCCTCCTCCTCCTCCTACTCCTC
NCU05273.1 361 379 GACTTTGACGTTGACTTTG
NCU05276.1 31 46 GACGTCGACGACGAGG
NCU05276.1 925 941 ACGATGATGATGATGTT
NCU05277.1 26 48 TCCCCTCCCACCCCACCTCCCGC
NCU05277.1 240 257 ATCTTCTTCTTCTTCGTC
NCU05277.1 280 296 AGCAAGAGCAAGAGCAA
NCU05279.1 126 163 GGCTGCTGCTGCTGCTGCTACTACTGCTGCTGCTGCTC
NCU05279.1 219 264 CACAACAAGAACAACAACAAGGGCGGCTAGGGCGGCTAGGGCGGCG
NCU05280.1 1013 1030 GCGCCGCCGCCGCCGCCT
NCU05280.1 1113 1131 CGCCAACGCCGCCAACGCC
NCU05282.1 113 133 CTGGTGGTGGTGGTGGTGGTT
NCU05282.1 472 486 GACGAGGAGGAGGAC
NCU05282.1 2720 2741 CCAAGAACAACAAGAACAACAG
NCU05282.1 2969 3010 CCAACAACAACAACAACAACAACAACAACAACAACAACGACA
NCU05282.1 3109 3143 GGATTTGGATATGGATATGGATATGGATATGGACA
NCU05283.1 28 47 GAAGAAAGAAAGAACGAAAG
NCU05283.1 117 132 AAAAGAAGAAGAAGGA
NCU05285.1 94 127 CAGCAGCAACAACAGCAACAACAGCAACAACAAT
NCU05285.1 418 437 GCCCCGGCCCCGTCCCCGGC
NCU05292.1 1208 1247 CTGCTCCCGCTCCCGCTCCCGCTTCCGCTTCCGCTCCCGC
NCU05293.1 320 335 CTACCACCACCACCGC
NCU05293.1 355 390 GACAAGAAGAACAACAACAAGAAGAACAAGAACAAG
NCU05293.1 409 427 CCCGCCGCCGCCGCCGCTG
NCU05293.1 442 478 GCCACCACCACCACCACCACCACCACCACCACCACCG
NCU05293.1 493 518 GCTCCCGCCCCCGCCCCCGCCCCTGC
NCU05293.1 1278 1294 GAAGGAGGAGGAAGAGG
NCU05294.1 2038 2070 TCTTCATCATCATCCTCCTCCTCTTCCTCCGCC
NCU05294.1 2698 2726 CTTTCTTCTTCTTCTTCTTCTTCTTTTTC
NCU05294.1 2728 2751 GGTAGTAGTAGTAGTAATAGTAGT
NCU05296.1 232 258 GAACAACAACCACAACCACCACCGCCA
NCU05298.1 90 104 CGCTGCTGCTGCAGC
NCU05298.1 148 163 GACAATGACAATGACA
NCU05298.1 280 303 TCCAACACCAACACCAACACCTCC
NCU05298.1 347 371 ACCCCCTCCCCCCACCCTCCACCCG
NCU05298.1 1336 1356 GCGGGGGGAGGGAGGAGGGTG
NCU05299.1 41 59 CCGTCCGCCCGTCCGCCCG
NCU05300.1 265 280 GACGATGATGATGACG
NCU05300.1 822 843 TTCCTCCTCCTCCTCCTCCTTC
NCU05300.1 856 878 TCTTCCCCCTCCCCCTCCTCTTC
NCU05300.1 1236 1251 GGGGAGGAGGAAGAGG
NCU05300.1 1315 1339 GGAGAGGGAGGGGGAGGGGGAGGGA
NCU05300.1 1354 1374 ACGGCGGCGGCGGCAGCGGCG
NCU05300.1 1437 1454 AAAACAACAACAACAACT
NCU05300.1 1497 1520 TTCTGCTTCTGCTGTTGCTGCTGG
NCU05300.1 1594 1619 ACGGCTACGGCGACGGCGACGGCTAC
NCU05301.1 28 50 GGCCGTGGCGGTGGCCGTGGCGG
NCU05304.1 539 557 AGATCAAGGAGATCAAGGA
NCU05306.1 40 61 CTCCCCTCCACCCCACCCCCCT
NCU05306.1 88 106 ACCTCCCTCCCTCCCTCCT
NCU05307.1 683 699 TCGGCGTCGTCGGCGTC
NCU05307.1 1089 1107 TCACCACCACCACCACGAC
NCU05307.1 1537 1553 GGAGCAGGAGGAGGAGG
NCU05307.1 1607 1638 AAGAGCATGAGCATGAGCATGATGATGATGAG
NCU05307.1 1704 1726 GCAGGGACAGGGACAGGGACACG
NCU05309.1 346 379 AAAGACGAAGAAGAAGAAGAAGAAGGAGAAGAGG
NCU05309.1 889 903 GATGAGGAGGAGGAA
NCU05309.1 981 1000 CAAACCGAAACCGAAACCGT
NCU05311.1 557 573 ATGACGACGACGACGCC
NCU05312.1 387 403 TGCTTCTGCTGCTGGTG
NCU05314.1 658 674 GGCCAGGGCCAGGGCCA
NCU05314.1 1095 1117 TAACAACAACAATAACAATAACA
NCU05314.1 1594 1618 CAACAGCAGCAGCAGCAGCAGCAGA
NCU05315.1 1455 1488 GGAGGAACAGGAGAAACAGGAGAGACAGGAGAAA
NCU05319.1 256 282 CCGTCTTCGTCCTCGTCCTCGTCATCG
NCU05320.1 278 289 CCTCCTCCTCCT
NCU05320.1 346 368 GCACCACCACAACCACCACCACG
NCU05320.1 393 421 TACCACCACCACCACCACCACCACCACAA
NCU05321.1 175 189 GACGATGATGATGAT
NCU05321.1 907 923 CCAGCACCACCACCTCC
NCU05321.1 1805 1820 CTTCCTCTTCTTCTGC
NCU05321.1 2005 2019 TCGTCTTCTTCTTCT
NCU05327.1 170 184 CTGGTGGTGGTGGTT
NCU05329.1 90 143 CGCCGGCCCCGGCCCCGGCCCCGGCACTAGTACCGGCACTAGTACTGGCACTAG
NCU05336.1 15 29 GCTCCTCCTCCTACT
NCU05342.1 615 631 CGATGATGATGAAGATG
NCU05343.1 176 196 TCGCCGCCGCCGCCGCCGACG
NCU05346.1 173 187 GCACCACCACCACCG
NCU05346.1 406 451 GTTGGTGGTGGTGGTGATGATGATGATGATGATGATGATGATGATA
NCU05346.1 549 563 TACCACCACCACCTC
NCU05346.1 960 983 GGAAAGGGAGAGGGAGAGGGAGAC
NCU05346.1 1004 1019 CGAGGAGGAGTAGGAG
NCU05347.1 398 412 AGCAGAAGAAGAAGG
NCU05356.1 102 118 TGACGATGATGAAGATG
NCU05364.1 107 128 CTACCACAACCACCACCGCCAC
NCU05364.1 3253 3269 GCTGGTGGTGCTGGTGG
NCU05368.1 242 256 CCGCTGCTGCTGCGG
NCU05374.1 158 181 CTCAAGCTCAACTCAAGCTCAACT
NCU05375.1 599 614 AGCCCAAGCCCAAGCC
NCU05375.1 626 643 CTGCTTCTTCTTCGTCTT
NCU05375.1 3354 3394 GGCTGCGGCTGCTGCGGCTGCCGCCGCCGCCGCCGCCGGCG
NCU05375.1 4516 4530 CACCAGCAGCAGCAA
NCU05378.1 1241 1267 CCAACTCCAAATCCCACTCCAAATCCC
NCU05381.1 371 386 CTTCCTCCTCCTCATC
NCU05381.1 700 718 CCCAGCCCGAGCCCGAGCC
NCU05383.1 281 309 ATCAACAACAACAACCACAGCAACCACAG
NCU05383.1 313 378 GAGCAGCAGCAGCAGCAGCAGCAACAACAACAACATCAACATCAACAACATCAACAGCAACAACAA
NCU05383.1 574 590 ACTCCTCCTCCACCTCC
NCU05383.1 2571 2614 GGATGGGGAGGAGAATGGGGAGGAGGAGGAGGAGGATGAGGAGG
NCU05383.1 2863 2885 GCTCCTGCCCCTGCTCCTGCTCC
NCU05383.1 2917 2947 GCTCCGGCTACGGCTCCGGCTCCGGCTCCCG
NCU05384.1 651 677 GAGGAAGAAGAAGGAGGGGGAGGAGGG
NCU05386.1 698 719 ATCACCACCATCACAACCATCA
NCU05386.1 925 939 CGCCGCCGTCGCCGC
NCU05387.1 337 360 GAGGGGGACAAGGGGGACAAGGTG
NCU05387.1 849 866 CCAGCAGCAGCAGGAGCA
NCU05388.1 42 57 CACCTCCACCACCACC
NCU05388.1 100 121 GCCCCCCTCCGCCCCCGCCCCA
NCU05390.1 48 62 GGCTGCTGCTGCTCC
NCU05392.1 114 138 GGCGACGACGACGACGACGACGACA
NCU05393.1 1313 1327 ATGACGATGATGATG
NCU05393.1 1469 1483 ACGATGATGATGATC
NCU05394.1 101 119 ACCACGACCCCGACCCCGA
NCU05394.1 854 876 CCGAGTCGGAGTCCGAGTCGGAG
NCU05396.1 55 73 GTCTTCTTCTTCTTCTTCA
NCU05399.1 321 338 CTTCTTTCTTTCTTCCTT
NCU05401.1 243 257 AAAGAAGAAGAACAA
NCU05404.1 712 774 GACTCCGGCTCCGGCTCCGGCTCCGGCTCCGGCTCTGGCTCTGGCTCTGGCTCTGGCTCTGGT
NCU05404.1 1133 1151 CTGGCTCTGGTTCTGGCTC
NCU05408.1 203 218 AGGCGGCGGCGGCGGT
NCU05410.1 64 96 GCCGGCGCCGGTGCCGGTGCTGCTACTGCTGCC
NCU05411.1 294 318 GGATGATGATGATGATGATGATGAA
NCU05411.1 332 346 ACGAGGAGGAGGAAG
NCU05411.1 3002 3017 ATCAGAATCAGAATCA
NCU05411.1 3093 3119 ACAGCAGCAGCAGCAGCAGCAACAGCA
NCU05411.1 3122 3147 ACAACAACACCAACAACAATAACAAC
NCU05411.1 3451 3486 GGCGGTAGTGGTGGTGATGGTGGGAATGGGAATGGG
NCU05414.1 1698 1730 AGCTGGGGCTGGGGCTGGGGCTGGGGCTGGGGT
NCU05416.1 251 275 GTGATGACGATGACGATGACGATGG
NCU05417.1 88 102 ACCATCACCACCACC
NCU05417.1 682 693 AACAACAACAAC
NCU05417.1 884 899 ACCAACACCAACACCA
NCU05417.1 1026 1062 TTACACTCACACTCACACTCACAGTCACAGTCACAGC
NCU05417.1 1118 1152 CTACCACCACCACCACCACCGCCAGCGCCAGCGCC
NCU05417.1 1273 1329 CAGCAACAACAACAACAACAACAACAACAACAACAACAACAACAACAACAAAACAAC
NCU05417.1 1384 1448 CACCAGCAACAGCAACAGCAGCAACAGCAACAGCAGCAACAGCAGCAACAGCAACAACAACAGCA
NCU05417.1 1630 1647 AGTGGTGGTGGTGGTGGA
NCU05417.1 1666 1681 GATGAGGAGGAGGAGG
NCU05417.1 1694 1746 TTGACGATGATGATCATGTTGATGATGATGATGATGATGATGATGATGATGAG
NCU05417.1 1792 1812 GGGAATGAGAATGGGAATGGG
NCU05419.1 618 640 CCAGCAAGCCAAGCAAGCCAACC
NCU05422.1 2661 2682 GCAGGAGCTGGAGGAGCTGGAG
NCU05422.1 2830 2844 GGAGGTGGTGGTGGT
NCU05422.1 2845 2869 AGAGAGGCAGGAGAGGCAGCAGAGG
NCU05423.1 391 406 GCCATGGCCATGGCCA
NCU05423.1 1541 1558 TCACCACCACCACCACCC
NCU05423.1 1571 1586 ACACCACCACCACCAA
NCU05425.1 278 292 GTCGACGACGACGAC
NCU05426.1 400 424 CAAGAAGCAGAAGAGGAAGAAGAGG
NCU05426.1 589 615 GACGAAGAAGAGGAAGACGAAGACGAA
NCU05426.1 970 984 GCTGGTGGTGGTGGC
NCU05427.1 850 866 CGGCCGCCGCCGCCTCC
NCU05430.1 1005 1019 TACCACCACCACCAA
NCU05433.1 977 1002 CATCAACAACAACAACAACAACAACC
NCU05433.1 1177 1191 CGTCTTCTTCTTCTG
NCU05434.1 169 182 AAGAAAGAAAGAAA
NCU05435.1 592 637 ACACACTCACACTCACACTCACATTCTCACTCCCACTCTCACTCTC
NCU05437.1 104 142 GGGGTGCCGCCTTCCAGGGTGCCGCCTTCCAGGGTGCCT
NCU05438.1 276 314 AGGCACCCTGGAAGGCGGCACCCTGGAAGGCGGCACCCC
NCU05441.1 231 254 TCCCCTCCTCCTCCTCCTCCTCCA
NCU05441.1 324 342 TTGTCGTCGTCGTCGTCGC
NCU05443.1 1 19 ATGGATGGATGGATGGATG
NCU05444.1 53 76 TTTTTTCCAAATTTTTTTCCAAAT
NCU05444.1 230 258 ATACATCCATCCATCCATCCATCCATTCA
NCU05445.1 396 421 TGGCAGGCAGGCAGGCAGGCAGTCAG
NCU05448.1 154 176 CCTTCTTCTTCTTCTTCTTCTCC
NCU05448.1 440 461 CGGCTTCTGTTGCTGCTGCTTC
NCU05450.1 696 715 GTTTTTTTTTTTTTTTTTTC
NCU05452.1 1339 1358 GAGGAAGAGGATGAGGATGA
NCU05452.1 1905 1939 AGAGAGGAGAGAGGAGAGGAGGGGTGGGAGGAGGT
NCU05453.1 1277 1291 TCGTCATCATCATCG
NCU05454.1 2104 2138 CTAGACTGGACTGGACTGGACTGGACTGGACTGGC
NCU05458.1 40 54 GACGAGGACGACGAC
NCU05458.1 5760 5775 CATCGTCGTCGTCGAC
NCU05458.1 6741 6755 ACAGCAGCAGCAGCG
NCU05459.1 1760 1783 ACGACAACATCAACAACATCAAGA
NCU05459.1 2981 3000 TGGCGGCGGCGGTGGCGGCG
NCU05459.1 3007 3022 GAGAAGGAGGAGGAGG
NCU05460.1 1614 1679 ACCACAACAGCAACAGCAACAACAACAACAACTACAACAACAACAACAGCAGCATCAGCAGCATCA
NCU05460.1 1718 1741 GCGCCGCCGCCGCCGCCACCACCA
NCU05460.1 2226 2257 ACAGGAGCAACAGCAGCAGCAGCAGCAGCAGT
NCU05460.1 2388 2406 GGAAGCGGAAGTGGAAGTG
NCU05461.1 484 501 AGTTGTTGCTGTTGTTGG
NCU05463.1 446 464 AGCAGGAGGAGGAGGATGA
NCU05466.1 512 523 TTGTTGTTGTTG
NCU05466.1 760 782 ATCAACAAAAACAACAACAAAGA
NCU05466.1 1618 1856 ATCAATAACGACAACAACAACAACAACAACAACAACAACAACAACAACAACAACAACAACAACAACAACAACAACAACAACAACAACAACAACAACAACAACAACAACAACAACAACAACAACAACAACAACAACAACAACAACAACAACAACAACAACAACAACAACAACAACAACAACAACAACAACAACAACAACAACAACAACAACAACAACAACAACAACAACAAGAAGAAGAG
NCU05467.1 221 239 ACGCCGCCGCCGCCGCCAC
NCU05467.1 243 258 TGCTGTTGTTGTTGCT
NCU05467.1 302 317 GTTCTTCTTCTTCTAC
NCU05467.1 639 655 GGCCGCCGCCGCCGCCC
NCU05467.1 788 805 TTGCTGCTGCTGCGGCTG
NCU05469.1 235 252 ACTTCTTCTTCTTCTGCT
NCU05469.1 440 460 CTGTCGCTGACGCTGACGCTG
NCU05469.1 654 680 GGCTGCTGCTGCTGCTGCTGCTGCGGC
NCU05469.1 692 724 CGGCTGCGGAGACTGCTGCGGAGACTGCTGCAG
NCU05470.1 600 634 GGAGGCTGCGGCGGCTGCGGCTGCTGCTGCTGCCG
NCU05470.1 795 814 GGCTTTGGATTTGGCTTTGG
NCU05472.1 280 302 GCGGCTCCTGCTGTTGCTGCCGC
NCU05472.1 609 623 GGCAGCAGCAGCTGC
NCU05475.1 13 48 CTGTCTTTTCTGTCTTCTCTATCTTCTCTGTCTCTC
NCU05475.1 481 524 CATGCCCAGGCCCAGGCCCAGGCCCAAGCCCAAGCCCAAGCCTA
NCU05475.1 731 753 TCGAGGACGGCGACAACGACGAG
NCU05475.1 1993 2027 GTTTTTTTTTTTTTTTTTTTTTTTTTTTTTTTTTG
NCU05475.1 2192 2217 TCAACACATCCAACACATCCAACTCA
NCU05477.1 596 621 CGACCACCACCACCACCACCATCACC
NCU05478.1 494 513 TCTTTCGTTCTTTCGTTCTT
NCU05479.1 1447 1458 CAGCAGCAGCAG
NCU05480.1 486 500 CATCAACAACAACAA
NCU05483.1 330 345 TGGGGTTGGGGTTGGG
NCU05485.1 193 228 GACGAGGAGGAGGAGGACGAGGAGGACGAGGAAGAC
NCU05492.1 1171 1192 TCCGGCGCCGTCGCCGCCGTCG
NCU05494.1 14 41 CTCCCACCCTCCTCCTCCTCCTCCTCCA
NCU05494.1 322 344 AACGACAACGACGATGACGATGA
NCU05494.1 374 397 CCGGCGGCGGCGGCGGCGGTGGAG
NCU05498.1 498 514 CAAGAAGAAGAAGAAGG
NCU05500.1 1136 1158 TTGGTGGTGGTGGTGGTGGTGAT
NCU05502.1 97 128 CATCAACAACAACAACAACAACAACAACAAAC
NCU05502.1 4203 4219 AGGCGGCGGCGGCGGAG
NCU05502.1 4375 4400 AGCGGCAGCGACGGCGGCGGCGGCGT
NCU05502.1 4576 4591 GGCGGAGGAGGAGAAG
NCU05504.1 299 323 GCCACCACCATCACCACCACCACCC
NCU05504.1 328 365 CATCAGCAGCAGCAGCAGCATCAGCAGCAGCAGCAGCA
NCU05504.1 411 431 TACCACCACCACCACAACCAC
NCU05504.1 603 619 CCCGCCGCCGCCGCGGC
NCU05508.1 1254 1282 GCAACAACAACAACAACAACAACAACAAG
NCU05510.1 1285 1296 CGCCGCCGCCGC
NCU05511.1 299 313 AGGAAGAAGAAGAAG
NCU05512.1 1157 1172 ACACCAACAACAACAA
NCU05512.1 2289 2307 CAAGAAGAAGAGGAAGAAG
NCU05513.1 309 325 GGCCGCCGCCGCCGCCA
NCU05513.1 374 410 GCGAGGAGGACGAGGAGGAAGAGGAGCAAGAGGAGCT
NCU05514.1 425 441 TCCTCTTCTTCTTCCTC
NCU05514.1 561 591 TCCCTCCTCCTCCTCCGCCTCCGCCTCCGGC
NCU05521.1 1123 1134 GCTGCTGCTGCT
NCU05523.1 649 660 CTCCTCCTCCTC
NCU05527.1 174 188 GGACGACGACGATGA
NCU05527.1 1612 1640 AGTAGCCATCGTAGTCGCCATCGTAGTCA
NCU05530.1 202 282 GCAGAGGAAGCCGAAGAGGAAGCCGAAGAGGAAGCCGAAGAGGAAGCCGAAGAGGAAGCCGAAGAGGAAGTCGAAGAGGAA
NCU05530.1 341 362 CTGATGACGATGATGAGGATGA
NCU05530.1 466 484 AGGAAGAACAAGAAGAAGG
NCU05530.1 490 536 AACAAGAAGAAGAAGGCGTCAAACAAGAAGAAGGCGTCAAACAAGAA
NCU05530.1 898 909 GAGGAGGAGGAG
NCU05536.1 1179 1200 CGACAGTGGTGACAGTGGCGAC
NCU05539.1 26 46 TCCCTCCTCCCTCCCACCCTC
NCU05540.1 311 324 CTCCCTCCCTCCCT
NCU05541.1 701 722 GGGCGACGGCGACGGCGGAGGC
NCU05543.1 1228 1253 TCAGCAGCAGCAGCAGCAGCAGCAGA
NCU05543.1 1635 1651 AAGGAGGAGGACGAGGA
NCU05543.1 1719 1749 CGGTGGTGATGGTGCTGGTGGTGGTGGTGGA
NCU05543.1 1805 1835 TGGAGGAGGAGGAAGAGGAAGAAGAAGAGGA
NCU05545.1 1503 1517 GGATGATGATGAGGA
NCU05547.1 492 511 TGGAGGAGGGGGAGGAGGTG
NCU05547.1 515 537 GGGGGAGGTCGGGGAGGTCGGGA
NCU05547.1 594 613 TGCCGGTGCTGGTGCTGGTG
NCU05547.1 679 708 CGAGGAGGAAGAGGAGAAGGAGAAGGAGAT
NCU05550.1 367 395 CTGCAGCAACAGCACCAGCAGCAGCAGTA
NCU05550.1 982 1008 GGCCATAGTCATGGTCATAGTCATGGT
NCU05551.1 694 710 GAGAAGGAGAAGGAGAA
NCU05552.1 12 27 GGGGGGGGAGGGGGGG
NCU05552.1 621 638 AGCCGCCGCCGCCGCCGA
NCU05555.1 1085 1107 ACTTCACCAACATCACCAACACC
NCU05555.1 1711 1729 GTTGGTGTTGCTGTTGCTG
NCU05557.1 226 247 AAAGAAGCAGATGAAGATGAAA
NCU05558.1 199 222 GACGTCGCCGTCGGCGTCGTCCTC
NCU05558.1 694 709 ACGGTCACGGTCACGG
NCU05560.1 1629 1661 ATCAGAAGCCGCAACAGCAACAACAACAACAAG
NCU05560.1 1732 1750 AACAGCAACAGCAACAACG
NCU05564.1 325 358 CCATCATCATCATCATCATCATCATCGTCATCAT
NCU05564.1 368 409 TCTCCTCTCCCTCTCCCTCCTCCTCCTCCTCCTCCCCCCTCT
NCU05564.1 577 591 TCGTCATCATCATCA
NCU05564.1 2702 2716 CCCCCACCACCACCG
NCU05564.1 2739 2765 CGGTGGTGGCGGCGGCGGCGGCGGCAG
NCU05565.1 1649 1671 CGGCAGCAGCAGCAGTAGCAGCA
NCU05565.1 1789 1805 CCAGCAGCAGCAGCGGC
NCU05565.1 2317 2331 CCGGCGGCGGCGGCT
NCU05565.1 2529 2550 TACGACGACGGCGAAGACGACA
NCU05572.1 467 503 TCCCCCCCTCCTCCTCCTCCACCTCCTCCGCCCCCTC
NCU05574.1 174 192 CGACACCGACACCGATACC
NCU05574.1 420 434 AGCTGCTGCTGCTAC
NCU05575.1 39 65 GGCCGCCGCCGCCGCCACCGCCGCCGC
NCU05577.1 162 194 ACCATCATCATCATCATCATCATCATCAACATC
NCU05583.1 270 293 AACCGCCAACCAAACCGCCAACCA
NCU05585.1 1630 1645 GTGGAGGAGGAGAAGG
NCU05588.1 20 42 ACGGCGGTGGCGGCGGCGGCGGT
NCU05588.1 179 198 ACGGTGGCGGTGGCGGTGGA
NCU05591.1 2019 2033 GTTCTTCTTCTTCCT
NCU05594.1 507 529 CCTGGCGGAGCTGGCGGAGATGG
NCU05594.1 646 672 AAGGAGGAGCAGGAGGAGGAGGAGGAA
NCU05597.1 1463 1479 ACGAGGAGGACGAGGAG
NCU05598.1 1077 1098 CACCGCCAGCATCGCCAGCACC
NCU05600.1 1425 1441 CTACAACAACAACAATA
NCU05600.1 1822 1846 CAGGAGGAAGAGGAGGAGGAGCAGG
NCU05601.1 286 301 CCCGCCGCCGCCTCCG
NCU05602.1 511 539 AAGCGCGACAAGAAGGGCGACAAGAAGGA
NCU05602.1 541 566 AAAAAGGACAAGAAGGACAAGAAGAA
NCU05602.1 669 689 CAAGAAAAAGAAGAAGAAGGA
NCU05602.1 1417 1433 GACGAGGAGGAGGAAGA
NCU05602.1 1606 1626 GATGAAGATGACGATGAGGAT
NCU05603.1 1258 1272 GGTGGCGGCGGCGGC
NCU05603.1 1942 1968 GAGCAGGAGCAGCAGCAGCAGCAACAG
NCU05603.1 2658 2677 CACCAACAACAACGACAACA
NCU05603.1 2695 2723 ACGCCTTCGCCTTCGCCTTCGCCTTCACC
NCU05603.1 3012 3048 TCAGCAGCAGCAGCAGCAGCAGCGGCGGCGGCGGCAG
NCU05603.1 3173 3191 ATGGTGGTGGTGGTGGTGC
NCU05605.1 4 33 TCCTCCACCACCACCACCACCACCACCAAC
NCU05605.1 209 241 ACTCCGCCACCCTCCTCCGCGCGCACGCCACCA
NCU05605.1 659 674 GTGATGATGAGGATGA
NCU05605.1 679 715 GAGGACGACGACGAAGACGAAGAAGAAGAAGACGAAG
NCU05607.1 723 745 CAAGGAGAAGAAAAAGAACAAGC
NCU05609.1 446 471 GTGGAGGAGGAGGAGGAGGAGGAGGA
NCU05609.1 739 765 TCGTCTTCTTCTTCTTCTTCTTCTTCC
NCU05612.1 1088 1109 ATGACAACGACGACGACGACGG
NCU05614.1 865 899 CAGCCCCAAGTCCTGCAACCCCAAGTCCTGCAGCC
NCU05615.1 928 944 GAGGCCGAGGCCGAGGC
NCU05616.1 753 774 GAAGGAGGAGGAGGAGGAGAAG
NCU05616.1 814 848 CCTGCTGGTGCTGCTGGTGCTGCTGCTGCTGCTCC
NCU05618.1 256 271 ACCGCAACCGCAACCG
NCU05618.1 457 489 CCTTTTTCTTCTTCTTCTTCTTCTTCTTCTTTG
NCU05618.1 496 525 CAATCGAAATCGAAATCGAAATCGAAATCT
NCU05618.1 532 551 TCCACCACCACCACCACCAA
NCU05618.1 909 931 AGTGGTGGTGGTGGGAGGGTGGA
NCU05619.1 233 249 GGGAGGAGGAGGAGGAA
NCU05621.1 638 668 CGCAGCAGCAGCAACAGCAACAACAACAGCA
NCU05622.1 353 373 GTGATGGTGATGATGATGAAG
NCU05622.1 2946 2979 CTCAGCATCATCACCATCATCACCATCATCATCG
NCU05633.1 215 232 TCGGCGGCGGCGGCGGCA
NCU05634.1 4650 4668 CGAGGACGAGGAGGACGAG
NCU05634.1 4747 4764 CCTTCTTCTTCTTCTTCC
NCU05635.1 938 952 AGAAGGAGAAGAAGA
NCU05635.1 1070 1085 AGAGGAAGAAGAAGGA
NCU05636.1 3 32 GACGAAGAAGAAGAAGAAGAAGAAGAAGAC
NCU05637.1 1520 1541 TTGGTGTTGGCGGTAGTGGGGG
NCU05637.1 1562 1577 CAGGATCAGGATCAGG
NCU05637.1 1730 1749 ACCAACAGCAACAACAACAC
NCU05637.1 1908 1934 TACCACAACCACCACCACCACCACTAC
NCU05639.1 264 278 AAAAGAAGAAGAACA
NCU05639.1 356 370 CAGGAGGAGGAGCAG
NCU05639.1 396 415 TTTGTTCTTGTTATTGTTGG
NCU05639.1 437 455 CAACGACGACGACGACGAA
NCU05639.1 493 514 CCGACGACGACGACGACGACAA
NCU05639.1 549 573 TGTTGGTGGTGGTGGTGCTGGTGGT
NCU05639.1 629 640 GTGGTGGTGGTG
NCU05639.1 660 695 CCAGCAGCAGCAGCAGCAGCAGCAGCAGCAGCAGCT
NCU05640.1 1283 1299 CATCACCACCAACACCA
NCU05640.1 1762 1804 GAAGCAGGCGATGAGGCAGGCGATGAGGCAGGCGATGATGCAG
NCU05643.1 21 42 CGCCGGCCTCTCCGGCCTCTCC
NCU05643.1 432 467 GGATGATGATGATGATGATGATGATGATGATGACGA
NCU05643.1 486 503 TGGTGATGATGATGATGG
NCU05643.1 534 563 GAAAAAGGGGAGAAAGGGGAGAAAGGGGTG
NCU05644.1 1856 1876 GTGCTCCTGCTGTTGCTGCGG
NCU05645.1 718 733 GGCGGTGGTGGTGATG
NCU05646.1 295 321 GCCAACAACAACGTCAACAACAACGCC
NCU05648.1 1506 1523 CAGCAACAACAATAACAA
NCU05648.1 2063 2079 GTGATGATGATGAAGAT
NCU05649.1 878 900 ATGGTGGTGGTGGTGGTGGTGGA
NCU05650.1 114 129 CCTTCTCCTCCTCATC
NCU05650.1 931 952 GACGATGAAGATGAGGATGATA
NCU05650.1 1855 1866 GAGGAGGAGGAG
NCU05650.1 2500 2522 GACGAGGATGAGGAGCAGGAGGT
NCU05658.1 1730 1752 ACAAACAAAAGAACAAAACAAAG
NCU05663.1 26 50 GTCAACATGTCAACATCTCAACATC
NCU05663.1 60 76 CCCCACCACCACCATCA
NCU05663.1 455 543 GGCAGCAGCAGCAGCAGCAGCAGCACCAACAAGACGACCAACAAGACGGCCAACAAGACGGCCAACAAGACGACCAACAAGACGACCAG
NCU05664.1 326 344 AGAGGAGGATGAGGAGGAA
NCU05667.1 388 402 GCCACCACCACCGCC
NCU05668.1 108 128 CGCCACCCCTCCTCCCCCCTC
NCU05668.1 518 550 GGGATGAGGAAGAGGAAGAGGAGGAGGAGGAGA
NCU05668.1 744 766 CGAGGAGGAAGAGGAAGAGGAGA
NCU05669.1 910 924 TCCTCGTCGTCGTCC
NCU05672.1 62 85 TTAAGAAGCCCGTTAAGAAGCCCG
NCU05672.1 120 156 AAAGCCCGCCGAGGAGAAGCCCGCCGAGGAGAAGCCT
NCU05672.1 200 239 AAAAGCCCGCCGAGGAGAAGCCCGCCGAGGAGAAGCCCGG
NCU05672.1 268 306 AAGAAGCCCGCTGAGGAGAAGCCCGCTGAGGAGAAGCCT
NCU05674.1 604 624 AGCGACAGCGATAGCGACAGC
NCU05674.1 634 658 AGTGATAGCGATAGCGATAGCGAGA
NCU05674.1 910 926 GACGATGATGAGGATGA
NCU05674.1 1867 1891 AAAGAAGAAGAAGGAGAAGAAGAAG
NCU05674.1 1920 1934 AGAGGAGGAGGAAGA
NCU05674.1 1973 1995 AAGAGGAAGAGGAGCAGGAGGAA
NCU05674.1 2207 2231 TATCATCATCATCATCATCATCACC
NCU05677.1 413 474 AGTACGAGGACGAGGACGACGATGACGAGGACGACGATGACGACGATGACGACGACGACGGC
NCU05678.1 46 86 CCCACCACCACGACCACCACCATGACCACCACCACCATCAC
NCU05678.1 153 178 CCGCCACAACCGCCAGCACCGCCAGC
NCU05680.1 200 219 TCATCCTCATCCTCGTCCTC
NCU05683.1 61 82 TCCACCACCACCACGACCACCA
NCU05685.1 469 485 AAACAACAACAACAGCA
NCU05685.1 571 595 CCGCATCAGCAGCAGCAGCAGCAGT
NCU05685.1 614 628 CACAACAACAACAAA
NCU05685.1 742 763 CAGCCGCAGCCGCCGCAGCAGC
NCU05685.1 772 788 CAACATCAACAACATCA
NCU05685.1 909 934 CCAGCAGCAGCAACAACAACAACAGC
NCU05686.1 1313 1335 ATGGAAGTGGAAGTGGAAGTGGC
NCU05688.1 350 373 AAGAGGGGGAAGAGGGGGAGGGGG
NCU05688.1 400 422 GGAAAAGATGGGAAAGATGGGGA
NCU05689.1 15 33 CACCGCCGTCGCCGTCGCC
NCU05689.1 473 504 ACGACCACGCCCACGACCACGGCCACGACCAC
NCU05691.1 53 77 CGCAGCCGCAGCAGCAGCAGCAACA
NCU05691.1 142 165 CCGGCGGCGGCGGCGGCGGCGGCC
NCU05691.1 363 396 CCCAGCCGCAGCCCCAGCCTTAGCCTCAGCCTCA
NCU05691.1 917 940 GGGCTCAGCAGGCTCAGCAGGCTG
NCU05691.1 988 1002 AGAGGAGGAGGAGTA
NCU05691.1 1329 1345 CGAAGAAGAGGAAGAAG
NCU05691.1 1379 1397 TCGGCGGCGGCGGCGGCGA
NCU05691.1 1453 1467 GAGCAGCAGCAGGAG
NCU05692.1 6 27 CTCCCACACCCACACCCACAGC
NCU05692.1 69 91 CACCTCCCTCCCCACCCTCCCCG
NCU05693.1 253 271 ATTATCATCACCATCATCC
NCU05693.1 1290 1304 TGAAGAAGAAGAAAA
NCU05694.1 1300 1319 TCCCACTCCCATTCCCACTC
NCU05694.1 2172 2189 GGGTGGTGGTGGTGGTGA
NCU05695.1 951 967 CGAGGAGGAGGACGAGG
NCU05695.1 2930 2956 CAGCCGCCGCCGCCGCCGCCGCCGTCG
NCU05695.1 3229 3249 ACCGAGGCCGAGGCCGAGGGC
NCU05695.1 3473 3489 CCTTCTCCTCCTCCACC
NCU05697.1 129 147 CAGTGACATTGACATTGAC
NCU05697.1 215 236 ACGACAACAACAACAACAACAT
NCU05697.1 471 489 CGACAACAGCGACAACAGC
NCU05697.1 544 565 AACGAGGACGACAACGACGACA
NCU05697.1 994 1008 GCTGCCGCCGCCGCC
NCU05697.1 1030 1044 CAACCACAACAACAA
NCU05697.1 1153 1167 CGTCATCATCATCAC
NCU05697.1 1185 1207 AGCACGCCGCGCACGCCGCGCAA
NCU05697.1 1211 1233 CCGCCAACAACGCCAACAACGGC
NCU05697.1 1434 1450 GGACGACGACGACGCCG
NCU05697.1 1484 1500 ACGCCGCCGCCGCTGCC
NCU05697.1 1707 1745 TGCGGCGGCGGCGGCTGCTGCGGCTGCTGCGGCTGCGGC
NCU05699.1 700 714 TTTTCTTCTTCTTCC
NCU05700.1 141 156 GGACGAGGACGAGGAC
NCU05700.1 1023 1048 TGGTGCTGCTGCTGCTGCTGCTGGTG
NCU05700.1 1239 1314 AACACCACCACAACCACAACCACAATCATTACCACCATCACCACCATCATCATCATCTTCTTCTTCTTCTTCTTTG
NCU05707.1 101 126 TCCCCTCCTCCCTCCCTCCCTCCTTC
NCU05708.1 2324 2346 CGGGGGTGGTGGAGGTGGGGGAG
NCU05712.1 451 462 ATGATGATGATG
NCU05712.1 517 535 AGGAAGAAGAAGGAGAAGA
NCU05715.1 406 421 GCTGGTGGTGGGGGTG
NCU05715.1 452 478 CCGCTGCTGCTGCTGCTGCTGCTGTTG
NCU05715.1 721 743 AAGCAACAGCAGCAGCAGCAACA
NCU05716.1 404 419 GAGCAGCAGCAGGAGC
NCU05718.1 81 101 ACAACAAGAAGAAGAAGAAAC
NCU05718.1 2616 2640 ACATCATCATCATCATCGTCATCAT
NCU05718.1 2643 2685 GGATGAGGAGGAGGAGGAGGAGGCGCAGGAGGCGCAGGAGTCG
NCU05719.1 1 34 ATGCTGCTCCTGCTGCTGCTCCTGCTGCTGCTGC
NCU05720.1 678 692 CCTCTTCTTCTTCAT
NCU05723.1 123 158 TAGCACCGCCAGCACCGCCAGCACTGCCAGCACCGC
NCU05723.1 3483 3500 GAGCAGCAGCAGGAGCAG
NCU05726.1 218 254 CGCAGAAGCAACAGCAGCAGTACCAGCAGCAGCACCA
NCU05729.1 141 155 CTTCTCCTTCTTCTT
NCU05733.1 240 254 CACCAACACCACCAC
NCU05735.1 18 44 AGAACAACAACAGCAACAACAACCACA
NCU05736.1 31 217 GAACAACAACAACAACAACAACAACAACAACAACAACAACAACAACAACAACAACAACAACAACAACAACAACAACAACAACAACAACAACAACAACAACAACAACAACAACAACAACAACAACAACAACAACAACAACAACAACAACAACAACAACAACAACAACAACAACAACAACAACAACAAC
NCU05742.1 28 45 GACGAGGAGGAAGAGGAG
NCU05742.1 209 224 ACCCCGACCCCGACCC
NCU05749.1 394 411 GAGCAGCAGCAACAGCAG
NCU05749.1 435 451 AACGACGACGACGGCGA
NCU05749.1 658 672 TCACCACCACCATCA
NCU05752.1 1141 1157 CGCAGCCGCAGCCGCAG
NCU05753.1 486 500 CCAGCAGCAGCAACA
NCU05753.1 652 668 CCTGCTGCTGCTGCTCC
NCU05753.1 826 844 CCTCCACCTCTACCTCCAC
NCU05753.1 854 872 CACAACAACAACAACAGCA
NCU05753.1 1073 1084 CACCACCACCAC
NCU05753.1 1154 1186 ACACCCCCGCCTCCCCTCCCTCCTCCACCCCCG
NCU05753.1 1228 1249 GCTCCTCCTCCCCCTCCTCCCA
NCU05754.1 1708 1737 CAGCAACAACAACAGCAGCAGCAGCAACAG
NCU05754.1 1904 1920 AGAAGCAGCAGAAGCAG
NCU05754.1 1988 2008 TCGGCGGCGGCGGCGGCGGCC
NCU05754.1 2311 2335 GTGTCGATGTCGATGTCGATGTCCA
NCU05758.1 1038 1059 TGCTGGTGGTGGTGGTGGTGGC
NCU05758.1 1297 1315 ACCACGACGACGACGACGC
NCU05758.1 1488 1507 AGATGATGAAGATGACGATG
NCU05760.1 20 34 GCTCCTCCTCCTCCC
NCU05760.1 57 92 TTCCGGCACTTACTCCTCTTCCGGCACTTACTCCTC
NCU05760.1 98 113 CCGGCGGCGGCGGTGG
NCU05760.1 279 296 CTACTCCTCCTCCTCGTC
NCU05760.1 365 391 CCGGCGGCGGCGGAGGTGGTGGTGGTT
NCU05760.1 540 565 TGGCGGCGGCGGCGGCGGCGGAGGTG
NCU05762.1 82 113 ACCTCCTCCTCCTCCTCATCCTCCTCATCCCC
NCU05762.1 666 684 CACGGCCACGGGCACGGGC
NCU05762.1 1063 1079 TGTGGTGGTGGTGCTGG
NCU05764.1 369 390 TTCTACCTCTACCTCTACCACT
NCU05764.1 623 661 AGAAACAGCAGCAACAGCAGCAGCAGCAGCAGCAGCAGG
NCU05765.1 1820 1854 GTACCTCTACCTCTACCTCTACCTCTACCTCTACT
NCU05765.1 2220 2254 GAGGAAGAAGAAGAAGAAGAAGAAGAAGAAGAAAG
NCU05766.1 189 205 AGCAACAACAACAACAG
NCU05769.1 130 153 GACAAGGGCAAGGGCAAGGTCAAG
NCU05769.1 156 171 TGAAGAAGAAGAGGAA
NCU05769.1 343 379 GGTAAGGGCAAGGGCAAGGGCAAGGGCAATGGCAATG
NCU05769.1 463 482 GACGATGATCATGATGATGG
NCU05769.1 563 577 GGGAGGAGGAGGAAG
NCU05771.1 747 767 GGACGACGACGACGAAGACGA
NCU05773.1 1345 1364 GACGAAGACGGAGACGAAGA
NCU05773.1 1691 1736 CTACCTCCACCACCAACACCTCCTCCACCTCCTCCACCTCCTCTAC
NCU05773.1 1748 1764 CAGAAGAAGAAGAAGAG
NCU05773.1 1965 1981 AGTGAAAGTGAAAGTGA
NCU05774.1 787 809 GAGGAGGGGGAGGTGGGGCGGGA
NCU05774.1 907 923 AAGGAGGAGGAGGACGA
NCU05774.1 1098 1143 TGTGGAGGAGGAGGAGGAGGAGGAGGAGGAGGAGGAGGAGGAGGAT
NCU05774.1 1301 1418 AAGAAGAAGAAGGGGAGGAAGAAGAGGAGGAAGAAGAGGAAGGAGAAGAGGAGGAAGAGGAGGATGAGGAAGAGGAGGATGAGGAAGAGGACGAGGTGGTGGAGGTGGAGGTGGAGAA
NCU05774.1 1540 1559 GATGCAGATGCAGGTGCAGA
NCU05774.1 2082 2105 TGACGACGACGATGATGGTGATGA
NCU05774.1 2603 2618 ACGCCGACGACGACCA
NCU05775.1 465 476 CGGCGGCGGCGG
NCU05775.1 588 613 CGAAGAAGAAGAGGAAGAAGAGGAAA
NCU05776.1 1087 1107 GTCATCACCATCGTCATCAAC
NCU05777.1 2081 2095 CTGATGATGATGGTG
NCU05779.1 366 380 AAGTAGAAGAAGAAG
NCU05779.1 445 463 CTGCCGCTGCCGCTACCGC
NCU05779.1 540 564 AGCAGGAGGAGGAGGAGGAGGAGGC
NCU05779.1 656 692 CTGAATCTGGATCTGGATCTGGATCTGGACCTGGATC
NCU05779.1 1078 1092 GAAGAGGAGGAGGAC
NCU05779.1 1123 1157 CACGAAGACGACGATGACGATGACGATAACGATGA
NCU05782.1 101 122 TGAAGAAGGAGAGGAAGAAGGA
NCU05782.1 140 158 ACAAGAAGGAGAAGAAGGA
NCU05782.1 259 296 GACAAGAAGGAAAAGAAGGAAAAGAAGGACAAGAAGGA
NCU05782.1 307 321 AAGAAGGAGAAGAAG
NCU05783.1 821 867 AGAAGCAGCAGCAGCAGCAGCAGCAGCAGCAGCAGCAGCAGCAGCGG
NCU05783.1 1188 1220 TCCCTCCTCCAAACCCTCCTCCAAACCCTCATC
NCU05783.1 1363 1387 CCCTCCTCTTCCTCTTCCTCTTCCG
NCU05783.1 1753 1778 GAGAAAGAAAAAGAAAAAGAAAAAGT
NCU05783.1 2015 2033 GACAACAACAACAACAAAA
NCU05784.1 34 69 AGCCAAAGTCAAAGTCAAAGCCAAGGCCAAAGCCAA
NCU05786.1 119 140 CTACCACTACCACCACCACCAA
NCU05789.1 16 36 GCCACCGCCACCGCCTCCCTC
NCU05789.1 167 185 ACACCAACACCAACAACGA
NCU05791.1 132 168 GCAACAGCAACAACAACAGCAGCAGCAGCAGCAGCAA
NCU05791.1 1614 1629 CATGAACATGAACATG
NCU05791.1 1766 1785 CACAACAACAACAGCAACAA
NCU05792.1 177 197 TGGTGCTGCTGCTGCTGCTGA
NCU05798.1 159 179 CCAAAACCAAAACCAGAACCA
NCU05798.1 404 431 ACCACAATAACAACAACAACAACAACAT
NCU05798.1 562 599 CAGCAACAACAACAACAACAACAACAACAAGAAGAAAT
NCU05798.1 1223 1244 AGAGGAGAAGGAGAAGGAGGAA
NCU05799.1 145 180 GATGTTGTTGTTGTTGTTGTCGTTGTCGTCGTCGTC
NCU05800.1 324 345 TGGCGGTTTCGGCGGTTTCGGA
NCU05803.1 3013 3030 CTCATCCTCCTCGTCCTC
NCU05803.1 8002 8026 GATGAGGTGGAGGATGAGAAGGAGT
NCU05804.1 11 28 CCGCTGCTGCTGCTGCTA
NCU05804.1 688 699 GAGGAGGAGGAG
NCU05805.1 1014 1032 CGCCCTCGCCGTCGCCCTC
NCU05807.1 1985 2012 CGGCAGCAGCAGCAGCAGCAGCAGCAGG
NCU05807.1 2556 2574 TGAGGACGAGGAGGAGCAG
NCU05807.1 3316 3354 CCTGGTGCTGCTCCTGCTTCTGCTGCTCCTGCTTCTGTT
NCU05807.1 3356 3373 CTCCTGCTGCTCCTGCTG
NCU05809.1 903 932 GGCAGCAGCAGCAACAGCAGCAGTAGCAGC
NCU05810.1 762 777 CAGCATCATCATCTTC
NCU05811.1 192 209 TCAACAACAACAACAACC
NCU05811.1 241 271 GACCCCGACGCCAACCCCGACGCCAACCCCC
NCU05811.1 415 454 CGGGAGGAGGAGGAGGAGGAGGAGGAGGAGGAGGAGGGAG
NCU05811.1 578 598 AGGGTAGAAGGGTAGAAGGGT
NCU05812.1 390 419 AAGGCCGAACGCGGTAAGGCCGAACGCGGT
NCU05812.1 927 971 ATACTCCACTGACAACCGATACTCCACTGACAACCGATACTCCAC
NCU05813.1 756 774 GGCCGCCGCCGCCGCCGCT
NCU05817.1 197 215 CCACAACCACAACCACCAA
NCU05817.1 511 529 CGTCCTCCTCCTCCTCCTT
NCU05817.1 667 688 ACCACTACTGCTAGTACTACCA
NCU05817.1 822 863 AGAGGCGAGGGCGGAGAGAGAGGAGAGGGAGAGGGCGGTGGA
NCU05818.1 306 322 CTTTGCCTTTGCCTTTG
NCU05818.1 738 777 CAGCCGCGGCCGCGGCCGCCGCCACCGCCGCCACCGCCCG
NCU05818.1 1140 1158 GCATGGGCTTGGGCTTGGG
NCU05819.1 1293 1308 CTTCTCCTCCTCCTCC
NCU05820.1 41 60 CCCCGACCCCGGCCCCGACC
NCU05820.1 589 604 TACAACAACAACAACT
NCU05820.1 710 732 TCATCGTCGGCGTTGTCCTCGTG
NCU05820.1 913 931 GGACACGGACAAGGACAAG
NCU05820.1 974 989 CACAACAACAACAACC
NCU05820.1 1410 1426 GCCGGTGCCGGTGCCGG
NCU05821.1 526 545 CCTTCTTCTTCTTCTTCCTC
NCU05822.1 866 882 CGGGATCGGGATCGGGA
NCU05823.1 8 64 CCAACAACAACAACAACAACCACCACCACCACAACCACCACCACCACCACCACAACC
NCU05823.1 559 579 CGCCCTCCTCCTCCGCCGCCG
NCU05823.1 749 769 CAGCGCCTGCGCCTGCGCCTT
NCU05825.1 78 142 CACAACATCAACATCAACATCAACATCAACATCAACATCAACATCAACATCAACATCAACCTCAA
NCU05825.1 169 195 CAACAACAGCAGCAACAGCAGCAGCAA
NCU05825.1 600 621 CTGCAGTAGCAACAGTAGCAGG
NCU05826.1 538 553 AACGACAACAACACCA
NCU05826.1 1656 1674 GCCTATGCCGATGCCGATG
NCU05826.1 1703 1720 TGTCGTCGTCGTCGTCGA
NCU05827.1 54 74 CTTGACCTTGGCCTTGGCCTT
NCU05829.1 1300 1323 AGCGGCGGCGGCGGCGGCGGCGGT
NCU05829.1 1334 1348 ATGGTGGTGGTGGTC
NCU05829.1 1489 1518 AATCAACATCATCATTATCATCATGATCAG
NCU05830.1 1035 1050 CGCCTTCGCCTTCGCC
NCU05834.1 49 77 CTGAAACTGGAACTGGAACTGGAACTAGA
NCU05834.1 92 129 TAGAGGTGGAGGTAGAGGTAGAGGTAGAGGTAGAGATA
NCU05837.1 2674 2693 GATGACGACCACGACGAGGA
NCU05838.1 1208 1230 CTGACAAGAGTGACAAGAGTGAG
NCU05846.1 231 250 AAGTGGAAGTGGAAGCGGAA
NCU05846.1 2329 2352 GAGAAGGAGAAGGGGAAGGGGAAG
NCU05849.1 1487 1609 CGTCATCATCATCATCATCATCATCATCATCATCATCATCATCATCATCATCATCATCATCATCATCATCATCATCATCATCATCATCATCATCATCATCATCATCATCATCATCATCATCAA
NCU05849.1 1796 1823 CAGAACAAGAAGAAGAAGAAGAAGAAGT
NCU05850.1 63 79 CGAGGTCGAGGTCGAGG
NCU05851.1 1176 1190 TGTTGATGATGATGG
NCU05854.1 1457 1488 CTGGTGGTGGTGGTGGTGGTGGTGGTGGTGGA
NCU05854.1 1575 1596 AGGTGGTGATGGTGGTGGTGGG
NCU05856.1 608 622 CAGGAGGAGGAGGAT
NCU05856.1 660 681 TCACAACCACAACCACAACCCC
NCU05856.1 700 719 GAAGACGACGACGACGAGGA
NCU05856.1 2691 2741 TACCACCACCACCACCACCACCACTACCACCACCACCACCACCACCACCAC
NCU05856.1 3170 3188 GGGAGGTGGAGGAGAAGGA
NCU05858.1 2681 2696 TTGGTGGTGGTGGTAG
NCU05859.1 672 690 GCAGAAGAAGAAGAAGATG
NCU05859.1 1015 1030 GCTGCCGCTGCTGCTG
NCU05859.1 1851 1865 CACCAGCAGCAGCAA
NCU05859.1 1883 1932 CATCTTCTTCTTCTTCGTCTTCTTCATCATCTTCATCATCATCCTCATCA
NCU05859.1 2409 2439 TGATAAGGAGAAGGATAAGGAGAAGGATAAA
NCU05859.1 2479 2501 AAAAAGAAGGAGAAGGAGAAGGG
NCU05859.1 2502 2527 AAAGAAGGAGAAAAAGGAGAAAATGG
NCU05859.1 2530 2557 AAAGAGAAAAAGGAGAAAAAAGAGAAAA
NCU05860.1 372 386 CAACGACGACGACGA
NCU05861.1 1974 2005 GAAAAAAGAGACAACAAAAGAAGAGAAAAAAG
NCU05862.1 173 189 ATGAAGAAGAGGAAGAA
NCU05865.1 1416 1434 GTCTCAAAAGTCTCAAAAG
NCU05866.1 1671 1696 TGGGGATGGGGATGGAGATGGAGATG
NCU05872.1 402 419 GGATGATGATGATGATGC
NCU05872.1 449 471 GTGCTGCTGCTACTGCTACTGCT
NCU05872.1 595 632 GCCACCTTGACCGCCACTGCCACCTTGACCGCCACTGC
NCU05873.1 328 350 GACATCTACGACCTCTACGACCT
NCU05873.1 1107 1125 CGGTGGTGGTGGTGGTGCT
NCU05874.1 1960 1975 GCCACCGCCGCCGCCG
NCU05874.1 2026 2040 TCCTCGTCGTCGTCC
NCU05876.1 827 841 TCGCCGCCGCCGCCC
NCU05876.1 2394 2417 ACAACCACCACCGCCACCACCACA
NCU05877.1 413 492 GGGAGCAGGAGGAGAAGGAGCAGAAGGAGGAGGAGCAGAAGGAGGAGCAGGAGCAGAAGGAGGAGCAGGAGCAGAAGGAG
NCU05878.1 1633 1651 GAGAAGAAGAAGAAGAAGG
NCU05880.1 75 107 TAGTCCAAGTCCAAGTCCAAGTCCAAGTCCAAA
NCU05880.1 687 727 ACAACCAACACGACCACCACCGCCCCCGCCACCGCCACCGA
NCU05880.1 1009 1028 ATGAAGAAGAAGACGAAGAA
NCU05880.1 1207 1225 GTCAGCGTCAACGTCAACG
NCU05881.1 467 487 CTCCCTCCACCGCCCCTCCTC
NCU05881.1 1371 1393 ACAGCAGCCGCAGCAGCAGCAGA
NCU05886.1 742 759 TTCCTCCTCCTTCTCCTC
NCU05888.1 1010 1025 ATGGTGATGATGAGGA
NCU05890.1 93 111 CTCCGCCGCTGCCGCCGCA
NCU05890.1 117 131 ACCAACAACAACAGC
NCU05890.1 150 173 CCAGCAGCAGCAGCAGCAGCAGCC
NCU05891.1 915 953 AGGGCAAATGGGAGGTCAAATGGGAGGGCAAATGGGAGG
NCU05891.1 976 1022 GGACAGATGGCCGGTCAGATGGCCGGTCAGATGGCCGGTCAAATGGC
NCU05891.1 1413 1441 TCAGCAACAGCAGCAGCAGCAGCAGCACC
NCU05893.1 179 194 AGGAAGAGGAGGAGAA
NCU05893.1 242 265 CAACCAAACCCACCAAACCCACCC
NCU05893.1 297 330 GCCTCCCACCACCACCACCACCACCACCACCACA
NCU05895.1 834 854 TGAGAAGGAGAAGGAGAAGGC
NCU05900.1 50 70 ACCTCCTCCCCCCACCCTCCT
NCU05900.1 92 114 CCTCCGGCCCCTCTGGCCCCTCC
NCU05900.1 469 489 AGGGAGGAGGGGGAGGTGGTG
NCU05901.1 4312 4327 GCTGCCGCCGCCGTCG
NCU05901.1 5964 5979 CGAGGAGGAGAAGGAG
NCU05902.1 113 143 GCACCACCACCACCTCGACGGCGACGGCGAC
NCU05902.1 244 290 GATGAGGACGAGGACGAGGACGACGACGAGGACGACGACGAGGAGGA
NCU05902.1 292 308 GAAGAGGAGGAGGAAGA
NCU05914.1 159 181 CTCCATCGCCTTCATCGCCTCCA
NCU05914.1 218 237 TCGCCGCCGCCGCCGCCGAC
NCU05914.1 321 338 CGACCACCACCACCACCT
NCU05915.1 345 360 CAGCAACAACAACAAC
NCU05918.1 678 699 CTACTCCTCCTCCTCCTCCTTC
NCU05922.1 1100 1120 CGGGTGCGGGCGCGGGCGCGG
NCU05922.1 1138 1168 GAGGAGAAGAAGGAGAAGAAGGAGAAGATGG
NCU05922.1 1233 1255 TGCTGCTGGTGGTGCTGGTGGAG
NCU05922.1 1268 1283 GGAGTAGTAGTAGTGG
NCU05925.1 146 164 CGACGCCGACGCTGACGCC
NCU05925.1 495 509 CCAGCAGCAGCAGAA
NCU05925.1 531 558 ACCGCCGCCGCCACCACCACGACCACCA
NCU05925.1 940 970 GAACAACAACAACAACAACAACAACAACAAC
NCU05926.1 24 44 AGCACCACCTCCACCAGCACC
NCU05926.1 56 75 CGACCTCGACTTCGACCTCG
NCU05926.1 307 345 CGACAACGACAACAACAACAACAACAACCACAACAACAC
NCU05926.1 1794 1812 GCCACCGCCACCTCCACCG
NCU05926.1 2328 2339 GGAGGAGGAGGA
NCU05927.1 1272 1287 CAGCATCATCATCACC
NCU05932.1 31 51 GGAGCAGCAGCAGCAGCACCA
NCU05932.1 66 109 CTTCCTCTTCCTCCTCCTCCTCCTCACCACACTCACCCCCCTCG
NCU05932.1 203 217 ACGGCGGCGGCGGTG
NCU05932.1 830 846 CTCCGGCTCCGGCTCCG
NCU05933.1 1005 1039 CTCCACCGCGAGCACCACCGCGAGCACCACCACGA
NCU05933.1 1577 1593 CGGAGGAGGAGGAGGAA
NCU05934.1 1028 1048 ATGCTGCTGCTGCTGCCGCTG
NCU05934.1 1061 1075 ATGCTGCTGCTGCTC
NCU05934.1 1084 1099 CAGGAGGAGGAGGATG
NCU05935.1 81 99 CTACAACACCAACAGCAAC
NCU05935.1 181 217 AACACCACCACCACCTCCCCCGCTGCCGCCGACGCCA
NCU05937.1 735 755 CGCCGACGACGACGACGAGGA
NCU05938.1 1357 1394 GCTCATCCTCCTCGTCCGCCTCCTCCTCCTCCTCCCGC
NCU05940.1 808 825 TCAACAACAACATCAACA
NCU05940.1 927 950 CCCTCATCCTCATCCGCCTTCTCA
NCU05941.1 816 832 GGATGAGGAGGAGGGGG
NCU05943.1 2559 2593 TCAGCAGCAGCAGCAGCAGCAGCAGCAGCAGCATC
NCU05943.1 2641 2656 CAGCCTCAGCCTCAGC
NCU05943.1 2764 2788 CAACCGCAACAGCAACAGCAACACC
NCU05944.1 352 363 ACCACCACCACC
NCU05944.1 522 537 CCTCCACCTCCACCTC
NCU05944.1 888 911 AGCAGTACCAGTACCAGTACCGGT
NCU05944.1 960 987 TGGGGAGGGGGCGGAGGAGGAGGAGAAG
NCU05945.1 184 204 CAACAGCAGCAGCAGCAACAG
NCU05945.1 1079 1098 GTGCTGCTGCTGCTGCTGTT
NCU05945.1 1160 1175 ATGAGGAGGAGGATGA
NCU05946.1 17 28 CCACCACCACCA
NCU05946.1 119 139 CCGCCACAACCACCGCCACCG
NCU05946.1 298 312 AAGGAGAAGAAGAAG
NCU05949.1 116 136 CGCTCAGCTTCGCTCAGCTTC
NCU05953.1 121 138 CCAGCAGCAGCAGCAACA
NCU05953.1 965 982 TGAAGAAGAAGAAGAAGG
NCU05954.1 9 36 CTCATCATTATCATCATCATCATCATCG
NCU05954.1 1141 1155 GACGAGGACGACGAC
NCU05954.1 1172 1190 GCGACGACGATGACGACGA
NCU05954.1 1433 1453 AACAGCAGCAGCAGCAGCATC
NCU05954.1 1684 1695 GGCGGCGGCGGC
NCU05954.1 1969 1980 GGAGGAGGAGGA
NCU05954.1 2084 2106 GCAGTAGTAGTAGTAGTAGTAGA
NCU05955.1 1512 1527 CGGCTCCGGCTCCGGC
NCU05955.1 2287 2303 ACTGCTGCTGCTGCTCC
NCU05955.1 2336 2351 CTTCTGCTGCTGCTCC
NCU05958.1 1190 1213 CCCAGCCCGAGCCCGAGCCTGAGC
NCU05960.1 1155 1169 TGGTGCTGGTGGTGG
NCU05960.1 1655 1689 TGCAGCAGCAGCAGCAGCAGCAGCAGCAGCAGAAG
NCU05961.1 618 636 GAAGGAGAGGGAGAAGGAG
NCU05964.1 939 950 CGGCGGCGGCGG
NCU05965.1 695 723 ACTCCTCTTCCTCCTCCTCCTCCTCCTAC
NCU05967.1 1362 1377 GCAGGAGGAGGTGGAG
NCU05968.1 2056 2075 CACAACAACAACAACAACAG
NCU05970.1 489 526 CCAACAACAAGAACAACAACAACAGCAACAGCAACAAC
NCU05972.1 352 366 ACCAGCACCACCACC
NCU05972.1 385 422 GCCGCCTCCACCACCACCACCACCACCTCCACCACCAC
NCU05973.1 261 279 CGCCCTCGCCGCCCTCGCC
NCU05973.1 343 358 CATCAGCAGCAGCAAC
NCU05973.1 470 488 CCGCATCAGCATCAGCATC
NCU05973.1 824 845 TGGAAGTGGGAGTGGAAGTGGA
NCU05973.1 882 904 AGGAAGAGGAAGAAAAAGAAGAC
NCU05974.1 898 915 TCCGCCTCCTCCACCTCC
NCU05974.1 947 964 TCAACAACAACAACAACG
NCU05979.1 1065 1081 ACCGGCACCGGCACCGG
NCU05979.1 1683 1705 AGAGGATGAGGTGGAGGAGGAGA
NCU05982.1 170 186 CCCCCTCCTCTTCCTCC
NCU05982.1 438 453 CGGCTGCGGCGGCGGC
NCU05985.1 99 110 GCAGCAGCAGCA
NCU05985.1 2200 2226 AGCCGAAGCCGCAGCCGCAGCAGCAGT
NCU05985.1 2367 2384 GATGAGGAGGAGGAAGAG
NCU05985.1 2425 2445 GAAGAGGTGGAGGACGAGGTG
NCU05986.1 381 409 ACCCACCACCCTCCTCCTCCTCCCCGCCT
NCU05986.1 919 933 GGGGAGGAGGAGGGG
NCU05986.1 958 984 GAAGAGGAGGAGGAGGAAGAGGAAGAG
NCU05987.1 75 108 AAACTACAATAACAACAACAACAACAATAACAGC
NCU05987.1 119 141 ATAACAACAACAACAACAACGAC
NCU05987.1 1353 1398 ATCAGGAGCAACAGCAGCAGCAACAGCAGCAGCAGCAGCAGCAACA
NCU05987.1 1690 1708 CAACAGCAACAGCAGCAGT
NCU05987.1 2668 2688 CAGCAACAACAACAACAACTA
NCU05989.1 152 166 CCGCCCCCGCCGCCG
NCU05989.1 186 222 TGAGGAGGAAGAGGAGGAGGAGGAGGATGAGGATGAG
NCU05990.1 60 87 CCAAGGACAAGGACAAGGACAAGGACAC
NCU05990.1 114 129 GGACGACGACGACGGC
NCU05990.1 255 278 AACCACCACGACCACCACCACCAA
NCU05990.1 318 335 CGGCAGCAGCAGCAGCAA
NCU05990.1 387 402 TAACAACAACAACATC
NCU05990.1 418 439 ACAACGACGACGACGACAACGA
NCU05990.1 682 707 GCCGGCGGTGGCGGTGGCGGCGTCGG
NCU05993.1 1312 1349 CAACAGCAGCAGCAGCAGCAGCAGCAGCAGCAGCAGTA
NCU05994.1 1446 1468 CAGCAACAACAACAACAACAACC
NCU05996.1 411 428 CCAGCAGCAGCAGCAACA
NCU05996.1 1054 1069 GACCACCACCACCACT
NCU05999.1 4 25 GCCGCCTCCACCACCTCCTCCT
NCU05999.1 1173 1188 TCCCCTTCCCCTTCCC
NCU06000.1 155 183 GACAACAACAACAACAACAACAACGACAA
NCU06000.1 612 636 GGGGAGGAAGAGGAAGAGGAGGAGA
NCU06008.1 848 868 TGCAGCAGCAGCAGCAGCGGC
NCU06008.1 899 914 ATGACGATGATGATTA
NCU06009.1 1017 1032 GGTGGAGGAGGAGAAG
NCU06014.1 75 96 CTATAGCTCTAGCTCTAGCTTT
NCU06019.1 106 149 GACAACAACAACAACAACAACAACAACAACAACAACAACAACAT
NCU06019.1 344 385 CCGACGACGACGGCGACGACGATGGCGACGACGACGGCGACG
NCU06021.1 137 155 GCGACGACGACGAGGACGA
NCU06021.1 1069 1093 GACGAGGAAGAGGAGGAGGAGGTGG
NCU06022.1 8 23 CAAGAACAACAACAGC
NCU06023.1 221 240 CACCGTCACCGTCGCCGTCA
NCU06025.1 28 42 GCGACGACGACGATG
NCU06025.1 504 518 TGGCGGCGGCGGCGC
NCU06026.1 1185 1200 CATCTTCTTCTTCTAC
NCU06028.1 978 995 GGCTGCTGCTACTGCTGC
NCU06028.1 1967 1985 CGACTGCGACTGCCACTGC
NCU06029.1 30 52 GCCCTCCCTCCTCCTCCTCCCCT
NCU06030.1 3243 3261 AATGCAACAAATGCAACAA
NCU06032.1 39 55 AGCTGCTGTTGCTGCTT
NCU06035.1 300 319 CGAGGAGGAGGAGGAGGATG
NCU06035.1 340 355 GATGAGGAGGAGGATG
NCU06036.1 329 344 TTGTCGTCGTCGTTGT
NCU06041.1 717 747 CCCTTCCTCTTCCTCTTCCTCCTCCTCCTCA
NCU06041.1 1278 1304 CAAAGAAGAAGAAGAAGAAGAAGAATA
NCU06043.1 43 62 CAGGCCCACGCCCAGGCCCA
NCU06043.1 72 90 CCAGGCTCAGGCCCAGGCC
NCU06047.1 86 105 GTGGACGTGGCCGTGGCCGT
NCU06049.1 960 978 TTTCGATTTCGATTCCGAT
NCU06049.1 1243 1264 GCCCCCACCGCCACCGCCGCCA
NCU06050.1 135 165 GATAAACAACAACAACAACAACAACAACAAT
NCU06050.1 303 318 GACCACCACCATCACC
NCU06050.1 374 420 CCAGCAGCAGCAGTAGCACCAGCACCACCACCACCACCACCACCACG
NCU06050.1 2549 2571 TGGAGGCTCGGGAGGCTCGGGAA
NCU06051.1 384 400 CCAACAACAACACCAAC
NCU06051.1 531 555 CACCTCCACCCTCCCCCTCCCTCCA
NCU06051.1 1077 1091 TGGAGGAGGAGGAAG
NCU06052.1 376 391 GCAGCCGCCGCCGCTG
NCU06052.1 1441 1455 AAGGAGAAGAAGAAG
NCU06055.1 737 757 ACGGCTCCGGCTCCGGCTCCA
NCU06057.1 775 804 AGAGCAGGAGGAGGAGGAGGAGGAGGAGGC
NCU06057.1 852 872 CACCCTCCCCCGCCTCCTCCT
NCU06060.1 330 354 CCCCAGCTCCAGCTCCAGCTCCGGC
NCU06060.1 558 572 CGGTGGTGGTGGTGC
NCU06060.1 612 631 GGACATGGACACGGACATGG
NCU06061.1 52 67 GTTCTTGTTGTTGGTG
NCU06065.1 4165 4185 GAGAAGAAAAAGAAGAACAAG
NCU06065.1 4695 4722 TCCCGCCGCCCCACCTCCGCCTCCCCCT
NCU06067.1 1363 1381 AAGGACAAGAAGGACAAGA
NCU06068.1 2901 2916 GGGAGGAGGAGGAGGT
NCU06072.1 1254 1273 AGCCGCCGCCGCCGCCGCTG
NCU06072.1 1527 1552 AAGCACCAGCGGCAGCGGCAGCAGCG
NCU06072.1 1599 1620 CTCGTCGTCGTCGTCGTCATCG
NCU06073.1 1411 1427 GGCAAGGGCAAGGGCAA
NCU06073.1 1969 1991 AGAGGGGGAGGAGGAGGAGGAGT
NCU06074.1 79 94 CCAGCGCCAGCGCCAG
NCU06074.1 282 297 CTACGGCTACGGCTAC
NCU06074.1 1191 1215 GGACGGGGACGAGGACGAGGAGGAT
NCU06077.1 267 282 CCATCATCATCACCAT
NCU06079.1 531 570 TAACAATAACAACAATAACAACAATAACAACAACAACAAC
NCU06079.1 572 588 GCAACAACAGCAACAAC
NCU06079.1 725 768 ATAACAACGGCAATGACAACAACGGCAATGACAACAACGGCAAC
NCU06079.1 815 829 GCAACAACAACAGCA
NCU06081.1 312 332 GCCACCGCCCTCCTCCTCCCG
NCU06084.1 533 555 CTGCCGCCGCCGCCGCCGCCGGC
NCU06084.1 1144 1158 GAGGACGAGGAGGAG
NCU06084.1 1243 1262 ATGAAGGAAGGAAAGAAGGA
NCU06085.1 52 66 GACGACGATGACGAC
NCU06085.1 759 805 CACGGAGACGGAGACGGAGACGGGGACGGGGACGGGGATGGGGACGG
NCU06087.1 258 280 TGTCGTCGTCGTCGTCGTCGTCT
NCU06090.1 113 128 GGAAGAAGAAGAAGCA
NCU06090.1 393 425 CGAGGAGGAGGAGGAGGTGGTGGAGGAGGAGGC
NCU06090.1 500 514 AGGAGAAGAAGAAGG
NCU06090.1 983 998 AGAAGGAGGAGGAGGA
NCU06091.1 57 86 CGTCGGCGGCGGCGGCGGCGGCGGCGGCGC
NCU06099.1 166 184 GGCGTCGTCATCGTCGACG
NCU06099.1 1578 1593 GAAGAACAAGAAGAAG
NCU06101.1 133 147 GGCGCCGGCGGCGGC
NCU06101.1 531 556 TGAGGCGGCTGCGGCGGCTGCGGCGA
NCU06103.1 42 66 CGGAGGAGGAGGAGGAGGAGGAGGA
NCU06103.1 854 872 CCAGTCAGCCAGCCAGCCA
NCU06103.1 1146 1170 GCCTCCGCCTCCCCCGCCTCCTCCT
NCU06103.1 1224 1245 TGCACCTCCACCTGCACCTCCA
NCU06104.1 784 806 GAGGACGACGACGAAGACGACGA
NCU06105.1 1480 1499 GCGCCAGCGCCAGCACCAGC
NCU06106.1 570 585 ATTCTTCTTCGTCTTC
NCU06109.1 2010 2032 TAGTGGTGGTGCTGGTGGTGGTA
NCU06109.1 2312 2346 CTGGAGCTGGAGCCGGAGCTGGAGCAGGAGCAGGA
NCU06110.1 609 627 CGAGGCCGAGGACGAGGCC
NCU06111.1 141 161 CTGCGGCGACGGCGGCTGCGG
NCU06112.1 1074 1102 GCCGGCGGCGGCGGAGGAGGAGGAGGATG
NCU06113.1 261 279 AAGCAGCAGCAGCACCAGC
NCU06117.1 1016 1043 ACACCGCCAGCACCACCGCCACCACCAA
NCU06117.1 1057 1079 TGCTCCTCCTCCTCCTCCTCCTG
NCU06118.1 1046 1064 ATAAGAAGCAGAAGAAGGA
NCU06118.1 1614 1637 AGGAGAGGAAGAAGCAGAGGAAAA
NCU06121.1 962 992 AGAAGGAAGAGGAGGAGGAGGAGGAGGAGGC
NCU06125.1 220 234 GAAGAGGAAGAAGAA
NCU06126.1 607 628 CTCCCTCCTCCTCCACCACCCA
NCU06129.1 912 926 GCAACAACAACACCA
NCU06133.1 261 288 TGGCAGCGGCAGCGGCAGCAGCAGCAAC
NCU06134.1 498 522 CACCGCCGCCGCCGCCGCCGCCCAC
NCU06134.1 734 751 GACCACCACCACCACCTC
NCU06134.1 804 820 TGGAGGAGGGGGAGGAG
NCU06134.1 825 846 CTCATCATCATCATCATCATCG
NCU06136.1 230 248 CAGCTGCTCCTGCTGCTCC
NCU06136.1 591 606 CAAGAAGAAGAACAAG
NCU06141.1 397 418 GCCGCAGCAGCAGCAGCAGCAA
NCU06141.1 494 512 TCGCCGCCGCCGCCGCCTC
NCU06141.1 780 800 GACGCGCACGCGCACGCGCCC
NCU06141.1 1541 1567 ATGAAGATGAAGATGAGGAGGAGGGGG
NCU06143.1 2651 2669 GCAGCGGCAGCGGCGTCGG
NCU06145.1 791 807 ACTACAACAACTACAAC
NCU06145.1 887 901 AAGGAGGAGGAGGGG
NCU06146.1 856 880 CGACAACAACAACAACAACAACCAC
NCU06146.1 1154 1189 CAACGACAGCAGCGACAGCAACAGCGACAGCAGCAG
NCU06146.1 1246 1268 ACTACAGCTACAGCTACAGCTAG
NCU06146.1 1405 1428 CACAATCTCCACCATCTCCACCAT
NCU06146.1 1526 1540 AAGAACAACAACAAC
NCU06146.1 1905 1924 GGGGGTGGGGATGGGGATGG
NCU06146.1 2005 2020 GAAGAGGAGGAGGATG
NCU06146.1 2023 2038 GATGAGGAGGAGGAGG
NCU06146.1 2193 2216 GATGAGGAAGAGAAGGAGGAGGAC
NCU06146.1 2231 2247 CGGAGGAGGAGGAGGAT
NCU06150.1 508 526 CCGGATCTGCCGGATCTGC
NCU06154.1 85 112 GACGGAGGCGGCGGCGGCGGCGGCGGCT
NCU06155.1 175 203 GAGAACGAGGACGAGGACGAGGACCAGGA
NCU06155.1 338 368 TGAGGGAGGCGGCGGCGGAGAGGGAGGGTGA
NCU06156.1 5 67 CCGACTACGACGATGACTACGACTACGACGACTACGATGACTATGATGACTATGATGACTATT
NCU06161.1 7 30 GACTTGGACTCGGACTCGGACTCC
NCU06162.1 458 476 ACGAAGAAAAAGAAGAGGA
NCU06165.1 26 43 CCCTCCTCCTCCTCCTCT
NCU06165.1 309 327 GCCGACGAGGCCGACGAGG
NCU06165.1 555 576 CGTCTTCATCTTCATCTTCACC
NCU06169.1 754 769 CAGCCGCAGCAGCATC
NCU06170.1 837 852 TGGTGCTGCTGCCGCT
NCU06170.1 1011 1026 CCAGAACCAGAACCAG
NCU06170.1 1028 1053 CCCAGAACAACCAGAACAACCAGAAG
NCU06171.1 54 77 CCAGCAGCCGCAGCAGCAACAGCA
NCU06171.1 459 488 CCAGCAGCAGCAGCAGCAGCAGCAGCAGCC
NCU06171.1 1269 1296 TCCTATGCCTCCCATGCCTCCCATGCCG
NCU06171.1 3235 3255 CGCCCGCCCCCTCCGCCCCCG
NCU06171.1 3731 3746 CTCCCCCTCCTCCTGC
NCU06171.1 4040 4059 ACGATGATGATGATGATGAC
NCU06171.1 4278 4308 TTCTCCCCCTCCTCCTCCGCCCCCTCCCCCG
NCU06171.1 4337 4365 CTCCCCCGCCGCCTCCTCCTCCTCCGCCT
NCU06171.1 4391 4414 CTCCTCCCCCGCCCCCTCCTCCCG
NCU06171.1 4440 4464 TCCTCCCCCGCCACCCCCTCCTCCT
NCU06175.1 1669 1702 ACAGCAGCAGCAGCAGTAACAGCAGTAACAGTAG
NCU06177.1 44 69 CTACAACAACAACAACAACAACAACC
NCU06177.1 1723 1751 TCCACCACCACCACCACCACCGCCACCTC
NCU06177.1 1825 1850 GAGCAGCAGCAGCAGCAGCAGCAGAA
NCU06180.1 207 227 CTCCCAATCCCAATCCCAACC
NCU06180.1 614 637 AGCAACAACAACAACAACAACAAT
NCU06180.1 828 855 CTCATCATCATCATCATCATCATCAACA
NCU06180.1 856 876 ACCCCCACCACCACCACCCAC
NCU06180.1 944 965 CCGACGACGACGACGACGCCGA
NCU06180.1 980 1001 TCCCAAACCCAAACCCAAACCA
NCU06180.1 1030 1059 CCAGCTCCAGGTCCAGCTCCAGCTCCAGCG
NCU06180.1 1316 1337 TTGGGACTGGGACTGGGACTGC
NCU06180.1 1389 1416 GGAAGAAGAAGAAGAAGAAGAAGAAACA
NCU06180.1 1538 1549 AGAAGAAGAAGA
NCU06181.1 272 318 GCAACAACAATAACAACAACAATAACAAGAACAACAACAATAACAAC
NCU06181.1 324 352 TAGCAACAGCACCAGCAGCAACAGCAGCG
NCU06181.1 4055 4071 CCAGCAGCAGCCGCAGC
NCU06182.1 1665 1676 CAACAACAACAA
NCU06189.1 1002 1024 CACCACCACCCTCCCGCCCGCCG
NCU06190.1 915 981 ATCCTCTCAGACTGGAGCCTCTCAGACTGGAGCCTCTCAGACTGGAGCCTCTCAGACTGGAGCTTCT
NCU06190.1 1132 1151 GATGACGACGGCGACGACAA
NCU06190.1 1980 2007 GGAAGAAGAAGCAGAAAAAGAAGAAGAT
NCU06190.1 5623 5641 AGAAGCAGCAGCACCAGCA
NCU06190.1 5690 5715 GGAAGAAGAAGAAGAAGAAGAAAAAG
NCU06191.1 544 560 TCTTCCTCCTCCGCCTC
NCU06191.1 587 613 CCGCCGCCGGTCTCGCCGCCGGTCTCC
NCU06192.1 1713 1727 GGAGGAGGTGGAGGA
NCU06193.1 1218 1247 GCCTGGTTCTATGCCCGGTTCTATGCCCTG
NCU06194.1 759 784 CTTCCTCGTCCGCCTTCTCTTCCTGC
NCU06194.1 1451 1474 CTGCTTCTTCTTCTTCTTCTTCTA
NCU06194.1 1490 1506 GCCGCAGCAGCATCAGC
NCU06199.1 958 978 GAAGATGATTATGATGAAGAT
NCU06199.1 2963 3007 ACCAGCAGCAGCAGCAGCAGCAACAGCAGCAGCAGCAACAGCCGC
NCU06199.1 3026 3040 CGCAGCAGCAGCAAC
NCU06199.1 3593 3607 GCAACAACAACAACT
NCU06200.1 1438 1458 GAGAAGGAGAGGGAGAGGGAG
NCU06204.1 94 118 CCATCATCATCATCATCATCATCAA
NCU06204.1 211 232 ACTCCCTCCTCCCTCCTCCCTA
NCU06204.1 526 546 GAAGAGGAGGAGGAGGAGGAT
NCU06204.1 980 994 CAGCACCACCACCAG
NCU06204.1 1031 1042 AGAAGAAGAAGA
NCU06204.1 1124 1148 AGCAGAAAAAGAAAAAGAAAAGGAA
NCU06204.1 1286 1301 CTACAACAACAACCAC
NCU06204.1 1332 1362 ACCAACTACAACTACAACAACAACAACAACG
NCU06204.1 1504 1524 ACGAAGAAGAAGAAAAAGAAG
NCU06204.1 1525 1546 GCGGGGGCGGGAGCGGGAGCGG
NCU06205.1 386 406 TCCCTCCTCCCCCTCCACCGC
NCU06205.1 456 482 TCCTCCTCCCCCGCCCCCGCCGCCGTC
NCU06205.1 729 747 GCCTCCTCCGCCTCCGCCT
NCU06206.1 352 374 ACGGGCGCGGGCGCGGGCGCGGC
NCU06206.1 381 396 TCAGTGTCAGTGTCAG
NCU06206.1 477 494 GAAGACGACGACGACAAC
NCU06207.1 909 925 GAAGGAGAAGAAGATGA
NCU06211.1 727 751 AAGGCCGCCAAGGGCGCCAAGGGCC
NCU06212.1 252 280 AAGTGCTGGTAGTGCTGGTGGTGCTGGTA
NCU06212.1 297 343 AGTGGGGGGAGGAGGGGGAGGAGGAGGAGGAGGAGGAGGGAGTGTGA
NCU06216.1 1405 1424 GATGAGGAAGAGGAAGAGGA
NCU06216.1 1767 1785 TAAGAAAAAGAAGAACAAG
NCU06216.1 1799 1813 CGGAGGAGGAGGCGG
NCU06216.1 3041 3062 GTGGCGGCGGCGGCGGCGGGGC
NCU06216.1 3175 3203 GAGGACGAGAACGAGGACGAGGGCGAGGA
NCU06216.1 3392 3431 AAGAGGAGGAGCAGGAAGAACAACAACAACAACAACAACC
NCU06216.1 3582 3618 TGAGGAGGAGGACGAAGAAGAACAAGAAGAAAAAAAG
NCU06216.1 3667 3695 AAAGAAGAAGAAGAGGAAGAAGAGGAGGA
NCU06217.1 793 804 GAGGAGGAGGAG
NCU06217.1 950 990 TCGAGGAGGACGAGGAGGACGAGGAGGATGAGGAGGAGGAA
NCU06217.1 2033 2051 CCAAGGAGGCCAAGGAGGC
NCU06218.1 1120 1136 GAGGAAGAGGAGGAAGA
NCU06218.1 1203 1218 AGGAGCAGCAGCGGCA
NCU06218.1 1425 1445 AGACGACGACGACGACAACGA
NCU06220.1 1205 1221 TCACCACCACTACCACC
NCU06221.1 946 967 GACGATGAGGAGGATGAGGAGG
NCU06222.1 1796 1813 AGCAGGAGGAGGAGGAGA
NCU06223.1 1105 1127 CATCAGCAGCAACAGCAGCAGGA
NCU06223.1 1276 1290 CAACCACCACCACCT
NCU06230.1 1345 1368 GAAGAGGAGGAGGAGGAGGAAGAG
NCU06231.1 489 513 CACGACGACGACGACAACGACGACG
NCU06237.1 434 450 CTACCACCACCACCATC
NCU06237.1 530 548 CTGGAGCTGGATCTGGATC
NCU06237.1 654 676 AGGTCACGGTCACGGTCACGGTG
NCU06237.1 679 694 GATGACGACGACGAAG
NCU06239.1 924 951 TTCGTCGTCGTCGTCGTCGTCGTCGTCC
NCU06240.1 540 572 TCAGCAGCAGCAGCAGCAGCAGCAGCAGCAACA
NCU06240.1 577 620 CAACAGCAGCAGCAGCAACAACAGCAACAGCAACAGCAACTGCA
NCU06242.1 934 949 CTCTTCTTCTTCTTCG
NCU06243.1 84 106 CGGCGATGACGATGACGAAGACA
NCU06243.1 240 260 ACTACCACAACCACCACCGCC
NCU06243.1 268 301 GCAACAACAACAACATCATCATCATCATCATCAA
NCU06243.1 320 335 CCGTCGCCGCCGCCGC
NCU06243.1 749 770 TGGAGAAGGAGGAGCAGGAGCA
NCU06243.1 1159 1173 GAGGAAGAAGAAGAG
NCU06245.1 679 699 ACGCCGCCGCCGCCGCCGCCT
NCU06245.1 1113 1131 GGGCTCGACGGGCTCGACG
NCU06245.1 1609 1627 TCCCCCTCCCCCTCACCCT
NCU06246.1 1554 1586 TGCTGATGATGATGTTGCTGCCGCTGCTGCTGA
NCU06247.1 788 799 AGGAGGAGGAGG
NCU06247.1 2954 2972 AGGACATGGACAAGGACAA
NCU06247.1 3987 4002 CACCGCCGCCGTCGCC
NCU06248.1 853 877 CCGGAGGCTGCGGCTGCGGCTGCTC
NCU06248.1 900 932 GGCTGCTACTGCTGCTGCGGCGGCGGCGGCGCC
NCU06248.1 1285 1306 GATGACAACGATGACGATGACT
NCU06250.1 1832 1852 GCACCGCCACCACCACCCCCA
NCU06250.1 2152 2170 GGTGAGGATGGTGAGGATG
NCU06253.1 694 705 GAAGAAGAAGAA
NCU06253.1 1162 1178 TCCGACTCCGACTCCGA
NCU06253.1 3231 3258 GCAACATCAACATCAACAACAACAGCAA
NCU06254.1 69 93 CCGCGGCGGTCGCGGCGGTCGCGGT
NCU06254.1 461 504 TGGGGAGGGGTGGTGGTGGTGGGCAGCAGCAGCAGCAGCAGCAA
NCU06254.1 975 1003 TGCTGGTGGTGGTGGTGGTGGTGGTGGTA
NCU06254.1 1016 1027 GTGGTGGTGGTG
NCU06255.1 337 348 CAGCAGCAGCAG
NCU06255.1 510 524 TTCATCATCATCATT
NCU06255.1 827 863 GTTCTTCTGCTTCTTCTTCTTCTTCTTCTTCTTCGTC
NCU06255.1 923 943 ACCTCCCCACCACCTCCTCCA
NCU06255.1 947 978 CCAGCAGCAGCAACAGTAGTAGTAGTAGTAGA
NCU06255.1 1459 1511 CAGCAACAACAACAACAACAACATCAGCAACAGCAACAACAGCAACAACAAGA
NCU06256.1 139 165 CCACAACCACAGCCACAACAACAACCA
NCU06256.1 619 639 GAAGACGACGACGACGACGAG
NCU06256.1 2501 2517 GCAGCATCAGCAGCGGC
NCU06257.1 2139 2177 AGAACAACAACAGCAACAAGAACAACAACAAGAACAGCA
NCU06257.1 2517 2533 CGATGATGATGAGGATG
NCU06257.1 2548 2568 GCGGGAGGAGGAGGAGGGGGA
NCU06260.1 1175 1200 AGGAGCAGCAGCAGCAGCAGCAGCCG
NCU06262.1 377 396 AACCACTACCACCACCACAA
NCU06262.1 698 713 AAGACGACGACGATGA
NCU06262.1 959 977 CCATCTCCCTCTCCCTCTC
NCU06262.1 999 1020 CCTCGCCATCGCCATCGCCACC
NCU06263.1 2709 2733 GCAACAACCTCAACAACCTGAACAA
NCU06263.1 2773 2797 CAACCTCAACTTCAACCTCAACCTC
NCU06263.1 2980 3000 TCCACCCGCCCCCGCCACCCT
NCU06263.1 3112 3143 GTGGAGGAGGAGAAGGAGGAGGACGAGGAGGA
NCU06263.1 3328 3347 AGTGGACGTGGACGTGGACA
NCU06263.1 3626 3672 AACCCGCGCCCGCACCCGCGCCCGCGCCCGCACCCGCACCTGCACCC
NCU06263.1 3740 3756 CCTCTTCCTCTTCCTCT
NCU06263.1 3913 3931 CCCACCCCAGCCCAGCCCA
NCU06263.1 4119 4141 GAGGGCGAGTGCGAGTGCGAGGG
NCU06264.1 2159 2175 CTTCGTCTTCTTCTGCT
NCU06264.1 2490 2511 GAAACAAAAAGAAAACAAGAAG
NCU06264.1 2713 2731 AGAGGAAGAGGAGGAGGCG
NCU06265.1 864 879 CAAGAAGAAGAAGGAG
NCU06266.1 223 253 ACCTCCTCCTCCGCCCGCGCCTCCCTCACCA
NCU06269.1 531 552 CAGCACCACCACCACCACCACG
NCU06269.1 618 634 TAACAACAACAATAACA
NCU06270.1 1148 1162 TCGGCGGCGGCGGCT
NCU06271.1 519 545 CCAACAACAACAACAACAACAACAACC
NCU06272.1 172 189 CCTGCTCCTCCTGCTCCT
NCU06272.1 4029 4047 CAAGGTCAAGGCCAAGGTC
NCU06272.1 4191 4207 CGACGCCGACGACGCCG
NCU06272.1 4387 4398 AAGAAGAAGAAG
NCU06272.1 5279 5306 AGAAGAAGAAGACTGCTGCTGCTTCTGC
NCU06275.1 75 102 TCCCCCTCCCTCCGCCGCCGCCGCCCTC
NCU06275.1 234 249 CGTCCTCCTCCTACTC
NCU06276.1 432 456 GCAACAGCAACAACAACAACAACAT
NCU06276.1 712 736 ACGAAGAAGAAGAAGAAGAAGAAGC
NCU06276.1 1816 1831 CATCGTCATCATCACC
NCU06278.1 2903 2919 CCCGCCGCCGCGGCCGC
NCU06280.1 24 57 CTTGTGCCTGTGCCTGTGCCTGTGCCTGTGCATG
NCU06281.1 4163 4174 GAGGAGGAGGAG
NCU06282.1 1277 1292 GGGGGAGGAGGAGAAG
NCU06283.1 423 441 CTTCGAGGGCTTCGAGGGC
NCU06284.1 2313 2334 CGGGGAGACCGAGGAGACCGAG
NCU06289.1 92 118 TCACTTCCACCACTTCCACCACTCCCA
NCU06290.1 486 506 CAGTACCAGCACCAGCACCAG
NCU06295.1 45 75 CTCCAGCTCCGGCTCCGGCTCTGGCTCTGGC
NCU06302.1 966 985 TCAGGCTCAGACTCAGGCTC
NCU06307.1 421 435 GCTGCCGCCGCCGCC
NCU06307.1 549 582 GGCCGCCACCGACGCCGCCCCCGCCGCCGCCGCT
NCU06307.1 585 610 CAAGAAGGAGAAGAAGGAGAAGAAGG
NCU06307.1 634 667 GCCACTCCTCCTCCCCCCGCGCCCCTCTCCCCCG
NCU06308.1 830 873 CGCAGCAACAGCAGCAGCAGCAGCAGCAGCAGCAACAGCAACAG
NCU06309.1 344 359 AGCCGCCGCCGCTGCC
NCU06311.1 122 188 TCACCCGCGCCCTCGCCTCCTCCTCCTCCCCTTCCTCCTCCTCCTCCTCCTCCTCCTCCTCCTCCCA
NCU06311.1 205 219 CAAAAACAACAACAA
NCU06311.1 409 442 GAGGGTGACGGTGACGGTGACGGTGACGGTGACT
NCU06314.1 401 415 CACAACAACAACATC
NCU06314.1 424 440 CACCAGCAGCAGCAACA
NCU06314.1 445 466 AGAGGAGCAGGAGCAGGAGTAG
NCU06316.1 186 201 TAAGAAGAAGAAAAAG
NCU06316.1 815 830 CCCTCCTCCTCCTCCC
NCU06317.1 294 314 CCGCCACTACCACCACCAACA
NCU06318.1 491 520 GGTCAAGGTCGAGGTCAAGGTCCAGGTCAA
NCU06318.1 775 794 GAAGTCAAAGTCAAAGTCAT
NCU06318.1 3508 3528 CGTGGTGGTGGTGGCGGTGGT
NCU06319.1 1434 1465 GGAGAAGAAGAAGAAGGAGAAGAAGGAGAAGT
NCU06321.1 550 569 CCACCTCCTCATCCTCCTCA
NCU06321.1 1047 1065 TTCGTCGTCTTCGTCATCG
NCU06321.1 1123 1148 TCATCGTCCTCGTCTTCGTCGTCATC
NCU06321.1 1716 1742 GGAAGAAGAAGACGAAGAAGAAGAAGG
NCU06321.1 2523 2555 CGAGGAAGAGGAGGAGGAAGAAGAAGAAGACGA
NCU06322.1 281 314 TCTCCCCGCCACCACCTCCTCCCTCGCGCGCTCT
NCU06322.1 417 435 TCCTCCCTTCCTCCCTTCC
NCU06324.1 56 71 GAGCGCGAGCGCGAGC
NCU06329.1 526 542 GAAGAGGAGGAGGAAGA
NCU06330.1 369 383 GATGGTGGTGGTGGT
NCU06330.1 419 450 GACATCAACAACATCAACAACATCAACAACAG
NCU06331.1 349 369 GACGGCAGCGGCGTCGGCGGA
NCU06331.1 980 1003 CTCATCATCACCATCACCACCACG
NCU06331.1 1072 1088 AGAAGCAGCAGCAGGAG
NCU06332.1 890 909 CCAACAACAACAATAACAAC
NCU06333.1 197 235 TGCAACAACAGCAACAACAACAAGGAGGAGGAGGAGGAC
NCU06333.1 251 284 GCCACCAGCACCAGCACCAGCACCAGCACCAACA
NCU06333.1 1014 1035 CAAGAAGAAGAAGAAGAACAAG
NCU06334.1 1692 1706 CGAAGAAGAAGAAGT
NCU06336.1 1819 1833 GAGAAGAAGAAGCAG
NCU06337.1 1088 1107 CATCACCATCTCCATCTCCA
NCU06337.1 1886 1903 ACGAAGAAGTAGAAGAAA
NCU06338.1 5418 5438 GGCTGCTGCTGCTGCTGCTGG
NCU06338.1 5667 5681 TGAGGATGATGATGA
NCU06339.1 1205 1220 AGCATGAGCATGAGCA
NCU06339.1 1509 1546 AGCTGCTGCTGCTGCTGCTGCTGCTGCTGCTGCTGCTT
NCU06339.1 1673 1701 GTACTACGACTGCTACTGCTACTGCTGTT
NCU06339.1 1779 1803 TGCTTCTTCTTCTTCTTCTTTTTCT
NCU06344.1 61 77 ACAGAAACAGAAACAGA
NCU06344.1 738 770 GGAAAAGGTTGTGGATAAGGTTGTGGATAAGGC
NCU06344.1 896 910 AGGAGAAGAAGAAGT
NCU06344.1 938 959 CCGCTGTTGCTGCCGCTGCCGC
NCU06344.1 1372 1387 GAGGAGAAGGAGGAGG
NCU06349.1 488 507 CTGGCACCGGCACTGGCACT
NCU06350.1 129 149 TAAGAAGGAGAAGCAGAAGGA
NCU06357.1 30 56 CCTCTCTCTCTCTCTCTCTCTCACTCT
NCU06359.1 808 825 AACGACGACGATGACGAC
NCU06360.1 618 637 CGGCGTCGTGGTCGTCGACG
NCU06362.1 82 97 CCATCATCATCATCAA
NCU06362.1 2314 2328 GAAGACGACGACGAA
NCU06363.1 117 131 CCAGCAGCAGCATCA
NCU06363.1 199 232 CCGCAGCAGCAGCAGCAGCAGCAGCAGCAGCAGT
NCU06363.1 269 284 CAGCTGCTGCTGCTCC
NCU06363.1 1388 1425 CGCAGCAGCAGCACCAGCAGCAGCACCAGCAGCAGCAA
NCU06363.1 1587 1604 CCAGCAGCAGCAGCAGAA
NCU06364.1 38 53 CTGCCTCTGCCTCTGC
NCU06366.1 172 207 TCTCACCACCACCACCACCACCACCACCACCCACCG
NCU06367.1 110 124 CCCCCTCCTCCTCCC
NCU06367.1 157 181 TCCTCCTCCACCGCCGCCGCCGGCG
NCU06368.1 230 248 ACAAAAACAAAAACAACGA
NCU06368.1 285 301 TACCACCACCACCACCT
NCU06368.1 303 321 TACCACCACCACCACTACC
NCU06369.1 1067 1082 AGGAGAAGGAGAAGGA
NCU06369.1 1122 1137 GGAGAAGGAGGAGGAG
NCU06370.1 669 684 GCTGGTGGTGGTGTTG
NCU06373.1 2283 2306 TAGCCCCAAGAGCCCCAAGAGTCC
NCU06376.1 1031 1053 CATCACCACCACCACCACCAACA
NCU06376.1 1109 1134 CCTCATCATCATCATCATCATCATCG
NCU06376.1 1345 1363 GAGCAGCAGGAGCAGCAGA
NCU06376.1 1475 1489 TGGCGGCGGCGGAGG
NCU06376.1 1619 1636 GGCAGCAGCAGCAGCAGG
NCU06380.1 1286 1307 CTGGTAATGGTAATGGTAATAG
NCU06382.1 1391 1413 TCGAGGCCATCAAGGCCATCAAG
NCU06382.1 4073 4089 CTTCCTCCTCCTCATCC
NCU06385.1 417 433 GCTGGTGGTGGCGGTGG
NCU06389.1 2144 2161 CAGCCGCCGCTGCCGCCG
NCU06389.1 2495 2514 TTGGTGGTGGTGGTGGTGGG
NCU06389.1 2643 2661 AGAGGAGAAGGAGGAGGGG
NCU06389.1 2700 2715 GGAAGAAGAAGAAGAT
NCU06390.1 688 716 GAGGAAGAGGAGGACGAAGACGAAGACGA
NCU06390.1 1444 1466 AGCGGAAGTGGAAGTGGAAGCGG
NCU06390.1 1475 1494 GTCGTGGTGCTGGTGCTGGT
NCU06390.1 1537 1571 GCACCACCGCCACCACAGCAACAACCACAACAACG
NCU06390.1 1694 1722 TGCAGCAGCAGCAGCAGCAGCAGCAGCAC
NCU06390.1 1886 1909 CAGCAACGGCAACGGCAACGGCCA
NCU06392.1 7 22 TGGAGGAGGAGGAGGG
NCU06393.1 1327 1346 ACGACAACACCAACATCAAC
NCU06393.1 1444 1462 GCCACCACCACCACCACCC
NCU06394.1 1845 1861 TGCAGCAGCACCAGCAG
NCU06398.1 697 717 TCACCACCACCGCCACCGCCA
NCU06398.1 1047 1061 GCCACCACCACCGCC
NCU06398.1 1526 1540 CGCAGCAGCAGCAAC
NCU06398.1 2047 2066 GAGGAAGAAGCAGAAGAAGC
NCU06399.1 880 917 GCAGCTGCTGCTGCCGCTGCGGCGGCGGCTGCGGCGGC
NCU06401.1 132 160 ATCAACAACAACAACAACAACAACACCAA
NCU06401.1 164 186 CCGCCACCATCACCACCACCACG
NCU06401.1 237 253 GCAACAACAACAACAAT
NCU06401.1 354 371 CGGTGGTGGTGGTGGTAG
NCU06405.1 367 392 CCGCAGGAGCATCAGCAGCAGCAGCG
NCU06406.1 1992 2010 GTTTGAGATTGAGTTTGAG
NCU06407.1 26 45 TCAACAACAACAACAACAGC
NCU06407.1 2462 2477 ACAAGAAGAAGGAGAA
NCU06407.1 2616 2633 CCAACAACAACAACAACT
NCU06407.1 2724 2738 ACATCAACAACAACA
NCU06407.1 2883 2904 CTTCTCCCCCGTCTCCCCCGTC
NCU06407.1 3090 3124 AGGCGGCGGCGGCGGCGGCAGTGGTGGTGGTGGCG
NCU06407.1 3336 3369 TGGCGGAGGTGGTGGCGGTGGTGGTGGTGGGGGA
NCU06409.1 439 456 AAGGAGAAGAAGGAGAAG
NCU06409.1 1270 1296 GAGGACGACGAGGACAACGAGGACGGC
NCU06409.1 1302 1321 CAAGAAGAAGAAGAAGAAGC
NCU06409.1 1447 1468 GCCGAAGACGAGGACGCCGACC
NCU06409.1 2029 2067 GAGGAGAAGAAGGAAGAGAAGAAGGAGGAGAAGAAGGAG
NCU06409.1 2110 2132 GAGAGGAAAAAGAAGAGGAAGAG
NCU06411.1 406 425 GAGCAGCAGCAGCAGCAGCC
NCU06411.1 2327 2342 CCAGCAGCAGCAGAAG
NCU06411.1 2582 2597 ACAGCAGCAGCAGCCG
NCU06411.1 2686 2708 GACCGAGACCGCGACCGCGACCG
NCU06411.1 2745 2759 CGGCAGCAGCAGCCG
NCU06411.1 3137 3153 GAGGCGGCGGCGGCGAC
NCU06413.1 2009 2023 AGATGAAGAAGAAGA
NCU06414.1 2083 2097 ACAAGAAGAAGAAGG
NCU06414.1 2126 2144 GGCAGCAGCAGCAGCAGGA
NCU06414.1 2205 2223 TCAGCACCAGCAGCAGCAA
NCU06415.1 491 516 CTGCCGAGGCTGCTGAGGCTGCCGAG
NCU06415.1 599 625 GCGTCAACGTCAACGTCAACGTCAATG
NCU06415.1 741 774 CAGGGACAAGGACAAGGACAAGGACAAGGACAAT
NCU06415.1 847 866 CAACCACCACCACCACCACA
NCU06418.1 31 50 AAGGCCAATGCCAATGCCAA
NCU06418.1 175 204 GAAGAGGACGAGGATGAGGACGAGGATGAA
NCU06422.1 456 475 TGAAGAAGAAGAAGAAGCAG
NCU06422.1 1265 1288 GGGAGGAGGAAGAGGCGGAAGAGT
NCU06422.1 1369 1422 CAGCAACAACAAGAACAACAACAGCAGCAGCAGCAGCAGCAACAACAACAAGAA
NCU06424.1 1249 1270 GCGGAGAAGGCGGAAGAGGAGA
NCU06425.1 32 47 CAACACCACCACCATC
NCU06425.1 617 635 TGGAGGAGGATGAGGAGGA
NCU06427.1 383 579 CGAAGAAGAAGAAGAAGAAGAAGAAGAAGAGGAAGAAGAAGAAGAAGAAGAAGAAGAAGAAGAAGAAGAAGAAGAAGAAGAAGAAGAAGAAGAAGAAGAAGAAGAAGAAGAAGAAGAAGAAGAAGAAGAAGAAGAAGAAGAAGAAGAAGAAGAAGAAGAAGAAGAAGAAGAAGAAGAAGAAGAAGAAGAAGAAGAAC
NCU06428.1 2633 2647 TGGAGGAGGAGGACG
NCU06429.1 318 364 CCATCATCATCCTCATCCTCATCATCGCCATCACCATCACCACCAGC
NCU06429.1 428 459 CCCCAGCAGCACCAGCAGCACCAGCAACACCA
NCU06429.1 2871 2885 CGGTGGTGGTGGTGC
NCU06433.1 21 39 CTCCGGTTCCGGCTCCGGC
NCU06435.1 476 487 GCAGCAGCAGCA
NCU06435.1 1789 1808 GCGGCTGCGGCTGTGGCTGC
NCU06435.1 1815 1838 GGGCGGCGGCGGTGGTGGTAGTGG
NCU06435.1 1845 1863 ATCAAAGGAATCAAAGGAA
NCU06436.1 1631 1646 CATCAACAACAACAAC
NCU06436.1 1655 1682 CGACAACAGCAACAACAACAACAACAAG
NCU06437.1 111 153 CAGCAACAACAACAACAACAACAACAACAACAACAACAACATC
NCU06437.1 731 745 AGAGGAGGAGGAGGG
NCU06437.1 879 893 CAGCAGTAGCAGCAG
NCU06437.1 2465 2483 CATCAACAACAACCACAAC
NCU06437.1 3005 3028 CCTCCCATACCTCGCATACCTCCC
NCU06438.1 142 161 AACGACGACGACGTCGACGA
NCU06438.1 922 939 GAAGACGACGAGGACGAC
NCU06439.1 132 153 CTGCAAAAAGTGCAAAAAGTGT
NCU06440.1 713 742 AGCAGGAGGAGGCGGACAAGAAGAAGAAGG
NCU06443.1 1105 1143 CAGATGCAGCAGATACAACAGATGCAGCAGATACAACAG
NCU06443.1 1240 1261 AATAACAACAACATCAACAACA
NCU06443.1 1267 1298 AGTGGCGGTGGCGGCGGTGGAGGCGGCGGTGT
NCU06443.1 1577 1598 CCACGACGACGACGACGATGAC
NCU06443.1 1614 1631 GCAACAACAACAACAGCA
NCU06444.1 169 184 GACAACGACAACGACA
NCU06445.1 1656 1679 TACTTCTTCTTCTTCTTCTGCTTC
NCU06445.1 1696 1711 GAAGTAGTAGTAGTGG
NCU06446.1 1370 1395 ATCATGATGATGAGGAGGAGGAGGAT
NCU06450.1 724 740 GTTGGTGGTGGTGGCGG
NCU06453.1 138 154 ACAGCAGCCGCAGCAGG
NCU06453.1 270 284 CGAAGACGACGACGA
NCU06453.1 346 360 GACGACGAAGACGAC
NCU06453.1 1301 1325 AACCACCACAACCTCCACAACCATC
NCU06453.1 1684 1703 CCAGCACCCGCACCCGCACC
NCU06453.1 2909 2935 CATCACAACCACAACCACAACCACCAG
NCU06453.1 3090 3108 ACCTCCTCCTCCTCCCCCT
NCU06456.1 3 21 GACCACCATCACCACCAAC
NCU06456.1 298 326 GGGAAAGAGAAAGGGAAAGGGCAAGGGAA
NCU06456.1 339 366 GGAAGAAGAAGAAAAAGAAGAAGAAGAG
NCU06456.1 369 389 CGGTGGGCGGTGGTGGTGGTG
NCU06456.1 594 612 CACAACAACAACGACAACA
NCU06456.1 984 1002 TGGCGGTGACGGTGACGGT
NCU06456.1 1428 1458 GGAGAAGGGGAAGGGGAAGGGGAAGAGGAAG
NCU06457.1 305 322 AGAAGGAGGAGGAGGAGC
NCU06458.1 23 48 GCGGCCCACGGCCCACGGCCCACGGG
NCU06458.1 133 155 AAGTGGAGAGTGGAGAGTGGAGT
NCU06459.1 28 50 GGGCACAACGGCCACAACGGCCA
NCU06459.1 363 388 CCAGCAGCAACAGCAGCAGCAGCAGG
NCU06459.1 1222 1248 TCCGTCGCTGCCGCCGCCGTCGCCACC
NCU06461.1 1751 1767 ACGCCGCCGCCGTCGCC
NCU06462.1 194 215 CACCGCCACCCCCGCCCTCCCG
NCU06462.1 274 288 CATCAACAACAACAT
NCU06462.1 308 324 GGCCGCCGCCACCGCCG
NCU06462.1 408 422 ACCTCCACCACCACC
NCU06462.1 841 864 TCCCAACCCTACTCCCAACCCTAC
NCU06462.1 886 906 TCCACCACCACCTCCACCCCA
NCU06462.1 942 979 TCGCCCCACTCTCCCCCCTCCACCACCCGCCTCTCGCG
NCU06462.1 1250 1278 TTGGTGGTGGTGGTGGTGGTGGTGCTGGT
NCU06462.1 1323 1345 GCCGCCGCCACCACCACCACCAG
NCU06462.1 1382 1410 ATGGTCATGGGCATGGGCATGGGCATGGA
NCU06462.1 1491 1513 ACCACCTCCGCCTCCGCCGCCCA
NCU06462.1 1582 1596 CCGCCACCACCACCC
NCU06463.1 5 19 CCACAACAACAACAG
NCU06463.1 570 585 CCCCTCCTCCTCCTTC
NCU06463.1 611 626 AGCACAAGCACAAGCA
NCU06463.1 690 701 CACCACCACCAC
NCU06463.1 798 814 ACCAGAACCAGAACCAG
NCU06463.1 1010 1027 TGATGGTGGTGGTGGAGG
NCU06463.1 1035 1063 TGGAGATGGTGATGGTGATGGTGATGGGG
NCU06463.1 1079 1109 AGAGGAGGAGGGTGGAGAGGGAGGAGGTGGA
NCU06463.1 1168 1189 GAGGCGGGCGGGGAGGGAGGAG
NCU06463.1 1203 1246 ACAGGAGCAGGAGCAGGAGCAGAATGAGGAGCAGAATGAGGAGA
NCU06463.1 1310 1326 AAACAAAAACAAAAACA
NCU06468.1 9639 9653 AGACGACGACGAGGA
NCU06468.1 9672 9688 CAAGAAGAAGAAGCAGA
NCU06468.1 12716 12737 AGCAGGATGAGGATGAGCAGGC
NCU06468.1 12764 12780 AGGAGCAGCAGCAGGAG
NCU06468.1 12806 12828 AGGAAAAGAAGGAGAAGAAGGAG
NCU06468.1 12987 13005 AGAGGATGAGGAGGAGGAT
NCU06468.1 13240 13254 AAGGAGGAGGAGGAC
NCU06469.1 239 275 TCGCCGCTGCCGCCCCCGCCGCTGCCCCCGCCGCCGC
NCU06469.1 282 296 TGAGGAGGAGGAGGC
NCU06470.1 461 478 CCAACAACAACAACAACC
NCU06470.1 578 589 CAGCAGCAGCAG
NCU06470.1 897 923 GGGGATTGGAGGGATTGGAGGGAGTGG
NCU06470.1 1050 1068 GAAGCAGCTGCAGCAGCTG
NCU06471.1 213 227 CTCCGCCGCCGCCGA
NCU06471.1 648 662 GGAGGCGGCGGCGGA
NCU06473.1 156 167 TGCTGCTGCTGC
NCU06473.1 523 540 TCCTCTTCTTCTTCTTCG
NCU06473.1 713 727 ACGCCGCCGCCGACG
NCU06474.1 1210 1225 TTGGTGGTGGTGGAGG
NCU06475.1 752 770 TGGAGGATGAGGAGGAGGT
NCU06481.1 234 252 GGGGAGGGGGAGGGGAAGG
NCU06481.1 487 503 GAAGACGACGAGGACGA
NCU06484.1 109 127 GCAAGGAAGCAAGCAAACA
NCU06484.1 250 279 GAAGAGGAAGACGAGGAAGAAGAAGAAGAC
NCU06484.1 3488 3503 CTCCGCCGCCGCCACC
NCU06484.1 5561 5581 CAGCTGCTGTTGCTGCTGCTC
NCU06485.1 58 69 AAGAAGAAGAAG
NCU06485.1 526 544 AAGAAGGCGAAGAAGGCGA
NCU06486.1 1488 1505 GGGGGAGGAGGAGGAAGA
NCU06488.1 185 213 GACAGCAGCAACAACAGCAGCAACAGCAG
NCU06488.1 216 257 GCAACGACAACAACAACAACAGCAACAGCAACAACAACAGCA
NCU06488.1 3884 3903 AAAAGAAGATGAAGAAGGAG
NCU06489.1 214 241 GACGATGATGATGACGACGACGACGACT
NCU06489.1 1482 1500 CGGCACCGGCAGCGGCACC
NCU06489.1 1701 1732 TGTGAGTGAGGGAGAGGAGGAGGGGGAGGGGC
NCU06491.1 101 119 CCGACGATGACGACGAAGA
NCU06494.1 512 529 ACAAGAAGAAGAAGAAGT
NCU06494.1 827 842 TCACCACCACCACCAA
NCU06494.1 913 943 TCCTCCCACTCCACCGCCGCCTCCCGCCACG
NCU06494.1 1034 1050 TTTCTTCTTCTTCTTCG
NCU06494.1 1147 1205 GGGTCAGGATCAGGATCAGGATCAGGATCAGGATCAGGATCAGGAAGAGGAGGAGGAGG
NCU06494.1 1351 1372 TCTGGGTCTGAGTCTGGGTCTG
NCU06494.1 1661 1679 CTGCCACTGCTACTGCCAC
NCU06494.1 1792 1806 GGCGGTGGTGGTGGT
NCU06496.1 3704 3726 TCTCATCCGCCTCCTCCACCTCG
NCU06496.1 3845 3859 CCGCCACCACCACCA
NCU06497.1 241 255 GACGACGATGACGAC
NCU06497.1 629 652 CGACGGCGGCGGCGGCGGCGGCGC
NCU06497.1 658 677 CAGCAACAACAACAACAACC
NCU06497.1 1152 1172 AGCTGCTGCTGCTGCTGCTGG
NCU06497.1 1233 1244 TGATGATGATGA
NCU06498.1 579 598 CCGTGGTCGTGGTCGTGGTT
NCU06498.1 689 717 GAAGGGGTGGAAGAGGTGGAAGAGGAGGG
NCU06498.1 762 780 CAGGAGCAGGAGCAGAAGC
NCU06498.1 861 889 AAGCAGGAGCAGAAGCCGCAGCAGGAGCT
NCU06498.1 948 968 GAGCCGGAGCAGGAGCAGGAG
NCU06499.1 186 210 GGAGAAGAGGAAGGAGAAGAAGGAG
NCU06499.1 292 309 CCAACAACGACAACAAGA
NCU06499.1 632 652 TCCCGCCGCCGCCGCCACCAC
NCU06499.1 654 669 ACGACCACCACCAACA
NCU06499.1 948 962 TGGTAGTAGTAGTGG
NCU06499.1 981 1009 CCAACGACAACGACAACAACGACAACAGC
NCU06499.1 1129 1157 AAAAAGAAGAAGAAGGAGAAGAAGGAGAG
NCU06499.1 1210 1230 CGAGGTCTAGGTCTAGGTCTC
NCU06499.1 1284 1330 TAGCAGTAGCAGCAACAGCAACAGCAACAGAAACAGCAGCAGAAGCA
NCU06499.1 1341 1362 TAACAACAACAACAACAATAAC
NCU06499.1 1658 1685 AGGAATCGGAATCGGAATCGGAATCGGG
NCU06499.1 2128 2151 GAAGCAGCAGCGGCAGCAGCGGCG
NCU06499.1 2194 2208 GAAGACGAAGAAGAA
NCU06499.1 2270 2291 ACGACTCCGACTCCGACTCTGA
NCU06499.1 2293 2318 CCTGACTCTGACTCTGACTCTGACAC
NCU06499.1 2692 2718 ACGGCGGCGGCGGCGGCGGCGGCGGCA
NCU06499.1 2834 2859 ATCAGCAGCAGGAGCAAGAGCAAGAG
NCU06499.1 2950 2988 GCCACCACCACCATCACCACCACCACCACCACCACCACT
NCU06499.1 3120 3142 AGAAGAGAGTGAAGAGAGTGAAA
NCU06499.1 3375 3389 GAAGAGGAGGAGGAT
NCU06500.1 763 786 CAGGATGAAGAGGATGAAGACGAT
NCU06504.1 901 915 ATTGTTGTTGTTGGT
NCU06505.1 1447 1458 GCGGCGGCGGCG
NCU06508.1 2445 2468 CTGGCTCTCCTCGCTCTCCTCCCT
NCU06509.1 304 318 GGCCGCCGCCGCAGC
NCU06514.1 428 450 GAGAAGAAGCAGATGAAGAAGAG
NCU06514.1 535 554 ACTCCTTCTCCTCCTTCTCC
NCU06514.1 665 701 GTCCTCGCAGTACTCCTCCTCGCAGTACTCCTCCTCT
NCU06514.1 741 768 TTCTCCTCCTCTTCCTTCTCCTTCTCCT
NCU06515.1 271 292 GACCGTGATCGTGATCGTGAAC
NCU06515.1 803 817 GCAACAGCAGCAGCA
NCU06515.1 869 884 ACCCCAACCCCAACCC
NCU06516.1 1660 1674 AAGATGATGATGATC
NCU06516.1 2555 2581 GTCGCCGTTCTCGCCGTTCTCGTCGTT
NCU06520.1 276 293 TCCGCCGCCGCCGCCGAC
NCU06520.1 2013 2040 CAAGCAGGGCAAGAAGGGCAAGAAGGAC
NCU06520.1 2330 2346 AGGATGATGATGATGAG
NCU06520.1 2385 2413 GATGAAGGAGAAGATGAAGATGATGATGG
NCU06521.1 175 198 TCAGTAGCACCAGCAGCAGCAGCT
NCU06521.1 202 226 GGTCCAGGTTCAGGTCCAGGTCCAG
NCU06521.1 619 638 CAGCATCATCATCATCAACA
NCU06521.1 1031 1055 CAGAAGAAGAAGAAGAAGAAAAAGA
NCU06521.1 1519 1533 CCACGACCACCACCA
NCU06521.1 1534 1560 TCTCCTCCTCCTCCTCCTCCTCCTCCA
NCU06522.1 53 75 GCACCACTACCACTACCACCATC
NCU06522.1 96 112 CGACGTCGTCCTCGTCG
NCU06524.1 474 490 GGATGAGGAGGAGGAGG
NCU06525.1 485 504 ACGGCAACGGCCACGGCCAC
NCU06525.1 1024 1046 CAAACACAGACACAAACACAAAC
NCU06525.1 1077 1096 CATCACCATCACCAACACCA
NCU06525.1 1103 1141 TCACAGCCACAGCCACAGCCACAGCCACAGCCACAGCTA
NCU06525.1 1321 1349 ACGGCTACTGCTACTGCTACTGCGACTGC
NCU06525.1 1487 1513 GTGGGAATGGGAATGGGAATGGAAATG
NCU06528.1 884 906 ATGAGGACGAGGAGGAGGATGAG
NCU06528.1 1668 1696 CCCAACATCCATCCAACATCCACCCAACA
NCU06528.1 3030 3044 GGCTGCTGCTGCCGC
NCU06531.1 180 201 CTACAACAACGACAACAACACC
NCU06531.1 409 428 CCCCTCCTCGTCCTCCTCCG
NCU06531.1 464 483 CCGGCGGCGGCGGCGGCCGC
NCU06531.1 752 773 GGGGGACCGTGGGGACCGTGGT
NCU06531.1 1230 1258 CGGTGTCGGTGTCGGTGCCGGTGCCGGTG
NCU06532.1 106 153 ACAACGCCGACGACGACGACGACCACCACCGCCACCACCACCACCACG
NCU06536.1 17 32 CATCGTCATCGTCATC
NCU06536.1 3058 3073 AGTCAGAGTCAGAGTC
NCU06536.1 3139 3169 CAGAAGCAGCAGCAGGAGGAGGGGGAGGTGG
NCU06538.1 1130 1157 TAACAACAACAACGACGGCGGCGGCGGT
NCU06539.1 730 751 GGAGCGGCAGGAGCGGCAGCCG
NCU06539.1 919 934 GAGAAGAAGAAGGAGA
NCU06539.1 951 976 TGGGGAGGAGGCGGCGGCGGCGGCAG
NCU06539.1 1183 1198 AAGGGAAAGGGAAAGG
NCU06541.1 698 712 ACTACGACTACTACT
NCU06543.1 736 750 AAGAAGGAGAAGAAG
NCU06544.1 2011 2032 TCGGCGGCTGCGGCTGCGGCTA
NCU06544.1 2140 2151 CAGCAGCAGCAG
NCU06544.1 2236 2258 CAACAGCAACAGCAGCAGCAACA
NCU06545.1 36 74 CATACAACAACAACAACAACAACAACAACAACATACAAC
NCU06546.1 444 459 GACTACTACTACTACA
NCU06546.1 1231 1248 TCTACTTCTTCGTCTTCT
NCU06546.1 1260 1275 GGGAGGAGGAGGAAGA
NCU06546.1 1359 1406 CCAACAACAACAACAACAACAACAACAACAACAACAACAACAACACCA
NCU06547.1 827 896 ACTCCTCTTCCTCCTCCTCCTCCTCCTCCTCCTCCTCCTCCTCCTCTTCCTCCTCTTCCTCCTCTTCATC
NCU06547.1 971 989 CTACCACCACCACTACCAC
NCU06550.1 13 27 TCCACCACCACCAAC
NCU06551.1 103 120 CAGCAACAACAGCAACAA
NCU06551.1 292 308 CTGCAGCAGCAACAGCA
NCU06551.1 1101 1115 GGATGATGATGATGC
NCU06552.1 1212 1226 GGCGGTGGTGGTGGG
NCU06557.1 2042 2056 TGGGGGTGGTGGTGG
NCU06560.1 728 747 CTACCGCCACCGCTACCGCT
NCU06562.1 185 204 CGAACGGAACGGAACGGAAT
NCU06563.1 485 500 CCGATCCCGATCCCGA
NCU06564.1 96 110 TCAGCAGCAGCAGCC
NCU06565.1 354 379 TCCACCACCACCACCGCCGCCGCCGC
NCU06565.1 2140 2155 GACAGAGACAGAGACA
NCU06569.1 72 90 CGCCCGCAGCGCCCGCAGC
NCU06569.1 2176 2190 GCGGAGGAGGAGGAT
NCU06569.1 2251 2267 GAAGAGGAGGATGAGGA
NCU06569.1 2281 2324 GAGGAAGAAGAAGATGATGATGAAGAAGAAGAAGAAGAAGAGGA
NCU06569.1 2332 2351 GATGAAGAAGAAGAGGAAGA
NCU06570.1 57 72 TGTGGTGGTGGTGATG
NCU06570.1 132 146 GATCATCATCATCTT
NCU06570.1 200 218 ACAACGACGACGACTACGA
NCU06573.1 1931 1953 GGGGTGCAGGGGGCGCAGGGGGC
NCU06575.1 227 260 ACCCCTCCTCGCCCACCACCACCTCCACCCTCCG
NCU06575.1 784 810 CGGGGAGGAGGAGGAGGAGGAGGAAGA
NCU06575.1 886 931 AACCACCAACACCAGCACCAGCACCAGCACCAGCATCAGCAGCAAC
NCU06576.1 653 677 AACCTCCCGGACCTCCCGGACCTCA
NCU06576.1 823 838 CGCGGCGGCGGCGGCA
NCU06576.1 1066 1081 GGAGAGGGAGAGGGAG
NCU06578.1 1311 1327 TAACAACACCAACAACT
NCU06579.1 3966 3986 CAACAGCAACAGCACCAGCAA
NCU06581.1 281 297 CAGGAGCAGGAGCAGGA
NCU06581.1 490 516 ACCAACAACGACAACAACAACAACGAC
NCU06581.1 577 601 GAAACCGAAGCCGAAGCCGAAGCAG
NCU06584.1 1959 1993 TAATCCTGCCCTCAATCCTGCCCTCAATCCTGCTC
NCU06585.1 2556 2571 GGAGAAGAAGAGGAAG
NCU06585.1 2856 2875 AGATGAGGATGATGAGGATG
NCU06585.1 3051 3074 TGAGGATGAGGACGAGGAGGAAGA
NCU06586.1 210 232 CCGGCTTGCCCAGCTTGCCCGGC
NCU06586.1 534 550 ACCGAAACCGAAACCGA
NCU06592.1 216 235 AGCCCGCCCGCCCGCCCGCT
NCU06592.1 1314 1340 TCGTGGTGGTGGTGGTGGTGGTGGTGC
NCU06593.1 753 773 TGTTGGTGGTGGCGGTGGTGG
NCU06595.1 1004 1020 GTGGCGGCGGCGGCGAC
NCU06596.1 314 350 GCGCCGCCCCCCTCCTCACCTCCCTCCGCCGCTCCCT
NCU06598.1 418 515 GGCAGCGACAGCGACAGCGGCGACGACGACGATGACGACGACGACGACGACGATGACAACGACAACAACGACAACAACGATGACGATGACGACGACGA
NCU06601.1 583 599 GTCGACGACGACGGCGA
NCU06604.1 628 663 CACAACAACAACAATAACAACAACAACAACAACAAC
NCU06604.1 1839 1859 TCAGGCTCAGGCTCATGCTCA
NCU06604.1 2092 2126 CAAACTCAACAGCAAGCTCAACAGCAAGCTCAGCA
NCU06606.1 38 57 GCGCCGCTGCCGCCCCCGCC
NCU06606.1 243 258 CACCGCCGCCGGCGCC
NCU06607.1 30 54 GGCCGTCGCCACCGTCGCCTCCGCT
NCU06607.1 1176 1205 CGATGATGCCGGCGACGATGCCGGCGATGA
NCU06607.1 1233 1262 CGATGATGCCGGTGATGATGCCGGCGATGA
NCU06607.1 1290 1319 CGATGATGCCGGTGATGATGCCGGCGATGA
NCU06607.1 1501 1512 GAGGAGGAGGAG
NCU06608.1 1703 1717 CTTCATCATCATCAT
NCU06608.1 1875 1903 CACCAACAGCAACAGCAACAATAACAACC
NCU06608.1 1909 1923 ATCCTCCTCCTCCCC
NCU06608.1 2310 2328 AGGGACAGGAACAGGAACA
NCU06609.1 873 904 GGAGCAGCAGCAGCAGCAAAAGCAGCAAAAGG
NCU06610.1 72 88 CATTGTCATTGTCATTG
NCU06611.1 387 403 CACCTCCTCCTCCTCCA
NCU06611.1 613 645 CAACCACCACCACCATCATCATCATCATCATCC
NCU06611.1 659 687 TCGACGACGACAACGACGACGACGATGAC
NCU06611.1 715 732 CCACAACAACAACAACCA
NCU06611.1 1567 1598 TCCGAGTCGGAGTCGGAGTCGGAGTCGGATTC
NCU06612.1 2418 2443 CCAACAACAGCAACTACAACAACAGC
NCU06624.1 2659 2677 GAAGATGAGGATGAAGATG
NCU06625.1 422 440 CTTCATCATCATCATCCTC
NCU06626.1 4207 4225 CAGCCGCCGCCGCCGCTGC
NCU06628.1 1048 1070 AGTAGAACAAGCAGAAGAAGAGG
NCU06629.1 994 1019 GGCGGTACTGGTGGTACTGGTGGCAC
NCU06629.1 1105 1158 ACAGCAGCAGCAGCAGCAGCAGCAGCAGCAGCAGCAGGAGGAGGAGGAGGAGGC
NCU06633.1 85 115 TCTACTGCTGCTGCTACTGCTGCTGCTGGTG
NCU06633.1 2029 2047 GGAAAGACCGGAAAGACCG
NCU06637.1 76 94 GGCTCCGGCTCCGGCACCG
NCU06637.1 509 523 CCGCCTCCTCCTCCG
NCU06638.1 991 1006 GAGGAAGAGGAAGAGG
NCU06638.1 3292 3309 GGCCGCCGCCGCCGCCCC
NCU06644.1 1513 1536 AATGTTGACGATGATGAGGATGAG
NCU06644.1 3248 3266 CTTCGCAGCCTTCGCAGCC
NCU06644.1 3822 3841 CGAAGACGATGACGACGAAG
NCU06644.1 3847 3861 AAGGAGAAGAAGAAG
NCU06645.1 807 832 GAGTCACCTGAGCCACCTGAGCCAGC
NCU06647.1 6 23 GCAACAACAACAACAACC
NCU06654.1 133 149 AATGCGAATGCGAATGC
NCU06654.1 342 362 TACCACCACAACCACCACAAC
NCU06654.1 2418 2432 TGAGGAGGAGGAAGA
NCU06656.1 2275 2329 CAGCAACAACAACAACAACAACCACAACCACAACAACAACAACAACAACACCAAC
NCU06661.1 364 378 GAGGAGGATGAGGAG
NCU06662.1 614 628 GCTTCTTCTTCTTTT
NCU06664.1 260 280 ACTACAAGTACAACTACAAGT
NCU06666.1 1446 1467 CAGCGTCCTGAGCGTCCTCAGC
NCU06670.1 2 23 TGCGCCAAAGTGCGCCAAAGTG
NCU06673.1 448 462 TCCTACTCCTCCTCC
NCU06673.1 493 529 GAAGAACAACAAGAAGAAGAAGAAGAAGAAGAAGAAC
NCU06674.1 667 681 AGCATCAGCAGCAGC
NCU06678.1 1622 1636 TCTACTACTACTACC
NCU06678.1 3854 3890 ATGGTCGTGGTCGTGGTGGTCGTGGTGGTCGTGGAGG
NCU06678.1 4253 4274 GGGGTGGCCGTGGTGGCCGTGG
NCU06678.1 4303 4323 CGTGGTCGTGGTGGTGCTGGT
NCU06679.1 1671 1692 ACAGCAGAAGCAACAGCAGCAA
NCU06680.1 2645 2671 GCGACGACGACGACGACGACGACGACT
NCU06681.1 1653 1667 TTCTTCGTCTTCTTC
NCU06681.1 1734 1774 ACAGCAGCAGCAGCAGCAGCAGCAAGAGCAGCAAGAGCAGT
NCU06684.1 1165 1184 GGCTATGGCTACGGCTACGG
NCU06685.1 122 143 CTGATCCTGATCCTGTTCCTGA
NCU06685.1 1606 1638 ATAACACCAACAACAACAATAACAACAGCAACT
NCU06685.1 3289 3305 GCACCAGCAGCAGCCGC
NCU06685.1 3470 3500 CGGCGCCGCCGCCGCCGCAGCAGCAGCAGCG
NCU06685.1 3538 3564 GAACAACACCAACAAGAACAACAACAG
NCU06685.1 3583 3604 CCATCAGCATCATCTTCATCAC
NCU06685.1 3619 3643 CAGGCACAGGCACGGGCACGGGCAC
NCU06687.1 1839 1853 CGAGGAGGAGGAAGA
NCU06688.1 2076 2094 GGAGAAGAAGAAGGAGAAG
NCU06689.1 455 483 CCGACGACGACGACGACGACGACGACTAC
NCU06694.1 836 858 TCCTCTTCATCTCCTTCTACTTT
NCU06698.1 799 829 GAACAACAACAACAGCAACAACAGCAACAGC
NCU06699.1 108 141 ACACCACCACCATCACCATAATCATCAGCATCAG
NCU06701.1 2358 2386 CGCAAGCAACGAGGCAAGCAACGAGGCAT
NCU06703.1 425 452 TAGACGAAGACGAAGACGAAGACGAAGC
NCU06705.1 518 536 CGACACCGGCACCGGCACC
NCU06705.1 1138 1152 AAGAAGGAGAAGAAG
NCU06705.1 1318 1366 GAGAAGAAGAAGGAGGAGAAGAAGACGAAGGACAAGAAGGACAAGAAGC
NCU06705.1 1525 1546 GAGAGCAGCGACAGCAGCGAGA
NCU06705.1 1555 1583 AAGGAGGAGAAGAAGGAGAAGAAAGAGAA
NCU06705.1 1609 1624 AAGGAGGAGGAGGAGC
NCU06705.1 1676 1712 CAAAGAAGGAAAAGAAGGAAAAGAAAGAAAAGAAGGA
NCU06705.1 1775 1789 CTACCACCACCACAA
NCU06705.1 1908 1922 TGCCGCCGCCGCTGC
NCU06706.1 988 1005 GATGAGGAGGAGGACGAG
NCU06707.1 163 429 GTCGAGGAACCAGCAGTTGAGGAACCAGCAGTCGAGGAACCAGCAGTCGAGGAACCAGCAGTCGAGGAACCAGCAGTCGAGGAACCAGCAGTCGAGGAACCAGCAGTCGAGGTACCAGCAGTTGAGGAACCAGCAGTTGAGGAACCAGCAATTGAGGAACAAACAGTCGAGGAACCAACAGTCGAGGAACCAACAGTCGAGGAACCAACAGTCGAGGAACCAACAGTCGAGGAACCAACAGTCGAGGAACCAACAGTCGAGGAGCCA
NCU06707.1 441 477 GACAGCAACCAAAAGGTCAGCAACCAAAAGGTCAGCG
NCU06707.1 501 538 GTCAGCGGCCAAAAAGCCAGCGGCCAAAAAGCCAGCAG
NCU06707.1 572 594 AAGGACCTGAAGAACCTGAAGGA
NCU06709.1 769 801 CAGCAACAACAACAACAACAACAGCAACAACAA
NCU06709.1 1145 1175 CAACCATCACTACCACCACCACCACCACAAC
NCU06709.1 1197 1212 GACAACAACAGCAACA
NCU06710.1 636 656 TGAGGAGGCGGAGGAGGTGGA
NCU06714.1 401 415 CTGGTGCTGCTGCTG
NCU06714.1 615 636 CGGCAGCAGCAGCAGCAGCATC
NCU06714.1 1977 2011 ACTGCAACAACAGCAACAACAACAACAACAACAGC
NCU06714.1 2035 2050 AAGCAGCAGCAACAGC
NCU06714.1 2054 2077 GCTCCTCCTCCTCCTCCTCCCCCA
NCU06715.1 2393 2408 TGACGACGACGAGGAC
NCU06718.1 1496 1517 CTGGCATGAATGGCATGAATGC
NCU06725.1 1728 1746 TGAGGATGACGATGATGCT
NCU06727.1 280 299 GGCGGTGGTGATGGTGGTGT
NCU06727.1 781 798 CAGGAGGAGGAGGAGAAG
NCU06733.1 4199 4213 GGAAGAAGAAGAGGA
NCU06733.1 5294 5321 CCGCCACCACCACCACCAACAACAACAA
NCU06733.1 5640 5654 TTCCTCCTCCTCCTT
NCU06733.1 5685 5705 ATCCTCCTCCTCCTCCTCCTT
NCU06733.1 5707 5767 TCTTCCTCCTCCTCATCCTCCTCCTCCTTATCCTCCTCCTCTTTATCCTCCTCCTCCTTAT
NCU06733.1 5769 5816 TTCCTCCTCCTTATCCTCCTCCTCCTTATCCTCCTCTTCCTTATCCTC
NCU06734.1 194 208 ACAAGAAGAAGAAGC
NCU06734.1 1129 1155 GCAAAGAGAGCCGAAAAGAGAGCCGAA
NCU06735.1 1743 1777 ACCAGCAGCAGCAGCAGCAGCAGCAGCAGCAGCTG
NCU06736.1 75 128 GGTGGAGGAAGAGGAGGAGTGGGAGGAGGAGGAGGAGGAGGAGGAGGAGGAGAA
NCU06738.1 2414 2438 GCACCACCACCACCACCTCCTCCCG
NCU06738.1 2941 2958 ACGCCGCCGCCGCCCCCG
NCU06738.1 3125 3146 ACCCTCCCCCCTCCGCCGCCGC
NCU06738.1 3290 3304 CCCCACCACCACCTC
NCU06742.1 830 849 CGGAACCGGAGCCGGAACCG
NCU06742.1 936 950 TGATGACGATGATGA
NCU06743.1 179 193 AGTACTACTACTACA
NCU06743.1 341 356 GTGGCCGTGGCCGTGG
NCU06743.1 860 878 CCTCTTCCTCTTCTCCTTC
NCU06743.1 914 937 CATCAACAAAAACAACAACAGCAA
NCU06743.1 1036 1056 GCTTCTTCTTCTTCTTCTTCA
NCU06744.1 95 113 TGCCGCCGCCGCCGCCGCT
NCU06744.1 939 957 GCAGGGGCAGGGGCAAGGG
NCU06746.1 173 192 CCAGCAGCAGCAGCAGCAAC
NCU06749.1 74 88 CCACCGCCGCCGCCA
NCU06751.1 15 47 CCACGACGAGCACGACGACCACCACCACCATCA
NCU06754.1 242 261 TAACAACAACAACAACCACA
NCU06754.1 2588 2606 ATTATGATGATGATGACGA
NCU06756.1 233 259 CGCAGCGGCAGCAACAGCAACAGCATC
NCU06756.1 368 382 GCAACAACAACAACT
NCU06757.1 1377 1406 TGGCGGCGGCGGCAGCGGAGGAGGAGGAAG
NCU06757.1 1524 1552 AGATGTGGATGTGGATGTGGATGTGCATG
NCU06757.1 1678 1696 CATCAACAACAACAACATC
NCU06757.1 1716 1740 GCAAGCACAAGCACAAGCACAAGCC
NCU06757.1 1803 1817 CGAAGACGACGACGA
NCU06757.1 1937 1969 GCGATGGTGATGGTGATGGTGATGGTGATGGTA
NCU06758.1 3338 3352 GGATGATGATGATGC
NCU06759.1 6 24 CGATGATGATGATGATGAA
NCU06759.1 129 156 CGGCTCCGGCTACGGCTCCGGCTCCGGC
NCU06759.1 310 327 ACTGCTGCTGCTGTTGCT
NCU06759.1 706 737 AAGGAGGAGGAGGAGGAGGAGGAGGAGGAGCA
NCU06759.1 776 800 CATCAGCAGCAGCTGCTGCTACTGC
NCU06759.1 1343 1361 GTAAGAGTGAGAGTGAGAG
NCU06759.1 1433 1463 ATGAGAAGAAGGAGAAGAAGAAGAAGAAGGA
NCU06759.1 1468 1502 AAGCATGAGCATGAGCATGAGCATGAGCATGAGCT
NCU06759.1 1508 1522 AGGAGAAGGAGGAGG
NCU06759.1 1590 1627 CCATCATTATCATTATCATCCTCATCATCTTCATCACC
NCU06759.1 1629 1655 TCAGCAGCAGCAGCAGCAGCAGCAGCC
NCU06759.1 1700 1715 TAGAAGAAGAAGAAGG
NCU06761.1 119 135 TCGTCTTCTTCCTCTTC
NCU06766.1 145 176 GAGAAGCCATCTGAGGAGCCATCTGAGGAGCT
NCU06767.1 697 722 GAGGAAGACGAAGAGGAAGAAGAAGT
NCU06767.1 3189 3204 AAGGGGAAGGGGAAGG
NCU06772.1 191 220 CTGCTCCTGCTCCTCCTCCAGCAGCAGCAG
NCU06772.1 429 440 ACCACCACCACC
NCU06772.1 561 583 GGCTGCTGCTGCTGCTGCTGCTA
NCU06772.1 792 824 GGAAGGAGAAGAAGAAGAAGAAGAAGAAGATGA
NCU06772.1 993 1018 GGGGACGGAGACGGAGACGGAGACAG
NCU06772.1 1046 1057 CATCATCATCAT
NCU06773.1 239 261 CGGGGCCAGGGCCAGGGCCAGGA
NCU06773.1 595 625 TCTCGCTCTCGCTCCCGCTCCCGCTCCCGCG
NCU06773.1 709 742 TCCCGCTCTCGCTCTCGCTCCCGCCGCTCCCCCA
NCU06773.1 964 984 CAAAAAGAAGAAGAAGAAAGA
NCU06773.1 1066 1093 GAAGAAAAGAAGAAGAAGAAGAAGAAGG
NCU06773.1 1096 1119 GGAGAAGAAGAAGAAGAAGAAGAG
NCU06773.1 1163 1200 GGGATCGGGATCGGGATTTGGATTTGGATGATGATGAT
NCU06773.1 1241 1257 ATGGTGGTGGTAGTGGT
NCU06774.1 16 60 GACGCCGCCGCCGCAGCCGCCAACAGCAACAGCAACAGCAACATC
NCU06774.1 266 288 AGTCGTCGTCGTCGTCGTCGTCA
NCU06774.1 1995 2035 ACAATTACAACAACTACAACAACAACAACAACAACAACAAG
NCU06774.1 2857 2882 GATGAAGAAGAAGAAGAAGAAGAAGC
NCU06774.1 3059 3088 TGCAGCAGCAGCAGCAGCAGCAGCAGCAAC
NCU06775.1 1483 1498 AAAAGAAGAAGGAGAA
NCU06775.1 1700 1734 GTCATCGTCATCATCATCATCATCATCATCATCCT
NCU06775.1 2256 2270 GACAACAACAACAAT
NCU06775.1 2635 2653 GAGACTGAGCCTGAGCCTG
NCU06775.1 3182 3199 GTAGTGGTGGTGGTGGCG
NCU06775.1 3750 3764 GGCTGCTGCTGCTGG
NCU06775.1 4638 4660 GCCTCTTCCTCTTCCTCCTCCTA
NCU06775.1 4689 4706 TCCTTCTTCTTCTTCCTC
NCU06775.1 5024 5038 TGGAGGAGGAGGAGA
NCU06777.1 431 452 ACCCTTCGCACTCTTCGCACCC
NCU06778.1 621 644 TGGGAGGGCGGCGGCGGAGGCGGC
NCU06778.1 893 909 CTTTCGTTCTTTCTTTC
NCU06778.1 1058 1072 CGCTGCTGCTGCTGA
NCU06779.1 476 496 TCCACCTCCACCCGCCCACCG
NCU06780.1 371 389 CTGAGGCTCAGGCTGAGGC
NCU06780.1 417 438 TGAGGAGAAGGCGGAGGAGAAG
NCU06782.1 251 275 CACCATCATCATCAACAACAACAAA
NCU06782.1 936 960 CGGGAGGGTGGTGGGTGGGGCGGAG
NCU06782.1 997 1018 GATGAGGGGGAGGAAGAGGAAG
NCU06785.1 1301 1315 TCCGCCGCCGCCTCC
NCU06786.1 359 383 TGGTGGTGGAGGGAGGGGCGGTGGT
NCU06791.1 1095 1115 TCAACAACAACAACAACAACC
NCU06791.1 1559 1585 GGGAGAAGGAGAAGGAGGAGCAGGAGT
NCU06792.1 169 195 CCCCAAGCCCAAGCCCAAGCCAAAGCC
NCU06792.1 286 297 GACGACGACGAC
NCU06792.1 621 642 GGAAGAAGAGGAAAAAGAAGGA
NCU06793.1 1940 1973 CTGGTGGCAATGGTGGCAACGGTGGTGGTGGTGA
NCU06793.1 2190 2213 GCATCAGCATCATCATCATCAACA
NCU06799.1 131 146 ACAATAACAATAACAA
NCU06799.1 2515 2533 GCTGCGGCGGCGGCGGCTG
NCU06799.1 2813 2829 CTGCTCCTCCTCCCCCT
NCU06799.1 2872 2892 CATCCTCCTCCTCCTCCTCCC
NCU06799.1 2911 2952 GCACCACCGCCACCGCCACCACCACCACCGCCGCCGCCGCCG
NCU06799.1 3115 3130 CCTCCACCACCAGCAC
NCU06799.1 3255 3275 CGGTGGTGGTGGTGGTGGTGA
NCU06799.1 3394 3414 GCGACGACGACGCCGACGACG
NCU06800.1 224 248 CTGCCTTGCCCTGCCTTGCCTTGCC
NCU06801.1 99 123 GAACAACAACAACAACAACAACAAC
NCU06801.1 951 967 TCAACAACAACAACAAG
NCU06801.1 1100 1119 AGGTGGAGGTGGTGGTGTTG
NCU06809.1 981 997 GGACGACGAAGACGACG
NCU06809.1 1204 1247 ACCACCCCCTCACCCACCGCCGCCCCGCACAACCACCACCCCCA
NCU06809.1 1785 1799 TGCTGGTGGTGGTGC
NCU06814.1 40 53 CTACCTACCTACCT
NCU06815.1 1480 1502 GACGAGGCGGAGGATGAGGACGA
NCU06823.1 119 209 AAGAGGAGGAGGAGGAGGAAGAAGAAGAAGAAGAAGAAGAAGAAGAAGAAGAAGAAGAAGAAGAAGAAGAAGAAGATGATGATGATGATGG
NCU06827.1 1 33 ATGCAATGCAATGCAGTGCGGTGCGGTGCGGTC
NCU06831.1 123 145 TCACACACACACACACACACACC
NCU06832.1 85 100 AGAAGCAGCAGCCGCA
NCU06832.1 4464 4485 GGAGACGAAGAACAAGAAGAAC
NCU06832.1 5091 5112 CGAGCTCAAGGAGCTCAAGGAC
NCU06832.1 5232 5248 CAAGAAGAAGAAGAAGG
NCU06834.1 168 183 CGAAGAAGAAGAAGAT
NCU06834.1 2769 2786 CAGCTGCTGCTGCAGCTG
NCU06835.1 82 112 CTGCGGAATCCTGCGCAATCCTGCGCAATCG
NCU06836.1 1578 1594 TGCTGTTGTTGGTGTTG
NCU06837.1 26 42 CAACCACCACCACCAAC
NCU06837.1 246 270 GGGTGCTGGTGGGGGTGTTGGTGGG
NCU06838.1 528 589 CAACAGCAGCAGCAGCAACAACAATAACAACAGCAACAACAATAACAACAACAACAACAACT
NCU06839.1 931 954 GCTGCCACCGCCGGCGCCGCCGCT
NCU06840.1 200 215 AAGAGAAAGAGAAAGA
NCU06842.1 1626 1651 CGCCCCTCCACCCCCTCCACCTCCGC
NCU06844.1 471 493 TGTGTCTGTCTGTCTGTCTGTCA
NCU06851.1 1183 1199 GAAGACGAAGAAGAGGA
NCU06851.1 2257 2276 GAGAAGGAAAAGGAAAAGGA
NCU06851.1 2299 2342 GAACGTGAGCGTGAGCGTGAGCGTGAGCGAGAGCGAGAGCGCGA
NCU06851.1 2386 2420 GAGCAACAACAGCAACAACAACAACAACAACACCA
NCU06851.1 2521 2535 CGACCACCACCACCA
NCU06851.1 2610 2630 GCGCGACCGCGACCGCGACAG
NCU06853.1 191 236 ACCGGGATCGGGACCGGGATAGGGATAGGGATCGAGATCGGGATCG
NCU06855.1 81 97 CAACGACGACGACGACA
NCU06855.1 615 647 GGACGACGAAGACGAAGACGACGACGACGAAGA
NCU06855.1 1454 1476 CGGTGGGCGGAGGGGAGGGGGAG
NCU06856.1 987 1002 GGAGGCGGCGGCGGCG
NCU06857.1 268 283 AGTGGTGGTGGTGGTC
NCU06857.1 435 455 CGAAGAAGAAGAAGAAGATGA
NCU06857.1 2380 2394 TCCTCATCATCATCC
NCU06857.1 2634 2648 CGATGATGATGAGGA
NCU06859.1 815 830 ACGGCGACGACGAAGA
NCU06859.1 848 871 TCCCCGCCGCCCCCGCCCCTCCCG
NCU06859.1 1164 1182 GCTGGCGAGGCTGGCGAGG
NCU06859.1 1282 1300 GATGGTGATGAGGATGATT
NCU06860.1 3 24 GACCACCACCACCACCACCACA
NCU06860.1 72 86 TCAACAACAACAGCA
NCU06860.1 88 132 ACACCACCACCACCACCACCACCACCAACACCACCACCACCACAA
NCU06860.1 226 245 GCCTCCTCCTCCTCCTCGTC
NCU06860.1 325 350 CAGCAACAACAACAACAACACCAACA
NCU06860.1 1770 1785 GATTCCGATTCCGATT
NCU06860.1 1921 1940 GTAGAAGAAGAAGAAGAAAA
NCU06860.1 1997 2016 AGACGACGATGACGATGACG
NCU06861.1 506 524 AAGATGATGATGATGATGG
NCU06861.1 923 940 ACACCACCACCACCACCG
NCU06862.1 803 823 CACCGCCGCCGCCGCCGCCCA
NCU06863.1 344 376 AGCCTGCTCCCAAGAAGGCTGCTCCCAAGAAGG
NCU06863.1 669 690 CAAGAAGGCCGAGAAGGCCGAG
NCU06864.1 901 917 CCGCAACCGCAACCGCA
NCU06864.1 1003 1018 CAACGACAACAACAGC
NCU06864.1 1099 1113 CACCATCATCATCAA
NCU06864.1 1197 1228 CCAACACCAACAACCACAACCACAACAACACC
NCU06864.1 1345 1367 CCGCAACAGCAGCAGCAGCAGAA
NCU06864.1 1461 1479 TCGTCATCATCATCATCAG
NCU06864.1 1561 1592 AAACAGCAACAACAGCAACAACAGCAACAAAA
NCU06864.1 1598 1617 ACACCACCACCACCACCAGC
NCU06864.1 1806 1831 TCCGCCGCCGCCGCCGCCGCCACCGC
NCU06865.1 211 227 CCGCCTGCCTGCCTGCC
NCU06868.1 153 227 TCAGCAGCAGCAGCAGCAGCAGCAGTATGGTCAGCAGTATGGTCAGCAGTACGGCCAGCAGTACGGCCAGCAGCA
NCU06868.1 247 278 CATCAACAACAACAACAACAACAACAACAATA
NCU06869.1 2535 2555 GGGCGATGGCGATGGCGATGC
NCU06869.1 2630 2663 ACACCTCTCCCACCACCGCCTCCCTCCCCACACT
NCU06871.1 627 644 GAAGGAGGAGGTGGAGGA
NCU06871.1 2206 2220 ATCTTCTTCTTCCTC
NCU06871.1 2866 2899 GAGAAGGAGAAGGAAAAGGAAAAGGAGAAGGAGA
NCU06874.1 37 57 CCACTCACCCACTCACCCACT
NCU06874.1 961 982 TTTGAAGATTTGGAAGATTTTG
NCU06874.1 1383 1404 ATCCTCCTCCTCCTCCTCTTCC
NCU06874.1 1459 1477 GCCACCACCACCACAACCA
NCU06874.1 1586 1610 TCCCCACCACCCCCCACCGCCCCTC
NCU06874.1 1755 1776 CAAGAAGAAGAAGAAGAAGAAC
NCU06874.1 2270 2288 TTGGTGCTGGTGGTGGGGG
NCU06874.1 2628 2676 TCAACGACAACAACAGCAACAAGGAGGAGGAGGAGGAGGAGGTGGTGGT
NCU06877.1 211 240 ATCACCACCACCACCACCACCACCACTACC
NCU06877.1 704 718 ACAAGAAGAAGAAGA
NCU06878.1 70 101 ACTCCCCTCCGCCCCTCCTCGCGCTCCTCACT
NCU06878.1 378 392 TGCTGGTGGTGGTGG
NCU06881.1 78 100 CTCCACCACCCTCCGCCGCCCCG
NCU06883.1 251 272 GCGACAGAGACAGAGACAGGGA
NCU06883.1 373 398 AGAGGCAGAGACAGAGACAGAGACCG
NCU06884.1 889 900 GAGGAGGAGGAG
NCU06884.1 1263 1277 CACTACTACTACCAC
NCU06884.1 1487 1501 ACCGCCGCCGCCGTC
NCU06884.1 1686 1706 TAGTACTACTACTACCACTAC
NCU06884.1 3111 3129 GAGTCAAGAGAGTCAAGAG
NCU06884.1 3879 3918 TGCTCAGGCTCAGGCTCAGGCTCAGGCTCAGGCTCAGGCG
NCU06884.1 4609 4625 CAACAGCAGCAGCAACA
NCU06884.1 5736 5754 TCCAAATCCAAATCCCAAT
NCU06885.1 211 256 GATGGTGGTGGTGGTTGGGATGGGGGTGGGGGTGGGGGTGGTGATG
NCU06886.1 181 206 GAGGAATCGGATGAATCGGAGGAATC
NCU06886.1 229 257 TCCGGTTCCTCCGATTCCTCCGATTCATC
NCU06889.1 1008 1022 AGAGGAAGAAGAAGA
NCU06889.1 1148 1159 CTGCTGCTGCTG
NCU06889.1 1163 1180 CGGAGGAGGAGGAGGGGG
NCU06889.1 1390 1412 TTTTCTTCCTCTTCCTCTTCCTT
NCU06890.1 181 195 TCCTCCCCCTCCTCC
NCU06891.1 273 305 GCTCACTCACACCCTCTCCGCCACCCTCGCCCA
NCU06891.1 405 426 CGCCATGTTCTCCATGTTCGCC
NCU06891.1 493 518 ACCTCCTCCTCCTCCTCCTCCACCAC
NCU06891.1 520 534 TCCTCTTCTTCTTCC
NCU06891.1 578 594 TCGTCATCATCACCATC
NCU06891.1 863 893 TGAGCGTGGGGGCGGTGAGTGGGGTGGCGGC
NCU06891.1 3133 3148 GACGGCGGCGGCGGTG
NCU06891.1 3169 3184 GCGGTGGTGGTGGAGG
NCU06891.1 3571 3677 GAGGAGGCACCCAAGGTCGAGGAGGCACCCAAGGTCGAGGAGACTCCCAAGGTTGAGGAGACTCCCAAGGTTGAGGAGACTCCCAAGGTTGAGGAGACTCCCAAGGT
NCU06893.1 1302 1317 CGTCGACGACGACGAC
NCU06893.1 1461 1472 CGACGACGACGA
NCU06893.1 1578 1595 GGGTGGTGGTGCTGGTGG
NCU06893.1 1993 2022 AGGGGAGGTGGTGGTGGTGGTGGTGGTGGA
NCU06894.1 1329 1349 ACCTCCCGCCGCCGCCGCCAC
NCU06896.1 68 86 GGGAGGAGCAGGAGGAGAA
NCU06896.1 194 209 CCCCCACCACCAGCAC
NCU06896.1 215 239 AAGAGGAGGAGGAGCAGCAGCAGCC
NCU06896.1 663 680 GGCTGCTGCTGCTGCTAC
NCU06896.1 713 760 AGGAAGAAGTAGAAGAAGCTGCTGCTGCTGGTGCTGGTGCTGGTGCCG
NCU06896.1 817 831 GACGACGATGACGAC
NCU06898.1 150 164 CGTTGTTGTTGTTGC
NCU06898.1 170 188 CTGTTGTTGGTGTTGGTGT
NCU06901.1 416 437 CTCGCCCTCGTCCTCGTCCTCG
NCU06901.1 517 544 GCCCACCACCACCACCACCACCACCATC
NCU06903.1 319 357 GGCAGCAGCAGCAGCAGCAGCAGCAGCACCACCACCACC
NCU06903.1 551 567 CCACCTCCTCATCCTCC
NCU06903.1 828 849 GCAGATGCGGATGCAGATGCGG
NCU06903.1 1057 1083 GAGGATGATGATGAAGATGATGATGAG
NCU06904.1 441 456 TAGACGTAGACGTAGA
NCU06906.1 710 721 TGATGATGATGA
NCU06907.1 551 566 ACAGCAACAACAATAA
NCU06907.1 960 999 ACAGCAGCAACAGCATCAGCAGCAACAGCAACAGCAACAA
NCU06908.1 47 68 TACAACAACAACAACAACAACC
NCU06908.1 1012 1034 GATTCCGAGTCCGAGTCCGAATC
NCU06908.1 1775 1795 TGGCTGCGGCTGCGGCTGCTA
NCU06908.1 1875 1889 GCGGCAGCAGCAGCA
NCU06908.1 3024 3045 CAAAAAGAACAACAAGAACAAT
NCU06908.1 3071 3085 TCCTCGTCCTCCTCC
NCU06912.1 17 31 TCACCACCACCATCA
NCU06912.1 72 94 CCCAGGCCCAGACCCAGACCCAG
NCU06912.1 110 134 TCTCCTCCTCCACCTCCACCTCCAC
NCU06914.1 11 29 ACACCAAGGACACCAAGGA
NCU06914.1 947 961 ACAAGAAGAAGAAGA
NCU06915.1 98 112 CAACCACCACCACCG
NCU06915.1 445 475 GAGAAGAAGAAGAACAACAACAACAAAAAAC
NCU06915.1 743 757 AGAAGGAGGAGGAGG
NCU06915.1 763 778 GAGAAGAAGAAGAAGT
NCU06918.1 1297 1312 TTCTGCTGCTGCTTCT
NCU06920.1 295 311 AACACCAACAACATCAA
NCU06921.1 738 752 CGAAGAAGAAGAAGG
NCU06924.1 650 665 CATCGTCATCATCAGC
NCU06925.1 163 204 ACAAAGAAGAAGAACAAGAAGAAGAGCAAGAAGAAGAACAAG
NCU06925.1 2101 2117 TCCTCATCCTCCTCTTC
NCU06927.1 507 526 GGCTGCTGCTGCTGCTGCGG
NCU06927.1 635 652 GAGAAGAAGAAGAAGAAC
NCU06928.1 1026 1052 GGCTCCAGCAGCTCCAGCAGCTCCTGC
NCU06928.1 1786 1800 CCCCCGCCGCCGCCC
NCU06928.1 1928 1959 GACAGCAACAACAACAACAGCAGCAACAGCAG
NCU06928.1 2355 2369 AGCGGCGGCGGCGGA
NCU06929.1 95 113 ACAACGACAACGACGAAGA
NCU06929.1 173 194 CAGACGAAGAAGAGGAAGAGGA
NCU06929.1 248 266 ACCACGACGATGACGAGGA
NCU06929.1 301 341 GATGAGGAGGAAGAGGAGGACGAAGAGGAAGAGGAAGATGA
NCU06930.1 791 823 AGAAGCAGCAGCAGCAGCAGCAGCAGCAGCAGA
NCU06930.1 826 844 AGTGGTGCTGGTGGTAGTG
NCU06930.1 1145 1160 TTGATGATGAGGATGA
NCU06930.1 4536 4559 TGAGGAGGAGGAGGAGGAGGAAGA
NCU06930.1 5078 5119 CAGAAGAAGAAGAAGAAGAAGAAGAAGAGGAAGAAGAGGAAA
NCU06930.1 5480 5500 CAGAAGAAGAAGAGGAAGAGG
NCU06930.1 5505 5577 TGAAGAAGGAGAAGAAGAAGCGGGAGAAGCGGGAGAAGCGGGAGAAGCGGGAGAAGCGGGAGAAGAAGAAGCA
NCU06930.1 5606 5621 AAGACCAAGACCAAGA
NCU06930.1 5765 5794 GCTCCGGCTCTGGCTCCGGCGGCGGCGACG
NCU06930.1 5805 5825 CAATACCAACACCAATACCAA
NCU06930.1 6338 6392 AAGAGGAAGAGGAGGAAGAAGAAGAAAAACAAGAACAAGAAGAACAAGAAGAAAG
NCU06930.1 6393 6423 GGAGAGGAAGAAGAAGAAGATGAAGAAGAGG
NCU06930.1 6503 6573 AGGAGGAGAGTGTGGGGGTGGAGGAGAGTGTGAGGAGTGAGAGTGAGAGTGTGAGCGAGGAGGAGGAGAGA
NCU06931.1 2058 2089 TGGAGAAGGAGGAGGAGGAGGAGGAGGAGGGA
NCU06934.1 1678 1697 GGGGAGGGGAAGGGGAAGGG
NCU06935.1 1639 1676 CAGAAGAGAATTGAGGAGCAGAAGAGAATTGAGGAGCA
NCU06935.1 2837 2851 AGCAGGAGCAGCAGC
NCU06939.1 443 461 TTGAACAGCTTGAACAGCT
NCU06939.1 1240 1256 CCGCTGCCGCCGCCGCC
NCU06940.1 407 425 CTTGTTCTTCTTCTTCTGC
NCU06942.1 286 304 GGGACGGGGAAGGGGAAGG
NCU06942.1 1230 1252 TATCAAGGCCATCAAGGCCAGCA
NCU06943.1 720 742 CCACAAGAACGACAACCACATCA
NCU06943.1 1431 1452 GCGTGAGCAGCTTGAGCAGCGT
NCU06943.1 1598 1681 CCAAGAAGGACAAGAAGGAGAAGAAGGACAAGAAGAAGGACAAGGAGGAGAAGAAGGAGAAGAAGGACAAGAAGGACAAGAAGA
NCU06943.1 1738 1762 GAGAAGAAGAAGAAGAAGAAGAAGT
NCU06944.1 2066 2098 CCGATGACGATGACGATGACGACGATGATGACG
NCU06947.1 43 61 ACCAACACCATCACCACGA
NCU06947.1 229 253 GAGGATGATGATGGTGATGATGATA
NCU06948.1 533 577 AAGGAGGAGGAGGAGGAGGAGGAGGAGGAGGAGGAGGAGGAGAAG
NCU06950.1 424 440 GAACAAGAAGAGGAAGA
NCU06951.1 329 340 CTGCTGCTGCTG
NCU06957.1 58 69 AGCAGCAGCAGC
NCU06957.1 112 133 ACCAGTCACGCCAGTCACACCA
NCU06957.1 2114 2128 CAGGAGGAGGAGGGG
NCU06957.1 2290 2307 GAGGAAGAAGAAGAAGGA
NCU06958.1 196 217 CCCGCCGCCGGCGCCGCCGCTG
NCU06958.1 344 361 GCTCCTCCTCCTCCTCCG
NCU06959.1 692 706 AAGACGACGACGAGG
NCU06959.1 1740 1761 GCCGGCTGCGGCGCCGGCTGCG
NCU06960.1 667 684 GCGGCCGCCGCCGCCGCA
NCU06962.1 814 836 ACAGCCACAACAACCACAACAGC
NCU06962.1 839 855 CAGCAACAACAGCAACA
NCU06962.1 1223 1323 TTGGTGCTAGTTCTACTGGTGCTAGTTCTATTGGTACTATTTCTACTGGTACTATTTCTACTGGTACTACTTCTACTGGTACTACTTCTACTGGTACTAGT
NCU06962.1 1424 1438 CGGCGACGACGACGA
NCU06966.1 407 434 AGCAGGGGGAGGAGGAGGGGGAGGAGAA
NCU06967.1 1551 1575 ACAGAAGCAGCAGCAGCTGCAGCCG
NCU06969.1 457 482 GACAACAACATCAACAACAACGACAA
NCU06969.1 1012 1031 GAAGAGGAGGAGAAGGAGGA
NCU06969.1 1741 1810 GCTGGGACTGGGGCTGGGACTGGGATTGGGACTGGCGCTGGGATTGGGACTGGCGCTGGCGCTGGCGCCG
NCU06969.1 1829 1848 TTGCTGCTGCTGCTGCTGCG
NCU06971.1 430 448 GCTGCCGCCGCCGCCGCCC
NCU06973.1 38 66 AACCACCATCACCATCACCATCACCATCG
NCU06973.1 2234 2250 AGAGGGAGAGGGAGAGG
NCU06975.1 562 594 CAACAGTCGCTCAACCAGCAGTCGCTCAACCAG
NCU06976.1 10313 10331 CCAAGGCCGAGGCCAAGGC
NCU06978.1 307 346 GCCGCCTCCTCCTCCTCCTCCTCTTCTTCTTCTTCTTCTA
NCU06978.1 435 468 CGACACCAACAACAACAACAACAACAACAACCAC
NCU06978.1 875 895 TGGTGGGGGGGAGGGGGAGGA
NCU06979.1 371 408 CACAACCACCACAACAACCACCACCACCATCACCACCA
NCU06979.1 940 955 GGTGATGATGATGGTG
NCU06980.1 1401 1419 CAGCGACAGCGGCAGCGAC
NCU06983.1 1231 1249 GGGAAGGATGGGAAGGATG
NCU06984.1 165 191 GGCAGCAGCAGCAGCAGCAGCAGCAAC
NCU06984.1 2200 2216 GAAGCAGAAGAAGACGA
NCU06984.1 3676 3691 AAGGGGAAGGGGAAGG
NCU06984.1 4288 4341 GAGCTGCAGCAGCAGCAGCAGCAACAACAACAACAAGAACAAGAACAACCACAC
NCU06984.1 4343 4362 AGTCGTCGTCGTCGTCGTCA
NCU06985.1 1127 1141 ACGACAACAACAACA
NCU06985.1 1589 1611 AGAGGGCGGAGAAGGCGGAGAGG
NCU06985.1 1625 1647 TGAAGGAGAGGAAGAAGGAGATG
NCU06987.1 1250 1271 TTCATAATCATCAACATCATCG
NCU06988.1 1859 1883 AGGAGAAGAAGAAGAAGAAGAAGGA
NCU06988.1 1957 1972 AGAGGGAGAGGGAGAG
NCU06988.1 2042 2059 ATGACGACGACGACGAAG
NCU06988.1 2566 2582 GAGGAAGAGGAGGATGA
NCU06988.1 3843 3866 TCGTGAAGATGGTGAAGATGGTGG
NCU06988.1 3868 3902 GATGGTGAAGGTGGTGAAGGTGGTGAAGGTGGCGA
NCU06990.1 435 474 GTTTTTTCTTTCTTTTTTTTCTTCCTTTTTTTTCTTCTTT
NCU06990.1 504 525 AGTACACGGTACACAGTACACG
NCU06990.1 3222 3240 CCCACCGCCACCACCAGCA
NCU06991.1 473 488 CCAACACCAACACCAA
NCU06991.1 808 826 TCTGCTGCTGCTGCTGGTG
NCU06991.1 1061 1112 GCAGCGGCGGCGGCGGCGGGAAACAACAACAACAACAACAACAACAACAATA
NCU06992.1 993 1010 TGCTGATGATGACGATGA
NCU06994.1 1957 1971 GATGAAGAAGAAGAG
NCU06995.1 241 255 ACAGCAGCAGCACCA
NCU06995.1 504 533 CGATGACGAGGAGGATGACGAGGACGATGA
NCU06995.1 598 626 GACGCCGTCGCCGCCGCCACCTCCGCCGC
NCU06995.1 717 732 TGCTGGTGGTGGTGGT
NCU06997.1 75 90 CAACAGCAGCAGCAAC
NCU06998.1 251 269 GCGGCAGCAGCAGCAGCAC
NCU06999.1 194 210 CGCAGGCGCAGGCGCAG
NCU06999.1 281 307 ACGACAACACCAACAACAACAATAACA
NCU07000.1 1420 1450 CCTGGCACTGGCACTGGCACTGGCACTGGCG
NCU07001.1 975 999 GACCACCACCACCACCACCACCAGC
NCU07002.1 3998 4016 TCAAGTTCCTCAAGTTCCT
NCU07002.1 6426 6446 ACCTCCGCCGCCTCCGCCCCA
NCU07002.1 7200 7228 CGGTGGTGGTGGTGGTGGTGGTGGTGGTG
NCU07002.1 7277 7297 GCCGCGGCGGCGGCGGCGGCC
NCU07004.1 2917 2933 GCTCTAGCTCTAGCTCT
NCU07007.1 251 268 AGGACGACGGCGACGACA
NCU07007.1 1493 1518 AATCATCATCATCATCATCATCACCA
NCU07007.1 2028 2046 GGAGCAGCAGCGGCAGCAG
NCU07007.1 2142 2160 GCAGGGGCAAGGGCAGGGG
NCU07007.1 2202 2233 GACGTCGTCGTCGTCGTCGTCGTCGTCGTCGG
NCU07010.1 715 746 CAACCACCACCACCACAACAACAACAACAACG
NCU07010.1 1244 1275 GCGCACCACCCGCACCACCCACACCGCGCGCA
NCU07010.1 2813 2828 CACCGCCGCCGCCTCC
NCU07011.1 79 94 CAGAAGAAGAAGAAGG
NCU07012.1 497 532 CACAACAACAACAACAACAACAACAGCAGCAGCAGC
NCU07012.1 830 848 CTGCCTCTGCCTCGGCCTC
NCU07012.1 1297 1336 GACGAGGAGGAGGAAGAAGAAGAAGAGGAAGAAGAAGAGG
NCU07012.1 1459 1470 AAGAAGAAGAAG
NCU07012.1 1684 1710 GAAGAGGAGGAAGAGGAAGAAGAGGAA
NCU07012.1 1967 1981 CTCCGCCGCCGCCCC
NCU07012.1 2182 2198 GCTCCTCCTCCGCCTCC
NCU07013.1 113 137 ACCAGCAACAGCAACAGCAGCAGCG
NCU07013.1 689 724 GGGAGGAGGAGGAGGAGAAGAAGAAGAAGAAGAAGC
NCU07015.1 1505 1528 GGCCAATGCGCCAATGCGCCAATA
NCU07016.1 330 344 CCATCATCATCACCA
NCU07016.1 681 695 GGACGACGACGAGGA
NCU07017.1 386 401 CATCAACAACAACATC
NCU07017.1 734 748 GCGACGACGACGATG
NCU07018.1 3593 3614 AGCAGGAAGAGAAGGAAGAGGT
NCU07019.1 1000 1029 CAACAGCAGCAGCAGCAGCAGCAGCAGCAA
NCU07019.1 1137 1160 AGGGCAAGGACAAGGACAAGGAGA
NCU07019.1 1377 1395 GGGCGGCGGCGGCGGCAGC
NCU07019.1 1432 1452 GGTTCTGCTTCTGGTTCTGGT
NCU07020.1 379 395 CAAGAACAACAACATCA
NCU07020.1 412 436 CATCAGCAGCAGCAGCAGCAACAGC
NCU07020.1 438 461 ACAACAATATCAACAATATCAGCA
NCU07021.1 920 936 ACAAGAAGAAGAAGAAC
NCU07022.1 773 796 CCAACAGCAACAGCAACAGCAGCT
NCU07023.1 216 244 CACCCTCCTCCGCCCCGCCACCGCCTCCG
NCU07023.1 1852 1867 CCCACCACCACCACCG
NCU07023.1 2303 2325 CCGGGACGGCGGGGACGGCGGCG
NCU07023.1 2581 2603 ACGACTACTACTACTACTACGAC
NCU07023.1 2638 2658 CGATCACCATCACCATCACCG
NCU07029.1 1346 1364 CCAAGACCGAGACCAAGAC
NCU07030.1 1503 1517 CGATGATGATGAGGA
NCU07031.1 375 397 CACCACCGCCGCCGCCGCCGCTG
NCU07033.1 447 467 TACGACGCCGACGCCGACGCA
NCU07037.1 680 708 GACCACCACCACCACCACCACCGCCGCCT
NCU07037.1 714 730 CAGCAACAACAATAACA
NCU07037.1 1102 1120 CCGCCACCACCACCATCAC
NCU07037.1 1233 1254 GGGAGGAGTAGGAGGAGGAGGC
NCU07039.1 202 230 CAGCAACAACAACAGCAGCAGCAGCAGAA
NCU07039.1 1088 1109 CAGCCCCGGCCCCGGCCCCGGA
NCU07040.1 163 196 GCCACTACCACCACCACGACCACCACGACCACCG
NCU07040.1 201 241 CACCAACAACAACAATAACAATAACAACAACAACAACAATA
NCU07044.1 156 171 CTCCACCACCACCGCC
NCU07044.1 290 305 GTGATGATGACGATGA
NCU07049.1 30 47 AGACGACGACGACGACGT
NCU07051.1 48 70 CACCACCGCCCTCCACCTCCCCG
NCU07052.1 120 134 GGGAGGAGGAGGAGC
NCU07053.1 1205 1219 CGGAGGAGGAGGTGG
NCU07054.1 1552 1607 GATGGTGGTGGTGGTGGTGGTGGTGGTGGTGGTGGTGGTGGTGGTGGTGGTGGTGC
NCU07055.1 419 439 TGGGGAGGAGGGTGGAGGGGT
NCU07058.1 226 242 GGCGACGACGAAGACGA
NCU07058.1 520 536 GATGAGGAGGAAGAGGA
NCU07058.1 618 632 CGAGGAGGAGGAGGG
NCU07058.1 757 779 GGCGACGACAACGACGACGAGGA
NCU07058.1 1684 1700 GAGAAGAAGAACAAGAA
NCU07058.1 1951 1973 CAGAAGAAGAAGGAGAAGAAGAA
NCU07058.1 2168 2184 CCAAGCCCAAGCCCAAG
NCU07058.1 2228 2242 CCGCCACCACCACCC
NCU07058.1 2502 2520 CAAGAAGGAGAAGAGGAAG
NCU07059.1 2252 2268 ACGAGCACGAGCACGAG
NCU07059.1 2575 2596 GAAGCAGCAGCAGCAGCAGCTG
NCU07060.1 36 63 ACCCTCCTCCACCGCCCCCCGCCGCCGC
NCU07060.1 115 138 CCCTCCACCTCCACCTCCAACTCC
NCU07060.1 581 614 AGAAAGAGGAAGAGGAAGAGGAAGAGGAGGATGA
NCU07061.1 90 105 CATCTCCATCTCCATC
NCU07061.1 446 470 ACAAGGAGAAGAAGAAGAAGAAGAG
NCU07063.1 56 73 CACCAGCAGCAGCAGGAG
NCU07063.1 171 190 CCGCAGCAGCAGCAGCGGCA
NCU07063.1 1556 1572 ATAATGATGACGATGAT
NCU07065.1 760 777 CAACCACCACCACCACCG
NCU07065.1 958 977 TCCTCGTCCACGTCCTCGTC
NCU07065.1 1132 1156 GCCACATCCACATCCACATCCACAA
NCU07065.1 1401 1437 GAAGCAGCAGCAGGAACAACAACAACAACAACAACAG
NCU07065.1 1572 1626 GGGTGAGGAGAATGGTGAGGAGAATGGTGAGGGGAGTGAGGAGGGGAGTGAGAGT
NCU07066.1 52 69 GAAGCAGCAGCAGCAGCC
NCU07066.1 71 86 GACAACAACAACAACC
NCU07066.1 93 118 CCCACCAGCACCACCACCACCACCAG
NCU07066.1 173 189 ACTCCTCCTCCTCTTCC
NCU07066.1 612 628 CGCGAGCGCGAGCGCGA
NCU07066.1 942 975 GCAGACACAGACACAGACACAGACACGGACACGG
NCU07066.1 1074 1088 GGCTGCTGCTGCTGA
NCU07067.1 204 223 AGCAACAAAAACAACAACAT
NCU07067.1 395 411 CTGCAGCAGCAGCATCA
NCU07068.1 1735 1749 GAAGAGGAGGAGGAG
NCU07068.1 1981 1998 GCTGGTGCTGCTGGTGCT
NCU07068.1 2181 2196 CCAAGACCAAGACCAA
NCU07068.1 2524 2544 CAGAAGAAGAAGGAGAAGAAG
NCU07068.1 2613 2641 TGCTGGTGGTAGTGGTGCTGGTGCTGGTG
NCU07070.1 88 114 GAGAAGAAGGAAAAGAAGGAGAAGAAG
NCU07070.1 1306 1317 AAGAAGAAGAAG
NCU07071.1 100 114 GCTGCCGCCGCCGCC
NCU07072.1 748 768 CCTTCTTCTTCTTCTTCTTCC
NCU07072.1 854 876 CTCCCTCCACCTCCACCACCCCA
NCU07074.1 37 54 ACCTCCTCCTCCTCCTCA
NCU07074.1 940 960 GCGGAGGAGGAGGAGGAGGAG
NCU07074.1 1032 1052 AGGAAGAAGAAGAAGAAGGAG
NCU07074.1 1231 1256 GCTGGGACTGGGACTGGGACTGGGAG
NCU07074.1 2329 2357 GGGAAGGGGAAGGGAAAGGGAAAGGGATA
NCU07076.1 143 168 CAAAAAACAAAAGAAACAACAATAAT
NCU07076.1 2382 2412 TGGGAGTGGGAATGGGAATGGGAATGGGACT
NCU07076.1 2418 2449 TACGGGAACGGGAACGGGAACAGGAACGGGAA
NCU07076.1 2464 2502 ACGAGTACCGCGAGTACCGCCAGTACGACGACGACGCCG
NCU07078.1 355 379 GAACGACAACAACAACAACAACCAC
NCU07078.1 641 660 AGAGGGAGAGGGAGAAGGAG
NCU07078.1 679 693 AAGAGGAGGAGGAGG
NCU07090.1 697 721 TCACCCCCATCACCATCACCACCAA
NCU07090.1 872 887 AGATGAAGAAGAAGCA
NCU07090.1 1293 1316 TTCTGGTTCTCGTTCTGGTTCTGG
NCU07090.1 1317 1338 GCATGTTCATGTTCATGTTAAT
NCU07090.1 1581 1620 TGGAGGAGGAGGAGGGAGAGGGGGGAGGAGGGTGGGGTGA
NCU07091.1 289 312 TTCTCCTCTTCCTCCTCCTACTCC
NCU07098.1 61 76 CCACCAACACCACCAC
NCU07098.1 259 273 CCCCCTCCTCCTCCC
NCU07100.1 49 63 GACGAAGACGACGAC
NCU07107.1 316 331 GGCACCGGCACCGGCA
NCU07110.1 1584 1599 GGAGGTGGAGGAGGAG
NCU07111.1 87 98 CACCACCACCAC
NCU07114.1 102 120 TCGCGCTCGCGCCCGCGCT
NCU07116.1 1835 1851 GTCCTCCTCCTCCTCCC
NCU07116.1 2134 2160 GAAAAAGAAGAAGAGGAGGAGGAGGAC
NCU07116.1 2174 2198 AGGGAAAAGGAAAAGGAAAAGGCAA
NCU07116.1 2201 2216 CGAAGAAGAAAAAGAA
NCU07116.1 2222 2233 AGAAGAAGAAGA
NCU07116.1 2507 2527 CCGATGGCGATGGCGATGGCC
NCU07116.1 5512 5526 TCAGCAGCAGCAGCT
NCU07117.1 1162 1173 GAGGAGGAGGAG
NCU07120.1 12 28 CAACACCACCTCCACCA
NCU07120.1 78 102 CGACCCCTCCAACCCCTCCATCCCC
NCU07121.1 1297 1319 GAAGAAGAAAAGAAGAAGAAAGA
NCU07123.1 1326 1347 TGAGGAGGAGGCGGAGGTGGAG
NCU07123.1 1579 1593 ACCAGCAGCAGCAGA
NCU07123.1 1765 1780 GACAGAGAGAGAGAGA
NCU07123.1 1823 1837 GCACCAGCAGCAGCA
NCU07125.1 1378 1400 ACTACCACCACCACCACCATCAC
NCU07125.1 2939 2959 AGGGAGGAGGGGGTGGTGGGA
NCU07130.1 75 90 TCTCCTCCTCGTCCTC
NCU07135.1 1805 1823 AGGATGAAGATGATGTTGA
NCU07138.1 518 529 GCAGCAGCAGCA
NCU07144.1 433 447 CCTGCTGCTGCTCCT
NCU07144.1 642 657 GGCGGAGGAGGACGAG
NCU07146.1 68 86 ACACGGCCAACACGGCCAA
NCU07155.1 29 45 TTAGTAGTAGTAGTAAT
NCU07155.1 380 395 GCAACAACAACAACAC
NCU07157.1 24 39 CGAGGACGAGGACGAG
NCU07157.1 1250 1277 TGCAGCAGCAGCAGCAGCAGCAGCAGCC
NCU07158.1 688 713 TATGAGGATGACGATGGTGATGACGA
NCU07162.1 156 179 CTCCTTCCCCCTTCCCCCTTCCCA
NCU07163.1 73 91 TCCACCATCACCACCACCC
NCU07163.1 306 320 CTCCACCACCACCAA
NCU07164.1 103 118 ACCGTCACCGTCACCG
NCU07164.1 232 284 GTCACCGAGACCGACACTGTCACCGAGACCGACACTGTCACCGAGACCGACAC
NCU07164.1 424 473 TCTGAGACTCCCAGTTCTTCTGAGACTCCCAGTTCTTCTGAGACTCCCAG
NCU07166.1 229 246 GAAGAGGAGGAGGAGAAG
NCU07166.1 329 359 AGGAAAAGAAGGACAAGAAGGACAAGAAGAA
NCU07166.1 378 399 CCCCGAGCCCGAGCCCGAGACC
NCU07166.1 444 459 TGACGACGACGCCGAC
NCU07166.1 923 938 AGCAGGAGGAGGAGGA
NCU07166.1 1261 1280 AAGGAGGAGGAGGAAGAGGA
NCU07167.1 648 674 CACCGCCACCCTCCGCCACCCCGCCCA
NCU07169.1 407 426 CCGGTGTCGGTGCCGGTGCC
NCU07172.1 1235 1249 CAGGAGCAGCAGCAG
NCU07172.1 1470 1500 CGGACATGGACACGGACACGGACACGGACAG
NCU07172.1 1590 1632 TGATGCTGCTGCTGCTGCTGCTGCGGCGGCGGCGGCGGCGGTG
NCU07174.1 24 42 CCGCAACCCCAACCGCAAC
NCU07174.1 874 897 CCCAACACCAGCACCACCTCCAAC
NCU07174.1 1275 1293 CGAGGGCGAGGGAGAGGGC
NCU07176.1 948 979 CGAAGAGGAGGAGGAAGAGGAGGAGGATGAGG
NCU07178.1 287 308 CCGCTACCGCCACCGCCACCGC
NCU07178.1 554 570 GAAGGAGGAGGAGGAGT
NCU07179.1 1434 1453 CAGAGGCAGAGACAGAGACA
NCU07179.1 1594 1611 CCTCATCATCATCATCAA
NCU07182.1 322 347 CGCCAGCAGCGCAAGCAGCGCAAGAA
NCU07184.1 341 362 AAGAGGAGGGGGAGGAGGAGCA
NCU07184.1 403 449 CAGCACCACCACCAGCAGCAGCAGCAGCAGCAGCAGCAGCAGCAGCC
NCU07186.1 876 897 CACCTCCACCACTTCCACCACC
NCU07186.1 1056 1080 CGACAGCAACACCAACACCAACAAA
NCU07187.1 456 467 TGATGATGATGA
NCU07187.1 564 587 CAACGAGGACGAGGACGAGGAAGA
NCU07187.1 1195 1211 GATGAGGAGGAGGACGA
NCU07187.1 1304 1332 TCGACGAGGACGACGAGGACGACGAGGAC
NCU07187.1 3744 3758 TGAAGAAGAAGATGA
NCU07188.1 249 270 ACCACCACCGCCCTCCCTCCTC
NCU07188.1 680 714 AGAAGGAAGAGCAGGAAGAGAAGGCGGAGGAGAAG
NCU07190.1 3 33 GCGCGCCCTCTCCCTCCTCGCCGCCCTCTCG
NCU07191.1 598 612 CACCAACAACAACAA
NCU07192.1 2254 2270 GTGGAGGTGGTGATGGT
NCU07193.1 29 49 AAGCAGCAGCAGCAGCCGCAG
NCU07194.1 37 51 ACCATCATCATCATT
NCU07194.1 318 334 GGTGGAGGAGGAAGAGG
NCU07202.1 1046 1061 CCCAGCCCCAGCCCCA
NCU07202.1 1216 1230 GTAGGAGGAGGAGAA
NCU07204.1 371 388 ACTCCTCCTCCTCCTCCA
NCU07205.1 603 622 GTTGGCGTTGGTGTTGGTGT
NCU07205.1 730 748 ATGACGACGACGACGAAGA
NCU07205.1 842 856 CCAACACCACCACCA
NCU07205.1 1120 1134 CCTTCTTCTTCTTCC
NCU07205.1 1495 1521 TTGGTGGTGGCGGTTGTGGGGGTGGGG
NCU07206.1 1407 1440 GAGGTCTTTCGGGGCGATGTCTTTCGGGGCGATG
NCU07208.1 318 335 TGCTACTACTACTACTAT
NCU07208.1 585 604 TACTGGTACTGCTACTGGTA
NCU07208.1 618 640 TGAGGAGAAGGAGGAGGAGGAGA
NCU07209.1 258 279 CAACGCTGTCATCGCTGTCAAC
NCU07209.1 329 350 ACACTGTCAACGCTGTCAACGC
NCU07209.1 813 837 CGCTGCTGCTGCTGCTGCTGCTCCT
NCU07209.1 866 891 GCAAGAGCAAGGGCAAGGGCAAGGAC
NCU07210.1 345 370 TCCAGCACCACCACTACCACCACCAG
NCU07210.1 407 426 CCGAAACCCAAACCCAAACC
NCU07211.1 324 447 CGACAACAACAACAACAACAACAACAACAACAACAACAACAACAACAACAACAACAACAACAACAACAACAACAACAACAACAACAACAACAACAACAACAACAACAACAACAACAACAACAAT
NCU07214.1 364 411 GCTACCTCTACCTCTACCTCTACGTCTACTTCTACGTCTACTTCTGCG
NCU07214.1 1223 1245 CACCTACTCCTACTCCTACTCAT
NCU07216.1 545 616 CCAACCCCAACTACAACCCCAACTACAACCCCAACTACAACCCCAACTACAACCCCAACTACAACCCCAACG
NCU07218.1 341 363 ATCAGCAGCACCAGCAGCAACAG
NCU07218.1 917 939 AAGAGGAGGAGGAGGAGCAGGAG
NCU07218.1 1321 1409 GACAAGAACAACCACAACAACCACCACCACAACAACAACCACAACGACAACAACGACAACAACAACAACAACAACAACAACAACAACAT
NCU07218.1 1410 1439 GAACGACAACAACAACAACCACAACAACAT
NCU07218.1 1440 1469 GAACGACAACAACAACAACAACAACAACAT
NCU07218.1 1470 1525 GAACGACAACAACAACAACAACACCACCACCACCACCACCACCACCACCACCACAA
NCU07222.1 158 175 ACTCCTCCTCCTCCTCCG
NCU07225.1 673 701 GCCAGCGGCGGCAGCGGCGGCGGCGGTGG
NCU07225.1 725 746 GTACGACTACCACTCCTACTAA
NCU07226.1 1729 1750 TCTTCCTTCTCCTCCTCCTCCG
NCU07226.1 2420 2438 ACATGAAGAACATGAAGAA
NCU07228.1 160 174 CCTTCTCCTCCTCCT
NCU07228.1 262 273 GACGACGACGAC
NCU07229.1 207 232 TGGGGTTGGAGTTGGAGTTGGGGTTG
NCU07232.1 425 446 AGCAGAAGGAGACGAAGGAGAC
NCU07232.1 448 494 AAAGAGCAAAAGGAGCAAAAGGAACAGCAGCAGAAGGAGCAGAAGGA
NCU07234.1 225 252 CACCTCCACCACCCCACCCACCCCCCGC
NCU07235.1 1532 1548 TTGATGATGATGATCAT
NCU07235.1 1745 1772 AGGTGGTGGGCGGTGGCGGTGGTGGTGT
NCU07236.1 75 91 TAGAAGAAGAAGAAGAG
NCU07238.1 406 434 CAACAGCAGCAACAGCAACAGCAGCAGTA
NCU07244.1 407 434 AGGCGAAGGAGAAGGAGAAGGAGAAGGG
NCU07246.1 1941 1956 ACATCAACAACAACCA
NCU07246.1 1998 2012 GGAAGAAGAAGAGGA
NCU07246.1 2263 2284 GTGGGCGGCGGCGGTGGGGGGA
NCU07246.1 2402 2420 CCGCTGCTGCTGCTGCCGC
NCU07247.1 592 603 CAACAACAACAA
NCU07247.1 1370 1403 TGGAGGAGGAGGAGGCGAGGAGGAGGAGGGTGGT
NCU07247.1 1410 1439 CGGTGGTGGTGGGGAGGAGGAGGTGGAGGA
NCU07248.1 1429 1525 CAAAAACAACACAACAATAACAACAACAACAACAACAACAACAACAACAACAACAACAACAACAACAACAACAACAACAACAACAACAACAACAACC
NCU07253.1 88 110 TCCATCACCCCCATCACCGCCAA
NCU07253.1 1233 1269 CGGCTCTGGCTCCGGCTCCGGCTCCGGCTCCGGCTCT
NCU07255.1 1961 1976 TGGCCATGGCCATGGC
NCU07256.1 1034 1048 CAACCACCACCACCC
NCU07257.1 295 309 CGGCAGCAGCAGCAA
NCU07258.1 1779 1802 CGATGATGACGATGACGATGATAA
NCU07260.1 503 517 CTGATGATGATGACG
NCU07260.1 1602 1616 AGATGATGATGATGT
NCU07260.1 1960 1975 GAGAAGGAGAAGGAGA
NCU07260.1 2132 2146 ACGGCGGCGGCGACG
NCU07260.1 2319 2337 ACAGCAACAACAACAAAAA
NCU07261.1 232 268 ACTCCCCCTCACCCCTCCCTCCTCGCCTCTCCCTCCA
NCU07262.1 286 333 ACTCACAATCACAATCACAACCACGACCACGAACACGACCACGACCAC
NCU07262.1 366 398 TCACGATCATGCCCACGATCATGCCCACAATCA
NCU07262.1 1126 1153 CATTCGCACTCGCACTCGCACTCGCACA
NCU07262.1 1190 1241 GCCACAGCCATAGCCACAGCCACGACCACAAGCACGACCACAAGCACGATCA
NCU07263.1 183 198 CGCCGTCGTCGTCGGC
NCU07265.1 540 556 GAAGAGGAGGAAGAGGA
NCU07268.1 1914 1935 CGGTGGAGGCGGTGGCGGAGGT
NCU07268.1 1989 2007 GGGACAGGGACAGGAACAG
NCU07268.1 2095 2115 CCTGCTACTGCTGCCGCTGCG
NCU07270.1 469 489 AAAGCACAAGCACAAGCACGA
NCU07270.1 503 518 CATCACCACCACCCCC
NCU07270.1 614 636 CACCCTCCTCCTCCTCCTCCTCA
NCU07271.1 1071 1087 CGAGGAGGTGGAGGAGC
NCU07272.1 130 160 GGAGCAGCAGCAGGTGCAGCAGCAGGTGCAC
NCU07272.1 269 316 TCCACGCTCCTCCTCCGCCTCCACCTCCCCCTCCGCCGCCGCCGCCGA
NCU07272.1 378 406 GCCACCTCCTCCGCCGCCGCCGCCGCCCG
NCU07272.1 526 544 GCGCCGGCTCCGGCTCCGG
NCU07277.1 863 877 TCACCACCACCACCC
NCU07277.1 2018 2032 ACAGCAGCAGCACCA
NCU07282.1 1087 1111 GCTCCTCCTCCTCCTCCCCCCGCCG
NCU07282.1 1807 1823 GCTGCCGCCGCGGCCGC
NCU07283.1 68 98 CTCAAGCCCCTCAGGCCCCTCAGGCCCCTCG
NCU07284.1 1580 1595 CCGACGACGACAACGA
NCU07284.1 1842 1857 CGGCTCCGGCTCCGGC
NCU07284.1 1963 1977 GCCACCACCACCGCC
NCU07284.1 2293 2307 GGAGCAGCAGCAGCA
NCU07284.1 2570 2586 TAGCAGCAGGAGCAGCA
NCU07284.1 2588 2615 GTAGTGGTGTTGGTGGTGGTGGTGGTGT
NCU07285.1 317 332 CTGCTCCTCCTCGTCC
NCU07287.1 499 513 AGCAACAACAACAGC
NCU07287.1 596 620 AGAACAAGAACGACAACGACAACCA
NCU07292.1 135 154 TGTCGTCGTCGTCGTCGTCA
NCU07294.1 118 132 GCTGCCGCCGCCGCT
NCU07294.1 155 171 TAACAACATCAACAACC
NCU07294.1 199 232 AACACCACCACCATCTCATCATCATCATCATCAA
NCU07294.1 246 267 AACCCCCACCCCCACCCCCGCC
NCU07294.1 393 420 CTCTTCTGCTTCTTCTTCTTCTTCTTCC
NCU07294.1 431 447 TCGGCGGCGGCGGTGGC
NCU07294.1 460 474 GAACAACAACAACCA
NCU07294.1 689 721 GAGGTGGTGGTGGTGGTGATGGTGGTGGTGAGG
NCU07294.1 811 831 GGGAGGAAGAGGAGGAGGATG
NCU07294.1 894 918 GAAAAAGAAGAAGGAGGAGGAGAAG
NCU07297.1 450 465 TTCAGGTTCAGGTTCA
NCU07297.1 492 519 ACCGCCGCCGCCGCCTCCTCCTCCTCCA
NCU07297.1 717 732 AGCCGCAGCCGCAGCC
NCU07297.1 748 773 GCCACCACCACCACCAACACCACCAC
NCU07297.1 1294 1324 CAGCAACAGCAACAACAACAACAACAACAAG
NCU07297.1 1502 1522 CCAACAACAACAACAACAGCA
NCU07299.1 32 47 TCGGCGGCGGCGGCGT
NCU07299.1 312 328 CGTCGGCGTCGTCGGCG
NCU07300.1 380 401 TGGAAGAGGAGAAGGAAGAGCA
NCU07301.1 1084 1103 CCCGAGCCAGAGCCCGAGCC
NCU07302.1 532 556 AAAGCAGACGAAAAAGCAGAAGAGG
NCU07308.1 338 378 CCGCTGCCGCTGCTGCTCCGGCTGCTGCCGCTGCTGCTCCT
NCU07308.1 927 942 CGGAGGCGGCGGCGGC
NCU07312.1 193 218 GACAACAACAACAACAACAACAACAT
NCU07312.1 1058 1076 AGATGGCGATGGAGATGGA
NCU07313.1 816 832 GCAACAGCAGCAGCAGC
NCU07313.1 2821 2845 GCTACCGCTGCCGCTGCCGCTGGCG
NCU07314.1 2680 2702 CGTAGTAGTAGTAGTGGTAGTGG
NCU07319.1 2499 2522 GGCGGCAGAGGAGGCGGCAGAGGA
NCU07319.1 2540 2557 AAGAGGAGGAGAAGGAGG
NCU07321.1 44 65 CGTCCTCCTCCTCCTCCTCTTC
NCU07321.1 486 507 TGGGGAGGGGGAGGAGGAGGAC
NCU07322.1 675 689 CTGCTTCTTCTTCTT
NCU07327.1 313 333 CACCATCGTCATCACCATCAC
NCU07328.1 1306 1344 ACCCCCGCCTCCTCCTCCTCCTCCTCCTCCTCCTTCTCC
NCU07328.1 1787 1827 AGGAAGTAGAAGAAGAAGAAGAAGAAGAAGAAAAAGAAGAT
NCU07328.1 1891 1912 TCCTCCCCGCCCACCTCCACCG
NCU07328.1 2042 2065 TTTCGTCTTCTTCTTCTTCTTCCT
NCU07329.1 473 492 CCGGCGGTGGCGGCGGCGGA
NCU07329.1 897 920 GGCGAGGGAGAGGGAGAGGGCGAG
NCU07329.1 974 989 CGGCCGCGGCGGCGTC
NCU07329.1 1038 1064 GGATGATGACGATGATGATGATGAGGA
NCU07331.1 212 227 AAAAGAAGAAGAACAA
NCU07333.1 562 582 AAGCAGAAGCAGGAGCAGAAG
NCU07336.1 184 202 ACAACGACGACAACGACGA
NCU07336.1 660 761 CGAGGTGGAGGAGGAGGAAGAAGAAGGAGAAGAAGGAGAAGAAGGAGAAGAAGGAGAAGAAGGAGAAGAAGGAGAAGAAGGAGAAGAAGAAGGAGAAGAGGA
NCU07337.1 139 153 ACCGCCGCCGCCGGC
NCU07338.1 1226 1242 AGAAGGAGGAAGAGGAG
NCU07338.1 1269 1290 TAAGAAGAAAGAAGAAGAAGAC
NCU07341.1 3 27 GTCCACCTCCACCTCCACCTCCACT
NCU07341.1 118 136 AACCAGCCAAACCAGCCAA
NCU07342.1 1383 1403 TGGCGGCGGCGGCGGCGGCGT
NCU07342.1 1521 1549 CGGAGGAGGAGGAGGAGGAGGAGGAGGAG
NCU07343.1 941 965 TGATTGGGTTGTTTGGGTTGATTGG
NCU07347.1 881 901 TTGATGATGATGACGATGACG
NCU07348.1 96 111 ACCAACAACAAAAACA
NCU07350.1 99 117 CTCTCACAGCTCTCACAGC
NCU07352.1 716 737 CGGCTCCTGCTGCTGCTACTGG
NCU07352.1 782 798 GGGCGGCGGCGGCGGCA
NCU07360.1 161 190 TGACGACGACGACGACGACGACGACGACAA
NCU07360.1 293 311 ACTCCTCCACCTCCTCTTC
NCU07362.1 358 388 GCCGCGCCGCCGCCGCTCCACACCCTCCTCA
NCU07362.1 965 980 CCGGCGGCGGCGGCGT
NCU07363.1 125 151 TCATTGTCATCGTTGTCATCGTTGTCC
NCU07364.1 413 437 TTGATGATGATGATGATGATGATCA
NCU07364.1 811 835 AGTGCTGGTGCTGGTGCTGGTGCTG
NCU07366.1 978 993 GCTTGAGCTTGAGCTT
NCU07374.1 544 576 ACTCACCTCGCCCCTCCTCCCCCTCTCACCACT
NCU07374.1 1436 1457 CAACGGCGACTACGACCACGAA
NCU07375.1 787 801 ATCCTCCTCCTCATC
NCU07379.1 846 862 TCACGCTCACGCTCACG
NCU07380.1 474 495 CGACGGTGGCCGCGGTGGCCGC
NCU07381.1 13 29 TTATCATCATCATCCTC
NCU07381.1 252 272 GGAGGGTGAGGGTGAGGGTGG
NCU07381.1 579 596 GGACGAGGAGGATGAGGA
NCU07381.1 597 620 TGGGGCGGAGGCGGTGGAGGGGAG
NCU07383.1 656 680 ATGACGACGACGACGACGATGACGA
NCU07386.1 804 826 TGGTGTGGGTGGTATGGGTGGTA
NCU07388.1 701 733 AAGATGATGATGATGATGATGATGACGATGACG
NCU07388.1 1188 1216 CACCGGCACCAGCACCAGCAGCCGCAACA
NCU07388.1 1229 1243 CAACAGCAGCAGCAG
NCU07388.1 1391 1420 CCAATGCCAACGCCAACGCCAACGCCAACA
NCU07392.1 25 47 CACGAAGACATCACGAAGACATC
NCU07392.1 64 82 ACCACAACAACAACAACCA
NCU07392.1 1956 1973 CGCGGCGGCGGAGGCGGC
NCU07393.1 529 540 GACGACGACGAC
NCU07393.1 681 704 GGAGAGGAAGAAGACGAAGAAGGA
NCU07393.1 979 1000 GACGAGGAGAAGGCGGAGGAAG
NCU07393.1 1069 1095 GACGAGGAGGAGGAGGAGGAGGAGCAG
NCU07395.1 238 260 ACTTCTTCTTCTTCTTCTTCATC
NCU07398.1 215 239 CGGCAGCATCAGCATCAGCAGCAGT
NCU07398.1 1021 1032 GCAGCAGCAGCA
NCU07398.1 2319 2352 AGGTGGTGGTGGAGGAGGAGGAGGAGGAGGAGGT
NCU07398.1 2398 2418 TATGATAATGACGATGACGAT
NCU07398.1 2443 2459 GAGGATGAGGAGGACGA
NCU07398.1 2560 2574 AGCGGCGGCGGCGGT
NCU07398.1 2745 2764 GGAGAAGAAGCAGAAGAAGG
NCU07399.1 1032 1076 CAAGGGCAAGGGCAAGGCGGGTGCGGGAGGAGGTGCGGGTGGTGA
NCU07400.1 4 20 ACCTCCACCACCACCAC
NCU07400.1 1735 1757 GGTGATGATGATGATGATGATGC
NCU07403.1 636 665 CCAGCAGCAGCAGCAGCAGCAGCAGCAGCC
NCU07404.1 3003 3019 TGAGGATGATGAGGATG
NCU07405.1 213 247 GCAACAACAACAACAACAGCAACAGCAGCAGCAGC
NCU07405.1 379 393 CAGCAACAACAACAA
NCU07405.1 592 603 CGGCGGCGGCGG
NCU07405.1 664 690 GTAGGAGGAGGAGGAGGAGGAGGAGAA
NCU07405.1 754 798 CCTTCTTCTTCTTTTTCTTCTTCCTCTTCCTCTTCTTCTTCTCCT
NCU07405.1 851 870 AAGTACCAGTACCAGTACCC
NCU07405.1 1145 1165 ATGAAGAAGAAGAAGAAGGAG
NCU07405.1 1170 1185 AGAGGAAGAAGAAGGA
NCU07407.1 2654 2674 CCAGCAGCAGCAGCAACAGCA
NCU07408.1 820 843 GCTTCCGCCGCTCCCGCCGCTTCC
NCU07408.1 873 901 CGAGGAGAAGGAGGAGGAGAAGGAGGAGT
NCU07409.1 357 375 GCAAAAGCAGAAGCAAAAG
NCU07410.1 784 795 GCTGCTGCTGCT
NCU07410.1 1118 1154 CAGCACCACCTCCACCTCCACCTCCACCGCCACCACT
NCU07410.1 1216 1230 TTCTCCTCCTCCTCC
NCU07411.1 131 145 TGACGACGACGACCA
NCU07411.1 1243 1265 GCCACCACCACCACCACCACCAC
NCU07412.1 1507 1525 GAAAAGGACAAGGACAAGG
NCU07412.1 1529 1555 AGGAGAAGGAAAAGGAAAACGAAAAGG
NCU07412.1 1561 1597 AAAGAAAAGGAGAAGGAAAAGGAGAAGGAGAAGGAGC
NCU07412.1 1656 1671 AAAGAAGAAGGAGAAG
NCU07412.1 2932 2946 CCCCCTCCTCCTCCC
NCU07412.1 3477 3497 ACCCCCGCCTCCTCCTCCCCA
NCU07412.1 3499 3527 AACGGGCATAATGGGCATAATGGGCATAT
NCU07414.1 757 775 GACGTCGTCTTCGTCATCG
NCU07415.1 1077 1103 CTACTCCTCCTCCTCCTCCTCCTCCAC
NCU07417.1 8 55 ATCACCACCACCACCACAACAACAACAACAACAACAACAACAACCACA
NCU07417.1 259 298 TCGCACCGCTCCTCCTCCGCCGCCGCCGCCGCCGCCGCTG
NCU07417.1 646 661 GCTGCGGCGGCGACGG
NCU07418.1 1367 1381 GTAGCAGCAGCAGCA
NCU07419.1 1482 1500 CTTTGGCTTTGGCCTTGGC
NCU07419.1 1510 1527 GAGGGGGAGGAGGATGAG
NCU07421.1 771 797 AGGTGGACGTGGTGGACGTGGTGGAAG
NCU07422.1 759 782 GACCACCACCACCAGCAGCAGCAG
NCU07422.1 1191 1208 GGGGAGGAGGAAGAGGAG
NCU07423.1 1642 1660 GAAGACGACGGCGACGACA
NCU07424.1 95 113 CCCCCTCCTCCTCCTCGTC
NCU07424.1 216 238 AGAAGGAGGAGGAGGAGGAGGAA
NCU07425.1 2041 2055 ACTGCTGCTGCTGCC
NCU07425.1 2414 2428 CATCGTCGTCGTCTT
NCU07425.1 3432 3454 CAAGGAGAAGAAGGAGAAAAAGG
NCU07430.1 129 153 CGATGACGATGATGATGACGATGAC
NCU07431.1 34 54 CTCTCTCGCTCGCTCGCTCTC
NCU07433.1 377 403 CGCCGCCCCCTCCTCCTCCTCCTCCCG
NCU07433.1 2289 2305 CAGTAGCAGCACCAGCA
NCU07433.1 3108 3123 TGGAATTGGAATTGGA
NCU07433.1 3399 3422 GCACCACTACCACCACCACCACTA
NCU07433.1 3874 3901 GTCCATGAGGGCCATGAGGGTCATGAGG
NCU07434.1 205 220 TCCGCCGCCGCCGCCA
NCU07434.1 345 359 CTCTTCTTCTTCATC
NCU07435.1 885 912 TCAGCAGCAGCAGCAACAACAACAACAG
NCU07435.1 980 1000 CTGAGCCCGAGCCCGAGCCGG
NCU07438.1 75 90 CGCCGTCGCCGTCGCC
NCU07438.1 752 777 CTCCTCCGCCGCCGCCGCCGCCGCCA
NCU07438.1 824 839 CTCCTGCTGCTGCTCC
NCU07438.1 1472 1492 CTCCCCCGCCGCCGCCTCCCA
NCU07438.1 1520 1551 GCGCACCGCCTCCGCCTCCGCCTCCTCCACCG
NCU07438.1 1568 1596 TCCCTCCCCCTCCTCCTCCCCCTCCTCCA
NCU07438.1 1830 1849 TGCGTTGGCGTTGGCGTTGC
NCU07438.1 1877 1902 GTGATGATGAAGATGATGGTGATGAT
NCU07440.1 1288 1303 GGCGGTGGTGGTGGTG
NCU07440.1 2558 2581 TGGTGGGGAGGGAGGCGGCGGGGA
NCU07443.1 3884 3898 TCTTCATCTTCTTCT
NCU07445.1 409 424 GACGAAGAAGAAGACG
NCU07445.1 1385 1401 CCCTCCTCCTCCGCCTC
NCU07445.1 1608 1622 CCTCCGCCGCCGCCT
NCU07445.1 1688 1722 TATCATCATCATCATCATCATCATCATCATCATCC
NCU07445.1 1925 1942 CCTCTTCTTCTTCTTCTG
NCU07445.1 1968 1991 ATCAACAACAACAACAACAACATC
NCU07446.1 445 465 AGGGAGGCGGCGGGGTGGGCG
NCU07449.1 9 33 CACAACCACCACCGCCCTCCTCCTC
NCU07450.1 980 999 CGGAGGAGGAGGACGAGGAG
NCU07451.1 1877 1906 AGAGGGAGAAGGAGAAGGAGAAGAAGAAGG
NCU07452.1 89 109 CTCCCCTCCCCTCCACCCCCG
NCU07453.1 284 302 CTTCCACTTCTTCCACTTC
NCU07453.1 361 392 GCCGCCGCCACCACCACCACCACCACCACCGC
NCU07453.1 600 615 GGATTTGGATTTGGAT
NCU07453.1 680 743 ATGGTGGTGGTGGAGATGAAAAAGAAGATGAAAAAGAAGGGGGAAAAGAAGGGGGAAAAGGAGG
NCU07453.1 765 783 AGGGGGAGGAGGAGGAGCA
NCU07455.1 504 528 ATCTGGATCGGGATCGGGATCGGTA
NCU07455.1 633 661 CTCATCATTATCATCATCATCATCATCAA
NCU07455.1 935 949 ATCGTCGTCGTCGCC
NCU07456.1 101 130 CCTCTTCTTCTTCCTCCTCTTCTTCTTCTG
NCU07458.1 1816 1839 CCGTCGTCGTCGTCGTCGTCGTCT
NCU07458.1 2191 2211 TCTTCATCATCATCATCATCC
NCU07458.1 2304 2326 CACAACAACAACAACAACAGCAA
NCU07462.1 245 262 GCGGCAGCAGCAGCACCA
NCU07469.1 236 273 TGGAGGAGGAGGAGGAGGAGGAGGAGGAGGAGGAGGAG
NCU07470.1 344 371 AACGGCCCGTATACGGCCCGTATACGGG
NCU07473.1 27 61 ACCCTCCTCCCCGCTCTCCCCCCTCTCCCCCTCCG
NCU07473.1 3453 3468 CGAGGAGGAGAAGGAG
NCU07473.1 3610 3627 GAGAAGGAGGAGGAAGAG
NCU07473.1 3780 3824 TGGAGGAGGTGAGGGGAGTGGAGGTGGAGGTGGAGGTGGAAGTGG
NCU07473.1 3951 3970 TGCTGATGTTGATGCTGATG
NCU07474.1 356 376 CCCCCTCCCCCTCGCCCTCCC
NCU07476.1 120 134 CTCTTCCTCCTCCTC
NCU07476.1 178 196 CACCAACCCCAACCCCAAC
NCU07477.1 424 440 GAGGAAGAAGAGGAAGA
NCU07477.1 499 519 GAAAGAAAGAAACAAAAGAAG
NCU07477.1 2914 2930 TCTGCTTCTTCTTCTTC
NCU07477.1 3123 3138 ATCACCACCACCATCA
NCU07477.1 3303 3317 CCCTCCTCCTCCTGC
NCU07478.1 74 102 ACTCCTCCTCGTCCGCCTCTTCCGCCTCT
NCU07479.1 2356 2367 AAGAAGAAGAAG
NCU07481.1 2778 2793 CGATGATGATGATGCT
NCU07481.1 3238 3253 CCCCCTCCTCCTCGTC
NCU07482.1 173 204 TCAGCAACAGCAACAGCAGTACTACTACTACC
NCU07482.1 503 518 ACCACAACCACAACCA
NCU07482.1 959 972 GGAAGGAAGGAAGG
NCU07482.1 1065 1088 AAAGGATGGGAAGGATGGGAAGGG
NCU07482.1 1108 1128 GAAGAGGAGGAGGAGGATGAG
NCU07482.1 1241 1260 TGAAGAAGAAGAAGAATAAG
NCU07482.1 1299 1326 TGAGGAGGAGGAGGAGGAGGAGGAGCAG
NCU07483.1 1383 1401 CGGCGACGACCACGACTAC
NCU07483.1 2031 2051 ACATCATCATCATTATCATCA
NCU07483.1 2111 2129 CGACTTCGAGTTCGAGTTC
NCU07483.1 2229 2243 GATGGTGGTGGTGGT
NCU07484.1 661 682 CACGACTACGACGGCGACCACG
NCU07484.1 2441 2461 ACAGCAGTAGCAACAGCCGCA
NCU07485.1 726 740 CGCGGCGGCGGCGGA
NCU07486.1 299 317 CCACTACTACTACTACAAC
NCU07491.1 312 336 CTTCTACGACATCTACGACATCTCC
NCU07491.1 987 1005 CGGTGGTGGTGGTGGTGGA
NCU07492.1 230 251 CTTCACCTTCGCCTTCACCTTC
NCU07492.1 382 397 GGTGGGGGTGGTGGTG
NCU07492.1 2449 2475 TCCTCTTCTTCTTCTTATTCTTCTTCT
NCU07492.1 2702 2720 CCTCTGCCCCTGCCCCTGC
NCU07492.1 3142 3163 GTCGCTGACGCTGACGCTGGCG
NCU07492.1 3491 3505 GGGAGGAGGAGGATG
NCU07493.1 66 80 CCAGCAGCAGCAGCG
NCU07493.1 89 103 CCTCCACCACCACCC
NCU07493.1 366 383 CGGTGGTGGTGGTGGTGC
NCU07493.1 663 679 CGGCGACGACTACGACG
NCU07494.1 282 298 ATCCTCCTCCTCCTCCA
NCU07494.1 329 351 CCAACGACCCCAAAGACCCCAAC
NCU07495.1 1064 1082 CGGAGGAAGAGGAGGACGA
NCU07496.1 277 303 AAGACGACGACGACGACGACGACGACC
NCU07496.1 354 379 TGGCAGTGGCAGTGACAGTGACAGTG
NCU07496.1 383 407 ACAGCAGCAGCAGCAGCAGCAGCAA
NCU07496.1 1056 1108 ACCACAACCACAACAACAACAACAACAACAACAACAACCACAACCACAATCAC
NCU07496.1 1111 1146 CCACAGCCACAGCCACAACCACAACCACAACCGCAA
NCU07496.1 3858 3872 GAGGAAGAAGAAGAC
NCU07496.1 3882 3901 TGAGGAGGGGGAGGAAGAGG
NCU07496.1 3931 3983 GACGCAGAGGCAGAGGCAGAGGCAGAGGGTGATGAAGATGGTGATGGTGATGC
NCU07496.1 4167 4196 AACCACGACCACGACCACCACGACCACCGC
NCU07496.1 4199 4329 CAATAAATAACAACAACAACAACAACAACAACAACAACAACAACAACAACAACAACAACAACAACAACAACAACAACAACAACAACAACAACAACAACAACAACAACAACAACAACAACAACAACAACACC
NCU07496.1 4340 4366 CATCAGCTTCAGCATCAGCATCAGCTT
NCU07496.1 4416 4439 CGGTGATGGTGGCGGTGGCGGTGA
NCU07496.1 4466 4493 AGGAAGAACAAGAAGAAGAAGAAGAAGG
NCU07496.1 4574 4604 CTGCTTCTACTTCTGCTTCTGTTTCTGCTTC
NCU07496.1 4674 4692 TGGGTCTGGATCTGGATCT
NCU07496.1 4774 4793 AAACGCAAAAGCAAAAGCAA
NCU07496.1 4939 4980 ACTACCTCTACCTCTACCTCTACCTCTACTACTACTACTGCT
NCU07496.1 4983 5006 AAACAGAACCAGAACCAGAACCAC
NCU07496.1 5197 5233 GCGGCTGCTGCTGCTGCTGCTGCTGCTGCTGCTGGTG
NCU07496.1 5430 5515 TGGGGAGGAGGAGGAGGAGGAGGAGGAGGAGGAGGAGGAGGATGAAGAAGAAGAAGAAGAAGAAGAAGAAGAGGAGGAGGAAGAGG
NCU07496.1 5541 5568 TGGGGAGGAGGGGGAGGAGGAGGAGGGT
NCU07496.1 5592 5630 GGGTGAGGAGGATGAGGAGGATGAGGACGACGACGAGGA
NCU07496.1 5658 5678 CGATCTCGATGTCGATGTCGA
NCU07496.1 5693 5714 ATGCGTATACGTATACGTATGC
NCU07496.1 5843 5875 GCGAGGACGACGACGACAACGACGACGACGACA
NCU07496.1 6030 6059 CCAGTCGCAGTCTCAGTCGCAGTCTCAGCC
NCU07496.1 6185 6200 CCAACACCAACACCAA
NCU07496.1 6202 6221 CCCAAACTCAAACCCAAACC
NCU07496.1 6253 6268 ACAGCAGCAGCATCAG
NCU07496.1 6294 6305 ATCATCATCATC
NCU07496.1 6344 6359 CAGGAGGAGGAGGAGA
NCU07497.1 347 366 GCTCCTCCTCCTCCTCCTCA
NCU07498.1 412 446 GCGGCAGCAGCAGCAGCAGCAGAAGAAGAAGAACA
NCU07498.1 1249 1271 GAAGAGGCGGAGGACGAGGACGA
NCU07498.1 1414 1430 GAGAAGGAGGATGAGGA
NCU07498.1 3458 3478 TGGCGGAGGCGGTGGGGAGGT
NCU07498.1 3597 3634 GGGGAAGGGGAAGGGTAAGGGGAAGGGGAAGGGGAAGA
NCU07498.1 3649 3668 GAGGAAGAAGAAGAACAAGA
NCU07498.1 3769 3793 AGAGGAAGGGGAAGGGGAAGGGGGA
NCU07502.1 15 60 TGAGGATAAGGATGAGGATGAGGATGAGGATGATGATCATGATTAT
NCU07502.1 1113 1146 AGGCTTCTCTCTTGACGGCTTCTCTCTTGACGGA
NCU07503.1 378 400 TGATCACCATCATCATCATCATG
NCU07504.1 208 231 TCATCCTACGCATCCTACGCGTCC
NCU07504.1 2191 2210 TATGATGATGAGGATGAGGA
NCU07505.1 136 156 GAGAAGAAGAAGAACAAGAAG
NCU07505.1 1302 1339 ATCAACGACAACAACGACATCAACGACAACGACAAAAA
NCU07505.1 1398 1433 TCCCCCTCCTGCTCCTCCCGGAGGAGGAGGAGGAGC
NCU07505.1 1688 1719 TGGAGGAGGAGGAGGAGGAGGAGGAGGAGGAG
NCU07507.1 1627 1653 AACACCACCACCACCACCACCACCCCA
NCU07507.1 1670 1681 CCACCACCACCA
NCU07507.1 2256 2267 ACCACCACCACC
NCU07508.1 297 313 TGGCCGGCCGGCCGGCA
NCU07512.1 649 665 CCTTCTTCTTCCTCTTC
NCU07514.1 237 255 CACCATCCTCACCATCCTC
NCU07514.1 3220 3242 GCTGCCTCCGCTGCCGCCGCCTC
NCU07514.1 3588 3606 CGCTGCTGGTGCTGCTGCC
NCU07516.1 1203 1220 CGAAGAAGAAGGAGAAGA
NCU07516.1 4359 4373 CATCTTCTTCTTCAT
NCU07516.1 5202 5217 GGCTGCGGCGGCGGTG
NCU07517.1 116 134 CACAACATCAACAACAAAA
NCU07517.1 410 468 GCCACCACCACCGCCGCTCCGCCTCCCCCTCTTCCTCCTCCTCCGATTCCGACTCCGAC
NCU07517.1 677 699 ACATCATCAACATCATCATCTTC
NCU07524.1 348 374 CTACAACAGCAACAACAACAACAACAT
NCU07525.1 88 103 AACAGCAACAACAACA
NCU07525.1 244 260 GCCACCACCACTACCAC
NCU07525.1 316 344 CATCAGCAGCAGCAACAACAACAACAGCA
NCU07525.1 1942 1968 ACCTCTTCCTCCTCTTCCTCCTCTTCC
NCU07525.1 1982 2004 CGACAACAACAACAACAACAGCA
NCU07525.1 2075 2097 CATCCCCCTCCTCTTCCTCCTCT
NCU07525.1 2147 2161 CAACCACCACCACCA
NCU07525.1 2348 2375 CTTCCCATTCCCATTCCCATTCCCAATC
NCU07525.1 2396 2411 CTTCCGCTTCCGCTTC
NCU07525.1 2510 2546 CTGCTTCTTCTTCTTCTTCTTCTTCTTCTTCTTTTGT
NCU07525.1 2575 2602 GACAACAACAACAACAACAACAACAACG
NCU07525.1 2688 2708 TAACGGCAACGGCAACGGCAC
NCU07525.1 2770 2804 GATGAGGAGGAGGAGGAAGAGGAAGAAGAAGAGGA
NCU07528.1 1071 1099 CACTGAGGCCACCACCGAGGCCACCACCA
NCU07529.1 261 283 CGAGGGGGATGAGGAGGTGGAGA
NCU07529.1 434 470 TGCAGCAGCAGCAGTTTGGACAGTTTGGGCAGTTTGG
NCU07529.1 574 598 GGGGGAGGAGCAGGAGCAGGAGGAC
NCU07530.1 1649 1667 AGGTGGAGGAGGAGGAGGC
NCU07531.1 2676 2696 CCCACCGCCACCATCACCAGC
NCU07531.1 2834 2849 CCTCTACCTCTACCTC
NCU07531.1 3207 3252 TGATGGGGGAGAAGATGGGGGAGAAAATGGGAGTGGGAGTGGGAGG
NCU07532.1 32 58 CTACCACCACCACCACCACCACCTCCT
NCU07532.1 314 325 CTGCTGCTGCTG
NCU07532.1 477 496 CGGTGGTGGTGGTGGTGGTT
NCU07532.1 801 824 GTCCCACTCCCACTCCCACACCCA
NCU07532.1 829 895 CACACCCACACCCACTCCCACTTCCACTCCCACGCCCTCTCTCCCCACGCCCATGCCCAAGCCCAAG
NCU07532.1 951 973 CAGCTCCAACTCCAACTCCAATT
NCU07532.1 1033 1072 GGCAGCAGCAGCAGCAGCAACAGCAGCGGTAGCGGTAGCG
NCU07532.1 1143 1160 GCCTCCTCCTCCTCCTTC
NCU07532.1 1162 1191 TCGTCTTCTTCTTCTTCTTCTTCTTTTTCT
NCU07532.1 1218 1344 GGGTAGTGGCGGTTGTGGTGCTGCTGGTGGTGGTGCTGGTGCTGGTGCTGGTGCTGGTGCTGGTGCTGGTGCTGGTGCTGGTGCTGGTGCTGGTGCTGGTGCTGGTGCTGGTGCTGGTGCTGGTGGG
NCU07532.1 1488 1504 TGGGCGTGGGCGTGGGC
NCU07533.1 1020 1039 CGAGGAGGAGGAGGAGAAGG
NCU07533.1 1188 1209 CACCTCATCCTCATCCTCCCCC
NCU07533.1 1516 1545 GAAGAAGGGCAGGAAAAAGGGCAGGAAGAA
NCU07534.1 691 705 GCCGCTGCCGCCGCC
NCU07535.1 1437 1472 GGGAAGAGGAGGAGGAGGAGGAGCAGGAGGAGGGGG
NCU07537.1 631 649 GGGACAGGAACAGGAACAG
NCU07537.1 1232 1247 CAACGACAACAACAAC
NCU07537.1 1336 1352 GGCACCGGCACCGGCAC
NCU07537.1 1386 1413 CACCTCAACCTCAACCTCAACCTCAACT
NCU07537.1 1729 1765 AGTGGTGATGGTGATGGTGATGGTGATGGTGATGGGG
NCU07538.1 883 898 GCTAGTGCTAGTGCTA
NCU07538.1 987 1002 AGAAGGAGGAGGAGGA
NCU07538.1 1036 1052 GAGAGAGAAAGAGAGAG
NCU07541.1 1007 1023 TCCGCCGCCGCAGCCGC
NCU07541.1 1674 1706 TGGCGAGGAGGAGGAGGAGGAGGAGGAGGGTGT
NCU07542.1 324 335 GTCGTCGTCGTC
NCU07542.1 339 371 CGCTGCCCCCGCTACCCCCGCTGCCGCCGCCCC
NCU07542.1 747 762 TGGTGATGATGACGAT
NCU07542.1 1026 1047 TGGCGAGGGTGGTGAGGGTGGC
NCU07543.1 907 929 GAAGCCGTAGCCGAAGCCGAAGC
NCU07543.1 1009 1028 GCTGAAGCTGAAGGTGAAGC
NCU07543.1 1123 1139 GTAGCAGCAGCAGCGGC
NCU07545.1 16 34 CCATCATCATCATCATCGT
NCU07545.1 473 507 ATGGACATGGAAATGGAAATGGAAATGGAAATGGG
NCU07545.1 510 536 ATGGGAAGAAGGGGAAGAAGGGGAAAA
NCU07545.1 653 691 AGAGGAGAGGGTGGGGAGGAGGAGGAGGAGGAGGAGGAC
NCU07545.1 786 807 ACAGCAACAGCAGCAGCAGCAA
NCU07551.1 798 817 TGACGACGAAGACGACGAGG
NCU07553.1 507 523 CGACAACAACCACAACA
NCU07553.1 667 681 CTACCACCACCACCC
NCU07554.1 608 623 TGGAGGAGGAGAAGGA
NCU07554.1 1064 1079 AGAAGGAGGAGGAAGA
NCU07557.1 1373 1393 TCCCTCCACCCCCTCCACCCA
NCU07557.1 2062 2078 CAAACGCAAACGCAAAC
NCU07557.1 2120 2139 GCCAAGGCCAAAGCCAAAGC
NCU07557.1 2445 2463 CAGAAGAAGAAGAAGAAGT
NCU07557.1 2477 2498 TCCCCCCACCCCCTCCTCCCCT
NCU07557.1 2499 2523 GCCCTCCTCCACCCTCCTCCACCCC
NCU07557.1 2705 2725 AGGATGATGATGATGATGTTG
NCU07557.1 3092 3113 CTTCAACTGCAACTGCAACTAC
NCU07557.1 3141 3168 GGATGATGGTGATGATGATGATGATGAG
NCU07559.1 1324 1350 GATGAGGAGGAGGAGGAGGAGGAAGAG
NCU07560.1 136 171 GCCTCTGCCACTGCCACTGCCACTGCCACTGCCACG
NCU07561.1 863 884 AGGATGACGATGGTGACGATGG
NCU07562.1 353 369 CCCCCGCCGCCGCTGCC
NCU07563.1 1218 1229 TGGTGGTGGTGG
NCU07564.1 9 20 CGACGACGACGA
NCU07564.1 978 1003 CTTCCTCCTCATCCTCTTCCCCCTCT
NCU07565.1 637 671 CCAACTCCAGCTCCAGCTCCAGCTCCAGCTCCATC
NCU07567.1 691 715 GTCAAGAAGGCCAAGAAGGCCAAGG
NCU07568.1 578 599 AGGCAGCGGCGGCGGCGGCAGC
NCU07568.1 850 878 GCGGCAGCATCAGCATCAGCAGAAGCAGA
NCU07568.1 964 986 GTTGATGCTGATGCTGATGCCGA
NCU07574.1 92 112 CCCAGACCCAGAACCAGACCC
NCU07574.1 520 535 GCCGCTGCTGCTCCTG
NCU07574.1 850 864 CCTGCTGCTGCTCCT
NCU07575.1 1497 1511 GTTGGTGGTGGTGGA
NCU07575.1 1532 1556 GCAACAACAAGAACAACAACAACGA
NCU07576.1 9 33 GCCGCAGCAACAGCAACAGCAGCAA
NCU07576.1 906 932 GCGGAGGAGGTGGAGGAGGGAGGTGGA
NCU07577.1 317 337 GGGAGCAGGAGGAGAAGGAAG
NCU07578.1 272 294 GTTTTTTGTTTTTCTTGTTTTAT
NCU07578.1 447 488 TTCCTCCTCCTCCTCCTCCTCCTCCTCCTCCCCCTCCTCCTC
NCU07578.1 531 546 CGACGGCGGCGGCAGC
NCU07578.1 552 567 CCGACGACGACGACCA
NCU07578.1 578 599 GGGCTGCGGCTGCGACGGCTGC
NCU07578.1 893 914 CGTCGGCATCGGCATCGGCGTC
NCU07578.1 983 997 GAAGGAGGAGGAGGG
NCU07579.1 861 875 CAAGAAGAAGAAGGA
NCU07579.1 1114 1128 GAGGACGACGACGAT
NCU07581.1 755 785 GTGATGCGGCTGGTGGTGCGGCTGGTGGTGG
NCU07581.1 856 873 GGTGCTGCTGCTGGTGCT
NCU07582.1 1181 1197 AGAAGGAGGAAGAGGAG
NCU07582.1 1202 1223 ATGAGAAGGAGAAGGAGAAGAC
NCU07582.1 1276 1290 GCTACTACTACTACC
NCU07582.1 1613 1629 GGCGTCGTCGTCGTCGC
NCU07582.1 1720 1736 AACCAAAACCAAAACCA
NCU07582.1 1772 1793 CCAACAACAACAACAACAAAAC
NCU07583.1 96 111 CGTCGCCGCCGCCGGC
NCU07583.1 1220 1234 AGAAGGAGGAGGAGG
NCU07583.1 1249 1268 GAGAGTGAGAGTGACAGTGA
NCU07583.1 1295 1316 GCGAGAGCGACAGCGAGAGCGA
NCU07584.1 64 87 ACAGCAGCAGCAGCAGCAGCAGCG
NCU07586.1 664 737 GACGAAGATGATGAAGATGATGAAGATGATGAAGATGATGAAGATGACGAAGAGGACGGAGAGGACGGAGATGA
NCU07586.1 740 770 AAGATGACGAAGAGGACGAAGAGGACGGAGA
NCU07586.1 776 881 AAGATGACGAAGAGGACGAAGAGGACGAAGAGGACGAAGAGGACGAAGAGGACGAAGAGGACGAAGAGGACGAAGATGACGATGAAGATGACGATGAAGATGACGG
NCU07588.1 4 32 TCCCGCCCACCACCCCTCCCCCACCCCAC
NCU07588.1 1084 1095 AAGAAGAAGAAG
NCU07591.1 2431 2467 GATAAGGAGAAGGAGAAGGAAAAGGAAAAGGAAAAAG
NCU07595.1 5 26 CCAACACCAACAACCACAACCA
NCU07595.1 697 713 CTACCTCTACCTCTACC
NCU07595.1 786 800 CAGCACCACCACCAA
NCU07597.1 1030 1045 GAAGAGGAAGAGGAAG
NCU07598.1 1166 1186 CGGAGAAGGAGGAGAAGGATG
NCU07598.1 1632 1652 CTTGTTGGTGTTGGTGTTGCT
NCU07598.1 2167 2188 GCGGAGGAGGGAGGAGGAGGCG
NCU07604.1 8 22 ACCAACAACAACAAT
NCU07604.1 487 512 GAAGAGGGGGAGGAGGAGGTGGTGGT
NCU07604.1 516 527 GAAGAAGAAGAA
NCU07605.1 884 899 AGGCTAAGGCTAAGGC
NCU07605.1 1798 1816 AAGCAGAAGAAGAAGAAGG
NCU07605.1 3807 3838 AAGCAGCAGCAGTAGTAGCAGTAGCAGTAGTG
NCU07607.1 1600 1618 GGGAGTGGAAGTGGAAGTG
NCU07618.1 1302 1317 GGAGCCGGAGCCGGAG
NCU07618.1 1742 1763 CCAGCCCCAGCAGCCCCAGCAA
NCU07618.1 2588 2606 CTTCCAGCCCTTCCAGCCC
NCU07618.1 3732 3747 GAAGAACAAGAAGAAG
NCU07618.1 3985 4012 TCCGTCGCCGCCGCCGCCACCGCCGCTG
NCU07618.1 4769 4791 TACCCGCCGAACCCGCCGAACCT
NCU07618.1 5102 5122 ATGGAAATGCAAATGCAAATG
NCU07619.1 1053 1069 CCGCGGCGGCGGCGGTG
NCU07620.1 934 956 ACCACATCCACATCCACATCCAA
NCU07620.1 1733 1771 CGAGGAGGAGGAGGAGGAGGAGGGAGCGGGAGGAGGTGA
NCU07622.1 916 931 GACTTTGACTTTGACT
NCU07625.1 67 94 GACGCCGCCGCCGCCGCCGCCGCCGCCA
NCU07625.1 335 371 TCGCTGCCGTCCCTGCCGTCCCTGCCGCCGCCCCCGC
NCU07625.1 566 582 GCAACAACAACAATAAC
NCU07625.1 1069 1106 CAACAGCACCACCAGCACCACCAGCAGCAGCACCAGCA
NCU07625.1 1115 1150 GGCAGCAGCAGCAGCACCAGCAACAACAACAACAAG
NCU07625.1 1151 1189 GGCAGCAGCAGCAGCACCAGCAACAACAACAACAACAAG
NCU07625.1 1190 1217 GGCAGCAGCAGCAGCAGCAGCAGCAACA
NCU07625.1 1534 1588 GATCCCGCTGCTCCCGCTGCTGCTGCTGCTGCTGCTGCTACTCCTCCTCCTCCTG
NCU07625.1 1748 1780 TGGCTGCGGCTGCGGCGGCGGCGGCGGCGGCGA
NCU07626.1 695 745 AGGGGGTGGAGGAGGTGGTGAGGGAGGTGGTGGGGAGGGTGAGGGGGGTGA
NCU07627.1 85 113 CCCACACCCACGCCCACGCCCACGCCTAC
NCU07628.1 281 295 TCTACTTCTTCTTCT
NCU07630.1 406 427 GCGGGTGGGGTGGTGGAGGGGA
NCU07630.1 604 622 GAGAAGAAGAAGAAGAACA
NCU07637.1 1258 1272 GAGGACGACGACGAC
NCU07644.1 2363 2385 TTCAGCATCATCATCAGCATCAG
NCU07645.1 834 851 CAACGACGACGACGAAGA
NCU07647.1 81 133 CGGTGGCTACCAGGGCGACGGTGGCTACCAGGGCGACGGTGGCTACCAGGGCG
NCU07648.1 2171 2193 ACATCCATCCATCCATCCATCCT
NCU07648.1 2382 2398 TCTCCTCCCCCTCCTCG
NCU07648.1 2727 2769 GGGGAAAGGGGAGAGGGAAAGGGGAGAGGGGGAGAGGGGGAGG
NCU07652.1 679 690 AAGAAGAAGAAG
NCU07652.1 1538 1561 CTTCTGCTCCTGGTGCTGCTGCTT
NCU07654.1 86 104 CCGCCACCACCACAACCAC
NCU07654.1 112 134 CCCACCACCACCACTACCACCAC
NCU07654.1 241 255 GACGAAGACGACGAC
NCU07654.1 408 433 CAACAGCAATAGCAACAGCAGCAGTA
NCU07654.1 442 456 GGTGGTGGCGGTGGT
NCU07654.1 793 804 ATGATGATGATG
NCU07654.1 1005 1026 GAGCCAGATGGGCCAGATGGGC
NCU07655.1 83 103 CCACCGGCACCGGCACCGGCT
NCU07655.1 204 218 GCAACAGCAGCAGCA
NCU07655.1 243 272 GCAACCACAACAGCAGCCACAACAGCAGCA
NCU07655.1 293 334 GACAACCACAACAACAACAGCAGCAGCAGCAGCAGCAGCAGA
NCU07655.1 411 450 GCAACAACAACAACCACAACAGCAACAACAGCAACAACAA
NCU07655.1 463 474 GGAGGAGGAGGA
NCU07655.1 512 532 TCGGCGGCGGCGGCGTCGGCG
NCU07655.1 684 733 ACAGCAGCAACAACAGCAACAGCAACAGCAACAGCCGCAGCAGCAGCAGA
NCU07655.1 833 848 CCTCCACCACCACCAC
NCU07655.1 1461 1472 AGGAGGAGGAGG
NCU07655.1 1560 1578 GGACGAGATGGACGAGATG
NCU07656.1 28 44 CGCGGCGGCCGCGGCGG
NCU07656.1 538 560 AAGACGACGACGACGACGACGGC
NCU07656.1 756 774 GGATGATGATGAGGATGAT
NCU07656.1 887 908 AGGATGATGATGATTATGATGA
NCU07657.1 131 169 ACACCCCTCCCCTCCTCACCACCCTCCTCCCCCGCCTCG
NCU07657.1 516 559 ACCACAACGACAACAACAACAACAACAACAACAACAACAACATC
NCU07657.1 966 993 CGAACAAGAAGAGGAAGAAGAAGAAGCA
NCU07658.1 2490 2506 AGCGGCGGCTGCGGCGG
NCU07658.1 5337 5352 CGTGGTGGTGGAGGTG
NCU07658.1 5583 5606 CTCCAACTCTAACTCTAACTCTAC
NCU07658.1 5726 5752 TTGGTGGTGGTGGTGGTGGTGGTGGTT
NCU07658.1 5756 5778 GGGAGAGGGAAAGGGAGAGGGAG
NCU07658.1 5786 5809 GAGAAGGGGAGGGAGAAGGGGAGG
NCU07659.1 663 678 TGCCGCCGCCGCTGCC
NCU07662.1 488 512 TCGTCTCCGCCGTCTCCGCCGACTC
NCU07666.1 941 955 AGAAGAAGGAGAAGA
NCU07668.1 891 912 GATCATCTTCATCATCATCAAC
NCU07669.1 2440 2483 CAGCAACAACAACAACAGCACCAGCAGCATCAGCAGCAGCAACA
NCU07669.1 2491 2509 CACCAACAACAACAACACC
NCU07669.1 2637 2655 TGCCGCTGCCGCCGCCGCG
NCU07669.1 2921 2939 CACAACAGCAACAACAACG
NCU07669.1 2962 2998 CTACAGCAACAGCAACAACAGCAACAACAACAACAAG
NCU07669.1 3260 3300 AGGGTGGTGGCGGTGGAGGAGGAGGTGGTGGTGCTGGTGGG
NCU07671.1 691 757 AACAAGAAGAAGAATGAGGAGGAGAAGGAGGAGGAGAAGGAGGAGGAGAAGGAGGAGGAGAAGGAAG
NCU07672.1 376 390 GCTGCCGCCGCCGCC
NCU07672.1 623 641 CGGCTGCTGCTGCTGCTTC
NCU07672.1 645 659 CTCCGCCGCCGCCGG
NCU07673.1 4 19 GACTACGACGACGATG
NCU07673.1 1518 1533 GCGCCAGCGCCAGCGC
NCU07673.1 1631 1652 GACAACAACAACAACCACAACA
NCU07674.1 1049 1069 CGGAGGCGGAGGAAGAGGATG
NCU07675.1 427 449 GATGAAGAAGAAGAAGAAGAAGC
NCU07679.1 1041 1059 GAAGGAGAAGACGAAGACG
NCU07681.1 101 118 TCCTTTCTTCCTTCCTTC
NCU07683.1 272 291 GAGGCGGCCGCGGCGGCGGA
NCU07683.1 308 335 ATGGCGGCCGTGGCGGCCGTGGCGGACG
NCU07684.1 1470 1494 GGCGCAGACGGCTCAGACGGCGCAG
NCU07685.1 1649 1690 CGCAGCGGCAGCAGCAACAACAGCAACAGCAACAGCAACAGA
NCU07687.1 266 288 ACGACAACAACAACAACAGCAAC
NCU07687.1 480 496 GACAACAACGACAACAA
NCU07687.1 631 648 GAGAAGAAGAAGAAGCAG
NCU07688.1 2582 2617 GGCAGCAGCAGCAGCAGCAGCAGCAGCAGCAGCAGG
NCU07688.1 2745 2770 AGGTGGAGGAGGTGGTGGTGGAGGGT
NCU07691.1 1022 1043 GCGATGACGAAGACGACGAGGA
NCU07691.1 3362 3376 CTGCGGCGGCGGCTG
NCU07692.1 752 772 CTGCCGCTGCCGCCGCCGCAG
NCU07695.1 356 378 CTGCTACTACTACTACTACTACA
NCU07699.1 1912 1928 GGCAGCAGCAGCAGCAT
NCU07702.1 670 684 GAGGACGAGGAGGAG
NCU07706.1 83 99 CAGAAGAAGAAGAAGAC
NCU07706.1 912 942 TGCTTCGCGGGCTCCTTCGCGGGCTCCTTCC
NCU07706.1 2330 2355 CTCCACCGCCACCACCACCACCCCCT
NCU07710.1 340 377 CATCACCATCACCACCACCATCATCATCACCATCATAA
NCU07710.1 5747 5771 TGTCGGCTGCGTCGGCTGCGTCTGC
NCU07710.1 5866 5887 TCAGCTGCAGCTGCAGCTGCTC
NCU07710.1 5889 5906 AGCGGCGGCGGCAGCGGC
NCU07710.1 5972 5987 TTGGTGGTGGTGCTGG
NCU07711.1 452 469 AAAAGAAGAAGAAGCAGA
NCU07711.1 1273 1301 CAGGAGGAGGAGGACGAGGAGGAGGAGGG
NCU07712.1 2010 2030 TGAGGATGAGGAAGAGGAGGG
NCU07712.1 2033 2059 AGGCGGAAGAGGCAGAAGAGGCGGAAG
NCU07713.1 641 661 ATAAGAAAAAGAAAAAGAAGT
NCU07714.1 1108 1130 GAAGAGGATGAGGAGGAGGAGGG
NCU07714.1 1205 1228 CCGAAGACGACAACGAAGACGACC
NCU07715.1 2002 2018 GAGGGGGAGGAGGATGA
NCU07717.1 510 526 TGGTAGTGGTGGTGGTG
NCU07718.1 921 939 CGCTGCTGCTGCTGCTCCT
NCU07718.1 941 962 TGACGACGACGACGACGACCAC
NCU07722.1 753 772 GGAGAAGGAGACGGAGACGG
NCU07722.1 1085 1118 TCGACGAGGACGAGGACGAGGATGAGGAGGATGA
NCU07722.1 1135 1160 GATGATGAGGAAGATGAGGAAGATCA
NCU07724.1 1168 1184 GATGAGGAGGACGAGGA
NCU07731.1 159 180 AGAGGCGGAGCAGGAGGAGGAC
NCU07731.1 2096 2140 ATGGTGGTGGTGGTGGTGGTGGTGGTGGTGGAGGCGGCGGTGGGT
NCU07732.1 140 161 CTGCCGCTGCCACCGGCGCCGA
NCU07733.1 380 394 TCGACGACGACGCCG
NCU07734.1 68 84 AGAACAACAACAACATC
NCU07735.1 497 518 GCGCTCGTGGCGATCGTGGCGA
NCU07736.1 1119 1135 CTCCGCCGCCGCCGCGG
NCU07736.1 1729 1743 GAGAAGGAGGAGGAG
NCU07739.1 24 51 CGACGGCGGCGGCGGCGGCGGCTGCGGC
NCU07739.1 1401 1417 TCAGCAGCAGCAGCAGT
NCU07739.1 1465 1480 GAGGATGATGATGAGG
NCU07740.1 627 641 GAGGATGATGATGAT
NCU07751.1 9 34 CTACCACTACCTCCACCACCACCACA
NCU07752.1 220 246 CCCCAGCACCAGCCCCAGCCCCAGCCT
NCU07752.1 395 418 ACAGCAGCAGCAGCAGTAGCAGCA
NCU07752.1 492 597 CGAGGAAGAGGAAGAGGAAGAGGAAGAGGACGAAGAAGAAGACGAAGACGAAGGCGAAGAAGAAGAAGAAGAAGAAGAAGAAGAAGAAGAAGAAGAAGAAGAAGAC
NCU07752.1 645 663 CCCCGGCCCGGGCCCCGGC
NCU07753.1 820 836 TCTTCGTCGTCGTCTTC
NCU07753.1 1196 1226 CGCCGCCTCCCTCCGCCTCCTCCTCCTTCTC
NCU07753.1 1451 1479 AGAAGCAGCAGCATCAGCATCATCAGCAG
NCU07753.1 1703 1738 ACACCACCACCACTACCGCCGCCGCCGCCACCACCG
NCU07753.1 2084 2118 TAACAACAACCACAACAACCACAACTACCACAACA
NCU07755.1 1120 1134 AAGAAGGAGAAGAAG
NCU07760.1 821 839 CCTCCGCCGCCGCCGCTGC
NCU07760.1 932 960 CTTCTGCTGCTGCTCCTGCTGCTCCCGCT
NCU07762.1 626 641 AACAAGAAGAAGCAGA
NCU07768.1 214 271 TGCTCCTCCTCCTCCTCCTCCTCCTCCTCCTTCTCCTCCTCCTCCTCCTCCTCCTCCA
NCU07768.1 612 629 AGCTGCTGCTGCTGCTGG
NCU07769.1 1267 1285 GGTCCAGGGCCAGGGCCAG
NCU07770.1 242 262 AGGGAGAGGGGGAGGGAGAGG
NCU07771.1 539 550 CCACCACCACCA
NCU07771.1 939 960 CGCTGCTGCTACTGTTGCTGGT
NCU07771.1 1045 1068 GACGACGAAGCCGACGAAGCCGAT
NCU07773.1 789 803 GCAGGAGGAGGAGGA
NCU07773.1 819 853 TGCGAGCGCGAGCGTGGAGGAGGTGGCGGAGGAGT
NCU07775.1 515 529 AGGATGATGATGAGG
NCU07775.1 575 590 AGAAGGAGGAGGAGCA
NCU07775.1 878 898 CCAACAACAATAACAACAACC
NCU07775.1 981 1000 TGCAGCAGCAGCAGCAGCCG
NCU07775.1 1037 1058 AGGAGAAGGAAAAGGAAAAGGA
NCU07775.1 1164 1179 GCATCAGCAGCAGCAG
NCU07776.1 302 323 CCGCTGCCACCACTGCCACCAC
NCU07776.1 542 567 TCGCTGCCCTTGCTGCCCTTGCTGCT
NCU07777.1 109 128 ACACCACACCACACCGCACC
NCU07778.1 2545 2560 GCCGCAGCAGCAGCTG
NCU07778.1 2876 2897 GTCAGCATCATCAACATCAGCA
NCU07778.1 3067 3092 GGATCCGGCTCCGGCTCCGGCTCGGG
NCU07779.1 2241 2263 TCAGCAGCAGCAGCAGCAGCAAC
NCU07782.1 95 109 CCCACCACCACCACA
NCU07784.1 59 74 AGCCGCCGCCGCCTCC
NCU07784.1 109 124 CCCTCCTCCTCCTCCG
NCU07784.1 134 145 CGCCGCCGCCGC
NCU07784.1 866 890 TGCCGCCGCCGCCGCCGCCGCCCCA
NCU07784.1 1830 1848 CGAAGCCGCCGAAGCCGCC
NCU07784.1 2065 2095 TGGGAGCGCGAGGGCGTGGGCGGTGTGGTGA
NCU07788.1 2196 2219 ACAGCAGCAGCAGCAGCAGCAGCT
NCU07789.1 13 31 CACCAGCAGCAGCAGAAGC
NCU07789.1 448 463 CAGGAGGAGGGGGAGG
NCU07789.1 538 549 GGAGGAGGAGGA
NCU07789.1 893 907 ATGAAGATGATGATG
NCU07791.1 30 70 ACCCCCCCTCACCCCGCTCTCCACCTCCCGCCCTCCCCTCT
NCU07791.1 445 463 AAGAACAACAACAACAACG
NCU07791.1 690 718 GGCTGCTGCTGCTACTGCTGCTGCTGATG
NCU07793.1 7 18 CACCACCACCAC
NCU07793.1 171 186 CGACATCGACATCGAC
NCU07793.1 838 857 GTTGCTGGTGCTGCTGCCGC
NCU07793.1 936 970 TCGCACCCTCTCCACCCTCCGCGCCCTCCCCTCCT
NCU07793.1 1249 1270 AGGAGGGCGGCGGCGGCGGGCG
NCU07793.1 1551 1567 TGGGGGTGGTGGTGATG
NCU07794.1 138 161 TTCTGCTTCTGCTTCCGCTTCTGC
NCU07794.1 420 431 CGACGACGACGA
NCU07795.1 360 378 CGAAGACGACGAGGACGAC
NCU07796.1 72 101 CTCCGAAGCCAAATCCTCCGAAGCCAAATC
NCU07803.1 6 53 TTTCTTCCTCTTCCTCTTCCTCTTCCTCTTCCTCTTCCTCTTCCTCGT
NCU07804.1 759 783 CTACAACAGCTACGACAGCTACAAC
NCU07805.1 833 850 CTTACCTACCTACCTCCC
NCU07805.1 1133 1155 ATCCTCCTCCTCCTTCTCCTTCT
NCU07806.1 33 55 AGACCTCGCCGACCTCGCCGAGC
NCU07812.1 104 135 TCACTCCTCGCGCCGCACTCACCACCTCCTCA
NCU07812.1 275 294 CAACCACCACCACCAACACC
NCU07812.1 440 455 TCCGCCGCCGCCGCCT
NCU07813.1 137 187 CAACAACACCACAACACCACAACAACACCACCACCAACAACAACAACACCA
NCU07813.1 210 364 GAACAACAACAACAACAACAACAACAACAACAACAACAACAACAACAACAACAACAACAACAACAACAACAACAACAACAACAACAACAACAACAACAACAACAACAACAACAACAACAACAACAACAACAACAACAACAACAACAACAACAACA
NCU07813.1 588 623 CGGCAGCAGCAGCAGCAGCGGTAGCAGCGGCAGCAG
NCU07813.1 682 713 CATCTGCTCCGTCGTCTGCTCCGTCGTCTGGT
NCU07813.1 822 837 GCCGCTGCTGCTGCCG
NCU07813.1 863 877 TGCCGCCGCCGCCCC
NCU07813.1 1061 1081 CTCCTGCTACTGCTGCTGCTA
NCU07813.1 1139 1171 ATCCTCCTCCTCCTCCTCCTCCTGCTGCTGCTG
NCU07813.1 1397 1422 GCGGAGGCGGAGAAGGAGGAGGAGGT
NCU07816.1 63 78 TCGCAGTCGCAGTCGC
NCU07821.1 54 74 ACAGACCGACCGACCGACCCA
NCU07824.1 833 876 GAGAGAACAACAATAACAACAACAACAATAACAACAACAACAAC
NCU07830.1 428 449 GTGGTCGCCGTGGTCGTCGTCT
NCU07831.1 51 65 CGAGGAGGAGGAGGT
NCU07831.1 74 94 CGGAGGAGGAGGAGGAGAAGG
NCU07831.1 228 246 CGAGGAGGAGGAGGAAGAG
NCU07831.1 2491 2526 GGCGGTGGCCAGCGTGGTGGTGGCCAGCGTGGTGGC
NCU07832.1 9 34 TCCGCCACCACCACCTCCTCCCCCCG
NCU07832.1 62 84 CACCTCCGCCGCCGCCGCCTCCG
NCU07832.1 6218 6229 AGCAGCAGCAGC
NCU07839.1 14 28 ACGGCGGCGGCGGCT
NCU07839.1 29 57 ACGGTGGCCGCGGTGGCGGTGGTGGTGGA
NCU07839.1 132 146 CGGAGGCGGCGGCGG
NCU07839.1 157 171 GGCGGTGGTGGTGGC
NCU07839.1 189 203 CGGTGGTGGTGGCGG
NCU07839.1 1819 1835 AGTGGTGGTGGAGGTGG
NCU07839.1 1886 1908 GTGGCGGCGGTGGTGGCGGCGGC
NCU07842.1 763 785 GAGCGTGATCGTGAGCGTGAGCG
NCU07844.1 1141 1164 GAGGATGATGACGATGATGACGAT
NCU07848.1 234 248 AAAGAAAAAAAAAAA
NCU07850.1 892 906 CAGGAGGAGGAGGAC
NCU07854.1 1610 1624 TTGATGATGATGGTG
NCU07854.1 4270 4287 GAAGAGGAGGAGGAGGAA
NCU07854.1 4289 4305 ATGACGATGATGAGGAT
NCU07854.1 4463 4477 GCGGTGGCGGCGGCG
NCU07854.1 4512 4535 CTCAGGCTCGGTCTCAGGCTCGGT
NCU07855.1 531 545 CGCTGCTGCTGCCGC
NCU07855.1 728 754 TGCAGCACCAGCACCAGCACCAGCATC
NCU07855.1 1055 1088 CACAGCAACAGCAACAGCAGCAGCAGCAGCAACA
NCU07855.1 1098 1154 ACAGCAGCAGCAGCAGGCCCAACAGGCCCAACAGCAGCAACAGCAGCAGCAGCAGCG
NCU07858.1 161 188 CTGGTACCGGTACTGGTACTGGTACTGA
NCU07862.1 150 167 CGAAGACGACGATGACGA
NCU07862.1 280 299 AGAGATAGGGATAGGGATAG
NCU07862.1 455 477 AGCCCAAAGACCCCAAAGACCTC
NCU07862.1 529 553 TCCACCACCACCGCCACCTCCTCCT
NCU07862.1 1038 1059 GGAGAGGGAAAGGGAGAGGGAG
NCU07863.1 1703 1721 CAGAGACTGAGACTGAGAC
NCU07863.1 2773 2793 GACGAGGAGGAGGAGGAGGAA
NCU07863.1 4009 4030 CACCCACAGCAGCCACAGCAGC
NCU07863.1 4058 4160 CACAACAACAACAACAACAACACCAGCCACAGCAACAGCAACAGCCGCAACAGCAACAACAACTACAGCAGCAGCAGCCGCAGCAGCAACAGCCGCAGCATCA
NCU07863.1 4818 4836 AGCGGCAGCGGCAGCAGCC
NCU07863.1 4883 4904 CGCATCAACCTCATCAACCTCA
NCU07863.1 5342 5384 CGCAGCAGCAGCAACACCAACAACAGCAGCAGCAGCAACAGCA
NCU07863.1 5425 5462 CAAGCTCCGGGTCAAGGCCAAGCTCCGGGTCAAGGCCA
NCU07863.1 5472 5555 TCAAGTCCAAGGTCAGGTCCAAGGTCAGGTCCAAGGTCAGGTCCAAGGTCAGGTCCAAGGTCAGGTCCAGGGTCAGGTCCAAGG
NCU07863.1 5770 5800 CATCAGCAGCACCAGCATCAGCAGCAGCAAC
NCU07863.1 5947 5969 CAGCAGCCTCAGCCGCCTCAGCA
NCU07863.1 6033 6101 CCAACAGGCTCAAGGTCAACAGGCTCAAGGTCAACAGGCTCAAGGTCAACAGGCTCAAAGTCAACAGGC
NCU07863.1 6112 6167 CAGGCTCAGGTTCAGCAAGCTCAGGTTCAGCAGGCTCAGGTTCAGCAGGCTCAGGC
NCU07863.1 6178 6228 CAAGCTCAGCAAGCTCAGGCTCAGCAAGCTCAGGCTCAGGCTCAGGCTCAA
NCU07863.1 6262 6281 CAACAGCAACCGCAACCGCA
NCU07864.1 288 305 GGCCGCCGCCGCCGCCGA
NCU07864.1 1228 1248 AAGGAGGAGGAGGAGGAGCAG
NCU07864.1 1469 1480 AGGAGGAGGAGG
NCU07865.1 1835 1850 CGGCTGCTGCTGATGC
NCU07866.1 4238 4259 CGGATGAGGAGGAGGAGGAGGC
NCU07868.1 2140 2162 GCTGAGGCTAAGGCTAAGGCTGA
NCU07868.1 2176 2192 GCCGCTGCTGCTGCCGC
NCU07868.1 3803 3817 TCGCCGCCGCCGCCA
NCU07868.1 4174 4189 GCTGAGGCTGAGGCTG
NCU07869.1 882 898 AGCTGCTGCTGCTGCAG
NCU07870.1 3738 3753 CAACACCAACAACAAC
NCU07871.1 2257 2280 GAAGAGGATGAGGAAGAGGAAGAG
NCU07872.1 305 319 CGCAGCAGCAGCCGC
NCU07872.1 688 726 CAACAGCAACAGCAGCCGCCGCAGCAGCAACAGCAACAG
NCU07872.1 2657 2674 AGGCGGCGGCGGCGGCGC
NCU07873.1 75 98 GCAACAACAACAACAACAACACCA
NCU07875.1 342 371 GGCTCCCAAGGCACCCAAGGCACCCATGGC
NCU07875.1 887 908 AAGCGCCAGCGCCAGCGCCAGT
NCU07877.1 1218 1229 CTCCTCCTCCTC
NCU07877.1 1424 1467 GTGCTGCTGGTGCTGGTGCTGATGGTGGTGGTGGAGGGGGAGGA
NCU07879.1 53 75 GCCATCACCACCATCACCACGAC
NCU07879.1 1097 1112 CGGAGGAGGAGGAGGT
NCU07880.1 151 193 GCTGCGGCGGCGGCACAACGACAACAACAGCAACAACAACAAA
NCU07880.1 258 275 CGCAGCAGCAGCAGCACC
NCU07880.1 1088 1119 CCTCTTCTTCTTCTTCTTCTTCTTCTTCCTCT
NCU07880.1 1422 1459 CGGGAGTGGGAGGGAGAGGGAGGAGAGGGGTGGGGGGT
NCU07881.1 303 325 CTCCGGCACCGGCACCGGCACCA
NCU07885.1 1028 1044 AGGAAGGAAAGAAGGAA
NCU07886.1 175 200 ACCAGCAGCAGCAGCAGCAGCAGCAA
NCU07886.1 234 258 TGCGGCGGCAGCGGCGGCGGCGGCA
NCU07886.1 438 470 GGCTGATGCGGCTGCTGCTGCTGCTGCTGCGGC
NCU07886.1 481 496 GCTGCGGCGGCGGCGG
NCU07886.1 567 583 AAAGAAGAAGAAGAAGG
NCU07889.1 493 510 ACCGCCGCCGCCGCCGCG
NCU07889.1 572 587 AGCAGAAGAAGAAGGA
NCU07890.1 774 789 CGACGGCGGCGGCAGC
NCU07890.1 1399 1415 ACGTCGTCGTCGTCCTC
NCU07890.1 1958 1980 ACGGCGGCGGCGGCGGCGGCGGA
NCU07890.1 2968 2982 GGGGAGGAGGAGGTG
NCU07893.1 178 198 TACGACGATGACGACGACAAC
NCU07893.1 201 217 CCGCAGCCGCCGCCGCC
NCU07893.1 939 960 CATCAACCTCAACATCAACCTC
NCU07893.1 1530 1567 TGGAGGCGGAGGCGGCGGCGGCGGTGGTGGTGGTGGGT
NCU07895.1 14 35 CACCCGCCACCTCCCTCCCCTC
NCU07895.1 37 73 GCCTCCTCACCCTCTCTCACTCTCACCCTCGCCCACG
NCU07895.1 649 689 TCCTCTTCTTCCTCTTCCTCTTCCTCTTCTTCCTCTTCCTC
NCU07897.1 35 54 GCCGCGGCGGCGGCGACGGC
NCU07897.1 67 93 AAGGAGGAGGAGGAGGAGGAAGAGGAG
NCU07897.1 94 126 CACGACGACGACGAGGAGGAGGAGGAGGAGGAA
NCU07897.1 159 175 AGAGGAGGAGGAGGCGG
NCU07898.1 239 250 CCGCCGCCGCCG
NCU07902.1 693 713 AACACCACCACCAGCACCAGC
NCU07903.1 1189 1206 CGTGGTGGTGCTGGTGGT
NCU07903.1 1261 1278 CGCGGCGGCGGCGGTGGC
NCU07903.1 1286 1302 GCGGTGGTGGTGGTGGC
NCU07903.1 1404 1424 CCGCGGTGGCGGCCGCGGTGG
NCU07905.1 248 264 ACAAGAAGAAGGAGAAG
NCU07908.1 513 532 TCATCCTCATCCTCACCCTC
NCU07909.1 241 256 TCCGCCGCCGCCGCCA
NCU07909.1 2554 2568 CACAACAACAACCAC
NCU07909.1 3126 3141 GGGAGGAGGAGGAGGT
NCU07910.1 657 675 CCAACCAACCCAACCAACC
NCU07910.1 1141 1155 AGTGGTGGTGGTGTT
NCU07913.1 196 207 GACGACGACGAC
NCU07916.1 414 433 TGTCGATGTCAATGTCGATG
NCU07917.1 179 200 GCTCCTCCTCCACCTCCCTCCT
NCU07918.1 724 750 TCCACATCCTCCTCATCCTCCTCCTCA
NCU07918.1 2076 2099 CACAACAACATCAACAACAACAAA
NCU07918.1 2198 2217 ATAAGAAGAAGAAGAATAAG
NCU07921.1 22 36 CCTTCTTCTTCTTCC
NCU07922.1 2013 2032 CAAGACCAAGGCCAAGGCCA
NCU07922.1 3015 3030 TGAGGAGGAGGAGAAG
NCU07922.1 3099 3114 CAAGAAGAAGAAGGAG
NCU07923.1 2042 2064 CGGGTAAGGGTAAGGGTAAGGGA
NCU07923.1 2085 2107 TACTGCTGCTGCTGCTGCTGGTG
NCU07923.1 2172 2191 AGAGGAGGAGGAGGAGAAGG
NCU07924.1 482 497 ATGCTGATGATGAGGA
NCU07924.1 2482 2502 ATGAAGAAGAAGAGGAAGAAG
NCU07924.1 2787 2813 GGATGATGATGATGAAGATGAAGATGA
NCU07924.1 2889 2933 TGCTGGTGGTGGTGGTGGTGCTGCGGCTGCTGCTGCTGCTGCTCC
NCU07924.1 3296 3314 CCCACCACCACCGCCACCA
NCU07924.1 3337 3362 TATTCCTCTTCTTCTTCCTCTTCCTC
NCU07924.1 3470 3499 CTACCACTCCCACCACTCCCACCACTCCCC
NCU07924.1 3954 3982 CGGTGGTGATGGTGGTGGTGATGGTGGTT
NCU07924.1 3986 4008 CACCGGCGGCACCTGCGGCACCT
NCU07929.1 219 230 CGCCGCCGCCGC
NCU07932.1 99 135 AAGCAGCAACAGCAGCAACAACAGCAACAGCAACAGT
NCU07932.1 254 277 ACCAGCAGCAGCAGCAGCAGCAGT
NCU07933.1 197 212 CACCAGCACCAGCACC
NCU07933.1 308 345 CAGCAACAACAACATCAACATCAACAACATCAACAGCA
NCU07933.1 496 518 CCCACCATCACAACCACCACCAG
NCU07933.1 1120 1154 TCTCCTCTCTCCCCTCCTCCTCCTCCTCCTCCTCT
NCU07936.1 1718 1736 CCAACGGCACCAACGGCAC
NCU07937.1 1180 1203 GAAGGAGAAGGAGAGGGAGAGGGA
NCU07938.1 186 211 CCCGAACCCGGACCCGGACCCGAACC
NCU07938.1 924 954 GGGGAGGAAGAGGAGGAGGAGAAGAAGAAGA
NCU07938.1 972 995 AGAGGAGGAGGAAGAGGAGGAGGA
NCU07938.1 1446 1460 GTTGGTGTTGTTGTT
NCU07938.1 1525 1546 CCGGAGGCGCCGGCGACGGCCG
NCU07938.1 1739 1755 AGAGGGAGAGGGAGAGG
NCU07941.1 99 120 CACAACCATCACCAACACCAAC
NCU07942.1 564 580 CGAAGAAGAAGAAGAAC
NCU07942.1 586 605 GCCGACGAGGACGACGAAGA
NCU07948.1 114 136 CGCCTCCTCCACCGCCACCACCT
NCU07948.1 477 492 GGCGCCGGCGGCGGCG
NCU07949.1 317 341 CCGGCGGCGGCGGTGGTGGTGGTGC
NCU07949.1 463 485 GGCAAGTCAGGCAGGTCAGGCAA
NCU07949.1 1449 1460 GAAGAAGAAGAA
NCU07949.1 1981 2010 CTGCCGCCGCCGCCGCCACCACCTCCTCCG
NCU07949.1 2053 2067 AAGAAGAACAAGAAG
NCU07949.1 2094 2113 GCCACCACCGCCACCACCAG
NCU07949.1 2132 2162 CTGAGCCGGAGCCGGAGCCGGAGCCGGACCC
NCU07949.1 2320 2338 CCAGAGCCGGAGCCAGAGC
NCU07949.1 2439 2463 ACCACCGCCGCCACCGCCGCCTCCT
NCU07949.1 2745 2779 TAAGAGAGACAAAGACAAGAAAAAGAAGAAGAAGG
NCU07949.1 3554 3576 CACCACCTCCGCCACCACCACCG
NCU07949.1 4293 4309 AGCAGAAGAAGAAGCAG
NCU07949.1 4359 4374 GAAGGAGGAGGAAGAG
NCU07949.1 5245 5259 GGAGGAGGCGGAGGA
NCU07949.1 5471 5492 GGAGCAAGAGCAAGAGCAAGAT
NCU07949.1 5610 5633 TCCGCCTCCCCCTCCCCCGCCCGC
NCU07949.1 5798 5826 TCCCTCCACCTCCGCCCCCACCGCCGCCT
NCU07949.1 5879 5900 TCGACGACGACGACGACGACGG
NCU07949.1 6285 6304 TGCGGCGGTGGCGGCGGCCG
NCU07949.1 6461 6480 ATCCTCCTGCTCCTCCTGCT
NCU07949.1 6604 6618 GGTGCTGCTGCTGCG
NCU07949.1 7192 7210 CAGGAGGAAGAGGAAGAGG
NCU07949.1 7849 7875 GCACCACCACCGCCACCTCCTCCTCCT
NCU07949.1 8101 8131 CGTGAGCGTGATCGTGAGCGTGAGCGTGACC
NCU07949.1 8317 8346 GAGAGGGGAGACAGGGGAGACAGAGGAGAC
NCU07951.1 55 91 ACTCCCCCCTCCGCCCTCCTCTCCGCCCTCCACGCCT
NCU07951.1 155 175 CCACCTCCTCTTCCTCTTCCT
NCU07951.1 213 231 CCCCCTCCCTCCATCCCTC
NCU07951.1 446 460 CGGTGGTGGTGGTGA
NCU07951.1 560 575 AAGGGCAAGGGCAAGG
NCU07951.1 698 742 ACGACAATAACAACAACAACAACAACAACAACAACAACAAAAAAC
NCU07954.1 18 37 GGACGAGGAAGAGGAGGAGT
NCU07954.1 175 194 GCCGAGGCCAAGGCCAAGGC
NCU07954.1 742 764 GCTGGTGTTGGTCGTGGTGGTGC
NCU07954.1 786 801 TTATGATGATGATGCT
NCU07955.1 718 729 GCTGCTGCTGCT
NCU07957.1 503 518 GCGACGACGAAGACGA
NCU07957.1 791 807 CTCCACCACCAGCACCA
NCU07957.1 853 869 GCCGACGACGACGATGA
NCU07957.1 1322 1344 TTGACGATGACGATGACGAAGAC
NCU07959.1 831 847 CTCTTCTTCTTCTTCTC
NCU07959.1 980 1005 CTACTTCGTCTTCCTCTTCTCCTTCG
NCU07959.1 1233 1248 TGTTGCTGCTGCTGCT
NCU07960.1 850 869 GACCAGGAGCAGGACCAGGA
NCU07960.1 983 1014 GCGCTCCCACCACCACCACCACCACCCCACCA
NCU07960.1 1093 1111 CCCCTCCCCCTCCTCCTGC
NCU07962.1 355 370 ACCGGTACCGGTACCG
NCU07963.1 299 315 CATCCTCCTCCTCGTCC
NCU07965.1 291 302 CATCATCATCAT
NCU07967.1 87 112 TCCCTCCACCACCACCGCCACCACCA
NCU07967.1 170 186 CCGCCACCACCACCGCC
NCU07967.1 776 821 CTGCTCCTGCTCCTGCCCCTGCCCCTGCCCCTGCCCCTGCCCTTGC
NCU07969.1 16 37 TCCCGCCCGCCACCCACCACCA
NCU07969.1 1027 1056 TCAGCTACTCGCACAGCTACTCGCACGGCT
NCU07969.1 2276 2312 GGGCCGGGGCCGGAGCCGGAGCCGGAGCCGGAACCGG
NCU07974.1 1278 1299 CGCCATCACCACCACCACCAGC
NCU07976.1 185 223 AAGATGATGATGATGATGATGATGACGACGACGACGACA
NCU07976.1 382 396 AAGAGGAAGAAGAAG
NCU07976.1 424 442 CCTCGTCGCCGTCGCCGTC
NCU07976.1 553 569 CAGCAACAACAACAGCA
NCU07976.1 579 600 AGGCGGCGGTGGCGGTGGAGGC
NCU07978.1 72 92 CGAATCCGAGTCCGAATCCGA
NCU07978.1 252 277 AGGTGGTGGTGGTGGTGGTGGTGGGA
NCU07979.1 459 478 TCCACCACCTCCACCACCAA
NCU07979.1 1039 1060 GAGGGGAAGGGGAAGGGGAGGG
NCU07981.1 239 253 AGGATGAGGAGGAGG
NCU07981.1 360 374 TGGTGATGATGATGA
NCU07981.1 776 791 AGACCAAGACCAAGAC
NCU07981.1 1001 1031 CTGGCACTGGCTACACTGGCACTGGCTACAC
NCU07981.1 1717 1736 GAGCCTGAGCCCGAGCCCGA
NCU07983.1 72 86 CGCTGCTGCTGCTTC
NCU07987.1 1306 1328 GGTGCTGCTGCTGCTGCTGCTGG
NCU07988.1 1215 1230 CGAGACCGAGACCGAG
NCU07990.1 582 604 GAAAACGAAGAAAGCGAAGAAAA
NCU07992.1 2098 2114 GAGGACGAGGAGGAAGA
NCU07996.1 3568 3592 GTGAAGGGGAAGGGGAAGGGGAAGA
NCU07997.1 193 215 CCTGCTGCTGCTGCTGCTGCGGC
NCU07998.1 940 960 GAGGACGACGAAGACGAGGAC
NCU07998.1 989 1011 CAGAGGAAGAGGAAGAAGAAGAG
NCU07998.1 1116 1132 GATGAAGAAGAAGCAGA
NCU07999.1 2472 2487 CCTCTTCTTCTTCATC
NCU07999.1 2959 2981 AGTGGTGGTGATGGTGGTGGTGA
NCU08000.1 48 90 TCAGCAGCAGGAGCAGCAGCAACAACAACAACAACAACAAAGA
NCU08000.1 189 209 ACAGTCGCAGTCGCAGTCGCC
NCU08000.1 448 462 AGCACCACCACCACT
NCU08000.1 2181 2247 TCAACAACAGCAACAACAGCAACAACAACAACAACAACAGCAGCAGCAGCAGCAGCAGCAGCAGCAA
NCU08000.1 2264 2284 ACCAGCAGCAACAGCAGCAAC
NCU08001.1 2800 2817 CCACCGCCGCCGCCTCCG
NCU08001.1 2991 3005 GGGAGGAGGAGGGGG
NCU08002.1 371 385 ACCGCCGCCGCCGCG
NCU08005.1 931 948 CCTTCTTCTTCTTCTTCC
NCU08006.1 443 464 TGGTGATCATGATCATGTTGAA
NCU08006.1 1419 1448 TGGCGGCGGCGGCGCCAACAATAACAACAA
NCU08006.1 1604 1621 ATGACGACGACGACGACA
NCU08006.1 1896 1936 CGGCGGCGGAGGAGGAGGAGGAGGAGGAGAAGGAGGAGGAG
NCU08007.1 617 632 TTGCTGCTGCTGCCGC
NCU08007.1 635 671 CCAACAAGAACAACAACAATAACGACAACGACGACGA
NCU08007.1 1029 1047 AAAGAAGAAGAAGATGAAG
NCU08007.1 1290 1308 GTTGGCGGTGGCGTTGGCG
NCU08008.1 130 152 TCCTCCGCCCCCTCCGCCCCCGC
NCU08008.1 803 828 CTCCTCCTCCGCCACCTCCTCCTCCT
NCU08008.1 1210 1224 GTCGTCATCGTCGTC
NCU08009.1 1960 1975 GACGCCGCCGCTGCCG
NCU08009.1 2078 2114 CCGACTCTGACGACTCTGATGACGATGACGACGACGT
NCU08009.1 2156 2180 CTTCTCGCGCTTCCCGCGCTTCCCA
NCU08009.1 2213 2228 CTTCCTCCTCCTCCGC
NCU08009.1 2274 2294 AGCAGAAGAAGAGGAAGAAGA
NCU08009.1 2478 2506 CAACGTCGACGAAGACGAAGACGAAGAAA
NCU08009.1 2540 2579 AAGAAGAGGAAGAGGAGGAAGAAGAGGAAGAAGAAGATGA
NCU08020.1 2437 2453 GGCGACGACGACGAGGA
NCU08020.1 3579 3614 ACAAGAAGAGGAAGAGGAAGAGGAAGAGGAGGAAGA
NCU08021.1 175 197 CCGCGACCCTCGCGACCCTCGCA
NCU08021.1 344 398 ACCAACAGCAACAACAACAACAACAACAACAACAACAACAACAACAACAACAGCA
[truncated: 99,770 more chars]
