# Supplementary material for: A Human-Curated Annotation of the Candida albicans Genome
Source: PLoS Genet. 2005 Jun 17;1(1):e1. doi: 10.1371/journal.pgen.0010001 (PMC1183520; doi:10.1371/journal.pgen.0010001)
Supplement: Table S1 — (34 KB XLS) [file pgen.0010001.st001.xls]

## Sheet: Sheet1
Supplementary File 8 Putative spurious genes ordered by "likely to be spurious" score
Rank	Name	Product
1	orf19.7271	hypothetical protein
2	orf19.7348	hypothetical protein
3	orf19.2224	hypothetical protein
4	orf19.6300	hypothetical protein
5	orf19.848	hypothetical protein
6	orf19.6164	hypothetical protein
7	orf19.6177	hypothetical protein
8	orf19.6575	hypothetical protein
9	orf19.6949	hypothetical protein
10	orf19.7055	hypothetical protein
11	orf19.38	hypothetical protein
12	orf19.6978	hypothetical protein
13	orf19.7192	hypothetical protein
14	orf19.1873	hypothetical protein
15	orf19.3828	hypothetical protein
16	orf19.67	hypothetical protein
17	orf19.7356	hypothetical membrane protein
18	orf19.1417	hypothetical protein
19	orf19.4402	hypothetical protein
20	orf19.6115	hypothetical protein
21	orf19.7003	hypothetical protein
22	orf19.2537	hypothetical protein
23	orf19.3448	hypothetical protein
24	orf19.948	hypothetical protein
25	orf19.3543	hypothetical protein
26	orf19.3671	hypothetical protein
27	orf19.1090	hypothetical protein
28	orf19.5814	hypothetical protein
29	orf19.3320	hypothetical protein
30	orf19.1737	hypothetical protein
31	orf19.4976	hypothetical protein
32	orf19.2024	hypothetical protein
33	orf19.6795	hypothetical protein
34	orf19.873	hypothetical protein
35	orf19.4067	hypothetical protein
36	orf19.140	hypothetical protein
37	orf19.5532	hypothetical protein
38	orf19.636	hypothetical protein
39	orf19.2978	hypothetical protein
40	orf19.6957	hypothetical protein
41	orf19.7609	hypothetical protein
42	orf19.4803	hypothetical membrane protein
43	orf19.5137	hypothetical protein
44	orf19.5225	hypothetical protein
45	orf19.3255	hypothetical protein
46	orf19.3479	hypothetical protein
47	orf19.4320	hypothetical protein
48	orf19.6132	hypothetical protein
49	orf19.7170	hypothetical protein
50	orf19.6920	hypothetical protein
51	orf19.2475	hypothetical protein
52	orf19.4169	hypothetical protein
53	orf19.7608	hypothetical protein
54	orf19.1126	hypothetical protein
55	orf19.5223	hypothetical protein
56	orf19.5490	hypothetical protein
57	orf19.3238	hypothetical protein
58	orf19.4155	hypothetical protein
59	orf19.6192	hypothetical protein
60	orf19.2291	hypothetical protein
61	orf19.7163	hypothetical protein
62	orf19.1968	hypothetical protein
63	orf19.280	hypothetical protein
64	orf19.4484	hypothetical protein
65	orf19.4666	hypothetical protein
66	orf19.5920	hypothetical protein
67	orf19.842	hypothetical protein
68	orf19.1152	hypothetical protein
69	orf19.1309	hypothetical protein
70	orf19.40	hypothetical protein
71	orf19.6475	hypothetical protein
72	orf19.556	hypothetical protein
73	orf19.4636	hypothetical protein
74	orf19.1120	hypothetical protein
75	orf19.1506	hypothetical protein
76	orf19.4623	hypothetical protein
77	orf19.7007	hypothetical protein
78	orf19.4481	hypothetical protein
79	orf19.1023	hypothetical protein
80	orf19.1456	hypothetical protein
81	orf19.5306	hypothetical protein
82	orf19.7555	hypothetical protein
83	orf19.1349	hypothetical protein
84	orf19.6940	hypothetical protein
85	orf19.5390	hypothetical protein
86	orf19.1935	hypothetical protein
87	orf19.2103	hypothetical protein
88	orf19.3783	hypothetical protein
89	orf19.4156	hypothetical protein
90	orf19.5522	hypothetical protein
91	orf19.3336	hypothetical protein
92	orf19.3364	hypothetical protein
93	orf19.6184	hypothetical protein
94	orf19.2521	hypothetical protein
95	orf19.1105	hypothetical protein
96	orf19.398	hypothetical protein
97	orf19.937	hypothetical protein
98	orf19.5267	hypothetical protein
99	orf19.951	hypothetical protein
100	orf19.7123	hypothetical protein
101	orf19.7606	hypothetical protein
102	orf19.1745	hypothetical protein
103	orf19.3879	hypothetical protein
104	orf19.1486	hypothetical protein
105	orf19.2863	hypothetical protein
106	orf19.5077	hypothetical protein
107	orf19.1060	hypothetical protein
108	orf19.1958	hypothetical protein
109	orf19.2869	hypothetical protein
110	orf19.7200	hypothetical protein
111	orf19.3261	hypothetical protein
112	orf19.286	hypothetical protein
113	orf19.5461	hypothetical protein
114	orf19.750	hypothetical protein
115	orf19.4470	hypothetical protein
116	orf19.3053	hypothetical protein
117	orf19.615	hypothetical protein
118	orf19.5122	hypothetical protein
119	orf19.994	hypothetical protein
120	orf19.6482	hypothetical protein
121	orf19.1527	hypothetical protein
122	orf19.3271	hypothetical protein
123	orf19.679	hypothetical protein
124	orf19.6196	hypothetical protein
125	orf19.6315	hypothetical protein
126	orf19.1374	hypothetical protein
127	orf19.6650	hypothetical membrane protein
128	orf19.635	hypothetical protein
129	orf19.6754	hypothetical protein
130	orf19.3375	hypothetical protein
131	orf19.1227	hypothetical protein
132	orf19.1653	hypothetical protein
133	orf19.2585	hypothetical protein
134	orf19.3713	hypothetical protein
135	orf19.616	hypothetical protein
136	orf19.1071	hypothetical protein
137	orf19.4415	hypothetical protein
138	orf19.5012	hypothetical protein
139	orf19.5489	hypothetical protein
140	orf19.5462	hypothetical protein
141	orf19.7480	hypothetical protein
142	orf19.2954	hypothetical protein
143	orf19.204	hypothetical protein
144	orf19.315	hypothetical protein
145	orf19.827	hypothetical protein
146	orf19.1225	hypothetical protein
147	orf19.5047	hypothetical protein
148	orf19.1116	hypothetical protein
149	orf19.1140	hypothetical protein
150	orf19.5422	hypothetical protein
151	orf19.123	hypothetical protein
152	orf19.1412	hypothetical protein
153	orf19.3210	hypothetical protein
154	orf19.5042	hypothetical protein
155	orf19.5092	hypothetical protein
156	orf19.675	hypothetical protein
157	orf19.1383	hypothetical protein
158	orf19.3102	hypothetical protein
159	orf19.7556	hypothetical protein
160	orf19.4917	hypothetical protein
161	orf19.4280	hypothetical protein
162	orf19.6354	hypothetical protein
163	orf19.115	hypothetical protein
164	orf19.2819	hypothetical protein
165	orf19.7165	hypothetical protein
166	orf19.1488	hypothetical protein
167	orf19.2512	hypothetical protein
168	orf19.5762	hypothetical protein
169	orf19.3183	hypothetical protein
170	orf19.7121	hypothetical protein
171	orf19.6450	hypothetical protein
172	orf19.2907	hypothetical protein
173	orf19.5727	hypothetical protein
174	orf19.1186	hypothetical protein
175	orf19.6580	hypothetical protein
176	orf19.4951	hypothetical protein
177	orf19.2132	hypothetical protein
178	orf19.904	hypothetical protein
179	orf19.4498	hypothetical protein
180	orf19.5524	hypothetical protein
181	orf19.6264	hypothetical protein
182	orf19.6930	hypothetical protein
183	orf19.11	hypothetical protein
184	orf19.4544	hypothetical protein
185	orf19.2691	hypothetical protein
186	orf19.5724	hypothetical protein
187	orf19.3742	hypothetical protein
188	orf19.22	MPV17 homolog;hypothetical protein
189	orf19.3884	hypothetical protein
190	orf19.7589	hypothetical protein
191	orf19.5502	hypothetical protein
192	orf19.69	hypothetical protein
193	orf19.3965	hypothetical protein
194	orf19.876	hypothetical protein
195	orf19.3788	hypothetical protein
196	orf19.2274	hypothetical protein
197	orf19.2481	hypothetical protein
198	orf19.855	hypothetical protein
199	orf19.3310	hypothetical protein
200	orf19.4910	hypothetical protein
201	orf19.5841	hypothetical protein
202	orf19.1113	hypothetical protein
203	orf19.3858	hypothetical protein
204	orf19.1414	hypothetical protein
205	orf19.7502	hypothetical protein
206	orf19.527	hypothetical protein
207	orf19.1535	hypothetical protein
208	orf19.2761	hypothetical protein
209	orf19.7167	hypothetical protein
210	orf19.6813	hypothetical protein
211	orf19.1054	hypothetical protein
212	orf19.1344	hypothetical protein
213	orf19.2259	hypothetical protein
214	orf19.344	hypothetical protein
215	orf19.4400	hypothetical protein
216	orf19.4895	hypothetical protein
217	orf19.7453	hypothetical protein
218	orf19.3042	hypothetical protein
219	orf19.1430	hypothetical protein
220	orf19.4888	hypothetical protein
221	orf19.621	hypothetical protein
222	orf19.193	hypothetical protein
223	orf19.3818	hypothetical protein
224	orf19.1677	hypothetical protein
225	orf19.2822	hypothetical protein
226	orf19.5843	hypothetical protein
227	orf19.4872	hypothetical protein
228	orf19.104	hypothetical protein
229	orf19.6641	hypothetical protein
230	orf19.3323	hypothetical protein
231	orf19.6737	hypothetical protein
232	orf19.634	hypothetical protein
233	orf19.5785	hypothetical protein
234	orf19.3784	hypothetical protein
235	orf19.2962	hypothetical protein
236	orf19.446	hypothetical protein
237	orf19.1050	hypothetical protein
238	orf19.3940	hypothetical protein
239	orf19.4702	hypothetical protein
240	orf19.4282	hypothetical protein
241	orf19.1594	hypothetical protein
242	orf19.1818	hypothetical protein
243	orf19.6194	hypothetical protein
244	orf19.5568	hypothetical protein
245	orf19.5314	hypothetical protein
246	orf19.5856	hypothetical protein
247	orf19.6970	hypothetical protein
248	orf19.4286	hypothetical protein
249	orf19.955	hypothetical protein
250	orf19.1239	hypothetical protein
251	orf19.1200	hypothetical protein
252	orf19.6786	hypothetical protein
253	orf19.1729	hypothetical protein
254	orf19.411	hypothetical protein
255	orf19.1529	hypothetical protein
256	orf19.2674	hypothetical protein
257	orf19.2685	hypothetical protein
258	orf19.3430	hypothetical protein
259	orf19.3916	hypothetical protein
260	orf19.4734	hypothetical protein
261	orf19.5474	hypothetical protein
262	orf19.5302	hypothetical protein
263	orf19.7270	hypothetical protein
264	orf19.4080	hypothetical protein
265	orf19.4742	hypothetical protein
266	orf19.1806	hypothetical protein
267	orf19.3881	hypothetical protein
268	orf19.1075	hypothetical protein
269	orf19.1808	hypothetical protein
270	orf19.6329	hypothetical gene product
271	orf19.4227	hypothetical protein
272	orf19.1450	hypothetical protein
273	orf19.1440	hypothetical protein
274	orf19.1287	hypothetical protein
275	orf19.740	hypothetical protein
276	orf19.5631	hypothetical protein
277	orf19.3405	hypothetical protein
278	orf19.9	hypothetical protein
279	orf19.4263	hypothetical protein
280	orf19.3115	hypothetical protein
281	orf19.3772	hypothetical protein
282	orf19.4414	hypothetical protein
283	orf19.27	hypothetical protein
284	orf19.3821	hypothetical protein
285	orf19.5491	hypothetical protein
286	orf19.4513	hypothetical protein
287	orf19.520	hypothetical protein
288	orf19.6601	hypothetical protein
289	orf19.632	hypothetical protein
290	orf19.3793	hypothetical protein
291	orf19.4995	hypothetical protein
292	orf19.102	hypothetical protein
293	orf19.3703	hypothetical protein
294	orf19.3214	hypothetical protein
295	orf19.872	hypothetical protein
296	orf19.7305	hypothetical protein
297	orf19.5070	hypothetical protein
298	orf19.695	hypothetical protein
299	orf19.4595	hypothetical membrane protein
300	orf19.2914	hypothetical protein
301	orf19.530	hypothetical protein
302	orf19.7595	hypothetical protein
303	orf19.6566	hypothetical protein
304	orf19.4721	hypothetical protein
305	orf19.264	hypothetical protein
306	orf19.1496	hypothetical protein
307	orf19.2451	hypothetical protein
308	orf19.6307	hypothetical protein
309	orf19.3886	hypothetical protein
310	orf19.3295	hypothetical protein
311	orf19.5933	hypothetical protein
312	orf19.4713	hypothetical protein
313	orf19.812	hypothetical protein
314	orf19.510	hypothetical protein
315	orf19.265	hypothetical protein
316	orf19.4467	hypothetical protein
317	orf19.1371	hypothetical protein
318	orf19.925	hypothetical protein
319	orf19.727	hypothetical protein
320	orf19.8	hypothetical protein
321	orf19.4332	hypothetical protein
322	orf19.1080	hypothetical protein
323	orf19.194	hypothetical protein
324	orf19.4786	hypothetical protein
325	orf19.4792	hypothetical protein
326	orf19.1274	hypothetical protein
327	orf19.3631	hypothetical protein
328	orf19.3254	hypothetical protein
329	orf19.562	hypothetical protein
330	orf19.1596	hypothetical protein
331	orf19.6413	hypothetical protein
332	orf19.996	hypothetical protein
333	orf19.5848	hypothetical protein
334	orf19.1668	hypothetical protein
335	orf19.1002	hypothetical protein
336	orf19.3655	hypothetical protein
337	orf19.6414	hypothetical protein
338	orf19.5602	hypothetical protein
339	orf19.660	hypothetical protein
340	orf19.342	hypothetical protein
341	orf19.1334	hypothetical protein
342	orf19.3360	hypothetical protein
343	orf19.7545	hypothetical protein
344	orf19.195	hypothetical protein
345	orf19.156	hypothetical protein
346	orf19.4239	hypothetical protein
347	orf19.5177	hypothetical protein
348	orf19.4465	hypothetical protein
349	orf19.6525	hypothetical protein
